# Supplementary material for: Spatio-temporal analysis of prostate tumors in situ suggests pre-existence of treatment-resistant clones
Source: Nat Commun. 2022 Sep 17;13:5475. doi: 10.1038/s41467-022-33069-3 (PMC9482614; doi:10.1038/s41467-022-33069-3)
Supplement: Supplementary file 6 — Source Data [file 41467_2022_33069_MOESM6_ESM.zip]

Archive with 51 entries (48 files):
- source data (Marklund et al. 2022)/
- source data (Marklund et al. 2022)/sourceDataFile_SFig7d_Boxplots_epitel.xlsx
- __MACOSX/
- __MACOSX/source data (Marklund et al. 2022)/
- __MACOSX/source data (Marklund et al. 2022)/._sourceDataFile_SFig7d_Boxplots_epitel.xlsx
- source data (Marklund et al. 2022)/sourceDataFile_SFig16_Tree_FactorLoadings_Pat3.xlsx
- __MACOSX/source data (Marklund et al. 2022)/._sourceDataFile_SFig16_Tree_FactorLoadings_Pat3.xlsx
- source data (Marklund et al. 2022)/sourceDataFile_SFig8d_Boxplots_stroma.xlsx
- __MACOSX/source data (Marklund et al. 2022)/._sourceDataFile_SFig8d_Boxplots_stroma.xlsx
- source data (Marklund et al. 2022)/.DS_Store
- __MACOSX/source data (Marklund et al. 2022)/._.DS_Store
- source data (Marklund et al. 2022)/sourceDataFile_Fig4e_pathways.xls
- __MACOSX/source data (Marklund et al. 2022)/._sourceDataFile_Fig4e_pathways.xls
- source data (Marklund et al. 2022)/sourceDataFile_SFig8a-c_Stroma_bulk_pre_vs_post_DEGs.xlsx
- __MACOSX/source data (Marklund et al. 2022)/._sourceDataFile_SFig8a-c_Stroma_bulk_pre_vs_post_DEGs.xlsx
- source data (Marklund et al. 2022)/sourceDataFile_SFig14_Tree_FactorLoadings_Pat1.xlsx
- __MACOSX/source data (Marklund et al. 2022)/._sourceDataFile_SFig14_Tree_FactorLoadings_Pat1.xlsx
- source data (Marklund et al. 2022)/sourceDataFile_SFig13_FactorProp.xlsx
- __MACOSX/source data (Marklund et al. 2022)/._sourceDataFile_SFig13_FactorProp.xlsx
- source data (Marklund et al. 2022)/sourceDataFile_SFig5d_Boxplot_QC.xlsx
- __MACOSX/source data (Marklund et al. 2022)/._sourceDataFile_SFig5d_Boxplot_QC.xlsx
- source data (Marklund et al. 2022)/sourceDataFile_SFig8e-g_Stroma_bulk_pre_vs_post_pathways.xlsx
- __MACOSX/source data (Marklund et al. 2022)/._sourceDataFile_SFig8e-g_Stroma_bulk_pre_vs_post_pathways.xlsx
- source data (Marklund et al. 2022)/sourceDataFile_SFig1_CorrelationAR&PSA.xlsx
- __MACOSX/source data (Marklund et al. 2022)/._sourceDataFile_SFig1_CorrelationAR&PSA.xlsx
- source data (Marklund et al. 2022)/sourceDataFile_SFig22 covariate-matrix-rate(gene,type)-global.tsv
- __MACOSX/source data (Marklund et al. 2022)/._sourceDataFile_SFig22 covariate-matrix-rate(gene,type)-global.tsv
- source data (Marklund et al. 2022)/sourceDataFile_Fig2c_volcano.xlsx
- __MACOSX/source data (Marklund et al. 2022)/._sourceDataFile_Fig2c_volcano.xlsx
- source data (Marklund et al. 2022)/sourceDataFile_SFig7e-g_Epithelial_bulk_pre_vs_post_pathways.xlsx
- __MACOSX/source data (Marklund et al. 2022)/._sourceDataFile_SFig7e-g_Epithelial_bulk_pre_vs_post_pathways.xlsx
- source data (Marklund et al. 2022)/sourceDataFile_Fig5d_pathways.xls
- __MACOSX/source data (Marklund et al. 2022)/._sourceDataFile_Fig5d_pathways.xls
- source data (Marklund et al. 2022)/sourceDataFile_Fig4a_heatmap_P1.csv
- __MACOSX/source data (Marklund et al. 2022)/._sourceDataFile_Fig4a_heatmap_P1.csv
- source data (Marklund et al. 2022)/sourceDataFile_SFig7a-c_Epithelial_bulk_pre_vs_post_DEGs.xlsx
- __MACOSX/source data (Marklund et al. 2022)/._sourceDataFile_SFig7a-c_Epithelial_bulk_pre_vs_post_DEGs.xlsx
- source data (Marklund et al. 2022)/sourceDataFile_SFig9_FactorIndependence_PairedWilcoxon.xlsx
- __MACOSX/source data (Marklund et al. 2022)/._sourceDataFile_SFig9_FactorIndependence_PairedWilcoxon.xlsx
- source data (Marklund et al. 2022)/sourceDataFile_Fig2b_PCApseudobulk_sum.xlsx
- __MACOSX/source data (Marklund et al. 2022)/._sourceDataFile_Fig2b_PCApseudobulk_sum.xlsx
- source data (Marklund et al. 2022)/sourceDataFile_Fig1c_ARintensity.xlsx
- __MACOSX/source data (Marklund et al. 2022)/._sourceDataFile_Fig1c_ARintensity.xlsx
- source data (Marklund et al. 2022)/sourceDataFile_Fig5b_heatmap_P1_P2_stroma.csv
- __MACOSX/source data (Marklund et al. 2022)/._sourceDataFile_Fig5b_heatmap_P1_P2_stroma.csv
- source data (Marklund et al. 2022)/sourceDataFile_Fig4b_heatmap_P2.csv
- __MACOSX/source data (Marklund et al. 2022)/._sourceDataFile_Fig4b_heatmap_P2.csv
- source data (Marklund et al. 2022)/sourceDataFile_SFig24_71CellCycleGeneSignature.xlsx
- __MACOSX/source data (Marklund et al. 2022)/._sourceDataFile_SFig24_71CellCycleGeneSignature.xlsx
- source data (Marklund et al. 2022)/sourceDataFile_SFig15_Tree_FactorLoadings_Pat2.xlsx
- __MACOSX/source data (Marklund et al. 2022)/._sourceDataFile_SFig15_Tree_FactorLoadings_Pat2.xlsx
