# Supplementary material for: Spatio-temporal analysis of prostate tumors in situ suggests pre-existence of treatment-resistant clones
Source: Nat Commun. 2022 Sep 17;13:5475. doi: 10.1038/s41467-022-33069-3 (PMC9482614; doi:10.1038/s41467-022-33069-3)
Supplement: Supplementary file 6 — Source Data [file 41467_2022_33069_MOESM6_ESM.zip › source data (Marklund et al. 2022)/sourceDataFile_SFig7d_Boxplots_epitel.xlsx]

## Sheet: Boxplots_epitel.csv
patient	status	spot	gene	value
patient1	before	patient1_biopsy1_rep1_before_spot_13x25	ACPP	2.96128
patient1	before	patient1_biopsy1_rep1_before_spot_13x25	KLK2	44.5167
patient1	before	patient1_biopsy1_rep1_before_spot_13x25	KLK3	66.7441
patient1	before	patient1_biopsy1_rep1_before_spot_14x17	ACPP	1.99478
patient1	before	patient1_biopsy1_rep1_before_spot_14x17	KLK2	38.2747
patient1	before	patient1_biopsy1_rep1_before_spot_14x17	KLK3	33.2706
patient1	before	patient1_biopsy1_rep1_before_spot_14x25	ACPP	1.99494
patient1	before	patient1_biopsy1_rep1_before_spot_14x25	KLK2	40.8329
patient1	before	patient1_biopsy1_rep1_before_spot_14x25	KLK3	66.5886
patient1	before	patient1_biopsy1_rep1_before_spot_15x18	ACPP	2.35872
patient1	before	patient1_biopsy1_rep1_before_spot_15x18	KLK2	41.7384
patient1	before	patient1_biopsy1_rep1_before_spot_15x18	KLK3	47.2078
patient1	before	patient1_biopsy1_rep2_before_spot_14x17	ACPP	1.99587
patient1	before	patient1_biopsy1_rep2_before_spot_14x17	KLK2	37.8009
patient1	before	patient1_biopsy1_rep2_before_spot_14x17	KLK3	42.797
patient1	before	patient1_biopsy1_rep2_before_spot_14x18	ACPP	2.47183
patient1	before	patient1_biopsy1_rep2_before_spot_14x18	KLK2	37.7496
patient1	before	patient1_biopsy1_rep2_before_spot_14x18	KLK3	27.7383
patient1	before	patient1_biopsy1_rep2_before_spot_14x21	ACPP	1.99545
patient1	before	patient1_biopsy1_rep2_before_spot_14x21	KLK2	25.636
patient1	before	patient1_biopsy1_rep2_before_spot_14x21	KLK3	29.4845
patient1	before	patient1_biopsy1_rep2_before_spot_14x23	ACPP	1.99531
patient1	before	patient1_biopsy1_rep2_before_spot_14x23	KLK2	29.8747
patient1	before	patient1_biopsy1_rep2_before_spot_14x23	KLK3	32.2781
patient1	before	patient1_biopsy1_rep2_before_spot_15x16	ACPP	1.99505
patient1	before	patient1_biopsy1_rep2_before_spot_15x16	KLK2	23.5581
patient1	before	patient1_biopsy1_rep2_before_spot_15x16	KLK3	27.9747
patient1	before	patient1_biopsy1_rep2_before_spot_15x17	ACPP	2.78074
patient1	before	patient1_biopsy1_rep2_before_spot_15x17	KLK2	33.3847
patient1	before	patient1_biopsy1_rep2_before_spot_15x17	KLK3	27.107
patient1	before	patient1_biopsy1_rep2_before_spot_15x24	ACPP	1.99623
patient1	before	patient1_biopsy1_rep2_before_spot_15x24	KLK2	21.6117
patient1	before	patient1_biopsy1_rep2_before_spot_15x24	KLK3	28.6172
patient1	before	patient1_biopsy2_rep1_before_spot_10x20	ACPP	1.99524
patient1	before	patient1_biopsy2_rep1_before_spot_10x20	KLK2	25.7915
patient1	before	patient1_biopsy2_rep1_before_spot_10x20	KLK3	42.6651
patient1	before	patient1_biopsy2_rep1_before_spot_10x22	ACPP	3.20617
patient1	before	patient1_biopsy2_rep1_before_spot_10x22	KLK2	69.1632
patient1	before	patient1_biopsy2_rep1_before_spot_10x22	KLK3	67.3479
patient1	before	patient1_biopsy2_rep1_before_spot_11x18	ACPP	1.9959
patient1	before	patient1_biopsy2_rep1_before_spot_11x18	KLK2	20.6116
patient1	before	patient1_biopsy2_rep1_before_spot_11x18	KLK3	32.2465
patient1	before	patient1_biopsy2_rep1_before_spot_11x19	ACPP	2.653
patient1	before	patient1_biopsy2_rep1_before_spot_11x19	KLK2	21.0417
patient1	before	patient1_biopsy2_rep1_before_spot_11x19	KLK3	23.0119
patient1	before	patient1_biopsy2_rep1_before_spot_11x20	ACPP	1.99509
patient1	before	patient1_biopsy2_rep1_before_spot_11x20	KLK2	14.2074
patient1	before	patient1_biopsy2_rep1_before_spot_11x20	KLK3	16.4689
patient1	before	patient1_biopsy2_rep1_before_spot_11x21	ACPP	1.9945
patient1	before	patient1_biopsy2_rep1_before_spot_11x21	KLK2	19.1531
patient1	before	patient1_biopsy2_rep1_before_spot_11x21	KLK3	27.5642
patient1	before	patient1_biopsy2_rep1_before_spot_11x22	ACPP	2.94989
patient1	before	patient1_biopsy2_rep1_before_spot_11x22	KLK2	18.1932
patient1	before	patient1_biopsy2_rep1_before_spot_11x22	KLK3	40.1054
patient1	before	patient1_biopsy2_rep1_before_spot_11x23	ACPP	2.58351
patient1	before	patient1_biopsy2_rep1_before_spot_11x23	KLK2	39.6319
patient1	before	patient1_biopsy2_rep1_before_spot_11x23	KLK3	67.8592
patient1	before	patient1_biopsy2_rep1_before_spot_11x24	ACPP	2.45942
patient1	before	patient1_biopsy2_rep1_before_spot_11x24	KLK2	25.9179
patient1	before	patient1_biopsy2_rep1_before_spot_11x24	KLK3	40.5505
patient1	before	patient1_biopsy2_rep1_before_spot_9x19	ACPP	1.99577
patient1	before	patient1_biopsy2_rep1_before_spot_9x19	KLK2	24.9938
patient1	before	patient1_biopsy2_rep1_before_spot_9x19	KLK3	40.189
patient1	before	patient1_biopsy2_rep1_before_spot_9x20	ACPP	1.9954
patient1	before	patient1_biopsy2_rep1_before_spot_9x20	KLK2	27.7327
patient1	before	patient1_biopsy2_rep1_before_spot_9x20	KLK3	37.3094
patient1	before	patient1_biopsy2_rep1_before_spot_9x21	ACPP	1.99628
patient1	before	patient1_biopsy2_rep1_before_spot_9x21	KLK2	36.2361
patient1	before	patient1_biopsy2_rep1_before_spot_9x21	KLK3	33.4219
patient1	before	patient1_biopsy2_rep1_before_spot_9x22	ACPP	2.56918
patient1	before	patient1_biopsy2_rep1_before_spot_9x22	KLK2	43.0361
patient1	before	patient1_biopsy2_rep1_before_spot_9x22	KLK3	63.4131
patient1	before	patient1_biopsy2_rep2_before_spot_10x16	ACPP	1.99688
patient1	before	patient1_biopsy2_rep2_before_spot_10x16	KLK2	10.6618
patient1	before	patient1_biopsy2_rep2_before_spot_10x16	KLK3	25.5159
patient1	before	patient1_biopsy2_rep2_before_spot_10x17	ACPP	1.99579
patient1	before	patient1_biopsy2_rep2_before_spot_10x17	KLK2	34.8246
patient1	before	patient1_biopsy2_rep2_before_spot_10x17	KLK3	38.9282
patient1	before	patient1_biopsy2_rep2_before_spot_10x18	ACPP	1.99725
patient1	before	patient1_biopsy2_rep2_before_spot_10x18	KLK2	36.3865
patient1	before	patient1_biopsy2_rep2_before_spot_10x18	KLK3	44.4107
patient1	before	patient1_biopsy2_rep2_before_spot_7x12	ACPP	1.99497
patient1	before	patient1_biopsy2_rep2_before_spot_7x12	KLK2	43.1844
patient1	before	patient1_biopsy2_rep2_before_spot_7x12	KLK3	34.3581
patient1	before	patient1_biopsy2_rep2_before_spot_8x15	ACPP	1.99553
patient1	before	patient1_biopsy2_rep2_before_spot_8x15	KLK2	50.1104
patient1	before	patient1_biopsy2_rep2_before_spot_8x15	KLK3	45.3584
patient1	before	patient1_biopsy2_rep2_before_spot_8x17	ACPP	1.99574
patient1	before	patient1_biopsy2_rep2_before_spot_8x17	KLK2	48.1111
patient1	before	patient1_biopsy2_rep2_before_spot_8x17	KLK3	66.8152
patient1	before	patient1_biopsy2_rep2_before_spot_9x14	ACPP	1.99732
patient1	before	patient1_biopsy2_rep2_before_spot_9x14	KLK2	21.9228
patient1	before	patient1_biopsy2_rep2_before_spot_9x14	KLK3	33.3088
patient1	before	patient1_biopsy2_rep2_before_spot_9x16	ACPP	1.99657
patient1	before	patient1_biopsy2_rep2_before_spot_9x16	KLK2	26.5128
patient1	before	patient1_biopsy2_rep2_before_spot_9x16	KLK3	20.8552
patient1	before	patient1_biopsy2_rep2_before_spot_9x17	ACPP	1.9973
patient1	before	patient1_biopsy2_rep2_before_spot_9x17	KLK2	28.5557
patient1	before	patient1_biopsy2_rep2_before_spot_9x17	KLK3	73.1739
patient1	before	patient1_biopsy2_rep2_before_spot_9x18	ACPP	1.99512
patient1	before	patient1_biopsy2_rep2_before_spot_9x18	KLK2	26.3303
patient1	before	patient1_biopsy2_rep2_before_spot_9x18	KLK3	29.4205
patient1	before	patient1_biopsy3_rep1_before_spot_10x25	ACPP	1.9985
patient1	before	patient1_biopsy3_rep1_before_spot_10x25	KLK2	8.04489
patient1	before	patient1_biopsy3_rep1_before_spot_10x25	KLK3	9.55649
patient1	before	patient1_biopsy3_rep1_before_spot_14x28	ACPP	1.9989
patient1	before	patient1_biopsy3_rep1_before_spot_14x28	KLK2	11.6753
patient1	before	patient1_biopsy3_rep1_before_spot_14x28	KLK3	10.3851
patient1	before	patient1_biopsy3_rep1_before_spot_15x28	ACPP	2.44109
patient1	before	patient1_biopsy3_rep1_before_spot_15x28	KLK2	14.3968
patient1	before	patient1_biopsy3_rep1_before_spot_15x28	KLK3	21.9245
patient1	before	patient1_biopsy3_rep1_before_spot_8x19	ACPP	4.06154
patient1	before	patient1_biopsy3_rep1_before_spot_8x19	KLK2	19.8777
patient1	before	patient1_biopsy3_rep1_before_spot_8x19	KLK3	21.253
patient1	before	patient1_biopsy1_rep1_before_spot_13x10	ACPP	1.99373
patient1	before	patient1_biopsy1_rep1_before_spot_13x10	KLK2	43.5795
patient1	before	patient1_biopsy1_rep1_before_spot_13x10	KLK3	66.3847
patient1	before	patient1_biopsy1_rep1_before_spot_13x11	ACPP	1.99427
patient1	before	patient1_biopsy1_rep1_before_spot_13x11	KLK2	78.1254
patient1	before	patient1_biopsy1_rep1_before_spot_13x11	KLK3	94.533
patient1	before	patient1_biopsy1_rep1_before_spot_13x17	ACPP	1.99495
patient1	before	patient1_biopsy1_rep1_before_spot_13x17	KLK2	62.8508
patient1	before	patient1_biopsy1_rep1_before_spot_13x17	KLK3	83.2723
patient1	before	patient1_biopsy1_rep1_before_spot_13x19	ACPP	1.99457
patient1	before	patient1_biopsy1_rep1_before_spot_13x19	KLK2	60.3765
patient1	before	patient1_biopsy1_rep1_before_spot_13x19	KLK3	43.7679
patient1	before	patient1_biopsy1_rep1_before_spot_13x20	ACPP	1.99387
patient1	before	patient1_biopsy1_rep1_before_spot_13x20	KLK2	52.6668
patient1	before	patient1_biopsy1_rep1_before_spot_13x20	KLK3	52.6668
patient1	before	patient1_biopsy1_rep1_before_spot_13x21	ACPP	1.99494
patient1	before	patient1_biopsy1_rep1_before_spot_13x21	KLK2	40.3903
patient1	before	patient1_biopsy1_rep1_before_spot_13x21	KLK3	45.245
patient1	before	patient1_biopsy1_rep1_before_spot_13x22	ACPP	1.99666
patient1	before	patient1_biopsy1_rep1_before_spot_13x22	KLK2	45.3761
patient1	before	patient1_biopsy1_rep1_before_spot_13x22	KLK3	55.5831
patient1	before	patient1_biopsy1_rep1_before_spot_13x23	ACPP	2.4734
patient1	before	patient1_biopsy1_rep1_before_spot_13x23	KLK2	53.654
patient1	before	patient1_biopsy1_rep1_before_spot_13x23	KLK3	90.9632
patient1	before	patient1_biopsy1_rep1_before_spot_14x12	ACPP	1.99371
patient1	before	patient1_biopsy1_rep1_before_spot_14x12	KLK2	95.6255
patient1	before	patient1_biopsy1_rep1_before_spot_14x12	KLK3	116.013
patient1	before	patient1_biopsy1_rep1_before_spot_14x13	ACPP	2.4387
patient1	before	patient1_biopsy1_rep1_before_spot_14x13	KLK2	61.1273
patient1	before	patient1_biopsy1_rep1_before_spot_14x13	KLK3	66.4627
patient1	before	patient1_biopsy1_rep1_before_spot_14x14	ACPP	1.99465
patient1	before	patient1_biopsy1_rep1_before_spot_14x14	KLK2	64.9484
patient1	before	patient1_biopsy1_rep1_before_spot_14x14	KLK3	64.1853
patient1	before	patient1_biopsy1_rep1_before_spot_14x15	ACPP	1.99417
patient1	before	patient1_biopsy1_rep1_before_spot_14x15	KLK2	46.4136
patient1	before	patient1_biopsy1_rep1_before_spot_14x15	KLK3	58.1423
patient1	before	patient1_biopsy1_rep1_before_spot_14x22	ACPP	2.38629
patient1	before	patient1_biopsy1_rep1_before_spot_14x22	KLK2	46.7779
patient1	before	patient1_biopsy1_rep1_before_spot_14x22	KLK3	57.7776
patient1	before	patient1_biopsy1_rep1_before_spot_14x27	ACPP	1.99481
patient1	before	patient1_biopsy1_rep1_before_spot_14x27	KLK2	49.8844
patient1	before	patient1_biopsy1_rep1_before_spot_14x27	KLK3	56.8926
patient1	before	patient1_biopsy1_rep1_before_spot_14x29	ACPP	1.99527
patient1	before	patient1_biopsy1_rep1_before_spot_14x29	KLK2	72.9108
patient1	before	patient1_biopsy1_rep1_before_spot_14x29	KLK3	122.158
patient1	before	patient1_biopsy1_rep1_before_spot_15x12	ACPP	2.58396
patient1	before	patient1_biopsy1_rep1_before_spot_15x12	KLK2	80.4369
patient1	before	patient1_biopsy1_rep1_before_spot_15x12	KLK3	95.7716
patient1	before	patient1_biopsy1_rep1_before_spot_15x13	ACPP	3.31011
patient1	before	patient1_biopsy1_rep1_before_spot_15x13	KLK2	49.3624
patient1	before	patient1_biopsy1_rep1_before_spot_15x13	KLK3	49.3624
patient1	before	patient1_biopsy1_rep1_before_spot_15x14	ACPP	4.29935
patient1	before	patient1_biopsy1_rep1_before_spot_15x14	KLK2	68.0569
patient1	before	patient1_biopsy1_rep1_before_spot_15x14	KLK3	91.87
patient1	before	patient1_biopsy1_rep1_before_spot_15x17	ACPP	1.99357
patient1	before	patient1_biopsy1_rep1_before_spot_15x17	KLK2	50.2931
patient1	before	patient1_biopsy1_rep1_before_spot_15x17	KLK3	70.3498
patient1	before	patient1_biopsy1_rep1_before_spot_15x24	ACPP	1.99304
patient1	before	patient1_biopsy1_rep1_before_spot_15x24	KLK2	77.0744
patient1	before	patient1_biopsy1_rep1_before_spot_15x24	KLK3	98.401
patient1	before	patient1_biopsy1_rep2_before_spot_14x16	ACPP	2.32864
patient1	before	patient1_biopsy1_rep2_before_spot_14x16	KLK2	36.3639
patient1	before	patient1_biopsy1_rep2_before_spot_14x16	KLK3	34.3618
patient1	before	patient1_biopsy1_rep2_before_spot_14x19	ACPP	1.99478
patient1	before	patient1_biopsy1_rep2_before_spot_14x19	KLK2	25.1978
patient1	before	patient1_biopsy1_rep2_before_spot_14x19	KLK3	39.1196
patient1	before	patient1_biopsy1_rep2_before_spot_14x20	ACPP	1.99649
patient1	before	patient1_biopsy1_rep2_before_spot_14x20	KLK2	40.0117
patient1	before	patient1_biopsy1_rep2_before_spot_14x20	KLK3	53.7619
patient1	before	patient1_biopsy1_rep2_before_spot_14x22	ACPP	2.43889
patient1	before	patient1_biopsy1_rep2_before_spot_14x22	KLK2	41.5004
patient1	before	patient1_biopsy1_rep2_before_spot_14x22	KLK3	47.2709
patient1	before	patient1_biopsy1_rep2_before_spot_14x24	ACPP	2.63436
patient1	before	patient1_biopsy1_rep2_before_spot_14x24	KLK2	46.067
patient1	before	patient1_biopsy1_rep2_before_spot_14x24	KLK3	64.5897
patient1	before	patient1_biopsy1_rep2_before_spot_14x28	ACPP	1.99661
patient1	before	patient1_biopsy1_rep2_before_spot_14x28	KLK2	43.6493
patient1	before	patient1_biopsy1_rep2_before_spot_14x28	KLK3	56.7402
patient1	before	patient1_biopsy1_rep2_before_spot_15x11	ACPP	1.99558
patient1	before	patient1_biopsy1_rep2_before_spot_15x11	KLK2	54.4842
patient1	before	patient1_biopsy1_rep2_before_spot_15x11	KLK3	39.8671
patient1	before	patient1_biopsy1_rep2_before_spot_15x13	ACPP	1.99495
patient1	before	patient1_biopsy1_rep2_before_spot_15x13	KLK2	27.0325
patient1	before	patient1_biopsy1_rep2_before_spot_15x13	KLK3	32.2486
patient1	before	patient1_biopsy1_rep2_before_spot_15x14	ACPP	1.99423
patient1	before	patient1_biopsy1_rep2_before_spot_15x14	KLK2	39.4492
patient1	before	patient1_biopsy1_rep2_before_spot_15x14	KLK3	48.7271
patient1	before	patient1_biopsy1_rep2_before_spot_15x21	ACPP	1.99557
patient1	before	patient1_biopsy1_rep2_before_spot_15x21	KLK2	21.6037
patient1	before	patient1_biopsy1_rep2_before_spot_15x21	KLK3	27.4331
patient1	before	patient1_biopsy1_rep2_before_spot_15x8	ACPP	1.99556
patient1	before	patient1_biopsy1_rep2_before_spot_15x8	KLK2	40.5395
patient1	before	patient1_biopsy1_rep2_before_spot_15x8	KLK3	25.2674
patient1	before	patient1_biopsy1_rep2_before_spot_15x9	ACPP	2.34071
patient1	before	patient1_biopsy1_rep2_before_spot_15x9	KLK2	35.1658
patient1	before	patient1_biopsy1_rep2_before_spot_15x9	KLK3	35.1658
patient1	before	patient1_biopsy1_rep2_before_spot_16x16	ACPP	1.99577
patient1	before	patient1_biopsy1_rep2_before_spot_16x16	KLK2	41.0579
patient1	before	patient1_biopsy1_rep2_before_spot_16x16	KLK3	55.5487
patient1	before	patient1_biopsy1_rep2_before_spot_16x17	ACPP	2.31105
patient1	before	patient1_biopsy1_rep2_before_spot_16x17	KLK2	24.1383
patient1	before	patient1_biopsy1_rep2_before_spot_16x17	KLK3	37.1082
patient1	before	patient1_biopsy1_rep2_before_spot_16x23	ACPP	3.06906
patient1	before	patient1_biopsy1_rep2_before_spot_16x23	KLK2	51.3514
patient1	before	patient1_biopsy1_rep2_before_spot_16x23	KLK3	51.3514
patient1	before	patient1_biopsy2_rep1_before_spot_10x11	ACPP	2.55794
patient1	before	patient1_biopsy2_rep1_before_spot_10x11	KLK2	41.3127
patient1	before	patient1_biopsy2_rep1_before_spot_10x11	KLK3	36.8194
patient1	before	patient1_biopsy2_rep1_before_spot_10x12	ACPP	1.99556
patient1	before	patient1_biopsy2_rep1_before_spot_10x12	KLK2	33.8126
patient1	before	patient1_biopsy2_rep1_before_spot_10x12	KLK3	49.8595
patient1	before	patient1_biopsy2_rep1_before_spot_10x15	ACPP	2.33974
patient1	before	patient1_biopsy2_rep1_before_spot_10x15	KLK2	36.7935
patient1	before	patient1_biopsy2_rep1_before_spot_10x15	KLK3	48.1632
patient1	before	patient1_biopsy2_rep1_before_spot_10x16	ACPP	2.34964
patient1	before	patient1_biopsy2_rep1_before_spot_10x16	KLK2	34.6397
patient1	before	patient1_biopsy2_rep1_before_spot_10x16	KLK3	39.9623
patient1	before	patient1_biopsy2_rep1_before_spot_10x17	ACPP	2.41278
patient1	before	patient1_biopsy2_rep1_before_spot_10x17	KLK2	30.3821
patient1	before	patient1_biopsy2_rep1_before_spot_10x17	KLK3	38.3137
patient1	before	patient1_biopsy2_rep1_before_spot_10x18	ACPP	1.99614
patient1	before	patient1_biopsy2_rep1_before_spot_10x18	KLK2	48.0973
patient1	before	patient1_biopsy2_rep1_before_spot_10x18	KLK3	59.8787
patient1	before	patient1_biopsy2_rep1_before_spot_10x23	ACPP	1.99565
patient1	before	patient1_biopsy2_rep1_before_spot_10x23	KLK2	42.6953
patient1	before	patient1_biopsy2_rep1_before_spot_10x23	KLK3	65.2184
patient1	before	patient1_biopsy2_rep1_before_spot_11x17	ACPP	2.57754
patient1	before	patient1_biopsy2_rep1_before_spot_11x17	KLK2	29.3535
patient1	before	patient1_biopsy2_rep1_before_spot_11x17	KLK3	32.264
patient1	before	patient1_biopsy2_rep1_before_spot_8x10	ACPP	3.35214
patient1	before	patient1_biopsy2_rep1_before_spot_8x10	KLK2	46.748
patient1	before	patient1_biopsy2_rep1_before_spot_8x10	KLK3	71.8362
patient1	before	patient1_biopsy2_rep1_before_spot_8x7	ACPP	1.99715
patient1	before	patient1_biopsy2_rep1_before_spot_8x7	KLK2	43.177
patient1	before	patient1_biopsy2_rep1_before_spot_8x7	KLK3	46.7067
patient1	before	patient1_biopsy2_rep1_before_spot_8x8	ACPP	2.16235
patient1	before	patient1_biopsy2_rep1_before_spot_8x8	KLK2	36.3088
patient1	before	patient1_biopsy2_rep1_before_spot_8x8	KLK3	65.2663
patient1	before	patient1_biopsy2_rep1_before_spot_8x9	ACPP	2.61583
patient1	before	patient1_biopsy2_rep1_before_spot_8x9	KLK2	54.1085
patient1	before	patient1_biopsy2_rep1_before_spot_8x9	KLK3	85.1282
patient1	before	patient1_biopsy2_rep1_before_spot_9x10	ACPP	2.76449
patient1	before	patient1_biopsy2_rep1_before_spot_9x10	KLK2	37.3244
patient1	before	patient1_biopsy2_rep1_before_spot_9x10	KLK3	48.0764
patient1	before	patient1_biopsy2_rep1_before_spot_9x11	ACPP	2.41129
patient1	before	patient1_biopsy2_rep1_before_spot_9x11	KLK2	34.8435
patient1	before	patient1_biopsy2_rep1_before_spot_9x11	KLK3	54.386
patient1	before	patient1_biopsy2_rep1_before_spot_9x12	ACPP	1.99517
patient1	before	patient1_biopsy2_rep1_before_spot_9x12	KLK2	32.6238
patient1	before	patient1_biopsy2_rep1_before_spot_9x12	KLK3	51.9489
patient1	before	patient1_biopsy2_rep1_before_spot_9x13	ACPP	2.79907
patient1	before	patient1_biopsy2_rep1_before_spot_9x13	KLK2	32.1133
patient1	before	patient1_biopsy2_rep1_before_spot_9x13	KLK3	28.4992
patient1	before	patient1_biopsy2_rep1_before_spot_9x14	ACPP	1.99567
patient1	before	patient1_biopsy2_rep1_before_spot_9x14	KLK2	34.1882
patient1	before	patient1_biopsy2_rep1_before_spot_9x14	KLK3	47.4041
patient1	before	patient1_biopsy2_rep1_before_spot_9x15	ACPP	1.99575
patient1	before	patient1_biopsy2_rep1_before_spot_9x15	KLK2	38.3702
patient1	before	patient1_biopsy2_rep1_before_spot_9x15	KLK3	39.2162
patient1	before	patient1_biopsy2_rep1_before_spot_9x16	ACPP	1.99546
patient1	before	patient1_biopsy2_rep1_before_spot_9x16	KLK2	31.8006
patient1	before	patient1_biopsy2_rep1_before_spot_9x16	KLK3	35.5262
patient1	before	patient1_biopsy2_rep1_before_spot_9x17	ACPP	1.9957
patient1	before	patient1_biopsy2_rep1_before_spot_9x17	KLK2	33.6217
patient1	before	patient1_biopsy2_rep1_before_spot_9x17	KLK3	45.122
patient1	before	patient1_biopsy2_rep1_before_spot_9x18	ACPP	1.99523
patient1	before	patient1_biopsy2_rep1_before_spot_9x18	KLK2	39.6428
patient1	before	patient1_biopsy2_rep1_before_spot_9x18	KLK3	59.5059
patient1	before	patient1_biopsy2_rep2_before_spot_10x15	ACPP	2.00009
patient1	before	patient1_biopsy2_rep2_before_spot_10x15	KLK2	53.1236
patient1	before	patient1_biopsy2_rep2_before_spot_10x15	KLK3	27.5619
patient1	before	patient1_biopsy2_rep2_before_spot_10x19	ACPP	1.99595
patient1	before	patient1_biopsy2_rep2_before_spot_10x19	KLK2	54.2643
patient1	before	patient1_biopsy2_rep2_before_spot_10x19	KLK3	63.6897
patient1	before	patient1_biopsy2_rep2_before_spot_6x6	ACPP	1.99478
patient1	before	patient1_biopsy2_rep2_before_spot_6x6	KLK2	54.8428
patient1	before	patient1_biopsy2_rep2_before_spot_6x6	KLK3	73.7477
patient1	before	patient1_biopsy2_rep2_before_spot_6x7	ACPP	2.61753
patient1	before	patient1_biopsy2_rep2_before_spot_6x7	KLK2	57.651
patient1	before	patient1_biopsy2_rep2_before_spot_6x7	KLK3	79.249
patient1	before	patient1_biopsy2_rep2_before_spot_6x8	ACPP	1.99526
patient1	before	patient1_biopsy2_rep2_before_spot_6x8	KLK2	41.3872
patient1	before	patient1_biopsy2_rep2_before_spot_6x8	KLK3	62.198
patient1	before	patient1_biopsy2_rep2_before_spot_7x10	ACPP	1.9954
patient1	before	patient1_biopsy2_rep2_before_spot_7x10	KLK2	44.7789
patient1	before	patient1_biopsy2_rep2_before_spot_7x10	KLK3	68.4225
patient1	before	patient1_biopsy2_rep2_before_spot_7x11	ACPP	1.99529
patient1	before	patient1_biopsy2_rep2_before_spot_7x11	KLK2	38.2668
patient1	before	patient1_biopsy2_rep2_before_spot_7x11	KLK3	35.8077
patient1	before	patient1_biopsy2_rep2_before_spot_7x13	ACPP	2.22199
patient1	before	patient1_biopsy2_rep2_before_spot_7x13	KLK2	54.2267
patient1	before	patient1_biopsy2_rep2_before_spot_7x13	KLK3	59.7009
patient1	before	patient1_biopsy2_rep2_before_spot_7x14	ACPP	1.99762
patient1	before	patient1_biopsy2_rep2_before_spot_7x14	KLK2	15.4829
patient1	before	patient1_biopsy2_rep2_before_spot_7x14	KLK3	31.965
patient1	before	patient1_biopsy2_rep2_before_spot_7x6	ACPP	1.996
patient1	before	patient1_biopsy2_rep2_before_spot_7x6	KLK2	31.8278
patient1	before	patient1_biopsy2_rep2_before_spot_7x6	KLK3	52.9813
patient1	before	patient1_biopsy2_rep2_before_spot_7x8	ACPP	1.99435
patient1	before	patient1_biopsy2_rep2_before_spot_7x8	KLK2	46.9036
patient1	before	patient1_biopsy2_rep2_before_spot_7x8	KLK3	55.8855
patient1	before	patient1_biopsy2_rep2_before_spot_7x9	ACPP	2.27086
patient1	before	patient1_biopsy2_rep2_before_spot_7x9	KLK2	44.5276
patient1	before	patient1_biopsy2_rep2_before_spot_7x9	KLK3	66.7607
patient1	before	patient1_biopsy2_rep2_before_spot_8x11	ACPP	2.18111
patient1	before	patient1_biopsy2_rep2_before_spot_8x11	KLK2	38.5499
patient1	before	patient1_biopsy2_rep2_before_spot_8x11	KLK3	48.8078
patient1	before	patient1_biopsy2_rep2_before_spot_8x12	ACPP	1.99509
patient1	before	patient1_biopsy2_rep2_before_spot_8x12	KLK2	45.3742
patient1	before	patient1_biopsy2_rep2_before_spot_8x12	KLK3	52.1686
patient1	before	patient1_biopsy2_rep2_before_spot_8x13	ACPP	2.43828
patient1	before	patient1_biopsy2_rep2_before_spot_8x13	KLK2	47.2048
patient1	before	patient1_biopsy2_rep2_before_spot_8x13	KLK3	53.8533
patient1	before	patient1_biopsy2_rep2_before_spot_8x14	ACPP	1.99635
patient1	before	patient1_biopsy2_rep2_before_spot_8x14	KLK2	36.8563
patient1	before	patient1_biopsy2_rep2_before_spot_8x14	KLK3	52.4188
patient1	before	patient1_biopsy2_rep2_before_spot_8x16	ACPP	2.37644
patient1	before	patient1_biopsy2_rep2_before_spot_8x16	KLK2	67.4607
patient1	before	patient1_biopsy2_rep2_before_spot_8x16	KLK3	79.6402
patient1	before	patient1_biopsy2_rep2_before_spot_8x7	ACPP	4.66656
patient1	before	patient1_biopsy2_rep2_before_spot_8x7	KLK2	46.0406
patient1	before	patient1_biopsy2_rep2_before_spot_8x7	KLK3	56.7178
patient1	before	patient1_biopsy2_rep2_before_spot_9x12	ACPP	1.99547
patient1	before	patient1_biopsy2_rep2_before_spot_9x12	KLK2	48.3197
patient1	before	patient1_biopsy2_rep2_before_spot_9x12	KLK3	49.1049
patient1	before	patient1_biopsy2_rep2_before_spot_9x13	ACPP	1.99644
patient1	before	patient1_biopsy2_rep2_before_spot_9x13	KLK2	33.3291
patient1	before	patient1_biopsy2_rep2_before_spot_9x13	KLK3	38.5513
patient1	before	patient1_biopsy2_rep2_before_spot_9x15	ACPP	1.99631
patient1	before	patient1_biopsy2_rep2_before_spot_9x15	KLK2	38.4319
patient1	before	patient1_biopsy2_rep2_before_spot_9x15	KLK3	46.9593
patient1	before	patient1_biopsy2_rep2_before_spot_9x9	ACPP	1.99573
patient1	before	patient1_biopsy2_rep2_before_spot_9x9	KLK2	36.0079
patient1	before	patient1_biopsy2_rep2_before_spot_9x9	KLK3	46.7486
patient1	before	patient1_biopsy3_rep1_before_spot_15x24	ACPP	2.81272
patient1	before	patient1_biopsy3_rep1_before_spot_15x24	KLK2	33.8569
patient1	before	patient1_biopsy3_rep1_before_spot_15x24	KLK3	58.9101
patient1	before	patient1_biopsy3_rep1_before_spot_8x17	ACPP	1.99912
patient1	before	patient1_biopsy3_rep1_before_spot_8x17	KLK2	12.3461
patient1	before	patient1_biopsy3_rep1_before_spot_8x17	KLK3	21.3136
patient1	before	patient1_biopsy3_rep1_before_spot_8x18	ACPP	1.99751
patient1	before	patient1_biopsy3_rep1_before_spot_8x18	KLK2	32.0843
patient1	before	patient1_biopsy3_rep1_before_spot_8x18	KLK3	44.4414
patient1	before	patient1_biopsy3_rep1_before_spot_8x20	ACPP	2.41974
patient1	before	patient1_biopsy3_rep1_before_spot_8x20	KLK2	17.1814
patient1	before	patient1_biopsy3_rep1_before_spot_8x20	KLK3	20.5555
patient1	before	patient1_biopsy3_rep1_before_spot_8x21	ACPP	1.99697
patient1	before	patient1_biopsy3_rep1_before_spot_8x21	KLK2	28.7892
patient1	before	patient1_biopsy3_rep1_before_spot_8x21	KLK3	43.7512
patient1	before	patient1_biopsy3_rep1_before_spot_9x20	ACPP	1.99822
patient1	before	patient1_biopsy3_rep1_before_spot_9x20	KLK2	21.6692
patient1	before	patient1_biopsy3_rep1_before_spot_9x20	KLK3	24.2575
patient1	before	patient1_biopsy3_rep1_before_spot_9x21	ACPP	2.9159
patient1	before	patient1_biopsy3_rep1_before_spot_9x21	KLK2	32.595
patient1	before	patient1_biopsy3_rep1_before_spot_9x21	KLK3	45.1398
patient1	before	patient1_biopsy3_rep1_before_spot_9x25	ACPP	1.99776
patient1	before	patient1_biopsy3_rep1_before_spot_9x25	KLK2	8.96144
patient1	before	patient1_biopsy3_rep1_before_spot_9x25	KLK3	9.91103
patient1	after	patient1_biopsy1_rep1_after_spot_26x13	ACPP	1.99599
patient1	after	patient1_biopsy1_rep1_after_spot_26x13	KLK2	19.9681
patient1	after	patient1_biopsy1_rep1_after_spot_26x13	KLK3	23.9619
patient1	after	patient1_biopsy1_rep1_after_spot_26x14	ACPP	1.99379
patient1	after	patient1_biopsy1_rep1_after_spot_26x14	KLK2	6.72265
patient1	after	patient1_biopsy1_rep1_after_spot_26x14	KLK3	13.8159
patient1	after	patient1_biopsy1_rep1_after_spot_26x15	ACPP	1.99563
patient1	after	patient1_biopsy1_rep1_after_spot_26x15	KLK2	7.24317
patient1	after	patient1_biopsy1_rep1_after_spot_26x15	KLK3	5.49399
patient1	after	patient1_biopsy1_rep1_after_spot_27x10	ACPP	1.99737
patient1	after	patient1_biopsy1_rep1_after_spot_27x10	KLK2	26.6077
patient1	after	patient1_biopsy1_rep1_after_spot_27x10	KLK3	26.6077
patient1	after	patient1_biopsy1_rep1_after_spot_27x14	ACPP	1.99626
patient1	after	patient1_biopsy1_rep1_after_spot_27x14	KLK2	23.8974
patient1	after	patient1_biopsy1_rep1_after_spot_27x14	KLK3	19.0305
patient1	after	patient1_biopsy1_rep1_after_spot_27x16	ACPP	1.9954
patient1	after	patient1_biopsy1_rep1_after_spot_27x16	KLK2	13.2246
patient1	after	patient1_biopsy1_rep1_after_spot_27x16	KLK3	9.01366
patient1	after	patient1_biopsy1_rep1_after_spot_28x13	ACPP	3.89384
patient1	after	patient1_biopsy1_rep1_after_spot_28x13	KLK2	22.8763
patient1	after	patient1_biopsy1_rep1_after_spot_28x13	KLK3	26.6728
patient1	after	patient1_biopsy1_rep1_after_spot_28x14	ACPP	1.99545
patient1	after	patient1_biopsy1_rep1_after_spot_28x14	KLK2	26.3844
patient1	after	patient1_biopsy1_rep1_after_spot_28x14	KLK3	25.0295
patient1	after	patient1_biopsy1_rep1_after_spot_28x15	ACPP	1.99384
patient1	after	patient1_biopsy1_rep1_after_spot_28x15	KLK2	9.76223
patient1	after	patient1_biopsy1_rep1_after_spot_28x15	KLK3	4.90699
patient1	after	patient1_biopsy1_rep2_after_spot_27x13	ACPP	1.99647
patient1	after	patient1_biopsy1_rep2_after_spot_27x13	KLK2	1.99647
patient1	after	patient1_biopsy1_rep2_after_spot_27x13	KLK3	4.79972
patient1	after	patient1_biopsy1_rep2_after_spot_27x15	ACPP	1.99671
patient1	after	patient1_biopsy1_rep2_after_spot_27x15	KLK2	7.82499
patient1	after	patient1_biopsy1_rep2_after_spot_27x15	KLK3	6.36792
patient1	after	patient1_biopsy1_rep2_after_spot_28x16	ACPP	1.99789
patient1	after	patient1_biopsy1_rep2_after_spot_28x16	KLK2	6.25575
patient1	after	patient1_biopsy1_rep2_after_spot_28x16	KLK3	8.38469
patient1	after	patient1_biopsy1_rep2_after_spot_29x11	ACPP	1.99809
patient1	after	patient1_biopsy1_rep2_after_spot_29x11	KLK2	19.5683
patient1	after	patient1_biopsy1_rep2_after_spot_29x11	KLK3	1.99809
patient1	after	patient1_biopsy1_rep2_after_spot_29x13	ACPP	1.9979
patient1	after	patient1_biopsy1_rep2_after_spot_29x13	KLK2	15.1127
patient1	after	patient1_biopsy1_rep2_after_spot_29x13	KLK3	17.7356
patient1	after	patient1_biopsy1_rep2_after_spot_29x14	ACPP	1.99726
patient1	after	patient1_biopsy1_rep2_after_spot_29x14	KLK2	4.01684
patient1	after	patient1_biopsy1_rep2_after_spot_29x14	KLK3	14.1147
patient1	after	patient1_biopsy1_rep2_after_spot_29x15	ACPP	3.08234
patient1	after	patient1_biopsy1_rep2_after_spot_29x15	KLK2	1.99545
patient1	after	patient1_biopsy1_rep2_after_spot_29x15	KLK3	4.16922
patient1	after	patient1_biopsy2_rep1_after_spot_22x12	ACPP	1.99877
patient1	after	patient1_biopsy2_rep1_after_spot_22x12	KLK2	14.4113
patient1	after	patient1_biopsy2_rep1_after_spot_22x12	KLK3	11.9288
patient1	after	patient1_biopsy2_rep1_after_spot_23x24	ACPP	1.99825
patient1	after	patient1_biopsy2_rep1_after_spot_23x24	KLK2	10.8272
patient1	after	patient1_biopsy2_rep1_after_spot_23x24	KLK3	9.06145
patient1	after	patient1_biopsy2_rep1_after_spot_24x15	ACPP	1.99942
patient1	after	patient1_biopsy2_rep1_after_spot_24x15	KLK2	19.1755
patient1	after	patient1_biopsy2_rep1_after_spot_24x15	KLK3	19.1755
patient1	after	patient1_biopsy2_rep1_after_spot_24x16	ACPP	1.9998
patient1	after	patient1_biopsy2_rep1_after_spot_24x16	KLK2	11.574
patient1	after	patient1_biopsy2_rep1_after_spot_24x16	KLK3	16.3611
patient1	after	patient1_biopsy2_rep1_after_spot_24x20	ACPP	1.99699
patient1	after	patient1_biopsy2_rep1_after_spot_24x20	KLK2	16.6067
patient1	after	patient1_biopsy2_rep1_after_spot_24x20	KLK3	10.7628
patient1	after	patient1_biopsy2_rep1_after_spot_24x23	ACPP	1.9968
patient1	after	patient1_biopsy2_rep1_after_spot_24x23	KLK2	8.7173
patient1	after	patient1_biopsy2_rep1_after_spot_24x23	KLK3	5.35705
patient1	after	patient1_biopsy2_rep1_after_spot_24x24	ACPP	1.99699
patient1	after	patient1_biopsy2_rep1_after_spot_24x24	KLK2	3.7601
patient1	after	patient1_biopsy2_rep1_after_spot_24x24	KLK3	6.40478
patient1	after	patient1_biopsy2_rep1_after_spot_24x26	ACPP	1.99884
patient1	after	patient1_biopsy2_rep1_after_spot_24x26	KLK2	11.9636
patient1	after	patient1_biopsy2_rep1_after_spot_24x26	KLK3	8.642
patient1	after	patient1_biopsy2_rep1_after_spot_24x27	ACPP	1.99729
patient1	after	patient1_biopsy2_rep1_after_spot_24x27	KLK2	6.19688
patient1	after	patient1_biopsy2_rep1_after_spot_24x27	KLK3	22.9952
patient1	after	patient1_biopsy2_rep1_after_spot_24x28	ACPP	1.99971
patient1	after	patient1_biopsy2_rep1_after_spot_24x28	KLK2	13.3688
patient1	after	patient1_biopsy2_rep1_after_spot_24x28	KLK3	20.9482
patient1	after	patient1_biopsy2_rep1_after_spot_25x22	ACPP	1.99988
patient1	after	patient1_biopsy2_rep1_after_spot_25x22	KLK2	12.4398
patient1	after	patient1_biopsy2_rep1_after_spot_25x22	KLK3	5.47986
patient1	after	patient1_biopsy2_rep1_after_spot_25x23	ACPP	1.99873
patient1	after	patient1_biopsy2_rep1_after_spot_25x23	KLK2	20.5394
patient1	after	patient1_biopsy2_rep1_after_spot_25x23	KLK3	5.08885
patient1	after	patient1_biopsy2_rep1_after_spot_30x20	ACPP	1.99869
patient1	after	patient1_biopsy2_rep1_after_spot_30x20	KLK2	11.2236
patient1	after	patient1_biopsy2_rep1_after_spot_30x20	KLK3	11.2236
patient1	after	patient1_biopsy2_rep1_after_spot_30x21	ACPP	1.99931
patient1	after	patient1_biopsy2_rep1_after_spot_30x21	KLK2	1.99931
patient1	after	patient1_biopsy2_rep1_after_spot_30x21	KLK3	20.0995
patient1	after	patient1_biopsy2_rep1_after_spot_31x18	ACPP	1.9978
patient1	after	patient1_biopsy2_rep1_after_spot_31x18	KLK2	18.8418
patient1	after	patient1_biopsy2_rep1_after_spot_31x18	KLK3	3.86935
patient1	after	patient1_biopsy2_rep1_after_spot_31x21	ACPP	1.99591
patient1	after	patient1_biopsy2_rep1_after_spot_31x21	KLK2	4.35875
patient1	after	patient1_biopsy2_rep1_after_spot_31x21	KLK3	8.29681
patient1	after	patient1_biopsy2_rep1_after_spot_32x17	ACPP	1.9985
patient1	after	patient1_biopsy2_rep1_after_spot_32x17	KLK2	17.7195
patient1	after	patient1_biopsy2_rep1_after_spot_32x17	KLK3	8.28691
patient1	after	patient1_biopsy2_rep1_after_spot_32x18	ACPP	1.99767
patient1	after	patient1_biopsy2_rep1_after_spot_32x18	KLK2	7.64858
patient1	after	patient1_biopsy2_rep1_after_spot_32x18	KLK3	7.64858
patient1	after	patient1_biopsy2_rep2_after_spot_23x24	ACPP	1.99699
patient1	after	patient1_biopsy2_rep2_after_spot_23x24	KLK2	8.93298
patient1	after	patient1_biopsy2_rep2_after_spot_23x24	KLK3	17.603
patient1	after	patient1_biopsy2_rep2_after_spot_24x20	ACPP	1.9984
patient1	after	patient1_biopsy2_rep2_after_spot_24x20	KLK2	14.3435
patient1	after	patient1_biopsy2_rep2_after_spot_24x20	KLK3	11.2572
patient1	after	patient1_biopsy2_rep2_after_spot_24x23	ACPP	1.99665
patient1	after	patient1_biopsy2_rep2_after_spot_24x23	KLK2	8.03206
patient1	after	patient1_biopsy2_rep2_after_spot_24x23	KLK3	12.5586
patient1	after	patient1_biopsy2_rep2_after_spot_24x24	ACPP	1.99598
patient1	after	patient1_biopsy2_rep2_after_spot_24x24	KLK2	4.99218
patient1	after	patient1_biopsy2_rep2_after_spot_24x24	KLK3	11.9833
patient1	after	patient1_biopsy2_rep2_after_spot_25x22	ACPP	1.99975
patient1	after	patient1_biopsy2_rep2_after_spot_25x22	KLK2	24.4206
patient1	after	patient1_biopsy2_rep2_after_spot_25x22	KLK3	9.47336
patient1	after	patient1_biopsy2_rep2_after_spot_25x23	ACPP	1.99741
patient1	after	patient1_biopsy2_rep2_after_spot_25x23	KLK2	15.9385
patient1	after	patient1_biopsy2_rep2_after_spot_25x23	KLK3	12.8405
patient1	after	patient1_biopsy3_rep1_after_spot_28x12	ACPP	2.00036
patient1	after	patient1_biopsy3_rep1_after_spot_28x12	KLK2	2.00036
patient1	after	patient1_biopsy3_rep1_after_spot_28x12	KLK3	3.10007
patient1	after	patient1_biopsy3_rep1_after_spot_28x13	ACPP	2.00095
patient1	after	patient1_biopsy3_rep1_after_spot_28x13	KLK2	3.85513
patient1	after	patient1_biopsy3_rep1_after_spot_28x13	KLK3	2.00095
patient1	after	patient1_biopsy3_rep2_after_spot_24x20	ACPP	2.00063
patient1	after	patient1_biopsy3_rep2_after_spot_24x20	KLK2	17.8786
patient1	after	patient1_biopsy3_rep2_after_spot_24x20	KLK3	6.53718
patient1	after	patient1_biopsy3_rep2_after_spot_25x27	ACPP	2.0001
patient1	after	patient1_biopsy3_rep2_after_spot_25x27	KLK2	11.3538
patient1	after	patient1_biopsy3_rep2_after_spot_25x27	KLK3	6.67694
patient1	after	patient1_biopsy3_rep2_after_spot_26x26	ACPP	2.00085
patient1	after	patient1_biopsy3_rep2_after_spot_26x26	KLK2	14.8189
patient1	after	patient1_biopsy3_rep2_after_spot_26x26	KLK3	11.6144
patient1	after	patient1_biopsy3_rep2_after_spot_26x27	ACPP	3.55644
patient1	after	patient1_biopsy3_rep2_after_spot_26x27	KLK2	5.89577
patient1	after	patient1_biopsy3_rep2_after_spot_26x27	KLK3	5.89577
patient1	after	patient1_biopsy3_rep2_after_spot_26x29	ACPP	1.99673
patient1	after	patient1_biopsy3_rep2_after_spot_26x29	KLK2	5.91022
patient1	after	patient1_biopsy3_rep2_after_spot_26x29	KLK3	9.17147
patient1	after	patient1_biopsy3_rep2_after_spot_26x30	ACPP	1.99661
patient1	after	patient1_biopsy3_rep2_after_spot_26x30	KLK2	5.13888
patient1	after	patient1_biopsy3_rep2_after_spot_26x30	KLK3	4.51043
patient1	after	patient1_biopsy4_rep1_after_spot_14x27	ACPP	1.99858
patient1	after	patient1_biopsy4_rep1_after_spot_14x27	KLK2	5.30017
patient1	after	patient1_biopsy4_rep1_after_spot_14x27	KLK3	8.60176
patient1	after	patient1_biopsy4_rep1_after_spot_15x27	ACPP	1.99544
patient1	after	patient1_biopsy4_rep1_after_spot_15x27	KLK2	7.18373
patient1	after	patient1_biopsy4_rep1_after_spot_15x27	KLK3	5.18824
patient1	after	patient1_biopsy4_rep2_after_spot_16x24	ACPP	2.00045
patient1	after	patient1_biopsy4_rep2_after_spot_16x24	KLK2	4.19046
patient1	after	patient1_biopsy4_rep2_after_spot_16x24	KLK3	4.19046
patient2	before	patient2_biopsy2_rep1_before_spot_28x26	ACPP	12.5894
patient2	before	patient2_biopsy2_rep1_before_spot_28x26	KLK2	5.81114
patient2	before	patient2_biopsy2_rep1_before_spot_28x26	KLK3	14.284
patient2	before	patient2_biopsy2_rep1_before_spot_28x28	ACPP	9.59018
patient2	before	patient2_biopsy2_rep1_before_spot_28x28	KLK2	4.84505
patient2	before	patient2_biopsy2_rep1_before_spot_28x28	KLK3	12.9118
patient2	before	patient2_biopsy2_rep1_before_spot_29x22	ACPP	22.811
patient2	before	patient2_biopsy2_rep1_before_spot_29x22	KLK2	13.1474
patient2	before	patient2_biopsy2_rep1_before_spot_29x22	KLK3	26.5277
patient2	before	patient2_biopsy2_rep1_before_spot_29x25	ACPP	8.06009
patient2	before	patient2_biopsy2_rep1_before_spot_29x25	KLK2	6.03958
patient2	before	patient2_biopsy2_rep1_before_spot_29x25	KLK3	22.2037
patient2	before	patient2_biopsy2_rep1_before_spot_29x28	ACPP	25.9745
patient2	before	patient2_biopsy2_rep1_before_spot_29x28	KLK2	3.71086
patient2	before	patient2_biopsy2_rep1_before_spot_29x28	KLK3	31.1122
patient2	before	patient2_biopsy2_rep1_before_spot_29x30	ACPP	9.48152
patient2	before	patient2_biopsy2_rep1_before_spot_29x30	KLK2	9.48152
patient2	before	patient2_biopsy2_rep1_before_spot_29x30	KLK3	22.3082
patient2	before	patient2_biopsy2_rep1_before_spot_30x13	ACPP	14.871
patient2	before	patient2_biopsy2_rep1_before_spot_30x13	KLK2	9.7229
patient2	before	patient2_biopsy2_rep1_before_spot_30x13	KLK3	14.871
patient2	before	patient2_biopsy2_rep1_before_spot_30x14	ACPP	10.4179
patient2	before	patient2_biopsy2_rep1_before_spot_30x14	KLK2	9.65246
patient2	before	patient2_biopsy2_rep1_before_spot_30x14	KLK3	23.24
patient2	before	patient2_biopsy2_rep1_before_spot_30x15	ACPP	8.59101
patient2	before	patient2_biopsy2_rep1_before_spot_30x15	KLK2	11.6675
patient2	before	patient2_biopsy2_rep1_before_spot_30x15	KLK3	31.0052
patient2	before	patient2_biopsy2_rep1_before_spot_30x20	ACPP	12.348
patient2	before	patient2_biopsy2_rep1_before_spot_30x20	KLK2	11.3623
patient2	before	patient2_biopsy2_rep1_before_spot_30x20	KLK3	34.5277
patient2	before	patient2_biopsy2_rep1_before_spot_30x22	ACPP	10.856
patient2	before	patient2_biopsy2_rep1_before_spot_30x22	KLK2	7.90379
patient2	before	patient2_biopsy2_rep1_before_spot_30x22	KLK3	34.4735
patient2	before	patient2_biopsy2_rep1_before_spot_30x24	ACPP	11.2078
patient2	before	patient2_biopsy2_rep1_before_spot_30x24	KLK2	7.11524
patient2	before	patient2_biopsy2_rep1_before_spot_30x24	KLK3	11.2078
patient2	before	patient2_biopsy2_rep1_before_spot_30x26	ACPP	6.45693
patient2	before	patient2_biopsy2_rep1_before_spot_30x26	KLK2	9.13069
patient2	before	patient2_biopsy2_rep1_before_spot_30x26	KLK3	10.022
patient2	before	patient2_biopsy2_rep1_before_spot_30x27	ACPP	2.00207
patient2	before	patient2_biopsy2_rep1_before_spot_30x27	KLK2	2.00207
patient2	before	patient2_biopsy2_rep1_before_spot_30x27	KLK3	2.00207
patient2	before	patient2_biopsy2_rep1_before_spot_30x29	ACPP	18.184
patient2	before	patient2_biopsy2_rep1_before_spot_30x29	KLK2	5.23718
patient2	before	patient2_biopsy2_rep1_before_spot_30x29	KLK3	29.5126
patient2	before	patient2_biopsy2_rep1_before_spot_31x13	ACPP	11.8593
patient2	before	patient2_biopsy2_rep1_before_spot_31x13	KLK2	6.92935
patient2	before	patient2_biopsy2_rep1_before_spot_31x13	KLK3	13.8312
patient2	before	patient2_biopsy2_rep1_before_spot_31x17	ACPP	16.5831
patient2	before	patient2_biopsy2_rep1_before_spot_31x17	KLK2	5.80319
patient2	before	patient2_biopsy2_rep1_before_spot_31x17	KLK3	10.242
patient2	before	patient2_biopsy2_rep1_before_spot_31x20	ACPP	9.52122
patient2	before	patient2_biopsy2_rep1_before_spot_31x20	KLK2	9.1253
patient2	before	patient2_biopsy2_rep1_before_spot_31x20	KLK3	13.8763
patient2	before	patient2_biopsy2_rep1_before_spot_31x22	ACPP	4.99357
patient2	before	patient2_biopsy2_rep1_before_spot_31x22	KLK2	7.98602
patient2	before	patient2_biopsy2_rep1_before_spot_31x22	KLK3	18.4596
patient2	before	patient2_biopsy2_rep1_before_spot_32x13	ACPP	17.6442
patient2	before	patient2_biopsy2_rep1_before_spot_32x13	KLK2	7.95908
patient2	before	patient2_biopsy2_rep1_before_spot_32x13	KLK3	19.8792
patient2	before	patient2_biopsy2_rep1_before_spot_32x17	ACPP	31.8119
patient2	before	patient2_biopsy2_rep1_before_spot_32x17	KLK2	4.08943
patient2	before	patient2_biopsy2_rep1_before_spot_32x17	KLK3	11.4123
patient2	before	patient2_biopsy2_rep1_before_spot_32x20	ACPP	6.28683
patient2	before	patient2_biopsy2_rep1_before_spot_32x20	KLK2	6.28683
patient2	before	patient2_biopsy2_rep1_before_spot_32x20	KLK3	23.4281
patient2	before	patient2_biopsy2_rep2_before_spot_28x25	ACPP	5.09342
patient2	before	patient2_biopsy2_rep2_before_spot_28x25	KLK2	5.09342
patient2	before	patient2_biopsy2_rep2_before_spot_28x25	KLK3	5.09342
patient2	before	patient2_biopsy2_rep2_before_spot_28x26	ACPP	7.29899
patient2	before	patient2_biopsy2_rep2_before_spot_28x26	KLK2	3.06318
patient2	before	patient2_biopsy2_rep2_before_spot_28x26	KLK3	4.12214
patient2	before	patient2_biopsy2_rep2_before_spot_28x28	ACPP	7.79918
patient2	before	patient2_biopsy2_rep2_before_spot_28x28	KLK2	3.93566
patient2	before	patient2_biopsy2_rep2_before_spot_28x28	KLK3	5.86742
patient2	before	patient2_biopsy2_rep2_before_spot_28x29	ACPP	33.591
patient2	before	patient2_biopsy2_rep2_before_spot_28x29	KLK2	2.00389
patient2	before	patient2_biopsy2_rep2_before_spot_28x29	KLK3	23.062
patient2	before	patient2_biopsy2_rep2_before_spot_29x24	ACPP	6.81097
patient2	before	patient2_biopsy2_rep2_before_spot_29x24	KLK2	5.20888
patient2	before	patient2_biopsy2_rep2_before_spot_29x24	KLK3	2.00469
patient2	before	patient2_biopsy2_rep2_before_spot_29x29	ACPP	2.00388
patient2	before	patient2_biopsy2_rep2_before_spot_29x29	KLK2	21.7206
patient2	before	patient2_biopsy2_rep2_before_spot_29x29	KLK3	2.00388
patient2	before	patient2_biopsy2_rep2_before_spot_29x30	ACPP	28.0877
patient2	before	patient2_biopsy2_rep2_before_spot_29x30	KLK2	2.0043
patient2	before	patient2_biopsy2_rep2_before_spot_29x30	KLK3	6.35154
patient2	before	patient2_biopsy2_rep2_before_spot_30x21	ACPP	4.06787
patient2	before	patient2_biopsy2_rep2_before_spot_30x21	KLK2	6.13193
patient2	before	patient2_biopsy2_rep2_before_spot_30x21	KLK3	12.3241
patient2	before	patient2_biopsy2_rep2_before_spot_30x22	ACPP	2.00424
patient2	before	patient2_biopsy2_rep2_before_spot_30x22	KLK2	6.9975
patient2	before	patient2_biopsy2_rep2_before_spot_30x22	KLK3	19.4807
patient2	before	patient2_biopsy2_rep2_before_spot_30x27	ACPP	7.17664
patient2	before	patient2_biopsy2_rep2_before_spot_30x27	KLK2	7.17664
patient2	before	patient2_biopsy2_rep2_before_spot_30x27	KLK3	7.17664
patient2	before	patient2_biopsy2_rep2_before_spot_30x28	ACPP	30.4332
patient2	before	patient2_biopsy2_rep2_before_spot_30x28	KLK2	30.4332
patient2	before	patient2_biopsy2_rep2_before_spot_30x28	KLK3	2.00201
patient2	before	patient2_biopsy2_rep2_before_spot_31x16	ACPP	17.3783
patient2	before	patient2_biopsy2_rep2_before_spot_31x16	KLK2	12.2535
patient2	before	patient2_biopsy2_rep2_before_spot_31x16	KLK3	7.12873
patient2	before	patient2_biopsy2_rep2_before_spot_31x17	ACPP	21.1391
patient2	before	patient2_biopsy2_rep2_before_spot_31x17	KLK2	7.74474
patient2	before	patient2_biopsy2_rep2_before_spot_31x17	KLK3	7.74474
patient2	before	patient2_biopsy2_rep2_before_spot_31x22	ACPP	6.24458
patient2	before	patient2_biopsy2_rep2_before_spot_31x22	KLK2	3.41852
patient2	before	patient2_biopsy2_rep2_before_spot_31x22	KLK3	4.83155
patient2	before	patient2_biopsy2_rep2_before_spot_32x15	ACPP	2.00508
patient2	before	patient2_biopsy2_rep2_before_spot_32x15	KLK2	6.6243
patient2	before	patient2_biopsy2_rep2_before_spot_32x15	KLK3	4.31469
patient2	before	patient2_biopsy2_rep1_before_spot_28x25	ACPP	15.7172
patient2	before	patient2_biopsy2_rep1_before_spot_28x25	KLK2	18.1383
patient2	before	patient2_biopsy2_rep1_before_spot_28x25	KLK3	43.9638
patient2	before	patient2_biopsy2_rep1_before_spot_29x21	ACPP	20.8813
patient2	before	patient2_biopsy2_rep1_before_spot_29x21	KLK2	12.9618
patient2	before	patient2_biopsy2_rep1_before_spot_29x21	KLK3	31.2374
patient2	before	patient2_biopsy2_rep1_before_spot_29x24	ACPP	25.7464
patient2	before	patient2_biopsy2_rep1_before_spot_29x24	KLK2	6.74876
patient2	before	patient2_biopsy2_rep1_before_spot_29x24	KLK3	25.7464
patient2	before	patient2_biopsy2_rep1_before_spot_30x16	ACPP	23.5852
patient2	before	patient2_biopsy2_rep1_before_spot_30x16	KLK2	10.0155
patient2	before	patient2_biopsy2_rep1_before_spot_30x16	KLK3	30.6785
patient2	before	patient2_biopsy2_rep1_before_spot_30x21	ACPP	25.0696
patient2	before	patient2_biopsy2_rep1_before_spot_30x21	KLK2	7.76686
patient2	before	patient2_biopsy2_rep1_before_spot_30x21	KLK3	15.457
patient2	before	patient2_biopsy2_rep1_before_spot_30x29.1	ACPP	18.184
patient2	before	patient2_biopsy2_rep1_before_spot_30x29.1	KLK2	5.23718
patient2	before	patient2_biopsy2_rep1_before_spot_30x29.1	KLK3	29.5126
patient2	before	patient2_biopsy2_rep1_before_spot_31x14	ACPP	10.2106
patient2	before	patient2_biopsy2_rep1_before_spot_31x14	KLK2	7.47326
patient2	before	patient2_biopsy2_rep1_before_spot_31x14	KLK3	29.3719
patient2	before	patient2_biopsy2_rep1_before_spot_31x16	ACPP	13.6998
patient2	before	patient2_biopsy2_rep1_before_spot_31x16	KLK2	4.33898
patient2	before	patient2_biopsy2_rep1_before_spot_31x16	KLK3	21.5005
patient2	before	patient2_biopsy2_rep1_before_spot_32x15	ACPP	20.741
patient2	before	patient2_biopsy2_rep1_before_spot_32x15	KLK2	9.02784
patient2	before	patient2_biopsy2_rep1_before_spot_32x15	KLK3	25.4263
patient2	before	patient2_biopsy2_rep1_before_spot_32x16	ACPP	16.0904
patient2	before	patient2_biopsy2_rep1_before_spot_32x16	KLK2	14.329
patient2	before	patient2_biopsy2_rep1_before_spot_32x16	KLK3	40.7505
patient2	before	patient2_biopsy2_rep2_before_spot_29x21	ACPP	8.82485
patient2	before	patient2_biopsy2_rep2_before_spot_29x21	KLK2	6.551
patient2	before	patient2_biopsy2_rep2_before_spot_29x21	KLK3	2.76126
patient2	before	patient2_biopsy2_rep2_before_spot_30x15	ACPP	6.30333
patient2	before	patient2_biopsy2_rep2_before_spot_30x15	KLK2	8.45326
patient2	before	patient2_biopsy2_rep2_before_spot_30x15	KLK3	8.45326
patient2	before	patient2_biopsy2_rep2_before_spot_30x30	ACPP	33.0661
patient2	before	patient2_biopsy2_rep2_before_spot_30x30	KLK2	33.0661
patient2	before	patient2_biopsy2_rep2_before_spot_30x30	KLK3	22.7122
patient2	before	patient2_biopsy2_rep2_before_spot_32x16	ACPP	12.8418
patient2	before	patient2_biopsy2_rep2_before_spot_32x16	KLK2	10.1326
patient2	before	patient2_biopsy2_rep2_before_spot_32x16	KLK3	7.42343
patient2	before	patient2_biopsy2_rep2_before_spot_32x17	ACPP	9.9771
patient2	before	patient2_biopsy2_rep2_before_spot_32x17	KLK2	3.33338
patient2	before	patient2_biopsy2_rep2_before_spot_32x17	KLK3	4.66212
patient2	before	patient2_biopsy3_rep1_before_spot_16x2	ACPP	19.9966
patient2	before	patient2_biopsy3_rep1_before_spot_16x2	KLK2	20.3566
patient2	before	patient2_biopsy3_rep1_before_spot_16x2	KLK3	45.7379
patient2	before	patient2_biopsy3_rep1_before_spot_16x3	ACPP	61.2216
patient2	before	patient2_biopsy3_rep1_before_spot_16x3	KLK2	22.3641
patient2	before	patient2_biopsy3_rep1_before_spot_16x3	KLK3	53.074
patient2	after	patient2_biopsy2_rep1_after_spot_3x12	ACPP	3.86975
patient2	after	patient2_biopsy2_rep1_after_spot_3x12	KLK2	3.86975
patient2	after	patient2_biopsy2_rep1_after_spot_3x12	KLK3	3.86975
patient2	after	patient2_biopsy2_rep1_after_spot_3x13	ACPP	9.71056
patient2	after	patient2_biopsy2_rep1_after_spot_3x13	KLK2	10.812
patient2	after	patient2_biopsy2_rep1_after_spot_3x13	KLK3	8.60907
patient2	after	patient2_biopsy2_rep1_after_spot_3x17	ACPP	10.9686
patient2	after	patient2_biopsy2_rep1_after_spot_3x17	KLK2	3.19561
patient2	after	patient2_biopsy2_rep1_after_spot_3x17	KLK3	3.79353
patient2	after	patient2_biopsy2_rep1_after_spot_4x10	ACPP	7.79624
patient2	after	patient2_biopsy2_rep1_after_spot_4x10	KLK2	4.17299
patient2	after	patient2_biopsy2_rep1_after_spot_4x10	KLK3	7.07159
patient2	after	patient2_biopsy2_rep1_after_spot_4x13	ACPP	17.9843
patient2	after	patient2_biopsy2_rep1_after_spot_4x13	KLK2	5.36471
patient2	after	patient2_biopsy2_rep1_after_spot_4x13	KLK3	10.4126
patient2	after	patient2_biopsy2_rep1_after_spot_4x16	ACPP	20.6536
patient2	after	patient2_biopsy2_rep1_after_spot_4x16	KLK2	6.3376
patient2	after	patient2_biopsy2_rep1_after_spot_4x16	KLK3	8.50669
patient2	after	patient2_biopsy2_rep1_after_spot_4x17	ACPP	2.00013
patient2	after	patient2_biopsy2_rep1_after_spot_4x17	KLK2	5.12637
patient2	after	patient2_biopsy2_rep1_after_spot_4x17	KLK3	4.08429
patient2	after	patient2_biopsy2_rep1_after_spot_4x23	ACPP	23.9927
patient2	after	patient2_biopsy2_rep1_after_spot_4x23	KLK2	4.79828
patient2	after	patient2_biopsy2_rep1_after_spot_4x23	KLK3	5.19816
patient2	after	patient2_biopsy2_rep1_after_spot_4x6	ACPP	15.7779
patient2	after	patient2_biopsy2_rep1_after_spot_4x6	KLK2	7.00908
patient2	after	patient2_biopsy2_rep1_after_spot_4x6	KLK3	9.09689
patient2	after	patient2_biopsy2_rep1_after_spot_5x10	ACPP	6.25465
patient2	after	patient2_biopsy2_rep1_after_spot_5x10	KLK2	4.1277
patient2	after	patient2_biopsy2_rep1_after_spot_5x10	KLK3	14.7624
patient2	after	patient2_biopsy2_rep1_after_spot_5x23	ACPP	21.6641
patient2	after	patient2_biopsy2_rep1_after_spot_5x23	KLK2	3.96709
patient2	after	patient2_biopsy2_rep1_after_spot_5x23	KLK3	10.8493
patient2	after	patient2_biopsy2_rep1_after_spot_5x6	ACPP	2.00256
patient2	after	patient2_biopsy2_rep1_after_spot_5x6	KLK2	2.00256
patient2	after	patient2_biopsy2_rep1_after_spot_5x6	KLK3	16.725
patient2	after	patient2_biopsy2_rep1_after_spot_5x7	ACPP	7.60947
patient2	after	patient2_biopsy2_rep1_after_spot_5x7	KLK2	5.20486
patient2	after	patient2_biopsy2_rep1_after_spot_5x7	KLK3	3.60178
patient2	after	patient2_biopsy2_rep2_after_spot_3x11	ACPP	2.86352
patient2	after	patient2_biopsy2_rep2_after_spot_3x11	KLK2	2.00387
patient2	after	patient2_biopsy2_rep2_after_spot_3x11	KLK3	2.4337
patient2	after	patient2_biopsy2_rep2_after_spot_3x13	ACPP	2.00447
patient2	after	patient2_biopsy2_rep2_after_spot_3x13	KLK2	3.65862
patient2	after	patient2_biopsy2_rep2_after_spot_3x13	KLK3	3.65862
patient2	after	patient2_biopsy2_rep2_after_spot_3x16	ACPP	8.85009
patient2	after	patient2_biopsy2_rep2_after_spot_3x16	KLK2	2.0033
patient2	after	patient2_biopsy2_rep2_after_spot_3x16	KLK3	3.05665
patient2	after	patient2_biopsy2_rep2_after_spot_3x9	ACPP	2.0058
patient2	after	patient2_biopsy2_rep2_after_spot_3x9	KLK2	2.0058
patient2	after	patient2_biopsy2_rep2_after_spot_3x9	KLK3	4.20502
patient2	after	patient2_biopsy2_rep2_after_spot_4x10	ACPP	5.96122
patient2	after	patient2_biopsy2_rep2_after_spot_4x10	KLK2	3.3227
patient2	after	patient2_biopsy2_rep2_after_spot_4x10	KLK3	2.66307
patient2	after	patient2_biopsy2_rep2_after_spot_4x12	ACPP	32.1169
patient2	after	patient2_biopsy2_rep2_after_spot_4x12	KLK2	5.71503
patient2	after	patient2_biopsy2_rep2_after_spot_4x12	KLK3	5.71503
patient2	after	patient2_biopsy2_rep2_after_spot_4x13	ACPP	3.29709
patient2	after	patient2_biopsy2_rep2_after_spot_4x13	KLK2	2.00123
patient2	after	patient2_biopsy2_rep2_after_spot_4x13	KLK3	2.64916
patient2	after	patient2_biopsy2_rep2_after_spot_4x16	ACPP	3.52356
patient2	after	patient2_biopsy2_rep2_after_spot_4x16	KLK2	2.76391
patient2	after	patient2_biopsy2_rep2_after_spot_4x16	KLK3	2.76391
patient2	after	patient2_biopsy2_rep2_after_spot_4x22	ACPP	10.996
patient2	after	patient2_biopsy2_rep2_after_spot_4x22	KLK2	4.00204
patient2	after	patient2_biopsy2_rep2_after_spot_4x22	KLK3	2.00377
patient2	after	patient2_biopsy2_rep2_after_spot_4x9	ACPP	6.23818
patient2	after	patient2_biopsy2_rep2_after_spot_4x9	KLK2	3.81824
patient2	after	patient2_biopsy2_rep2_after_spot_4x9	KLK3	3.81824
patient2	after	patient2_biopsy2_rep2_after_spot_5x10	ACPP	3.9871
patient2	after	patient2_biopsy2_rep2_after_spot_5x10	KLK2	2.99548
patient2	after	patient2_biopsy2_rep2_after_spot_5x10	KLK3	2.00386
patient2	after	patient2_biopsy2_rep2_after_spot_5x16	ACPP	16.8966
patient2	after	patient2_biopsy2_rep2_after_spot_5x16	KLK2	4.48548
patient2	after	patient2_biopsy2_rep2_after_spot_5x16	KLK3	5.31289
patient2	after	patient2_biopsy2_rep2_after_spot_5x22	ACPP	7.85258
patient2	after	patient2_biopsy2_rep2_after_spot_5x22	KLK2	3.46663
patient2	after	patient2_biopsy2_rep2_after_spot_5x22	KLK3	2.00465
patient2	after	patient2_biopsy2_rep2_after_spot_5x9	ACPP	7.22384
patient2	after	patient2_biopsy2_rep2_after_spot_5x9	KLK2	2.00577
patient2	after	patient2_biopsy2_rep2_after_spot_5x9	KLK3	4.6148
patient2	after	patient2_biopsy2_rep2_after_spot_6x22	ACPP	5.21336
patient2	after	patient2_biopsy2_rep2_after_spot_6x22	KLK2	2.00456
patient2	after	patient2_biopsy2_rep2_after_spot_6x22	KLK3	2.00456
patient2	after	patient2_biopsy3_rep1_after_spot_3x12	ACPP	30.6635
patient2	after	patient2_biopsy3_rep1_after_spot_3x12	KLK2	10.2429
patient2	after	patient2_biopsy3_rep1_after_spot_3x12	KLK3	8.27942
patient2	after	patient2_biopsy3_rep1_after_spot_3x13	ACPP	29.1525
patient2	after	patient2_biopsy3_rep1_after_spot_3x13	KLK2	15.3975
patient2	after	patient2_biopsy3_rep1_after_spot_3x13	KLK3	28.7998
patient2	after	patient2_biopsy3_rep1_after_spot_3x14	ACPP	29.8062
patient2	after	patient2_biopsy3_rep1_after_spot_3x14	KLK2	11.4201
patient2	after	patient2_biopsy3_rep1_after_spot_3x14	KLK3	12.0381
patient2	after	patient2_biopsy3_rep1_after_spot_3x15	ACPP	18.8388
patient2	after	patient2_biopsy3_rep1_after_spot_3x15	KLK2	17.6232
patient2	after	patient2_biopsy3_rep1_after_spot_3x15	KLK3	32.5573
patient2	after	patient2_biopsy3_rep1_after_spot_3x21	ACPP	2.00004
patient2	after	patient2_biopsy3_rep1_after_spot_3x21	KLK2	69.7232
patient2	after	patient2_biopsy3_rep1_after_spot_3x21	KLK3	2.00004
patient2	after	patient2_biopsy3_rep1_after_spot_3x8	ACPP	1.99938
patient2	after	patient2_biopsy3_rep1_after_spot_3x8	KLK2	1.99938
patient2	after	patient2_biopsy3_rep1_after_spot_3x8	KLK3	12.3913
patient2	after	patient2_biopsy3_rep1_after_spot_4x15	ACPP	35.0885
patient2	after	patient2_biopsy3_rep1_after_spot_4x15	KLK2	10.114
patient2	after	patient2_biopsy3_rep1_after_spot_4x15	KLK3	23.2256
patient2	after	patient2_biopsy3_rep1_after_spot_4x18	ACPP	6.93542
patient2	after	patient2_biopsy3_rep1_after_spot_4x18	KLK2	1.99886
patient2	after	patient2_biopsy3_rep1_after_spot_4x18	KLK3	11.872
patient2	after	patient2_biopsy3_rep1_after_spot_4x20	ACPP	3.47789
patient2	after	patient2_biopsy3_rep1_after_spot_4x20	KLK2	7.91947
patient2	after	patient2_biopsy3_rep1_after_spot_4x20	KLK3	7.91947
patient2	after	patient2_biopsy3_rep1_after_spot_4x21	ACPP	16.1868
patient2	after	patient2_biopsy3_rep1_after_spot_4x21	KLK2	16.1868
patient2	after	patient2_biopsy3_rep1_after_spot_4x21	KLK3	31.7947
patient2	after	patient2_biopsy3_rep1_after_spot_4x23	ACPP	16.5042
patient2	after	patient2_biopsy3_rep1_after_spot_4x23	KLK2	6.83357
patient2	after	patient2_biopsy3_rep1_after_spot_4x23	KLK3	8.44534
patient2	after	patient2_biopsy3_rep1_after_spot_4x6	ACPP	9.87929
patient2	after	patient2_biopsy3_rep1_after_spot_4x6	KLK2	13.0318
patient2	after	patient2_biopsy3_rep1_after_spot_4x6	KLK3	24.0656
patient2	after	patient2_biopsy3_rep1_after_spot_4x7	ACPP	14.4746
patient2	after	patient2_biopsy3_rep1_after_spot_4x7	KLK2	12.285
patient2	after	patient2_biopsy3_rep1_after_spot_4x7	KLK3	19.0726
patient2	after	patient2_biopsy3_rep1_after_spot_4x9	ACPP	1.99791
patient2	after	patient2_biopsy3_rep1_after_spot_4x9	KLK2	4.50327
patient2	after	patient2_biopsy3_rep1_after_spot_4x9	KLK3	10.7667
patient2	after	patient2_biopsy3_rep1_after_spot_5x13	ACPP	1.99938
patient2	after	patient2_biopsy3_rep1_after_spot_5x13	KLK2	7.83045
patient2	after	patient2_biopsy3_rep1_after_spot_5x13	KLK3	1.99938
patient2	after	patient2_biopsy3_rep1_after_spot_5x17	ACPP	7.94498
patient2	after	patient2_biopsy3_rep1_after_spot_5x17	KLK2	1.99733
patient2	after	patient2_biopsy3_rep1_after_spot_5x17	KLK3	2.9886
patient2	after	patient2_biopsy3_rep1_after_spot_5x18	ACPP	12.9052
patient2	after	patient2_biopsy3_rep1_after_spot_5x18	KLK2	15.5771
patient2	after	patient2_biopsy3_rep1_after_spot_5x18	KLK3	23.8154
patient2	after	patient2_biopsy3_rep1_after_spot_5x19	ACPP	24.6882
patient2	after	patient2_biopsy3_rep1_after_spot_5x19	KLK2	23.6567
patient2	after	patient2_biopsy3_rep1_after_spot_5x19	KLK3	48.4117
patient2	after	patient2_biopsy3_rep1_after_spot_5x20	ACPP	24.6519
patient2	after	patient2_biopsy3_rep1_after_spot_5x20	KLK2	12.6046
patient2	after	patient2_biopsy3_rep1_after_spot_5x20	KLK3	30.5857
patient2	after	patient2_biopsy3_rep1_after_spot_5x21	ACPP	19.7248
patient2	after	patient2_biopsy3_rep1_after_spot_5x21	KLK2	11.8461
patient2	after	patient2_biopsy3_rep1_after_spot_5x21	KLK3	17.7551
patient2	after	patient2_biopsy3_rep1_after_spot_5x22	ACPP	24.6371
patient2	after	patient2_biopsy3_rep1_after_spot_5x22	KLK2	8.46635
patient2	after	patient2_biopsy3_rep1_after_spot_5x22	KLK3	25.7152
patient2	after	patient2_biopsy3_rep1_after_spot_5x7	ACPP	5.38648
patient2	after	patient2_biopsy3_rep1_after_spot_5x7	KLK2	4.03042
patient2	after	patient2_biopsy3_rep1_after_spot_5x7	KLK3	4.70845
patient2	after	patient2_biopsy3_rep1_after_spot_6x10	ACPP	6.04447
patient2	after	patient2_biopsy3_rep1_after_spot_6x10	KLK2	4.6955
patient2	after	patient2_biopsy3_rep1_after_spot_6x10	KLK3	1.99754
patient2	after	patient2_biopsy3_rep1_after_spot_6x11	ACPP	12.8875
patient2	after	patient2_biopsy3_rep1_after_spot_6x11	KLK2	25.7585
patient2	after	patient2_biopsy3_rep1_after_spot_6x11	KLK3	47.5401
patient2	after	patient2_biopsy3_rep2_after_spot_22x12	ACPP	15.6454
patient2	after	patient2_biopsy3_rep2_after_spot_22x12	KLK2	2.00581
patient2	after	patient2_biopsy3_rep2_after_spot_22x12	KLK3	6.55234
patient2	after	patient2_biopsy3_rep2_after_spot_22x13	ACPP	3.28076
patient2	after	patient2_biopsy3_rep2_after_spot_22x13	KLK2	3.28076
patient2	after	patient2_biopsy3_rep2_after_spot_22x13	KLK3	9.65841
patient2	after	patient2_biopsy3_rep2_after_spot_22x15	ACPP	3.10007
patient2	after	patient2_biopsy3_rep2_after_spot_22x15	KLK2	2.00634
patient2	after	patient2_biopsy3_rep2_after_spot_22x15	KLK3	3.10007
patient2	after	patient2_biopsy3_rep2_after_spot_22x17	ACPP	4.84849
patient2	after	patient2_biopsy3_rep2_after_spot_22x17	KLK2	2.95349
patient2	after	patient2_biopsy3_rep2_after_spot_22x17	KLK3	2.95349
patient2	after	patient2_biopsy3_rep2_after_spot_22x18	ACPP	3.65588
patient2	after	patient2_biopsy3_rep2_after_spot_22x18	KLK2	2.00597
patient2	after	patient2_biopsy3_rep2_after_spot_22x18	KLK3	2.00597
patient2	after	patient2_biopsy3_rep2_after_spot_22x20	ACPP	2.00713
patient2	after	patient2_biopsy3_rep2_after_spot_22x20	KLK2	2.00713
patient2	after	patient2_biopsy3_rep2_after_spot_22x20	KLK3	4.18479
patient2	after	patient2_biopsy3_rep2_after_spot_22x29	ACPP	3.28394
patient2	after	patient2_biopsy3_rep2_after_spot_22x29	KLK2	2.00261
patient2	after	patient2_biopsy3_rep2_after_spot_22x29	KLK3	3.28394
patient2	after	patient2_biopsy3_rep2_after_spot_22x30	ACPP	5.24356
patient2	after	patient2_biopsy3_rep2_after_spot_22x30	KLK2	8.4831
patient2	after	patient2_biopsy3_rep2_after_spot_22x30	KLK3	8.4831
patient2	after	patient2_biopsy3_rep2_after_spot_22x31	ACPP	3.50712
patient2	after	patient2_biopsy3_rep2_after_spot_22x31	KLK2	6.51158
patient2	after	patient2_biopsy3_rep2_after_spot_22x31	KLK3	8.51455
patient2	after	patient2_biopsy3_rep2_after_spot_22x32	ACPP	50.8326
patient2	after	patient2_biopsy3_rep2_after_spot_22x32	KLK2	28.9405
patient2	after	patient2_biopsy3_rep2_after_spot_22x32	KLK3	54.2006
patient2	after	patient2_biopsy3_rep2_after_spot_23x12	ACPP	2.0057
patient2	after	patient2_biopsy3_rep2_after_spot_23x12	KLK2	2.0057
patient2	after	patient2_biopsy3_rep2_after_spot_23x12	KLK3	2.0057
patient2	after	patient2_biopsy3_rep2_after_spot_23x15	ACPP	2.00713
patient2	after	patient2_biopsy3_rep2_after_spot_23x15	KLK2	4.03366
patient2	after	patient2_biopsy3_rep2_after_spot_23x15	KLK3	2.00713
patient2	after	patient2_biopsy3_rep2_after_spot_23x16	ACPP	2.0068
patient2	after	patient2_biopsy3_rep2_after_spot_23x16	KLK2	2.0068
patient2	after	patient2_biopsy3_rep2_after_spot_23x16	KLK3	3.31778
patient2	after	patient2_biopsy3_rep2_after_spot_23x17	ACPP	6.55241
patient2	after	patient2_biopsy3_rep2_after_spot_23x17	KLK2	3.82513
patient2	after	patient2_biopsy3_rep2_after_spot_23x17	KLK3	2.00695
patient2	after	patient2_biopsy3_rep2_after_spot_23x18	ACPP	2.00599
patient2	after	patient2_biopsy3_rep2_after_spot_23x18	KLK2	2.00599
patient2	after	patient2_biopsy3_rep2_after_spot_23x18	KLK3	2.00599
patient2	after	patient2_biopsy3_rep2_after_spot_23x21	ACPP	2.00647
patient2	after	patient2_biopsy3_rep2_after_spot_23x21	KLK2	2.00647
patient2	after	patient2_biopsy3_rep2_after_spot_23x21	KLK3	2.00647
patient2	after	patient2_biopsy3_rep2_after_spot_23x22	ACPP	2.00518
patient2	after	patient2_biopsy3_rep2_after_spot_23x22	KLK2	2.00518
patient2	after	patient2_biopsy3_rep2_after_spot_23x22	KLK3	2.00518
patient2	after	patient2_biopsy3_rep2_after_spot_23x23	ACPP	2.00475
patient2	after	patient2_biopsy3_rep2_after_spot_23x23	KLK2	2.00475
patient2	after	patient2_biopsy3_rep2_after_spot_23x23	KLK3	2.00475
patient2	after	patient2_biopsy3_rep2_after_spot_23x24	ACPP	3.61775
patient2	after	patient2_biopsy3_rep2_after_spot_23x24	KLK2	2.00466
patient2	after	patient2_biopsy3_rep2_after_spot_23x24	KLK3	3.61775
patient2	after	patient2_biopsy3_rep2_after_spot_23x27	ACPP	3.42635
patient2	after	patient2_biopsy3_rep2_after_spot_23x27	KLK2	2.71606
patient2	after	patient2_biopsy3_rep2_after_spot_23x27	KLK3	2.00577
patient2	after	patient2_biopsy3_rep2_after_spot_23x28	ACPP	2.62335
patient2	after	patient2_biopsy3_rep2_after_spot_23x28	KLK2	3.24209
patient2	after	patient2_biopsy3_rep2_after_spot_23x28	KLK3	3.86083
patient2	after	patient2_biopsy3_rep2_after_spot_23x29	ACPP	3.14404
patient2	after	patient2_biopsy3_rep2_after_spot_23x29	KLK2	3.71367
patient2	after	patient2_biopsy3_rep2_after_spot_23x29	KLK3	2.57442
patient2	after	patient2_biopsy3_rep2_after_spot_23x30	ACPP	2.86592
patient2	after	patient2_biopsy3_rep2_after_spot_23x30	KLK2	2.86592
patient2	after	patient2_biopsy3_rep2_after_spot_23x30	KLK3	2.00685
patient2	after	patient2_biopsy3_rep2_after_spot_23x31	ACPP	4.74638
patient2	after	patient2_biopsy3_rep2_after_spot_23x31	KLK2	2.91908
patient2	after	patient2_biopsy3_rep2_after_spot_23x31	KLK3	2.46226
patient2	after	patient2_biopsy3_rep2_after_spot_23x32	ACPP	5.62368
patient2	after	patient2_biopsy3_rep2_after_spot_23x32	KLK2	5.17138
patient2	after	patient2_biopsy3_rep2_after_spot_23x32	KLK3	6.07598
patient2	after	patient2_biopsy3_rep2_after_spot_23x8	ACPP	23.4805
patient2	after	patient2_biopsy3_rep2_after_spot_23x8	KLK2	13.8123
patient2	after	patient2_biopsy3_rep2_after_spot_23x8	KLK3	19.7206
patient2	after	patient2_biopsy3_rep2_after_spot_24x15	ACPP	4.87368
patient2	after	patient2_biopsy3_rep2_after_spot_24x15	KLK2	2.00674
patient2	after	patient2_biopsy3_rep2_after_spot_24x15	KLK3	4.87368
patient2	after	patient2_biopsy3_rep2_after_spot_24x16	ACPP	2.00483
patient2	after	patient2_biopsy3_rep2_after_spot_24x16	KLK2	12.083
patient2	after	patient2_biopsy3_rep2_after_spot_24x16	KLK3	7.0439
patient2	after	patient2_biopsy3_rep2_after_spot_24x17	ACPP	5.69929
patient2	after	patient2_biopsy3_rep2_after_spot_24x17	KLK2	3.2366
patient2	after	patient2_biopsy3_rep2_after_spot_24x17	KLK3	5.69929
patient2	after	patient2_biopsy3_rep2_after_spot_24x18	ACPP	3.66283
patient2	after	patient2_biopsy3_rep2_after_spot_24x18	KLK2	3.66283
patient2	after	patient2_biopsy3_rep2_after_spot_24x18	KLK3	3.66283
patient2	after	patient2_biopsy3_rep2_after_spot_24x21	ACPP	2.00644
patient2	after	patient2_biopsy3_rep2_after_spot_24x21	KLK2	2.00644
patient2	after	patient2_biopsy3_rep2_after_spot_24x21	KLK3	3.04311
patient2	after	patient2_biopsy3_rep2_after_spot_24x22	ACPP	2.0052
patient2	after	patient2_biopsy3_rep2_after_spot_24x22	KLK2	2.0052
patient2	after	patient2_biopsy3_rep2_after_spot_24x22	KLK3	2.0052
patient2	after	patient2_biopsy3_rep2_after_spot_24x23	ACPP	2.00626
patient2	after	patient2_biopsy3_rep2_after_spot_24x23	KLK2	4.67745
patient2	after	patient2_biopsy3_rep2_after_spot_24x23	KLK3	2.00626
patient2	after	patient2_biopsy3_rep2_after_spot_24x24	ACPP	2.00537
patient2	after	patient2_biopsy3_rep2_after_spot_24x24	KLK2	6.1799
patient2	after	patient2_biopsy3_rep2_after_spot_24x24	KLK3	2.00537
patient2	after	patient2_biopsy3_rep2_after_spot_24x28	ACPP	2.00729
patient2	after	patient2_biopsy3_rep2_after_spot_24x28	KLK2	2.00729
patient2	after	patient2_biopsy3_rep2_after_spot_24x28	KLK3	2.00729
patient2	after	patient2_biopsy3_rep2_after_spot_24x8	ACPP	2.00577
patient2	after	patient2_biopsy3_rep2_after_spot_24x8	KLK2	6.40017
patient2	after	patient2_biopsy3_rep2_after_spot_24x8	KLK3	6.40017
patient3	before	patient3_biopsy1_rep1_before_spot_10x34	ACPP	23.4026
patient3	before	patient3_biopsy1_rep1_before_spot_10x34	KLK2	25.1151
patient3	before	patient3_biopsy1_rep1_before_spot_10x34	KLK3	33.2496
patient3	before	patient3_biopsy1_rep1_before_spot_6x27	ACPP	1.99655
patient3	before	patient3_biopsy1_rep1_before_spot_6x27	KLK2	5.54299
patient3	before	patient3_biopsy1_rep1_before_spot_6x27	KLK3	4.36084
patient3	before	patient3_biopsy1_rep1_before_spot_6x28	ACPP	10.2438
patient3	before	patient3_biopsy1_rep1_before_spot_6x28	KLK2	10.2438
patient3	before	patient3_biopsy1_rep1_before_spot_6x28	KLK3	1.99971
patient3	before	patient3_biopsy1_rep1_before_spot_6x29	ACPP	4.67074
patient3	before	patient3_biopsy1_rep1_before_spot_6x29	KLK2	5.3393
patient3	before	patient3_biopsy1_rep1_before_spot_6x29	KLK3	6.67641
patient3	before	patient3_biopsy1_rep1_before_spot_7x23	ACPP	15.202
patient3	before	patient3_biopsy1_rep1_before_spot_7x23	KLK2	26.6072
patient3	before	patient3_biopsy1_rep1_before_spot_7x23	KLK3	39.2128
patient3	before	patient3_biopsy1_rep1_before_spot_8x32	ACPP	11.2288
patient3	before	patient3_biopsy1_rep1_before_spot_8x32	KLK2	13.0746
patient3	before	patient3_biopsy1_rep1_before_spot_8x32	KLK3	40.7618
patient3	before	patient3_biopsy1_rep1_before_spot_8x33	ACPP	10.5909
patient3	before	patient3_biopsy1_rep1_before_spot_8x33	KLK2	37.6945
patient3	before	patient3_biopsy1_rep1_before_spot_8x33	KLK3	31.0839
patient3	before	patient3_biopsy1_rep1_before_spot_9x34	ACPP	24.0729
patient3	before	patient3_biopsy1_rep1_before_spot_9x34	KLK2	33.5322
patient3	before	patient3_biopsy1_rep1_before_spot_9x34	KLK3	17.7667
patient3	before	patient3_biopsy1_rep2_before_spot_11x28	ACPP	8.29176
patient3	before	patient3_biopsy1_rep2_before_spot_11x28	KLK2	19.2975
patient3	before	patient3_biopsy1_rep2_before_spot_11x28	KLK3	31.8754
patient3	before	patient3_biopsy1_rep2_before_spot_11x29	ACPP	12.9969
patient3	before	patient3_biopsy1_rep2_before_spot_11x29	KLK2	20.6936
patient3	before	patient3_biopsy1_rep2_before_spot_11x29	KLK3	34.9875
patient3	before	patient3_biopsy1_rep2_before_spot_11x30	ACPP	2.0043
patient3	before	patient3_biopsy1_rep2_before_spot_11x30	KLK2	4.48545
patient3	before	patient3_biopsy1_rep2_before_spot_11x30	KLK3	6.9666
patient3	before	patient3_biopsy1_rep2_before_spot_12x28	ACPP	20.6276
patient3	before	patient3_biopsy1_rep2_before_spot_12x28	KLK2	26.8363
patient3	before	patient3_biopsy1_rep2_before_spot_12x28	KLK3	40.2884
patient3	before	patient3_biopsy1_rep2_before_spot_12x29	ACPP	15.6992
patient3	before	patient3_biopsy1_rep2_before_spot_12x29	KLK2	15.6992
patient3	before	patient3_biopsy1_rep2_before_spot_12x29	KLK3	21.4066
patient3	before	patient3_biopsy1_rep2_before_spot_12x30	ACPP	19.3226
patient3	before	patient3_biopsy1_rep2_before_spot_12x30	KLK2	6.12484
patient3	before	patient3_biopsy1_rep2_before_spot_12x30	KLK3	18.4977
patient3	before	patient3_biopsy1_rep2_before_spot_12x31	ACPP	24.0056
patient3	before	patient3_biopsy1_rep2_before_spot_12x31	KLK2	10.205
patient3	before	patient3_biopsy1_rep2_before_spot_12x31	KLK3	30.7194
patient3	before	patient3_biopsy1_rep2_before_spot_13x30	ACPP	18.604
patient3	before	patient3_biopsy1_rep2_before_spot_13x30	KLK2	13.0698
patient3	before	patient3_biopsy1_rep2_before_spot_13x30	KLK3	18.604
patient3	before	patient3_biopsy4_rep2_before_spot_6x25	ACPP	23.8928
patient3	before	patient3_biopsy4_rep2_before_spot_6x25	KLK2	65.3808
patient3	before	patient3_biopsy4_rep2_before_spot_6x25	KLK3	96.4969
patient3	before	patient3_biopsy4_rep2_before_spot_6x26	ACPP	26.7831
patient3	before	patient3_biopsy4_rep2_before_spot_6x26	KLK2	59.3175
patient3	before	patient3_biopsy4_rep2_before_spot_6x26	KLK3	110.831
patient3	before	patient3_biopsy1_rep2_before_spot_11x26	ACPP	7.74492
patient3	before	patient3_biopsy1_rep2_before_spot_11x26	KLK2	6.5958
patient3	before	patient3_biopsy1_rep2_before_spot_11x26	KLK3	8.89404
patient3	before	patient3_biopsy1_rep2_before_spot_9x24	ACPP	2.00009
patient3	before	patient3_biopsy1_rep2_before_spot_9x24	KLK2	2.38408
patient3	before	patient3_biopsy1_rep2_before_spot_9x24	KLK3	2.00009
patient3	before	patient3_biopsy4_rep1_before_spot_13x15	ACPP	4.67203
patient3	before	patient3_biopsy4_rep1_before_spot_13x15	KLK2	19.3831
patient3	before	patient3_biopsy4_rep1_before_spot_13x15	KLK3	21.1663
patient3	before	patient3_biopsy4_rep1_before_spot_13x19	ACPP	10.6415
patient3	before	patient3_biopsy4_rep1_before_spot_13x19	KLK2	21.4422
patient3	before	patient3_biopsy4_rep1_before_spot_13x19	KLK3	23.6024
patient3	before	patient3_biopsy4_rep1_before_spot_14x15	ACPP	5.15872
patient3	before	patient3_biopsy4_rep1_before_spot_14x15	KLK2	18.5938
patient3	before	patient3_biopsy4_rep1_before_spot_14x15	KLK3	15.0374
patient3	before	patient3_biopsy4_rep1_before_spot_14x16	ACPP	6.83229
patient3	before	patient3_biopsy4_rep1_before_spot_14x16	KLK2	18.7566
patient3	before	patient3_biopsy4_rep1_before_spot_14x16	KLK3	19.7235
patient3	before	patient3_biopsy4_rep1_before_spot_14x17	ACPP	8.07281
patient3	before	patient3_biopsy4_rep1_before_spot_14x17	KLK2	30.8562
patient3	before	patient3_biopsy4_rep1_before_spot_14x17	KLK3	42.501
patient3	before	patient3_biopsy4_rep1_before_spot_14x18	ACPP	5.26449
patient3	before	patient3_biopsy4_rep1_before_spot_14x18	KLK2	17.6737
patient3	before	patient3_biopsy4_rep1_before_spot_14x18	KLK3	16.0409
patient3	before	patient3_biopsy4_rep1_before_spot_14x21	ACPP	12.7929
patient3	before	patient3_biopsy4_rep1_before_spot_14x21	KLK2	22.3177
patient3	before	patient3_biopsy4_rep1_before_spot_14x21	KLK3	29.9376
patient3	before	patient3_biopsy4_rep1_before_spot_15x20	ACPP	10.2887
patient3	before	patient3_biopsy4_rep1_before_spot_15x20	KLK2	27.2481
patient3	before	patient3_biopsy4_rep1_before_spot_15x20	KLK3	24.2331
patient3	before	patient3_biopsy4_rep1_before_spot_15x21	ACPP	6.70409
patient3	before	patient3_biopsy4_rep1_before_spot_15x21	KLK2	16.7005
patient3	before	patient3_biopsy4_rep1_before_spot_15x21	KLK3	36.6934
patient3	before	patient3_biopsy4_rep1_before_spot_15x22	ACPP	15.7624
patient3	before	patient3_biopsy4_rep1_before_spot_15x22	KLK2	31.2473
patient3	before	patient3_biopsy4_rep1_before_spot_15x22	KLK3	54.4746
patient3	before	patient3_biopsy4_rep2_before_spot_3x18	ACPP	13.1958
patient3	before	patient3_biopsy4_rep2_before_spot_3x18	KLK2	60.0318
patient3	before	patient3_biopsy4_rep2_before_spot_3x18	KLK3	85.9952
patient3	before	patient3_biopsy4_rep2_before_spot_3x19	ACPP	2.85269
patient3	before	patient3_biopsy4_rep2_before_spot_3x19	KLK2	31.1231
patient3	before	patient3_biopsy4_rep2_before_spot_3x19	KLK3	22.5563
patient3	before	patient3_biopsy4_rep2_before_spot_4x15	ACPP	10.2279
patient3	before	patient3_biopsy4_rep2_before_spot_4x15	KLK2	34.2917
patient3	before	patient3_biopsy4_rep2_before_spot_4x15	KLK3	36.8247
patient3	before	patient3_biopsy4_rep2_before_spot_4x16	ACPP	8.06399
patient3	before	patient3_biopsy4_rep2_before_spot_4x16	KLK2	28.2886
patient3	before	patient3_biopsy4_rep2_before_spot_4x16	KLK3	33.6818
patient3	before	patient3_biopsy4_rep2_before_spot_4x17	ACPP	15.4167
patient3	before	patient3_biopsy4_rep2_before_spot_4x17	KLK2	29.8513
patient3	before	patient3_biopsy4_rep2_before_spot_4x17	KLK3	36.4355
patient3	before	patient3_biopsy4_rep2_before_spot_5x15	ACPP	4.82807
patient3	before	patient3_biopsy4_rep2_before_spot_5x15	KLK2	28.5222
patient3	before	patient3_biopsy4_rep2_before_spot_5x15	KLK3	23.8864
patient3	after	patient3_biopsy1_rep2_after_spot_18x25	ACPP	5.60019
patient3	after	patient3_biopsy1_rep2_after_spot_18x25	KLK2	5.60019
patient3	after	patient3_biopsy1_rep2_after_spot_18x25	KLK3	5.60019
patient3	after	patient3_biopsy1_rep2_after_spot_18x27	ACPP	2.00447
patient3	after	patient3_biopsy1_rep2_after_spot_18x27	KLK2	2.00447
patient3	after	patient3_biopsy1_rep2_after_spot_18x27	KLK3	2.00447
patient3	after	patient3_biopsy1_rep2_after_spot_20x10	ACPP	2.00265
patient3	after	patient3_biopsy1_rep2_after_spot_20x10	KLK2	2.00265
patient3	after	patient3_biopsy1_rep2_after_spot_20x10	KLK3	2.00265
patient3	after	patient3_biopsy1_rep2_after_spot_21x5	ACPP	2.00326
patient3	after	patient3_biopsy1_rep2_after_spot_21x5	KLK2	2.00326
patient3	after	patient3_biopsy1_rep2_after_spot_21x5	KLK3	2.00326
patient3	after	patient3_biopsy1_rep2_after_spot_22x5	ACPP	2.00181
patient3	after	patient3_biopsy1_rep2_after_spot_22x5	KLK2	5.00962
patient3	after	patient3_biopsy1_rep2_after_spot_22x5	KLK3	5.76158
patient3	after	patient3_biopsy1_rep2_after_spot_22x6	ACPP	1.99934
patient3	after	patient3_biopsy1_rep2_after_spot_22x6	KLK2	1.99934
patient3	after	patient3_biopsy1_rep2_after_spot_22x6	KLK3	1.99934
patient3	after	patient3_biopsy1_rep2_after_spot_26x24	ACPP	2.00429
patient3	after	patient3_biopsy1_rep2_after_spot_26x24	KLK2	2.00429
patient3	after	patient3_biopsy1_rep2_after_spot_26x24	KLK3	2.00429
patient3	after	patient3_biopsy1_rep2_after_spot_26x25	ACPP	2.00071
patient3	after	patient3_biopsy1_rep2_after_spot_26x25	KLK2	2.00071
patient3	after	patient3_biopsy1_rep2_after_spot_26x25	KLK3	2.94578
patient3	after	patient3_biopsy1_rep2_after_spot_27x23	ACPP	2.00216
patient3	after	patient3_biopsy1_rep2_after_spot_27x23	KLK2	2.00216
patient3	after	patient3_biopsy1_rep2_after_spot_27x23	KLK3	2.73403
patient3	after	patient3_biopsy2_rep2_after_spot_32x20	ACPP	12.5025
patient3	after	patient3_biopsy2_rep2_after_spot_32x20	KLK2	44.0157
patient3	after	patient3_biopsy2_rep2_after_spot_32x20	KLK3	38.7635
patient3	after	patient3_biopsy4_rep1_after_spot_25x13	ACPP	2.00075
patient3	after	patient3_biopsy4_rep1_after_spot_25x13	KLK2	2.69184
patient3	after	patient3_biopsy4_rep1_after_spot_25x13	KLK3	2.00075
patient3	after	patient3_biopsy4_rep1_after_spot_32x24	ACPP	14.6187
patient3	after	patient3_biopsy4_rep1_after_spot_32x24	KLK2	2.00156
patient3	after	patient3_biopsy4_rep1_after_spot_32x24	KLK3	27.2359
patient3	after	patient3_biopsy4_rep2_after_spot_24x17	ACPP	5.50022
patient3	after	patient3_biopsy4_rep2_after_spot_24x17	KLK2	5.50022
patient3	after	patient3_biopsy4_rep2_after_spot_24x17	KLK3	5.50022
patient3	after	patient3_biopsy4_rep2_after_spot_24x22	ACPP	7.57727
patient3	after	patient3_biopsy4_rep2_after_spot_24x22	KLK2	5.71807
patient3	after	patient3_biopsy4_rep2_after_spot_24x22	KLK3	5.71807
patient3	after	patient3_biopsy4_rep2_after_spot_25x17	ACPP	2.00184
patient3	after	patient3_biopsy4_rep2_after_spot_25x17	KLK2	2.00184
patient3	after	patient3_biopsy4_rep2_after_spot_25x17	KLK3	22.5043
patient3	after	patient3_biopsy4_rep2_after_spot_25x22	ACPP	3.8432
patient3	after	patient3_biopsy4_rep2_after_spot_25x22	KLK2	9.37317
patient3	after	patient3_biopsy4_rep2_after_spot_25x22	KLK3	9.37317
patient3	after	patient3_biopsy4_rep2_after_spot_26x10	ACPP	3.59349
patient3	after	patient3_biopsy4_rep2_after_spot_26x10	KLK2	1.9998
patient3	after	patient3_biopsy4_rep2_after_spot_26x10	KLK3	5.18719
patient3	after	patient3_biopsy4_rep2_after_spot_26x16	ACPP	7.13843
patient3	after	patient3_biopsy4_rep2_after_spot_26x16	KLK2	3.28368
patient3	after	patient3_biopsy4_rep2_after_spot_26x16	KLK3	5.85351
patient3	after	patient3_biopsy4_rep2_after_spot_26x17	ACPP	19.3816
patient3	after	patient3_biopsy4_rep2_after_spot_26x17	KLK2	5.15706
patient3	after	patient3_biopsy4_rep2_after_spot_26x17	KLK3	5.15706
patient3	after	patient3_biopsy4_rep2_after_spot_26x22	ACPP	2.00002
patient3	after	patient3_biopsy4_rep2_after_spot_26x22	KLK2	12.8122
patient3	after	patient3_biopsy4_rep2_after_spot_26x22	KLK3	12.8122
patient3	after	patient3_biopsy4_rep2_after_spot_27x16	ACPP	2.39473
patient3	after	patient3_biopsy4_rep2_after_spot_27x16	KLK2	2.79398
patient3	after	patient3_biopsy4_rep2_after_spot_27x16	KLK3	4.79019
