# Supplementary material for: Spatio-temporal analysis of prostate tumors in situ suggests pre-existence of treatment-resistant clones
Source: Nat Commun. 2022 Sep 17;13:5475. doi: 10.1038/s41467-022-33069-3 (PMC9482614; doi:10.1038/s41467-022-33069-3)
Supplement: Supplementary file 6 — Source Data [file 41467_2022_33069_MOESM6_ESM.zip › source data (Marklund et al. 2022)/sourceDataFile_SFig16_Tree_FactorLoadings_Pat3.xlsx]

## Sheet: FigS15_Tree_FactorLoadings_pati
	Factor 1	Factor 2	Factor 3	Factor 4	Factor 5	Factor 6	Factor 7	Factor 8	Factor 9	Factor 10
5S_rRNA	0.882176	0.0120229	0.0146776	0.00895554	0.0114391	0.0100228	0.00912006	0.0210819	0.0222736	0.00823027
7SK	0.968977	0.116443	0.65582	1.05615	0.0494025	0.847212	0.0836889	0.114925	0.0591089	0.0482735
A1BG	0.863122	0.0191573	0.0161929	0.012964	0.0135467	0.0140513	0.0113337	0.0247174	0.0138521	0.0110627
A1BG-AS1	0.0958976	0.0334596	0.00476966	0.744933	0.00459356	0.0045026	0.00755658	0.00553306	0.0936961	0.00505827
A1CF	0.00192305	0.00256441	1.96415	0.00101158	0.00099461	0.00104644	0.00147067	0.00117806	0.0247897	0.000873909
A2M	817.71	73.9855	38.3188	25.2259	8.78367	38.4126	70.3398	39.3816	282.369	18.4738
A2M-AS1	348.625	38.7335	17.533	9.73572	3.3976	7.27407	24.0335	25.0795	93.6698	16.9188
A2ML1	0.0211097	0.937385	0.0101669	0.00769145	0.00878452	0.00821679	0.00864793	0.0129671	0.977377	0.00765351
A2ML1-AS2	0.710234	0.0532644	0.027379	0.0374155	0.0421124	0.0253172	0.0238104	0.028774	0.0205877	0.031105
A4GALT	14.1368	4.71842	2.42629	0.268967	0.131736	0.904853	4.23118	2.12122	1.13813	0.922369
AAAS	11.1318	12.6231	2.50182	1.1656	0.701171	7.23737	0.653774	4.34836	1.79395	6.84309
AACS	9.22213	4.18977	5.38823	4.78526	7.0664	3.92717	2.03602	1.50472	14.4321	4.44818
AADAC	0.0763005	0.0684093	0.0043239	0.00510688	0.117559	0.00407299	1.70509	0.00582355	0.00987764	0.00344098
AADAT	4.37162	7.16249	1.85242	1.08803	0.127936	0.597716	2.02279	2.61382	2.90618	1.257
AAED1	7.18942	3.09017	0.0928747	0.952875	1.12261	3.67974	1.65075	0.194115	1.26133	2.76612
AAGAB	4.08261	8.77731	2.84844	5.94727	3.02724	6.85498	1.64389	3.6154	0.49382	3.70905
AAK1	2.7931	23.7354	10.7069	4.47296	13.7594	5.2834	2.14739	3.32675	3.54521	9.22952
AAMDC	23.5734	7.85591	4.00711	7.51579	3.68547	3.03984	6.51436	3.95355	5.41508	4.43949
AAMP	35.4242	54.5138	24.333	31.9249	10.9922	14.6173	39.0337	20.0945	9.28497	16.7813
AANAT	0.805536	0.0249418	0.0800801	0.00990799	0.00935844	0.0100435	0.0158839	0.0220945	0.0143251	0.00782859
AAR2	23.4423	4.86767	0.869872	3.18097	2.50273	3.06809	1.06658	0.627381	4.95432	12.4201
AARD	2.6835	0.0906926	0.994742	0.0396016	1.05854	1.04733	0.81957	0.0683594	0.156723	1.04094
AARS	6.46212	23.8555	15.6509	17.6517	7.35717	6.66348	5.15019	4.37767	3.0613	9.76995
AARS2	0.383758	1.9349	0.0235345	0.0161221	1.02768	1.72243	0.792595	0.029775	0.0489105	1.02029
AARSD1	0.333162	0.00283753	0.00203459	0.00208561	0.00175613	0.00179882	0.0025407	0.00261145	0.646197	5.00498
AASDH	1.90555	1.48134	1.67578	1.10555	0.0591566	0.780573	0.104094	0.46885	0.333769	1.08534
AASDHPPT	3.04384	6.78592	0.576148	2.66359	4.5947	2.56751	5.72596	2.14539	7.88595	5.01099
AASS	0.830214	0.016092	0.0136568	1.0197	0.0082669	0.0511761	0.0196375	0.013581	0.0196288	0.00804762
AATBC	0.897056	0.0544667	0.0622101	0.041438	0.038224	0.0454672	0.0682398	0.0925273	0.0622445	0.638126
AATF	13.6431	5.49613	3.01515	10.2159	5.09741	0.958282	11.0936	9.77199	7.76393	1.94453
AATK	0.0224162	0.684826	0.949699	1.01205	0.279796	0.00699044	0.00842279	0.00774825	0.0209787	0.0070762
AATK-AS1	0.888993	0.0134073	0.0118681	0.00988739	0.011224	0.00988167	0.011775	0.0163042	0.0180223	0.0086373
AB019441.29	260.441	205.358	139.659	210.915	90.7107	197.002	147.934	81.9778	144.025	129.977
ABAT	12.4311	7.25547	5.02224	5.59751	3.81847	0.126632	3.36241	0.32334	0.655402	9.4074
ABC12-47043100G14.2	0.0141226	0.00135273	0.00118367	0.00109632	0.000973262	0.00104154	0.00123923	0.00140709	0.976606	0.000977965
ABC13-47488600E17.1	0.535099	0.100274	0.0480002	0.0657011	0.0352119	0.0399743	0.0646817	0.0501117	0.0252596	0.0356864
ABC13-47656900H15.1	6.00355	4.6036	0.252666	0.882591	2.55299	1.53968	4.06341	0.292019	0.623163	2.18633
ABC7-42404400C24.1	0.714826	1.02373	0.0224738	0.0187104	0.0169783	0.0213075	0.111059	0.0353835	0.0200504	0.0154839
ABC7-42418200C9.1	0.410071	0.0253827	0.0297849	0.0262545	0.345643	0.0371704	0.027788	0.0327545	0.0260879	0.0390621
ABCA1	23.2649	7.47164	9.78723	5.79545	13.2765	3.17074	6.79951	6.63654	6.39186	4.40557
ABCA10	2.7522	2.15619	1.83776	0.0503631	0.431835	2.54024	0.896385	0.897738	0.386025	0.0512657
ABCA11P	0.179957	0.0410599	0.0151427	0.0184414	0.382181	0.0170798	0.121778	4.14778	0.060858	0.0157264
ABCA13	0.139179	0.0312899	0.0377778	0.0269297	0.0229526	0.0239042	0.557737	0.0645082	0.0630431	0.0326779
ABCA2	28.6953	40.6262	11.8699	8.77778	10.5128	9.5178	4.41797	13.5918	6.37083	9.61958
ABCA3	5.69415	4.76685	6.43712	1.1709	12.3803	2.58092	1.70577	4.36344	0.919275	4.98128
ABCA4	3.91349	0.0112116	0.00878986	0.00830155	0.00673548	0.00777286	0.0130334	0.0106392	0.0129278	0.00709625
ABCA5	4.71836	1.64518	1.14237	0.130802	4.7854	0.341029	4.1792	1.56408	2.74161	0.751967
ABCA6	0.603394	0.655618	0.939304	0.666145	0.122405	0.591068	0.926259	0.0844101	0.512446	0.898951
ABCA7	6.03073	5.5304	0.784457	2.15295	2.20769	1.57574	0.195598	1.12113	3.95921	2.4421
ABCA8	30.2548	2.85654	5.54642	0.178637	0.451029	1.67868	3.35868	0.467215	0.912681	2.29528
ABCA9	3.56723	2.38154	1.72018	0.0364928	0.987346	1.06537	0.0489622	0.0620837	0.0872622	0.0435324
ABCA9-AS1	0.0445591	0.0408687	0.00659113	0.73854	0.00393165	0.00433016	0.00720394	0.00657515	0.141758	0.00564159
ABCB1	0.693825	0.164664	1.98794	0.682771	0.0671901	1.03511	0.0581663	0.103959	0.144799	0.0615756
ABCB10	3.60853	1.47812	4.52857	3.72798	6.4482	2.26629	3.58778	1.86584	3.14239	4.34631
ABCB4	1.97521	0.794869	0.901586	0.0403704	0.0350453	0.0422942	0.0518094	0.935986	0.184027	0.0388048
ABCB5	0.748941	0.0224075	0.0230731	0.0205028	0.0162886	0.0178169	0.0225021	0.0320735	0.0740838	0.0223111
ABCB6	0.848089	0.872999	0.0470718	0.0268355	0.0316174	0.0290458	0.0305947	0.0487447	0.0370188	0.0279829
ABCB7	0.929781	0.928364	0.110494	2.85959	1.1099	3.47362	0.112235	3.05007	0.329772	2.09617
ABCB8	19.5817	21.0249	7.57266	2.7283	6.95168	9.98221	5.22244	5.26418	5.7789	2.89305
ABCB9	8.2632	0.827243	0.110267	0.0611247	1.09775	1.53084	1.50181	1.10659	2.39266	2.10852
ABCC1	6.10086	1.27865	2.47806	1.07096	2.61966	1.5338	0.3769	3.85986	2.49514	2.1861
ABCC10	9.16767	4.159	5.74054	3.13767	1.44447	2.32992	1.30337	0.347407	5.24675	1.12319
ABCC11	0.0168951	1.05851	0.0074955	0.00420037	0.0553451	0.0051508	0.833698	0.00605913	0.00812673	0.00451469
ABCC12	1.48281	0.0930391	0.0419539	0.0350937	0.0426993	0.0322746	0.0802067	0.0561499	0.107596	0.0281757
ABCC13	0.947435	0.0178069	0.0213116	0.0195228	0.0179361	0.0192333	0.894717	0.0254723	1.02091	0.0156553
ABCC2	0.946764	0.0420092	0.704851	0.0461324	0.0322922	0.0341395	0.0510756	0.0563269	0.0572376	0.029171
ABCC3	4.71855	0.246946	3.43844	0.723943	0.540932	2.95636	4.41906	1.40076	10.1967	0.358294
ABCC4	4.63387	58.5183	18.038	34.4908	21.8045	15.2835	19.7477	11.9073	8.51964	12.0565
ABCC5	17.2859	19.0181	3.64155	9.30472	7.44587	11.1258	7.17358	24.1565	9.77752	5.07049
ABCC5-AS1	0.206581	0.0131027	0.581255	0.00826813	0.00693391	0.0087294	0.137622	0.0145173	0.014637	0.00835397
ABCC6	0.0635515	0.00936561	0.942539	0.00719453	0.00770906	0.00807786	0.900578	0.0105659	0.0432249	0.00719377
ABCC6P1	0.000502944	0.000543032	0.000436933	0.995771	0.00059122	0.000474938	0.000436854	0.000559416	0.000265996	0.000417965
ABCC6P2	0.0102625	0.0106225	0.0107884	0.901206	0.00909684	0.00651524	0.00890964	0.0142785	0.0197783	0.00854162
ABCC8	1.15289	0.0229419	0.044696	0.0210142	0.0211676	0.0277795	0.0352348	0.547885	0.101347	0.0250483
ABCC9	11.2454	1.06669	0.915806	0.268015	0.0494739	0.813454	0.104906	0.447354	1.03883	0.0500593
ABCD1	16.2947	0.913872	1.08376	0.0538082	0.0998895	1.48351	3.8237	3.02442	0.16994	0.0524438
ABCD2	0.966241	0.0868807	0.019199	0.0192763	0.117829	0.0174749	0.719054	0.0220369	0.0196299	0.0123782
ABCD3	7.74999	4.4488	0.676269	6.50209	9.0004	4.06769	0.355705	3.30952	3.76367	0.125869
ABCD4	4.3058	6.02626	3.15976	4.69856	7.03118	9.71149	7.05043	12.7229	3.64987	0.643694
ABCE1	1.85177	10.4042	3.02281	7.89658	11.4421	3.08529	3.19546	3.1758	5.00608	5.9199
ABCF1	15.6067	10.0949	13.9907	13.407	3.75165	6.15973	6.72213	8.99798	2.0214	3.24781
ABCF2	26.6031	8.85674	4.93958	7.91714	7.48949	5.8482	5.99083	7.08898	2.81176	5.45422
ABCF3	12.9095	18.1751	18.0181	7.43757	12.9313	12.4667	12.1242	8.50068	5.86207	5.57489
ABCG1	10.7513	10.9552	3.92468	0.553052	5.4347	4.51839	2.13993	3.02037	4.66171	2.04069
ABCG2	0.865332	0.94411	0.0365203	0.640898	0.0282709	1.98419	0.134711	1.08909	1.24813	0.0287433
ABCG5	1.96777	0.672718	0.0385777	0.0439057	0.0649478	0.025316	0.0345331	0.0544086	0.0684253	0.0294005
ABHD1	3.01289	3.35882	0.277387	0.124057	1.63258	0.193213	0.858239	0.279811	0.151432	0.111574
ABHD10	5.75386	14.4	10.0193	10.1503	6.68463	11.727	2.21013	5.77652	5.67367	5.60465
ABHD11	5.86762	23.2196	3.43208	9.34633	4.90076	12.4864	10.1512	3.09016	7.31469	1.19114
ABHD11-AS1	0.000532944	0.000577244	0.000448186	0.995907	0.000420445	0.000385249	0.000464637	0.000548849	0.000350153	0.000365408
ABHD12	14.7053	30.8809	23.4944	9.25807	17.189	11.049	6.65104	9.11008	8.5046	9.15768
ABHD12B	0.154212	0.113824	0.00260036	0.00240307	0.00190844	0.715667	0.0023585	0.00276003	0.00262328	0.0016431
ABHD13	6.68996	2.2829	0.936237	3.4122	2.7739	2.67388	3.51111	1.14939	4.04	0.530432
ABHD14A	10.8877	5.32768	7.00868	12.5068	11.9361	1.82116	11.4664	7.86987	2.61602	3.55968
ABHD14A-ACY1	0.000395485	0.000565758	0.000376385	0.000379558	0.000418211	0.000367544	0.000367534	0.000441936	0.000357108	0.99633
ABHD14B	39.8168	38.9597	18.1167	18.6322	26.9029	16.49	24.5805	14.0039	10.9324	7.56485
ABHD15	5.51486	5.25128	0.181241	0.191298	0.217779	0.919214	0.0841227	2.03472	0.824123	0.78136
ABHD16A	4.32977	2.80204	0.506506	0.0479404	1.03046	5.16824	0.0588112	0.0725666	0.938185	0.0454906
ABHD17A	9.95314	4.92783	4.39697	2.22994	4.74446	1.71024	1.13191	2.84773	1.73027	0.327526
ABHD17AP1	3.49538	0.515336	0.688003	0.0422877	1.02741	0.0388742	0.0429108	0.970841	0.144639	0.0343219
ABHD17AP3	6.87753	4.41048	0.159123	0.305995	2.51573	1.0093	3.70555	3.07671	2.52142	1.41816
ABHD17AP4	0.427003	0.0444556	0.44108	0.0133969	0.0160852	0.0159028	0.0170989	0.982215	0.0286293	0.014134
ABHD17B	0.284358	8.67917	1.79406	1.23068	2.07457	0.77191	2.9034	4.09731	0.183007	4.98154
ABHD17C	2.62183	9.67658	3.58385	3.6083	0.496131	4.47566	3.66551	0.641522	11.4424	1.78821
ABHD18	6.82811	3.46485	3.57844	2.32005	3.46992	0.609164	2.09441	0.584206	1.38304	4.66782
ABHD2	14.6046	17.1791	22.7594	26.283	29.7941	9.67986	12.5269	34.9495	40.6032	17.6204
ABHD3	4.43085	2.95135	4.83159	0.164988	0.112483	2.03238	2.18961	8.0027	6.54115	1.7429
ABHD4	12.1802	13.2003	1.94263	3.67092	3.08329	4.32307	1.04513	1.48247	0.988808	1.08323
ABHD5	0.310824	0.0302937	0.426986	1.01628	0.994395	0.025556	0.0335306	0.0226851	0.120742	0.0187092
ABHD6	2.3879	2.78562	0.0718419	2.24777	1.76878	0.0697811	0.539026	0.1033	0.535948	0.490032
ABHD8	13.6838	3.81737	3.32344	0.62147	1.1246	2.01335	0.327236	3.27117	2.43731	0.380255
ABI1	2.54285	8.92238	10.6521	7.56781	14.359	5.88096	7.02244	5.89561	18.709	5.44792
ABI2	27.5115	21.7131	6.46373	9.93437	8.01642	7.78953	4.75141	5.36473	4.9062	6.54904
ABI3	8.62367	0.510231	0.396652	0.536175	0.184578	5.57991	4.58352	0.902243	0.591319	0.0917131
ABI3BP	6.87786	1.03313	0.0584574	0.0516244	1.51455	0.0547184	0.2412	0.409865	3.70909	0.0495047
ABL1	23.8831	8.00719	0.877635	4.42438	4.3457	7.63473	0.967385	3.49961	2.86424	8.49606
ABL2	4.71618	0.111058	8.39903	1.04675	1.71026	3.75189	0.0944323	1.40934	0.722321	0.0387452
ABLIM1	27.4068	9.65286	11.0446	2.92083	2.12088	1.22082	8.64262	2.99591	2.92272	1.07203
ABLIM2	1.38732	0.093126	0.0409127	0.0314417	0.0302116	0.0320698	0.0349102	0.227066	0.100237	0.0227051
ABLIM3	4.85364	0.0907466	0.220393	1.0387	0.0838052	0.793744	0.842792	0.0443484	1.0083	0.0235315
ABO	1.70237	5.17375	0.928938	0.0629872	0.893886	0.91903	0.0884218	0.147157	1.0235	0.059958
ABR	10.024	5.68192	2.44134	1.3304	3.50954	3.55181	3.50645	8.42312	10.1025	0.428895
ABRA	0.114649	0.259444	0.0450265	0.0341829	0.275759	0.0332682	0.0492134	0.11208	0.0412083	0.0351686
ABRACL	0.82739	2.65436	4.95357	2.73723	1.21258	2.17864	1.14967	3.66458	0.895135	3.72686
ABT1	3.70794	10.2539	10.7054	1.58589	4.45424	4.19838	4.59441	2.53314	1.28953	2.67715
ABTB1	28.3277	10.447	8.55698	5.30631	9.07207	3.60501	12.2112	11.0026	4.09955	2.3715
ABTB2	4.37903	0.281271	0.0933781	0.0408401	0.0472003	1.96421	0.0551909	0.262389	2.83831	0.0381799
AC000032.2	18.0871	0.432328	1.61261	0.089767	0.316974	0.908975	1.29979	0.166934	1.12294	0.962592
AC000036.4	0.80139	0.0116958	0.0115562	0.00992858	0.00898966	0.00995069	0.116558	0.013086	0.00842551	0.00841992
AC000068.10	0.0680043	0.899794	0.0043479	0.00285061	0.00220422	0.0029975	0.00316869	0.00408571	0.0093819	0.00316529
AC000068.5	0.475066	4.21595	0.0215196	0.0156134	1.19967	0.0139126	0.0169243	0.975821	0.0415801	0.0239395
AC000068.9	0.0364403	0.933504	0.00467365	0.00453433	0.00304464	0.00481093	0.00462478	0.00527764	0.0029805	1.00011
AC000077.2	0.0157869	0.0390698	0.010973	0.00868362	0.0162727	0.00958116	0.867538	0.0150631	0.00981435	0.00721743
AC000078.5	1.18449	0.0570599	0.450741	0.0131607	0.0141635	0.0167397	3.10516	0.0206961	0.123875	0.0139153
AC000081.2	3.43675	0.118485	0.0730657	0.213399	1.89525	1.81033	1.02103	1.0802	1.30354	0.0479564
AC000089.3	40.5941	63.281	16.7974	38.6342	20.2915	36.3922	25.755	22.3608	26.4722	32.4216
AC000095.12	0.638262	0.00529231	0.00846778	0.00597423	0.00560688	0.0048176	0.00657914	0.251503	0.0676691	0.00582822
AC000095.9	0.0227811	0.00254059	0.00325653	0.00231106	0.0026745	0.950299	0.00341585	0.00348906	0.00693342	0.00229919
AC000123.2	0.036317	0.0192404	0.0092539	0.00648746	0.00675685	0.00645855	0.88974	0.00874941	0.0113817	0.00561418
AC000123.3	0.0207983	0.00204278	0.931131	0.00178751	0.00162348	0.00215998	0.00225345	0.00210318	0.0341215	0.00197847
AC000124.1	0.656873	0.036286	1.05051	0.0175098	0.0382306	1.04399	0.0335325	0.0291558	0.0687587	0.0251507
AC002044.1	2.34579	0.365676	0.0322424	1.04726	0.0239519	0.0313813	0.0286452	1.07099	0.0324995	0.021555
AC002044.4	2.75922	0.670656	2.39638	0.0548239	0.0577304	0.401539	0.0741991	2.79756	1.73724	0.050643
AC002056.3	1.15558	0.0362211	0.526912	0.0668129	0.0361799	2.86864	0.03615	0.0328998	0.221252	0.0193589
AC002064.4	0.0426491	0.572088	0.016802	0.0102659	0.0117599	0.0132155	0.0156363	0.268512	0.0391752	0.00989635
AC002069.5	0.00108918	0.00139281	0.000977795	0.996075	0.00108386	0.000995261	0.995656	0.00122891	0.000612844	0.000888185
AC002075.4	62.4785	38.0936	33.2624	47.0685	17.8499	63.3138	50.1342	18.2626	27.6027	18.9338
AC002076.10	2.59621	0.0107909	0.0173667	0.0085114	0.00827723	0.0105728	0.0165957	0.0841557	0.238109	0.00940759
AC002117.1	13.3351	10.3226	3.64955	6.48941	1.93362	4.27884	1.51867	3.10812	0.803161	2.56086
AC002306.1	0.680828	0.101233	0.025737	0.0210683	0.0199067	0.0221041	0.025549	0.0522106	0.0268355	0.0245279
AC002310.12	0.291282	1.58335	1.07584	0.303095	0.0445561	0.77691	2.12837	0.817922	0.0845667	1.8941
AC002310.17	18.383	4.81735	5.59965	1.18404	14.4273	0.996236	1.04151	8.48228	3.76661	3.30212
AC002331.1	0.912164	0.0101545	0.0110807	0.00623389	0.00866158	0.0081509	0.0102639	0.0145081	0.00878959	0.00999323
AC002386.1	0.702715	0.0454979	0.0247035	0.0644297	0.0276281	0.0258226	0.0381916	0.0281616	0.0243133	0.0185366
AC002398.11	1.07196	0.508508	0.0652389	0.059393	0.350908	0.0514656	0.517685	1.23161	0.08687	0.0563557
AC002398.12	3.5397	0.0939907	0.711086	0.0876142	0.0900183	0.0875229	0.133917	0.797723	0.375342	0.0830846
AC002398.13	0.0635963	0.0157998	0.0118259	0.00965988	0.00895168	0.00930462	0.973058	0.0143045	1.01203	0.881471
AC002429.5	0.19244	0.0304568	0.0153531	0.0126677	0.0164611	0.0117015	0.0105059	0.0166727	0.0128894	0.680852
AC002451.3	3.99219	0.00236799	0.00239118	0.00185828	0.00167059	0.00200631	0.00243765	0.00256551	0.99072	0.00179036
AC002456.2	0.0164339	0.00133162	0.00300274	0.00155262	0.00138874	0.00183369	0.00207621	0.00196388	0.160933	0.809483
AC002463.3	0.0524436	0.0688859	0.0126644	0.00992756	0.0134057	0.0137239	0.019022	0.0135741	0.0131544	0.783198
AC002480.2	0.0210073	0.0134084	0.00877177	0.00541878	0.00635948	2.91501	0.0106091	0.00796636	0.00631453	0.00513863
AC002486.2	0.173905	0.65988	0.0198729	0.014759	0.0098229	0.0184196	0.0608762	0.0175127	0.0159265	0.00902489
AC002519.8	0.908802	0.0146522	0.0158937	0.0133036	0.0139322	0.0140122	0.0161422	0.0322	0.959269	0.0117932
AC002543.2	0.192498	0.0111583	0.00901993	0.00697726	0.00729583	0.00845766	4.70798	0.00808923	0.042411	0.00610823
AC002550.5	0.0047111	0.00207321	0.978356	0.00168268	0.00169781	0.00154349	0.00186804	0.00219641	0.00439755	0.00147354
AC003003.5	1.06578	0.0136018	0.010117	0.00759313	0.00663081	0.00795234	0.808579	0.0099489	0.0630998	0.00669761
AC003005.2	0.219277	0.0376367	0.0176869	0.0140358	0.0181599	0.0159084	0.620443	0.0234079	0.0201518	0.0132924
AC003009.1	0.195936	0.0179932	0.724956	0.008252	0.00698115	0.00678485	0.00978827	0.0127931	0.00957066	0.00694503
AC003075.4	0.135027	0.857066	0.0141031	0.0148291	0.0227152	0.962587	0.912724	0.0172146	0.0484347	0.0152995
AC003080.4	0.310117	0.960865	0.0138213	1.01383	2.13957	1.00996	1.49594	0.0159564	0.0279603	1.01199
AC003090.1	0.595166	0.0329998	0.0287256	0.0178951	0.0155913	0.0218404	0.0272265	0.224586	0.0218136	0.0141559
AC003682.17	0.00255387	0.00363102	0.00230102	0.00243394	0.976654	0.00226028	0.00296678	0.00259043	0.00254793	0.00206098
AC003956.1	0.000564928	0.000452274	0.000446721	0.995546	0.000354587	0.000426083	0.000529607	0.000496707	0.000810315	0.000372819
AC003958.2	3.0522	0.097438	0.335682	0.0308959	0.0309942	0.0313369	0.0323724	0.0600562	0.299635	0.0293927
AC003973.3	2.05549	0.0937719	0.497597	0.0245526	0.0331349	0.0320351	0.0373473	0.0399052	0.160055	0.0261089
AC003973.4	0.011122	0.00371339	0.00295827	0.00235173	0.00212575	0.00307912	0.963252	0.00319925	0.00595436	0.00224454
AC003984.1	0.230626	0.00770521	0.0111077	0.00737692	0.00851394	0.00862884	0.558669	0.0104457	0.149373	0.00755327
AC003986.7	0.733885	0.134167	0.00460118	0.00444356	0.00346571	0.625214	0.00505185	0.00539051	2.48052	0.0032628
AC003991.3	0.552828	0.018539	0.0155365	0.0133556	0.152919	0.0114673	0.014863	0.0300379	0.178033	0.0124209
AC004009.2	0.765584	0.0155055	0.0228736	0.0115885	0.0125379	0.013969	0.012357	0.104544	0.026939	0.0141007
AC004009.3	0.000645967	0.00059487	0.000480231	0.000387172	0.995146	0.00039351	0.000445144	0.000555064	0.000963246	0.000388511
AC004012.1	0.768877	0.0304634	0.0264482	0.0182441	0.0158654	1.0331	0.0241369	0.0300796	0.0377702	0.0150116
AC004019.13	0.391212	0.16325	0.042565	0.0338488	0.0267334	0.0317859	0.0390677	0.0652921	0.175649	0.0305964
AC004053.1	0.820166	0.0159353	1.066	0.0100274	0.011053	0.0114096	0.0147786	0.0150922	0.0233077	0.012235
AC004057.1	11.1092	19.1613	11.0626	19.4352	9.96714	8.19824	10.046	11.1253	7.97248	11.9225
AC004069.2	0.0247319	0.909344	0.0038871	0.00389513	0.00281219	1.00033	0.00397271	0.00506779	0.042744	0.00321605
AC004076.5	3.57823	0.708823	0.574677	1.07104	3.18258	0.670688	0.0473888	1.0743	0.0586355	0.0336332
AC004129.9	0.739849	3.15424	1.76916	2.7834	0.0343784	2.74335	3.896	1.48075	0.300417	4.09846
AC004156.3	1.9641	3.30347	0.113635	0.0583802	0.0602871	0.0680155	0.170489	0.107881	0.0993745	0.0543695
AC004158.1	0.0136041	0.0283354	0.011009	0.00861758	0.00831857	0.902915	0.995294	0.0143647	0.0093143	0.00822711
AC004159.1	2.73302	2.05821	0.146526	1.12165	0.0629302	0.0787369	0.147789	0.15704	0.405905	0.0881855
AC004237.1	2.20851	1.0681	0.0483835	0.0309359	0.0258247	0.0334015	0.0376248	0.0422038	0.0446005	0.460411
AC004257.1	0.243808	0.0362421	0.020035	0.883136	0.0117305	0.0107082	0.0164504	0.0233445	1.74246	0.012085
AC004381.6	0.729467	1.30065	0.29273	0.0619498	0.969757	1.07712	4.12282	1.27108	0.142763	0.0316629
AC004381.7	1.00874	0.0184574	0.0148151	0.0126543	0.0110155	0.0118423	0.0935187	0.0187651	0.0181269	0.792067
AC004386.4	35.994	18.3839	16.7284	36.0707	10.2902	31.0922	41.6255	10.2993	9.67619	12.8397
AC004453.8	153.656	154.795	101.349	129.987	60.5772	159.128	112.048	51.3621	60.0478	93.0491
AC004461.4	1.71778	0.0950001	3.11514	2.0936	4.10449	3.41989	0.0667542	0.277092	1.06613	0.0441218
AC004471.10	0.850897	0.0261913	0.0167232	0.0103384	0.0142274	0.0140394	0.0168055	0.0240228	0.016159	0.0105956
AC004490.1	0.228355	0.0453171	0.00660286	0.00462673	0.0044481	0.00521375	0.00658488	0.00640963	2.68814	0.00430301
AC004510.3	0.0533604	0.757988	0.00504102	0.00404747	0.00395178	0.00394171	0.0050025	0.00548446	0.157094	0.00408825
AC004540.5	0.0801665	1.20119	0.0314853	0.0185531	0.287443	0.0243705	0.0241656	0.0309331	0.278973	0.0227164
AC004623.2	7.7255	0.415951	0.132968	2.15139	1.18118	0.747065	0.859979	2.55614	0.490949	0.738877
AC004623.3	0.204242	0.0372845	0.014749	0.0129447	0.013092	0.0126434	0.989658	0.691444	0.0134308	0.010511
AC004692.5	1.05236	1.95202	1.01344	0.0160218	0.0139168	0.0139353	0.0202972	1.87848	0.0267612	0.0127682
AC004754.3	1.9227	1.00974	0.0393434	2.11109	1.00751	0.0321183	0.819798	1.95749	0.0715907	0.0286152
AC004791.2	5.04565	0.0921895	0.0346624	0.0311408	0.0230163	0.490018	0.0445092	0.0992632	0.114538	0.0250146
AC004854.4	0.0467906	0.0104278	1.87316	0.00709389	0.00878707	0.00644236	0.00798891	0.0098007	0.0219355	0.00757619
AC004862.6	0.00170761	0.00576899	0.00145141	0.001716	0.00226302	0.00147688	0.00145088	0.981495	0.00108525	0.00158453
AC004866.3	0.850895	0.026192	0.0167235	0.0103385	0.0142279	0.0140397	0.0168061	0.0240229	0.0161592	0.0105957
AC004870.4	0.0334039	0.90764	0.0082856	0.00615554	0.00527505	0.00712752	0.00751209	0.0121771	0.00705346	0.00536946
AC004893.11	0.104089	0.0171866	0.015773	0.0129274	0.0121634	0.0188059	0.0215176	0.856349	0.929648	0.0115397
AC004920.2	0.00177578	0.00252695	0.00152305	0.9962	0.00132465	0.994806	0.996641	0.0018416	0.00202562	0.0013349
AC004938.5	5.88962	2.69064	0.0482683	3.10854	1.06002	0.456643	1.72222	0.229195	0.62089	3.17396
AC004941.3	0.0723316	0.0304085	0.0176688	1.02669	0.74759	0.0126677	0.0431266	0.0217252	0.0164455	0.0113463
AC004947.2	0.0510623	1.00883	0.0256089	0.799683	0.0161423	0.0144695	0.0138401	0.0268672	0.0299663	0.0135263
AC004967.7	0.697434	0.0375576	0.0258183	0.0250035	0.017202	0.020611	1.0809	0.0384706	0.0254928	1.03151
AC004980.10	0.0629709	0.0653015	0.0343199	0.02351	0.0291808	0.0304389	0.0264516	0.0365918	0.0278532	0.663381
AC004980.7	0.468789	0.0594035	0.06869	0.0345233	0.0670076	0.0485396	0.055422	0.0942356	0.0682141	0.0351749
AC004980.9	0.631743	0.997007	0.0288181	0.0157225	0.0237229	0.0258791	0.0403405	0.196729	0.0199117	0.0201262
AC004987.9	0.245555	1.39355	0.0317904	0.0337814	0.0321925	0.030368	0.0683028	0.0321758	0.110351	0.0219327
AC005013.5	0.188814	0.0433245	0.644138	0.0127263	0.0145423	0.0195473	0.0200225	0.0242367	0.0172521	0.0153962
AC005017.2	0.428315	0.211837	1.95246	1.03737	0.0199594	3.33505	2.99345	0.0359938	0.177803	3.80776
AC005019.2	14.6016	24.6415	15.5057	17.7167	9.78971	16.9431	10.0769	9.16934	10.9594	15.596
AC005019.3	0.0249826	0.00290068	0.00292761	0.00231813	0.002301	0.952159	0.00299165	0.00299334	0.00441102	0.00201515
AC005037.3	0.934989	0.0111	0.00731964	0.00612076	0.0062977	0.00612842	0.00815115	0.00773313	0.00619589	0.00596441
AC005041.11	0.175834	0.604453	0.0185396	0.0129471	0.0174829	0.0156003	0.0168855	0.0209781	0.101946	0.0153329
AC005042.2	0.123075	0.928815	0.0255994	0.0169764	1.05676	1.76335	0.0188872	0.0259065	0.0243133	0.0163192
AC005042.4	0.812099	0.0150621	0.0152275	0.00998007	0.0100011	0.0124291	0.0800214	0.0167179	0.0166324	0.0118297
AC005062.2	0.137241	0.0159029	0.0146575	0.00986392	0.010781	0.0100954	0.012209	0.0148269	0.0154528	1.75897
AC005076.5	0.739948	0.883685	0.651945	1.09095	0.363895	2.14582	0.908954	1.98522	0.188512	0.0410718
AC005082.12	0.884054	0.0169533	0.0155942	0.0157893	0.979254	0.014257	0.0155976	0.0214898	0.0232695	0.0137417
AC005083.1	0.192845	0.00777103	0.0117522	0.00802748	0.00917101	0.00902612	0.458256	0.0113861	1.28365	0.00811843
AC005094.2	1.70842	2.06683	2.84757	0.70253	0.528055	7.38732	1.1446	1.12407	1.4018	2.08881
AC005154.6	9.38856	7.28452	4.89685	3.51813	0.165444	2.27025	7.53549	3.21708	3.39501	0.32866
AC005176.2	0.880902	0.0117096	0.0120248	0.00950891	0.0088383	0.00853302	0.0117937	0.0139798	0.0337597	0.0089506
AC005220.3	0.975553	0.00382372	0.00305286	0.998843	0.00235598	0.00253019	0.00352447	0.00335262	0.00479088	0.00217358
AC005224.2	0.00296075	0.00287944	0.00192318	0.00192828	0.0018196	0.00175018	0.980597	0.0028676	0.00161215	0.00166136
AC005229.5	1.34217	0.111943	2.52897	4.23296	2.8151	1.0553	1.94854	0.0651066	2.60416	1.29576
AC005229.7	0.538052	1.28495	0.899626	0.317756	0.0389032	0.705031	2.11556	0.0493637	2.04428	2.00648
AC005235.1	0.686976	0.024999	0.161241	0.0135145	0.0136142	0.015771	0.0234495	0.0207913	0.0220126	0.0176312
AC005251.3	43.5013	43.1208	22.3121	51.465	13.8934	45.4657	73.9889	18.8528	36.6823	31.7175
AC005253.2	0.00333299	0.978435	0.00200604	0.00330802	0.00172545	0.00223697	0.00243402	0.00288767	0.00173289	0.00190141
AC005253.4	4.22882	3.48617	3.99002	0.664819	4.52853	2.04889	1.18875	5.031	2.24656	1.58645
AC005255.5	0.148907	0.0299109	1.01309	0.568845	0.0122397	0.0146758	0.0215058	0.0149909	0.158095	0.017742
AC005262.4	4.3009	4.42233	1.866	4.7104	1.27034	1.92427	3.07112	2.14479	2.59864	3.69122
AC005264.2	0.103817	0.00881107	0.00675604	0.00523736	0.00590369	0.840389	0.00780295	0.00946891	0.00706118	0.00475271
AC005281.1	0.00108348	0.00141256	0.992331	0.000757431	0.000915347	0.00074112	0.000784817	0.000814988	0.000544852	0.000614593
AC005300.5	14.3718	9.39101	4.53266	11.9911	1.92486	16.5102	12.1884	4.57795	2.40922	4.1028
AC005301.9	1.22102	0.497895	0.0809511	0.0912145	0.0707476	0.560933	0.123678	1.41339	0.881942	0.0582282
AC005304.1	0.000717911	0.000792385	0.000532842	0.000609518	0.000414463	0.000552878	0.000723463	0.000636074	0.000460763	0.99456
AC005306.3	5.25398	5.33343	1.07736	2.47745	3.17981	2.83964	2.72211	3.43591	1.81887	1.86144
AC005307.1	0.752381	0.0239678	0.0236009	0.0205552	0.0159033	1.0321	0.0179049	0.0294626	0.0671338	0.01699
AC005307.5	0.00230397	0.0229408	0.00192161	0.00181464	0.00178854	0.00158935	0.961496	0.00228707	0.00236434	0.00149363
AC005329.7	1.72883	0.405532	1.05692	1.28174	1.21861	1.06896	0.327987	0.611027	0.211051	0.0893477
AC005336.4	0.0883402	0.0323058	0.83519	0.0201411	0.02017	0.967844	2.9332	0.0267817	0.0577413	0.0182829
AC005336.5	4.5435	0.0497674	3.9148	0.0370899	0.0371481	1.99197	1.97768	0.068208	1.53704	0.842789
AC005339.2	1.42155	0.0752381	0.0830124	0.0502395	0.0538208	0.975876	0.0642386	3.12667	0.296672	0.852684
AC005355.2	0.320901	0.04745	0.0313737	0.365258	0.0304221	0.0194243	0.0247517	0.0350135	0.104604	0.0208022
AC005355.3	0.00471109	0.00207322	0.978356	0.00168269	0.00169778	0.00154343	0.00186802	0.00219639	0.00439749	0.00147352
AC005363.11	1.55811	0.0133326	0.0117723	0.00964449	0.0138758	0.042396	0.0143761	0.0171223	1.30828	0.011097
AC005477.1	0.0986197	0.00419575	0.770739	0.00450165	0.00307091	0.00821947	0.0093455	0.00682878	0.0895957	0.00488338
AC005480.1	10.0983	35.2876	16.0222	25.6986	16.7566	37.4917	20.2161	20.7311	18.6259	42.072
AC005498.3	0.000416086	0.00070693	0.000419933	0.000410973	0.000474297	0.995967	0.000408782	0.000548281	0.00028746	0.000360213
AC005498.4	0.00511182	0.972274	0.00279789	0.00243643	0.00212521	0.00265126	0.0043291	0.00344271	0.00272135	0.0021102
AC005514.2	0.0680047	0.899793	0.00434798	0.00285059	0.00220428	0.00299753	0.00316871	0.00408575	0.0093819	0.00316528
AC005517.3	0.405996	0.331195	1.97758	1.03219	0.0746602	1.34662	1.73764	0.0357283	0.0371658	1.02122
AC005522.6	0.271399	0.00592301	0.00456607	0.999933	0.00381297	1.86166	0.839497	0.00529308	0.00459333	0.00332237
AC005522.7	1.52158	0.0304624	0.0338866	0.023703	0.0304943	0.0204711	0.0297427	1.08799	0.195635	0.0260355
AC005523.2	12.952	1.61471	2.50806	0.373141	3.44959	1.33759	1.18597	3.07604	0.509486	1.99341
AC005523.3	0.0509398	0.0394593	0.00457827	0.00372931	0.00336788	0.0034004	0.868811	0.00467102	0.0174439	0.00359872
AC005534.6	12.1569	10.5729	8.46745	8.03654	4.9849	10.324	3.18727	1.20143	2.69798	3.37067
AC005534.8	1.30419	0.483316	0.0195821	0.0118021	0.0128512	0.016606	0.0156541	0.0218914	0.102836	0.0112729
AC005537.2	1.66457	0.0253548	0.107064	0.0362578	0.0342059	0.0234712	1.00047	0.0486544	0.0332734	0.0266816
AC005550.3	0.00210135	0.964419	0.00181785	0.00168996	0.00151224	0.00171298	0.0204792	0.00179231	0.00286302	0.00161219
AC005559.3	0.843329	0.0137953	0.0213916	0.0110105	0.0123118	0.013205	0.0174484	0.0189656	0.0340061	0.0145369
AC005562.1	0.867078	0.0133138	0.0162058	0.0104272	0.0110944	0.0121296	0.0147703	0.0153734	0.0285353	0.0110725
AC005592.1	0.514951	0.162095	0.560677	0.0263167	0.0253206	0.028581	0.0316235	0.596942	0.0324398	0.0210541
AC005592.3	0.655129	0.0267279	0.028413	0.025689	0.0255156	0.0313793	0.0288557	0.121204	0.0385858	0.0185009
AC005606.14	0.0085487	0.979193	0.00390531	0.00373625	0.980461	0.00351404	0.00451078	0.00610985	0.00669103	0.00332984
AC005606.15	2.99791	0.442206	2.06608	2.16463	1.31722	1.23258	0.638092	2.92845	3.07864	1.13419
AC005614.3	0.968338	0.0323247	0.0439803	0.995197	0.0235186	0.036	0.0335484	0.851457	0.992012	0.0236237
AC005618.6	0.000416104	0.00070697	0.000419946	0.000410994	0.000474313	0.995967	0.000408792	0.00054832	0.000287469	0.000360223
AC005703.2	0.0195539	0.0419619	0.0154176	0.0124834	0.0106576	0.80107	0.048295	0.021814	0.018484	0.0102623
AC005740.3	1.46028	0.103716	0.0338489	1.05333	0.160947	0.0234784	1.01491	0.0299328	0.0834645	0.0360825
AC005740.6	0.000717891	0.000792409	0.000532801	0.000609489	0.00041445	0.000552849	0.000723439	0.000636039	0.000460747	0.99456
AC005752.10	0.392243	0.00320615	0.0025783	0.00189273	0.0014909	0.00222611	0.552037	0.00223119	0.0403814	0.00171376
AC005754.8	0.245434	0.0235559	0.0230512	1.03842	1.54335	0.0281393	0.0217504	0.0258874	0.0205092	0.0299049
AC005776.1	2.5879	0.0489402	0.0360917	1.04465	1.85027	0.0352407	0.0395716	1.05762	1.20836	1.09136
AC005780.1	0.0642689	0.0156248	0.0115575	0.00975948	0.0105716	0.0107296	0.014059	0.839764	0.0138503	0.0098149
AC005785.2	1.74296	0.103158	1.06144	1.0752	1.09244	1.35935	0.0883536	1.41154	0.0715086	0.994052
AC005785.5	0.151722	0.0559376	0.729572	0.0252752	0.0235651	0.936217	0.0447046	0.0425379	0.0384522	0.952017
AC005786.3	13.907	6.56522	13.2784	16.7556	6.098	2.65751	8.01553	9.41253	11.9457	6.36447
AC005786.6	0.0676726	0.897348	0.004903	0.00326276	0.0026758	0.00339027	0.00369801	1.00335	0.0101342	0.00356137
AC005786.7	0.559651	0.269013	0.0837975	0.0540042	0.156743	0.487444	0.0620764	0.0621153	0.222398	0.042757
AC005863.1	0.122294	0.0559914	0.895569	0.718145	0.0245722	0.0233357	0.0273761	0.0423794	0.0645381	0.0257983
AC005932.1	0.777463	0.0149403	0.0207074	0.0132301	0.0110723	0.012957	0.0136812	0.0221027	0.101011	0.0128354
AC005944.2	97.751	48.4932	27.1288	21.8787	24.4442	31.6762	24.5883	36.045	13.9104	34.0843
AC006004.1	0.201236	0.0166561	0.673939	0.0130014	0.0110388	0.0148782	0.0217469	0.0182786	0.0158863	0.0133384
AC006007.1	0.105436	0.776892	0.0102352	0.00833765	0.0121279	0.00971561	0.0109195	0.0221313	0.0365303	0.00767503
AC006019.3	0.681463	0.0797414	0.0240465	0.0183704	0.0167063	0.0211447	0.0210012	0.0614682	0.0587001	0.017358
AC006028.11	0.170829	0.00648374	0.0149361	0.00754707	0.00678483	0.00958337	0.00802104	0.0161325	0.431352	0.328331
AC006033.22	3.45981	1.93164	0.996631	4.49173	1.19532	3.64015	1.77571	0.979837	2.8488	4.68038
AC006077.3	0.213997	3.69895	0.652488	0.0283149	0.138326	0.0296298	1.08343	0.0478004	0.0799001	0.027168
AC006077.4	0.919746	0.969832	2.74308	0.0195992	0.022639	2.972	2.11503	0.0271242	1.19432	1.01662
AC006116.13	0.842667	0.957006	0.00857927	0.00652449	0.00639241	0.00677068	0.00846324	0.00989614	0.147936	0.00576454
AC006116.15	0.182653	0.272628	0.0447227	0.0339642	0.0386655	0.0336947	0.0564857	0.218868	0.09	0.0283175
AC006116.17	0.881369	0.0275396	0.0244584	0.0241834	0.0143654	0.89968	0.0284591	0.0213941	0.0639746	0.0145762
AC006116.19	0.00173534	0.00207156	0.991788	0.996483	0.00135042	0.00124038	0.0014173	0.00140534	0.00146655	0.00104218
AC006116.24	0.0343148	0.559018	0.0093247	0.0100781	0.340654	0.00778901	0.0104416	0.0127991	0.00680825	0.00877222
AC006126.3	0.204472	0.0500017	0.0431549	0.0386478	0.0451514	0.0444246	0.251362	0.0672162	0.22423	0.0313396
AC006129.2	0.483987	0.00145151	0.00171058	0.00113426	0.00118998	0.00129111	0.0015282	0.001774	0.504718	0.00121566
AC006130.4	0.774115	0.994838	0.0282419	3.03881	1.00629	3.01955	0.0228292	0.0400428	0.0522486	1.02304
AC006133.3	0.00173548	0.0020717	0.991787	0.996483	0.00135056	0.00124053	0.00141745	0.00140551	0.00146664	0.00104227
AC006262.5	3.08174	0.920174	0.994557	0.582308	0.0484096	1.02199	0.128968	0.0827581	0.0818443	0.0572526
AC006262.6	0.382357	0.169399	0.0449268	0.0276118	0.0264255	0.0305502	0.0529069	0.0540114	0.182746	0.0290644
AC006277.3	0.0125313	0.00352839	0.963314	0.00231236	0.00256814	0.00220183	0.00295197	0.00330216	0.00500686	0.00228309
AC006386.1	22.2748	14.4989	11.2317	6.70027	15.9072	15.6038	9.62003	9.64838	7.25322	19.2616
AC006445.6	16.8147	5.10378	2.37984	17.2205	2.8725	5.78203	6.04442	1.31716	2.51478	3.9503
AC006445.7	2.91933	1.20658	0.0398531	3.11506	0.088823	3.62322	1.7711	0.11972	0.0818328	0.0344895
AC006461.2	6.32696	3.09772	2.29788	9.46808	1.04205	10.8334	5.72576	2.16343	1.01093	2.03376
AC006483.5	0.886243	4.48067	7.13057	0.0266017	0.0334729	1.52082	0.786529	0.0395261	1.07508	1.02048
AC006486.10	1.99967	0.0570171	0.0675306	0.0412309	0.0376951	0.634595	0.10715	0.712096	0.301149	0.0418708
AC006499.4	0.0194511	0.0210624	0.0126571	0.011911	0.012138	0.0112223	0.01439	0.0165667	0.0148027	0.865799
AC006499.5	0.00210132	0.96442	0.00181787	0.00168986	0.00151216	0.00171295	0.0204784	0.00179224	0.0028629	0.00161207
AC006509.7	1.0227	4.89533	1.04685	2.06027	0.93067	2.92394	0.738009	4.08773	0.277575	2.01691
AC006539.2	9.58497	6.03311	3.59056	8.96544	4.27171	5.69782	3.43944	1.5784	1.94959	5.88896
AC006547.8	1.36809	1.03373	0.944678	0.0648227	0.0601394	0.57021	0.110165	0.719652	0.0706801	0.0578366
AC006548.28	11.4454	9.01704	1.58161	0.697067	0.831408	1.03619	2.07759	2.59145	2.18761	2.53467
AC006942.4	0.0518496	0.0278163	0.0193702	0.013419	0.0127111	0.0181566	0.0375152	1.7835	0.0227013	0.0129614
AC006946.12	2.26622	1.93287	0.449526	1.06697	0.0307163	6.15075	3.87997	0.747433	2.44778	0.0277613
AC006946.15	0.0305178	1.925	0.00349056	0.00315593	0.0029994	0.00319402	0.00391316	0.00457154	0.0203425	0.00281117
AC006946.16	0.000395477	0.00056575	0.00037638	0.000379551	0.00041821	0.00036754	0.000367531	0.000441944	0.000357105	0.996331
AC006946.17	0.000502984	0.00054306	0.000436958	0.99577	0.000591253	0.000474967	0.000436877	0.000559446	0.000266014	0.000417976
AC006947.1	0.0247584	0.911076	0.00343237	0.00335323	0.00237301	0.00295265	0.00333016	0.00445769	0.0414837	0.00278261
AC006960.5	0.0340881	0.0022807	0.00159337	0.00141193	0.001587	0.953706	0.00162756	0.00165755	1.00055	0.00150247
AC006978.6	2.01497	0.107921	1.01861	0.996021	0.0475811	0.78534	5.79829	0.0773676	1.12173	0.0321718
AC006994.1	0.239415	1.72481	0.559101	1.0386	1.64538	0.0318421	0.605473	0.0425403	0.0334908	2.07934
AC007009.1	0.0350388	0.993734	0.0052004	0.00547459	1.97777	0.959928	0.00649882	0.00595772	0.00562436	0.00476931
AC007016.3	0.113003	2.98363	0.0144018	0.0091586	2.92151	0.0107653	0.0173747	0.845219	0.0748868	0.0100442
AC007036.4	0.715206	0.810056	0.022112	0.0187264	0.157953	0.0258784	0.0217263	0.0361914	0.174751	0.0173995
AC007040.11	0.718506	0.0174797	0.788111	0.0177215	0.336164	0.0201553	0.0240995	0.025669	0.0351503	0.0169431
AC007041.2	0.447449	0.0300639	1.30189	0.989286	0.0172335	0.0195178	0.131167	2.78982	0.228392	2.04518
AC007064.22	0.00950866	0.0217516	0.0130992	0.0306651	0.842915	0.00685325	0.0100758	0.0112878	0.0447735	0.00907039
AC007078.4	0.584558	0.0208382	0.0298473	0.0172362	0.0273697	0.0140716	0.0219193	0.0360044	0.227684	0.0204707
AC007126.1	0.117844	0.0227632	0.735079	0.0171956	0.017085	0.0168021	0.998809	0.0321917	0.0278487	0.0143815
AC007131.2	0.0257555	0.0185967	0.0131387	0.00815003	0.0079202	0.0104476	0.113311	0.77104	0.0232189	0.00842076
AC007161.5	0.00108351	0.00141259	0.992331	0.000757438	0.00091536	0.000741125	0.00078481	0.000814985	0.000544858	0.000614595
AC007163.3	0.0227799	0.00254068	0.0032565	0.0023111	0.0026745	0.9503	0.00341581	0.00348931	0.00693342	0.00229911
AC007182.6	0.0334093	0.907627	0.0082869	0.00615638	0.00527565	0.00712835	0.00751303	0.0121788	0.00705425	0.00537018
AC007192.6	0.430602	0.0252367	0.0210811	0.890217	0.0143735	0.0162181	0.0192963	0.542973	0.0251807	0.0148219
AC007193.10	0.0149383	0.0387782	0.00560913	0.0026652	0.0512238	0.0037149	0.869537	0.00391371	0.00653	0.00308935
AC007193.8	0.957186	2.40698	1.02763	0.0429073	1.08955	1.07473	1.04217	1.10036	1.21032	0.0481675
AC007228.11	0.2503	0.64759	0.0223249	0.0172541	0.0229354	1.83824	0.0327905	0.0566757	0.0836892	1.0282
AC007228.5	0.00288331	0.969125	0.00319175	0.00260079	0.00250618	0.0027961	0.00904981	0.00308793	0.00258521	0.00217377
AC007228.9	2.26267	10.2533	1.09795	4.45072	4.39688	1.88348	2.21059	2.35709	2.3095	8.77779
AC007229.3	1.89645	1.72514	0.0803831	0.239018	1.36127	1.81884	0.0794251	0.118586	0.690354	0.990528
AC007238.1	2.4265	3.56666	3.13196	1.05211	2.10861	0.0663677	2.66576	0.0814718	2.70932	1.19123
AC007246.3	2.56724	1.94603	0.216193	0.128606	1.18961	0.297037	1.01263	0.257827	0.26477	0.120054
AC007255.8	0.131074	0.00678265	0.80345	0.00607774	0.0048265	0.00727441	0.0106436	0.00800629	0.0164342	0.0054305
AC007272.3	1.89432	2.24044	0.030023	2.06285	1.13617	2.5052	2.02261	0.0347514	0.0509103	0.0227241
AC007279.2	2.62694	1.14767	2.83547	3.33452	2.05597	2.75746	2.85744	1.06975	2.33544	5.97932
AC007283.4	8.6099	21.1315	4.05927	6.21072	2.21956	13.7316	8.63719	0.201234	11.3494	10.8496
AC007308.7	0.514329	0.0208181	0.0306536	0.0163767	0.0183967	0.0180854	0.0253544	1.14753	0.192703	0.0157564
AC007318.5	0.326964	0.131409	0.0307779	1.0984	5.14095	0.0446689	1.8443	0.0593832	0.331702	1.99144
AC007319.1	0.759263	0.0244898	0.0172495	0.0205776	0.0213889	0.0198427	0.0220624	0.0249478	0.0183823	0.0717965
AC007326.10	0.290595	0.0398069	0.0648907	0.034354	0.0751146	0.319026	0.044933	0.0419223	0.0582688	0.0310884
AC007359.6	0.662305	0.0647966	0.0272767	0.0223218	0.026865	0.0209008	0.0511653	0.0360403	0.0703582	0.0179707
AC007362.3	0.155691	0.00499811	0.00612137	0.00465846	0.00355471	0.787053	0.0177385	0.00580729	0.00991917	0.00445814
AC007364.1	0.00296062	0.00287934	0.00192303	0.00192829	0.0018195	0.0017501	0.980598	0.00286749	0.00161209	0.0016613
AC007365.4	10.5969	3.4044	0.704796	9.99658	5.11162	7.41461	9.06299	11.3721	7.22732	9.10866
AC007383.4	0.632746	0.885072	1.00849	1.1085	1.07633	0.0439624	0.0650621	0.0675713	0.0727382	0.0395233
AC007383.6	2.85808	3.98038	1.78742	1.38696	2.00528	6.1907	4.03452	0.883821	1.50351	0.369338
AC007386.3	0.150862	2.44242	0.0199078	1.03086	0.259434	4.97852	2.03053	0.0230081	0.259172	2.80528
AC007386.4	0.00950893	0.0217525	0.0130994	0.0306659	0.842911	0.00685353	0.0100764	0.0112883	0.0447733	0.00907053
AC007387.2	9.28638	15.2038	6.14794	7.07948	4.95024	10.0597	16.1406	6.36834	27.1959	10.5676
AC007389.2	13.8125	10.9972	9.70563	14.1821	4.05138	1.64518	9.35162	0.17995	3.02594	5.04853
AC007390.4	2.36201	2.07186	2.07269	1.04109	0.0430965	4.11257	3.65508	1.66452	0.912168	2.06492
AC007392.3	0.0897621	1.79922	0.00762107	0.00498555	0.00415522	0.00504201	0.0121538	0.00559921	0.0662706	0.00518984
AC007394.3	0.640407	0.0321283	0.0160103	0.0104035	0.0106749	1.18373	1.02154	0.0176786	0.015973	3.05145
AC007405.4	0.854841	0.0161214	0.0145433	0.0112066	0.0116404	0.0322639	0.0163442	0.0177016	0.0136045	0.0117331
AC007405.6	0.00502562	0.0043945	2.94105	0.00239343	0.00237227	0.00246907	0.00319036	0.00321181	1.03377	0.00212298
AC007551.2	0.761501	0.0359298	0.0158646	0.0184478	0.0405496	0.0130707	0.0161925	0.027169	0.0604912	0.0107839
AC007559.1	0.58042	0.988328	0.0248602	0.023642	0.0270809	0.0210826	0.0401297	2.09651	0.176079	0.0218689
AC007563.1	0.000537597	0.00134191	0.000717991	0.000993232	0.000895053	0.000855871	0.000803392	0.992418	0.000623111	0.000813907
AC007563.3	0.919616	0.0106611	0.00966179	0.00745706	0.00719999	0.00669724	0.00827081	0.0111517	0.0124692	0.00681494
AC007563.4	1.02584	0.00446127	0.00378514	0.00271647	0.00305477	0.950793	0.00408243	0.00412341	0.00400399	0.997139
AC007566.10	0.00213692	0.00129299	0.00117565	0.000942953	0.988957	0.000934552	0.00102846	0.00156821	0.00104269	0.000921074
AC007618.3	13.9235	11.0268	8.54889	18.8469	9.76916	15.3551	11.2825	5.61	4.09033	5.54676
AC007620.3	0.391939	0.0280165	0.800518	0.0185304	0.0175101	0.0245763	0.0311603	1.63412	0.0363493	0.0172803
AC007677.2	1.01445	0.230824	0.87638	1.01088	0.0124894	1.6375	0.0151448	0.87431	0.318291	0.00972806
AC007679.1	1.46757	0.994069	2.08312	1.07006	0.0331459	0.0380804	0.854263	0.0610746	0.0952457	1.30337
AC007679.4	2.58755	2.57693	4.32883	11.7033	2.11833	5.37067	1.19097	3.24047	1.53137	1.35157
AC007682.1	0.216088	0.0473609	0.0284752	0.0217294	0.0267003	0.525279	0.0273972	0.0515795	0.036126	0.0192647
AC007740.1	0.95362	0.00583962	0.00642037	0.00396403	0.00461709	0.00479135	0.00536452	0.00644215	0.00467062	0.00427003
AC007750.5	17.312	3.02215	1.33841	1.12328	0.0956662	0.0830284	0.450139	0.87117	0.59335	1.11082
AC007773.2	0.0740705	0.158991	0.0208045	0.644118	0.0164687	0.0168271	0.0138118	0.020063	0.0200975	0.0147484
AC007790.4	0.0200839	0.960576	0.00697314	2.98446	0.00592527	0.00554842	1.98521	0.00783243	0.0180732	0.00531728
AC007879.1	0.0401342	0.0448997	0.80323	0.0151245	0.0116851	0.0133831	0.021289	0.0280912	0.0101544	0.012009
AC007879.2	0.335099	0.00601489	0.613275	0.0049956	0.00436915	0.00484652	0.00647649	0.00673958	0.0136372	0.00454667
AC007880.1	0.626449	0.0325571	0.0887189	0.0609509	0.0431686	0.0280186	0.0299591	0.035888	0.031427	0.022863
AC007881.4	7.21288	1.26436	0.281947	0.0577797	0.289298	1.68764	2.96486	0.121137	4.66162	1.45848
AC007906.1	2.87443	0.0113849	0.0468498	0.00648082	0.00650448	0.00641554	0.00949667	0.0106753	0.0212034	0.0065553
AC007919.18	0.0445577	0.0408672	0.00659091	0.738554	0.00393157	0.00433004	0.00720384	0.00657461	0.141748	0.00564149
AC007950.2	0.200725	0.0273916	0.0169355	0.0109182	0.0382112	0.011881	2.42553	0.0268981	0.228905	0.0126018
AC007952.4	0.078118	0.865847	0.0074144	0.0074189	0.00568614	0.00634818	0.00888915	0.00834209	0.0064278	0.00550795
AC007952.5	2.14436	0.0881333	1.09978	0.0548937	0.0846641	1.26564	0.0654461	0.986274	1.16042	0.050385
AC007966.1	0.81553	0.0327577	0.0252259	0.0719358	0.037282	0.861232	0.0337091	0.0280709	0.0751083	0.019148
AC007969.5	224.546	170.506	102.131	65.8828	67.5126	85.7335	85.4626	86.1577	71.7536	106.315
AC008060.7	0.0594102	0.00988825	0.00616438	1.00423	0.00396697	0.00532323	0.842773	0.00578445	0.05846	0.00399427
AC008065.1	2.78563	5.77133	3.98895	5.16769	2.03161	3.79769	4.96618	6.48876	1.90955	1.0926
AC008072.1	1.22506	1.05884	0.523701	2.46031	1.06606	2.1004	0.336046	0.774091	2.41609	0.0394002
AC008073.9	0.0509395	0.0394587	0.00457835	0.00372915	0.00336774	0.00340025	0.868813	0.00467097	0.0174432	0.0035986
AC008074.1	1.03766	0.448946	0.130788	0.0381784	0.0358884	0.0313839	0.0315715	0.120815	0.0593574	1.06541
AC008079.10	2.41795	1.88365	0.154797	0.68734	0.0844528	0.0553188	1.05527	0.0899571	1.51602	0.0552388
AC008132.13	1.8567	0.0692019	0.0674585	0.0527382	0.0582488	0.647909	0.0525736	0.0929883	0.0693695	1.03282
AC008154.5	0.161957	0.00910064	0.0100399	0.00536454	0.00598525	0.00655133	0.00699102	0.00879855	0.025161	0.760051
AC008155.1	3.17782	0.589662	0.0697178	0.467031	0.0900039	0.0666598	0.0973584	0.11355	0.344797	0.983404
AC008155.2	0.107328	0.919376	0.0276246	2.05457	0.0164597	1.78163	0.023908	0.0290504	0.0235592	0.0164908
AC008264.4	1.17413	0.00777905	0.988544	2.73268	0.00473793	0.00477295	2.01374	0.00691417	0.0624144	0.00429426
AC008271.1	0.014123	0.0013526	0.00118367	0.00109633	0.000973289	0.00104155	0.00123923	0.00140707	0.976605	0.000977968
AC008277.1	1.97223	0.00354715	0.00323096	0.00246361	0.00234585	0.00289206	0.00373371	0.00346323	0.00365242	0.00243867
AC008280.1	2.15252	0.0468244	0.025152	1.29089	0.021248	1.03104	0.0216157	0.324671	0.0691281	0.0169162
AC008280.3	0.771348	0.0166633	0.0106862	0.0115479	0.00754466	0.19307	0.857143	0.0313736	0.0914539	0.00917055
AC008427.2	0.407937	1.02057	0.71856	1.06268	0.024333	0.0364308	1.49718	2.11405	0.0767421	1.04151
AC008522.1	0.440069	2.98121	0.0795428	0.0587903	0.0568009	0.336567	0.0612165	1.4092	0.0847315	0.491878
AC008686.1	0.243305	0.00113161	0.00118479	0.000816569	0.000841779	0.000920124	0.00110621	0.00124836	1.74859	0.000852272
AC008691.1	0.0556398	0.0119559	0.0176499	0.00869773	0.00845221	0.00825195	0.0102362	0.85851	0.0129806	0.00762526
AC008694.2	0.00104328	0.00196776	0.00120308	0.997235	0.00135291	0.00129025	0.00131866	0.992329	0.00102647	0.00123454
AC008697.1	0.766166	0.087193	0.0231576	0.017513	0.0188757	0.0147016	0.016152	0.0286303	0.0135296	0.0140812
AC008703.1	0.732289	0.0429619	0.0298549	0.0200982	0.0235287	0.0219548	0.0202513	0.0377958	0.0794399	3.99183
AC008746.12	0.975351	0.0378696	0.0336525	1.03852	0.0236828	0.0265236	0.0352684	0.747429	0.0576603	0.0240397
AC008746.5	0.0533613	0.757986	0.00504109	0.00404751	0.00395183	0.0039418	0.00500257	0.0054847	0.157095	0.00408832
AC008753.3	18.852	10.798	8.34555	7.39316	6.96718	10.0146	7.54749	8.57562	4.30966	8.19676
AC008781.7	0.0921494	1.23266	0.014422	1.019	0.0131418	4.05904	0.957617	1.58207	0.0172737	0.0126327
AC008834.2	0.35986	0.01295	0.0254629	0.0111646	0.0115671	0.0136702	0.992454	0.144644	0.415431	0.0127972
AC008850.3	1.68399	1.09083	1.08853	1.12032	0.475537	2.10534	0.126966	2.02994	2.28936	1.98918
AC008985.1	0.734676	0.0305281	0.0362722	0.0131824	0.0331198	0.0193846	0.0281581	0.022437	0.0615741	0.0206676
AC008991.1	0.972249	0.00657776	0.00302183	0.00197921	0.00222467	0.00236925	0.0039007	0.00318994	0.00236245	0.0021251
AC009005.2	0.0430386	1.93084	0.949619	4.05136	0.0110128	0.0110506	0.0142653	0.0153307	0.963485	0.0100055
AC009014.3	0.0364948	0.395633	0.00883948	0.00915793	1.50604	0.00988116	0.0108775	0.0102484	0.00475957	0.00807233
AC009060.1	0.0280311	0.943664	0.00353957	0.00427298	0.0021604	0.00332732	0.00456576	0.00406538	0.00299506	0.00337836
AC009120.10	0.0524662	0.0131845	0.0137281	0.0103352	0.0105314	0.0106065	0.0141869	0.0156489	0.0372278	0.822085
AC009120.11	0.00348342	0.00325689	0.990507	0.00202614	0.989833	0.00188593	0.00216356	0.00321854	0.00171241	0.00191214
AC009120.3	0.539879	1.12674	0.0323857	1.05321	0.118091	3.96821	0.727462	0.0319646	0.359942	0.0421154
AC009120.4	0.00288333	0.969125	0.00319176	0.0026008	0.00250619	0.00279611	0.00905006	0.00308786	0.00258522	0.00217378
AC009120.6	16.7586	17.0448	9.36794	4.6008	5.51922	3.15447	1.31889	10.1835	8.55268	6.49915
AC009120.8	0.0010944	0.000905037	0.000740039	0.000633142	0.000558981	0.000612205	0.000761404	0.000858623	0.000653491	1.99318
AC009133.12	6.08324	0.230523	2.14587	3.22907	1.5796	0.925952	1.2738	3.12392	0.555227	0.852794
AC009133.17	0.146508	0.0280032	0.0442705	0.534233	0.0265025	0.0339084	0.0281202	0.0585496	0.0721942	0.0277106
AC009133.21	0.029205	1.84114	0.0243138	0.0133895	1.01505	1.01578	0.0153365	0.0180365	0.0133481	1.01439
AC009166.7	0.904863	0.00848593	0.0126983	0.00700128	0.00850037	0.0102686	0.00823435	0.0240962	0.00664124	0.00921102
AC009227.2	0.751784	0.0668646	0.0301765	0.0171776	0.0179659	0.0220319	0.0205688	0.0283618	0.030302	0.0147668
AC009236.2	0.871142	0.0183653	0.0187035	0.0137857	0.00844031	0.0131189	0.0138906	0.0155796	0.0184739	0.00850065
AC009237.5	0.908846	0.00141471	0.00153517	0.00112783	0.00128299	0.00120917	0.00148952	0.00156591	0.0804364	0.00109243
AC009237.6	0.0495603	0.892224	0.0177802	1.02117	0.0160936	0.543771	0.974013	0.023236	0.448365	0.0137907
AC009237.8	0.0510974	1.72133	0.00994549	0.00870925	0.187922	0.984263	0.0114718	0.0113067	0.00555707	0.00839506
AC009245.3	28.7941	47.0169	34.5787	26.8315	21.0564	29.0193	30.7012	21.5898	14.4922	21.9198
AC009299.3	0.00037674	0.000313776	0.000235089	0.000197017	0.000189091	0.000214024	0.00025408	0.000252163	0.997779	0.000188792
AC009299.4	2.49281	0.0317175	0.0338855	0.0206091	0.0218116	0.0249874	0.0257541	0.139873	0.187297	0.0212578
AC009299.5	0.782607	0.0233204	0.027972	0.0182513	0.0160821	0.0179662	0.0305009	0.0344251	0.0325338	0.0163414
AC009302.2	0.000717936	0.000792419	0.00053286	0.000609545	0.000414485	0.000552907	0.000723502	0.000636098	0.000460788	0.994559
AC009303.1	0.993141	0.112838	0.0280961	0.019671	0.0204515	0.0218308	0.0241264	1.73781	0.0246345	0.0173972
AC009303.2	0.512977	0.0702542	0.0239638	0.296269	0.0128907	0.0131697	0.0178147	0.0207216	0.0224791	0.00945962
AC009313.2	0.317062	0.195508	0.0658356	0.049337	0.0624771	0.0550244	0.0601153	0.0997816	2.04507	0.0497909
AC009362.2	180.17	131.985	92.2789	117.379	77.0189	115.502	88.2751	83.3779	52.6221	88.3914
AC009403.2	1.91305	0.0434482	0.0323089	0.0214612	1.03083	0.603246	1.02503	0.0421954	1.26637	0.0220685
AC009404.2	0.356729	0.0367622	0.0363919	1.0596	0.269712	1.05174	0.0338088	0.0498987	1.07969	0.0256608
AC009413.2	47.442	23.7345	16.1422	20.5432	2.44873	12.7668	16.6434	16.8859	37.6761	3.71696
AC009414.1	2.22322	0.10422	0.0485274	1.04859	0.0352174	1.05522	0.0492028	0.0510501	1.30467	1.08008
AC009474.2	4.6193	22.9374	8.16268	12.0831	1.75898	8.63711	6.66707	14.1303	4.81785	14.1863
AC009480.3	0.000502964	0.000543055	0.000436951	0.995771	0.000591248	0.000474955	0.000436875	0.000559429	0.000266011	0.00041797
AC009480.4	1.36097	1.15409	0.00661963	0.0054865	0.005497	1.67389	0.765675	0.00731775	0.0155116	0.00494432
AC009487.6	0.00119063	0.00407718	0.00153096	0.0018151	0.982434	0.00153407	0.00231156	0.00195021	0.00173555	0.00142056
AC009500.2	2.3334	0.893098	1.82703	0.726382	1.10388	6.43954	2.48464	1.10449	2.1706	2.91694
AC009502.1	0.65455	0.0804293	0.0432503	0.0215516	0.0349192	0.0269189	0.0331353	0.0454912	0.0372482	0.0225061
AC009502.4	1.1514	0.0506292	0.0624466	0.0339085	0.0790847	0.0523779	0.038474	0.0665972	0.425491	0.039589
AC009505.2	0.864157	0.0230755	0.0142973	0.013112	0.0139105	0.0121015	0.0136965	0.0200083	0.0141221	0.0115194
AC009506.1	0.436002	0.769247	2.02764	2.09083	1.01974	0.73859	1.57225	0.0529073	0.257071	0.0357207
AC009508.1	0.732873	0.0488287	0.029447	0.0198556	0.0220594	0.979726	0.0219705	0.0354693	0.0882491	0.021522
AC009517.2	6.31047	9.61012	7.78321	5.6055	3.81522	7.12048	9.66013	7.72359	5.47508	7.8962
AC009948.5	2.20918	0.860819	0.554661	0.0482423	0.98606	1.06693	0.656671	0.197093	3.38937	0.0309698
AC009948.7	0.715857	2.1135	1.10466	0.0700565	1.08821	1.05693	0.0780344	0.0863278	2.59204	1.09439
AC009950.2	0.00313614	0.00319861	0.974854	0.00300942	0.00238428	0.00280847	0.00269165	0.00418834	0.00152898	0.00219997
AC009961.2	11.3202	3.26988	3.86718	19.6702	1.09026	9.85302	5.72708	4.62321	5.33599	4.24303
AC009961.3	0.00835427	1.01186	0.00567626	0.940154	0.00522421	0.00493615	0.00480809	0.00920058	0.00496106	0.00482182
AC009963.5	3.03655	1.85483	0.978641	9.15536	1.1484	0.275275	1.94478	0.0901115	0.393548	2.12251
AC009963.6	0.0754909	0.0145783	0.00968232	0.00814612	0.00834592	0.00882805	0.0102585	0.846065	0.0115072	0.00709809
AC010091.1	1.86129	0.0135745	0.0189976	0.0115643	0.0130218	0.0144388	0.0129959	0.0281281	0.0135603	0.0124283
AC010095.6	3.35426	3.04233	2.97151	4.86083	0.331018	4.67698	2.85557	1.42663	3.59557	2.88532
AC010127.3	0.83233	1.78766	0.0403123	0.0311173	0.0726671	0.0325429	0.0357302	0.0538522	0.0877515	0.0260361
AC010132.11	0.00511182	0.972274	0.00279793	0.00243639	0.00212524	0.00265122	0.00432924	0.00344273	0.00272138	0.00211024
AC010148.1	1.97762	0.0613757	0.0468403	0.0317798	0.0367144	0.038396	0.0417796	0.569154	0.164502	0.0318353
AC010150.1	0.117508	0.00788443	0.955344	0.0046075	0.00545844	0.00588615	0.00633796	0.00827084	0.0183665	1.87034
AC010226.4	0.426615	1.75357	0.603317	0.0151992	0.0168685	0.015862	0.0196543	2.09084	0.0441913	0.0138822
AC010240.2	0.0514825	0.0333343	0.0214856	0.0138965	0.729231	0.0156596	0.0214596	0.0189407	1.20873	0.885781
AC010287.1	0.894088	0.0192314	0.0106099	0.00740448	0.0101459	0.00860225	0.0106019	0.018883	0.0117353	0.00869794
AC010468.1	42.4257	36.6714	20.496	31.8301	10.9589	27.1477	30.2165	28.4826	8.44266	15.3284
AC010524.2	0.970674	0.973561	0.0325975	0.0259003	0.0277038	0.0312051	0.0356097	1.82634	0.0498157	0.0265966
AC010677.5	84.1727	60.3376	41.5243	51.1104	25.1501	64.9753	59.3279	30.9857	22.4687	45.9473
AC010731.4	0.827676	0.0336362	0.0180398	0.0119064	0.0153168	0.013292	0.0361539	0.0182526	0.0146929	0.0110335
AC010733.5	25.0715	10.7158	6.31662	10.5972	7.36376	4.84129	13.585	12.0022	7.7489	4.75769
AC010761.10	0.577382	0.0596083	0.590354	0.041954	1.04822	0.0362606	0.0471732	3.97971	1.58181	0.0375338
AC010761.6	0.981882	0.00233311	0.00223368	0.00155297	0.00170884	0.00154515	0.00204458	0.00257558	0.00266694	0.0014576
AC010761.8	32.7976	28.0026	33.9257	7.86414	33.9343	5.99193	12.7429	40.9915	11.2781	47.4713
AC010883.5	2.64778	0.0383563	0.0289821	0.0325236	0.0218304	0.0222844	0.0228406	0.0631491	0.0953369	0.0269165
AC010894.3	0.92691	0.0081179	0.00923795	0.00686814	0.0088048	0.00715179	0.00629249	0.0111623	0.00775128	0.00770306
AC010894.4	0.936375	0.0296873	0.0210045	1.94202	0.0182924	1.02932	0.93995	0.0309435	0.0353301	0.0170794
AC010907.2	0.0494199	0.00423163	0.0041165	0.00279479	0.00312235	0.00329169	0.00411525	0.00433769	0.921542	0.00302792
AC010970.2	0.0888609	0.074666	0.0724248	0.0210331	1.01582	0.0193111	0.0647078	1.56512	0.0551953	0.0228636
AC010971.1	0.829911	0.0262779	0.0181085	0.016061	0.0145775	0.015826	0.0177312	0.0304591	0.0192237	0.0118243
AC010976.2	0.0063292	0.00495235	0.00377522	0.0030872	0.00292949	0.00307754	0.963275	0.00432145	0.00561728	0.0026355
AC010980.2	0.145933	0.0302999	2.07131	0.539005	0.0125187	0.0145059	0.0212978	0.0152091	0.132395	0.0175249
AC010983.1	0.000746007	0.000886474	0.000732852	3.99346	0.00069898	0.000619471	0.000755046	0.000907262	0.000584418	0.000613726
AC011330.5	0.474712	0.158462	0.0422298	0.0404103	0.0388618	0.041839	0.0683864	0.0557687	0.0493692	0.0299614
AC011343.1	0.654557	0.0804329	0.0432478	0.0215509	0.0349176	0.0269187	0.0331324	0.0454882	0.0372495	0.0225054
AC011524.2	0.328403	0.0197994	0.0108407	0.00856301	0.00874813	0.00916095	0.5837	0.0147991	0.00922473	0.00676014
AC011525.4	0.0946817	0.00129822	0.00161091	0.000977291	0.00107098	0.00107607	0.00122327	0.889378	0.00769121	0.000992781
AC011551.3	0.0959017	0.0334595	0.00476989	0.744931	0.00459344	0.00450252	0.00755647	0.0055329	0.0936947	0.00505819
AC011558.5	6.52989	0.0540361	0.90065	0.0498252	0.0569931	0.0574759	0.0514534	0.0752005	0.164605	0.0598681
AC011625.1	0.0588779	0.0137672	0.0106913	0.00890667	0.0103351	0.00880815	0.0104677	0.0153326	0.855527	0.00728609
AC011718.2	0.552813	0.0185387	0.0155373	0.0133557	0.152921	0.0114675	0.014863	0.0300376	0.178045	0.0124211
AC011742.5	0.459161	0.0103342	0.0129137	0.00795164	0.0149069	0.00822007	0.00886157	0.457761	0.0105096	0.00938057
AC011747.4	4.39868	1.01735	1.39182	0.0564998	0.730922	0.0482766	0.0494885	1.13236	0.124245	0.0503437
AC011753.6	3.67804	6.21834	0.966444	4.1803	0.0700288	8.2516	4.39782	2.04569	3.48474	3.707
AC011816.1	0.132205	0.0507444	0.575404	0.0121983	0.0137758	0.0163215	0.0195905	1.03657	0.129305	0.0138879
AC011899.10	0.0290335	0.00680681	0.0112382	0.00615109	0.00740862	0.010193	0.0808142	0.82818	0.0111988	0.0089763
AC011899.9	1.16387	0.0113773	0.0112729	0.00670799	0.0088805	0.00843415	0.0111048	0.0150348	1.75329	0.0100325
AC011933.2	3.87989	5.24881	0.071227	1.83345	1.44099	1.11887	1.07731	2.96464	1.31627	0.0485343
AC011997.1	0.174528	1.3866	0.019876	0.0237635	1.51209	0.0187414	0.0371252	0.729955	0.0805893	0.0167317
AC011998.4	1.14984	0.0338421	0.0128571	0.00910565	0.00688248	0.700889	0.0557049	0.0140266	0.0098615	0.00698735
AC012005.1	51.406	80.7303	31.3194	60.044	38.4524	64.3953	63.7964	55.2395	50.5016	61.115
AC012065.5	9.16806	5.3291	2.61423	2.17506	1.29166	4.90064	3.40217	2.33717	0.38271	3.39921
AC012066.1	0.382423	0.931733	0.026492	0.0557516	1.01702	1.02863	0.0584161	0.0544866	0.396434	1.04862
AC012074.2	0.0058749	0.00213699	0.00186021	0.00151822	0.00166151	0.00166593	0.972004	0.00216641	0.0097088	0.00140334
AC012075.1	0.155108	0.0248787	0.0117961	0.645126	0.0104065	0.00849174	0.0865974	0.0116272	0.0375331	0.00843528
AC012123.1	0.924244	0.0121015	0.0075263	0.00762699	0.00662702	0.00651091	0.00787921	0.0101734	0.0109869	0.0063241
AC012146.7	3.86389	0.105574	2.01361	1.98244	1.91675	1.86038	0.0679543	0.842535	0.29529	0.0515612
AC012314.8	0.0681127	0.00659292	0.00541328	0.00453891	0.00390552	0.00422814	0.00483004	0.00692935	0.891746	0.00370325
AC012354.6	0.525652	0.0135438	0.344138	0.00698693	0.00689052	0.00712372	0.00954977	0.00988903	0.069941	0.00628524
AC012354.8	2.41545	0.670932	2.42769	7.60328	2.11194	4.04078	1.59512	1.56652	3.47581	0.0924769
AC012358.4	0.39008	0.0241281	0.45526	0.0161401	0.0139813	0.0156788	0.0253229	1.02988	0.0177315	0.011801
AC012358.8	8.01228	0.475702	0.0374591	1.05465	0.0216503	0.0421023	0.175177	0.0481171	0.10686	0.0260083
AC012360.6	0.488852	0.0836867	0.0496419	0.0585418	0.0400362	0.0324142	0.0596007	0.0562443	0.0525984	0.0783838
AC012361.1	1.75901	0.0257369	0.026769	0.0286704	0.0226996	0.0347348	0.0195409	0.0354941	0.025377	0.0219708
AC012370.3	0.920846	0.0106166	0.00923046	0.0068468	0.00701057	0.00789554	0.00808804	0.0131358	0.010093	0.00623761
AC012442.6	0.0876976	0.12755	0.0130033	0.701257	0.00962252	0.010477	0.00729953	0.0139621	0.0204389	0.00869209
AC012445.1	0.204616	0.150021	0.0124631	0.0157163	0.0100007	0.0107849	0.018474	0.0148537	0.0509046	0.512166
AC012456.3	0.586112	0.0493683	0.0193527	0.232051	0.0169909	0.0159475	0.0257044	0.0239731	0.0171755	0.0133247
AC012497.2	1.54698	0.0164724	0.015569	0.0136845	0.0128717	1.79246	0.015633	0.0187204	0.548863	1.01875
AC012501.3	0.943988	0.00821447	0.00598811	0.0045887	0.00436034	0.0051517	0.00759224	0.00659614	0.00925089	0.0042695
AC012594.1	0.143673	0.0881532	0.00932215	0.0073125	0.00815016	0.00655895	0.00604438	0.711564	0.0119571	0.00726429
AC012671.2	15.6456	15.6192	7.33483	19.4691	6.31105	14.7754	14.2338	7.59857	12.1747	15.8377
AC013262.1	1.43864	0.0116171	0.00888726	0.00609995	0.00660683	0.00714833	0.00851847	0.00984174	0.494926	1.00771
AC013264.2	0.469377	0.0102104	0.0201527	0.00961578	0.0111138	0.291747	0.0150255	0.0556165	2.10421	0.0129323
AC013267.1	4.02898	0.148776	2.98291	3.94894	3.473	1.06477	5.77841	0.806745	3.72246	0.045002
AC013268.3	0.0165416	0.00391242	0.957446	0.0025831	0.00182824	0.00256999	0.00385423	0.0027418	0.00646453	0.00205803
AC013271.3	1.05989	0.0501578	0.122111	0.0309936	0.0388878	1.50681	0.0406543	0.0729535	0.0492823	0.0282589
AC013271.5	9.67316	1.14324	4.21385	2.2088	4.52674	6.86191	2.3931	1.4499	0.461559	5.06773
AC013399.3	4.05239	0.0531648	0.0864953	2.73957	0.0287986	0.0452724	0.368367	0.0689872	0.613855	0.943098
AC013402.4	3.63222	0.0418757	0.0499897	0.0335255	0.02314	0.0423088	0.0516951	0.0413471	0.0535241	0.0303736
AC013404.1	6.47965	0.340507	1.94718	7.88462	0.0720229	8.43941	5.34205	0.0849379	0.492234	2.91738
AC013410.1	0.193778	0.0351186	0.0178456	0.0138187	0.0143677	0.0143324	0.0132421	0.655109	0.0294197	0.0129688
AC013429.4	2.58084	0.327887	1.95007	1.01343	1.01355	1.02613	0.424681	0.0241731	0.613957	1.02528
AC013429.5	5.00397	3.23985	4.13552	2.0431	1.05503	4.50182	2.60446	2.04919	1.42133	0.945739
AC013461.1	35.5019	6.09955	7.25978	1.47326	1.21199	3.9229	6.91409	7.24175	3.10667	3.26812
AC013463.2	1.42902	0.630112	0.0426618	3.7606	0.0370184	0.0586655	0.0544409	1.41976	0.110974	1.45675
AC013470.6	1.7984	1.0494	0.199427	0.0384627	0.62974	1.08035	0.0514587	0.065224	0.0534048	0.0341299
AC013472.3	0.868461	0.0160986	0.0127211	0.0156206	0.00985769	0.0112393	0.0231442	0.0163313	0.0159845	0.0105418
AC013733.4	0.0651205	0.0207382	0.0102168	0.00837611	0.859386	0.00631691	0.00670708	0.00959388	0.00728536	0.00625876
AC015849.12	0.0572795	0.00362699	0.00305377	0.00272853	0.00273836	0.00248665	0.914952	0.00335124	0.00733879	0.00244365
AC015849.13	0.00511179	0.972274	0.00279802	0.00243644	0.00212524	0.00265136	0.00432914	0.00344272	0.00272135	0.00211023
AC015849.16	0.654448	0.0973563	0.0508428	0.0351382	0.0480071	0.0167752	0.0267581	0.0292109	0.0234191	0.0180441
AC015849.19	0.00527658	0.977275	0.00197783	0.00192087	0.00186678	0.00163566	0.00236366	0.00394074	0.00211816	0.00162468
AC015969.3	0.983289	0.00178376	0.00189057	0.00148125	0.00128523	0.00166632	0.00197418	0.0019853	0.00322141	0.0014231
AC015977.5	9.50823	4.82003	1.99273	16.206	0.0681612	21.56	5.17888	1.76349	8.05273	2.84967
AC016561.1	1.9242	0.0127193	0.986905	0.00869246	0.00812453	0.00844117	0.00910405	0.0260173	0.00880424	0.00699682
AC016577.1	0.0296727	0.0121769	0.0188981	0.00853446	0.00769896	0.0108901	0.0132976	0.640567	0.249157	0.00910757
AC016629.3	0.0748574	0.0691259	0.00696741	0.00563765	0.00514272	0.00429251	0.00602455	0.0125156	0.808964	0.00647183
AC016691.2	6.31632	5.73703	5.33476	17.8049	13.7271	7.68778	11.7561	7.40071	5.74871	7.48663
AC016700.4	0.477314	0.0673076	0.0201202	0.271898	0.0134089	1.03415	0.0203127	0.0165179	0.093419	0.985555
AC016700.5	0.913181	0.0112893	0.0068726	0.00519515	0.00615677	0.00585686	0.00713819	0.0136304	0.0243948	0.00628438
AC016700.6	0.00729275	0.0120017	0.933588	1.00333	1.94431	2.01212	0.00777514	0.00811521	1.06646	0.00500058
AC016708.2	66.503	35.9138	25.559	28.1211	25.6318	35.4191	18.0542	31.2565	12.2346	34.3068
AC016712.1	0.82611	0.0267982	0.019721	0.01267	0.0125442	0.0134053	0.0137847	0.0251043	0.0376614	0.0122008
AC016712.2	126.936	112.884	69.8306	69.4517	51.5027	84.1673	87.7259	54.8993	75.5321	70.0703
AC016722.3	0.00296071	0.00287939	0.00192306	0.00192832	0.00181954	0.00175013	0.980598	0.00286774	0.00161211	0.00166134
AC016722.4	0.0811651	0.885093	0.00741704	0.00629028	0.985049	0.0056599	0.00756251	0.00794359	0.0089335	0.00488637
AC016724.6	0.107533	0.0172179	0.0200571	0.0174214	0.0134795	0.0188207	0.0168515	0.502948	0.271915	0.0137564
AC016727.3	1.79209	0.968233	0.0161985	1.57474	0.0115051	1.23869	1.04636	0.030731	1.30923	0.0122048
AC016730.1	0.297371	0.017541	0.0284719	0.0227503	0.420308	0.0277234	0.0312819	0.0174577	0.118925	0.0181694
AC016734.2	3.10675	3.4455	4.89266	1.54715	2.30716	2.1779	1.89306	0.60967	4.07461	0.945546
AC016739.2	396.447	240.407	203.894	235.647	218.571	259.805	172.637	242.736	159.611	162.245
AC016747.3	1.80441	3.97268	3.10854	0.780702	3.90101	1.39504	0.628069	1.1516	1.92457	0.333376
AC016757.3	2.01682	0.0807994	0.0531182	0.0863563	0.050005	0.14646	0.0694501	0.0812093	1.37414	0.0416351
AC016831.5	0.0401746	0.918098	0.00618805	0.00489051	0.0038386	0.00466704	0.00549292	0.00678484	0.00537473	0.00449078
AC016831.6	0.0195538	0.0419626	0.0154175	0.0124834	0.0106579	0.801069	0.0482955	0.0218137	0.0184843	0.0102623
AC016831.7	0.000717921	0.00079242	0.000532839	0.000609523	0.000414469	0.000552879	0.000723474	0.000636084	0.000460773	0.99456
AC016894.1	17.1984	9.14052	5.82593	4.4271	2.36519	5.58743	1.87119	9.35509	2.64673	10.5824
AC016907.3	2.06075	0.0351668	0.0405404	0.0345792	0.0235626	0.624337	0.0377845	0.0454403	0.0491256	0.0487153
AC016910.1	0.515466	0.0221978	0.0444645	0.561705	0.0208083	0.0188768	0.0271604	0.0505369	0.718083	0.0207008
AC017002.1	0.48397	0.00145146	0.00171047	0.00113423	0.0011899	0.00129106	0.00152812	0.00177393	0.504735	0.00121557
AC017035.2	1.05092	0.0539218	0.0277812	1.78068	0.0222388	0.034509	0.0265634	0.0316983	0.138176	0.833509
AC017060.1	0.686935	0.0250021	0.161259	0.0135167	0.0136154	0.0157736	0.0234533	0.0207942	0.0220161	0.017634
AC017078.1	0.16025	0.0192792	0.747875	0.0128593	0.0120551	1.30064	0.0198327	0.0168888	1.69797	0.012349
AC017079.3	0.414626	0.0318696	0.025709	0.330227	0.011504	0.0238582	0.0245658	0.0288046	1.09052	0.0183142
AC017079.4	5.08935	7.4249	1.93975	0.0629397	1.25794	3.07322	3.57648	0.106296	3.00849	2.46062
AC017080.1	21.4806	21.025	20.5918	14.4671	10.2149	19.9373	15.8007	14.8528	27.9216	10.7084
AC017083.2	0.13452	0.0130753	0.00587146	0.00565249	0.00548865	1.0039	0.857074	0.963769	0.00636148	2.00428
AC017104.6	1.64636	0.0376941	0.0362698	0.0191767	0.0285101	0.0271629	0.805937	0.0442001	0.333659	0.0210317
AC018359.3	0.00587438	0.00213693	0.00186018	0.00151819	0.00166146	0.0016659	0.972005	0.00216635	0.00970854	0.00140329
AC018463.4	0.873318	0.00535313	0.0871066	0.00295898	0.00332415	0.00323059	0.00491659	0.00612892	0.010168	0.00349542
AC018463.5	2.09106	0.0593169	1.00106	2.82066	0.0267968	0.654678	1.07801	0.0497162	0.0822361	0.136479
AC018641.7	0.00172897	0.480553	0.00267486	0.495016	0.00406422	0.00320408	0.00266983	0.00414754	0.00303356	0.00290772
AC018643.4	1.59887	0.0307686	0.0306411	0.0250217	0.0223026	0.0292856	0.168373	0.0487563	0.0255134	0.0204715
AC018647.3	0.831492	0.00763108	0.0102998	0.00698969	0.00663035	0.0123696	0.0766794	0.0116124	0.0294365	0.00685877
AC018685.1	0.96225	0.00496434	0.00600847	0.00355441	0.00260087	0.00333689	0.00363805	0.00585023	0.00531156	0.00248567
AC018693.5	0.208991	0.0784592	0.0129902	0.0157117	0.0104411	0.00889711	0.0125185	0.0138526	0.0065641	0.631574
AC018738.2	117.603	154.64	55.2592	61.3104	58.8399	69.3107	52.3187	42.42	47.3832	45.9149
AC018755.16	6.73342	6.19625	1.38221	0.0997208	1.49812	0.502719	1.08846	2.09927	0.175088	0.224734
AC018804.6	0.00587439	0.00213697	0.00186015	0.00151819	0.00166146	0.00166588	0.972005	0.00216635	0.00970852	0.0014033
AC018816.1	0.0585614	0.00227085	0.874987	0.00271159	0.00199523	0.00397604	0.00405293	0.00348172	0.0450567	0.00290626
AC018816.3	1.31319	1.31569	0.0357869	0.29917	0.0199287	0.785819	0.0484017	0.0331877	0.126409	0.0224178
AC018865.5	0.898876	0.0097122	0.0108753	0.0108003	0.0102434	0.00932705	0.0104585	0.0140327	0.0170908	0.00858399
AC018890.6	0.0483921	0.0312933	0.0235792	0.0177581	0.0273131	0.0219093	0.0219148	0.0315361	0.0403632	0.735941
AC018892.3	0.884877	0.0157909	0.0150977	0.01301	0.0122203	0.967277	0.0244431	0.019898	0.0359599	0.011426
AC019050.1	0.0170392	0.964364	0.995608	0.00355369	0.00347782	1.00034	0.00439473	0.00432216	0.00331581	0.00358152
AC019064.1	0.184929	0.56523	0.0147913	0.0112497	0.0098607	0.00946398	0.0132057	0.169516	0.0126253	0.00912824
AC019070.1	0.639372	0.0150702	0.0160265	0.189415	0.0175676	0.0192142	0.0226217	0.0214797	0.0434877	0.0157459
AC019084.7	2.90306	0.579934	0.929229	1.45601	1.04775	3.02523	0.0797797	1.3379	0.602258	0.0388512
AC019109.1	0.146514	0.0280039	0.0442721	0.534224	0.0265028	0.0339085	0.02812	0.0585495	0.0721941	0.0277105
AC019129.1	0.752626	0.353448	0.0403263	1.74215	1.12024	1.80511	0.041716	1.03405	0.0703842	1.03996
AC019172.2	0.475576	0.0162797	0.031303	0.0161913	0.0148281	0.0275187	0.0209077	0.361911	0.0188188	0.0166661
AC019178.3	0.840047	0.0187097	0.0194932	0.0210209	0.0142761	0.0124544	0.0150705	0.024906	0.0191208	0.0149012
AC019181.2	0.93582	0.00671277	0.00767848	0.00532269	0.00508818	0.0060192	0.00614146	0.00786628	0.0148133	0.00453725
AC019181.3	15.2601	6.9437	1.87764	4.27457	3.64253	8.30132	4.88857	4.56896	3.25164	6.99092
AC019185.2	0.407643	0.0229458	0.0225289	0.0134332	0.0238996	0.0179123	0.0190802	0.443415	0.0132232	0.0159182
AC019206.1	0.929822	0.0106812	0.00660532	0.00400657	0.00515133	0.00508885	0.00597863	0.00929575	0.0185547	0.00481575
AC019349.5	0.250366	0.492246	3.82506	0.0175204	0.0173349	0.0213709	0.0202648	1.04212	0.298333	0.0153811
AC020550.7	0.609364	0.0726534	0.0636544	2.11054	1.82392	2.6686	0.191639	1.11336	1.29997	0.046299
AC020571.3	0.463436	1.87268	0.064295	0.0500759	0.0473254	0.0489032	0.15096	0.456821	1.83519	1.01031
AC020743.2	1.46922	0.0890776	0.0522868	0.0339038	0.0460538	0.0502315	0.0384244	0.0910893	0.0554582	0.0742572
AC020951.1	0.751789	0.0668627	0.0301765	0.0171777	0.0179651	0.0220309	0.0205689	0.0283614	0.0303014	0.0147669
AC020983.5	9.44585	8.91437	3.71528	7.0972	2.04976	5.51684	5.71703	4.69474	2.42056	3.42838
AC021016.7	14.3329	20.7973	4.9508	13.9505	10.3588	10.1244	5.30623	6.45803	14.5086	10.2125
AC021876.4	0.711886	1.08184	1.03445	0.0226347	1.03323	1.03483	0.994639	0.0278349	0.0422684	0.0163877
AC022007.5	1.88855	1.26773	0.0451299	0.0287248	0.0317538	0.542465	0.0456746	0.0471259	0.0776321	0.0252155
AC022154.7	0.339859	0.00408835	0.624998	0.00341044	0.00382647	0.00345432	0.00465143	0.00750795	0.00464022	0.00356389
AC022182.2	1.55035	0.01527	0.0140622	1.25727	0.00832657	0.0104954	0.0179317	0.0139919	0.103159	0.00913955
AC022182.3	0.946246	0.00421182	0.00430235	0.00297974	0.00344602	0.00402989	0.00407568	0.00500782	0.0220512	0.00364935
AC022210.2	3.70312	5.49376	5.84367	5.43774	1.94163	7.19776	8.28279	3.26456	2.50889	8.32606
AC022431.3	0.0384754	0.00861334	0.00860866	0.00609976	0.00545254	0.00722364	0.895577	0.0088812	0.0137789	0.0072892
AC022816.2	0.0163188	0.96359	0.00278576	0.00230561	0.00198254	0.00212067	0.00306993	0.00284171	0.00237552	0.00260988
AC022819.3	0.0315615	0.00200114	0.953059	0.00136069	0.00155306	0.00167333	0.00177919	0.00256734	0.00273579	0.00170846
AC023115.2	1.97827	0.133322	0.0968067	0.0505588	0.0600766	0.0586607	0.0534823	0.765264	0.468098	0.335461
AC023449.2	0.0212224	0.00404082	0.964648	0.00191922	0.00202172	1.97452	0.00246447	0.002248	0.025107	0.00181111
AC023590.1	1.95546	0.0884947	0.12551	0.0674937	0.989687	0.0741582	0.0650905	0.160426	0.407549	0.0661303
AC024028.1	0.879926	0.0225009	0.0195454	0.0117929	0.0099008	0.00825506	0.0124078	0.0187617	0.00830185	0.00860748
AC024082.4	1.07757	0.125852	0.759549	0.0394375	0.0393464	1.09376	0.0425127	0.631829	0.134937	1.05521
AC024560.2	2.82011	0.415325	0.998571	1.10217	0.115383	1.80727	1.8634	0.612173	0.117615	2.14798
AC024560.3	1.15835	1.21454	0.0749423	0.0738234	0.0653964	0.0569987	1.06113	0.153021	0.0773394	0.064453
AC024592.9	0.00248926	0.985987	0.00143578	0.00157922	0.00143978	0.00129474	0.00159715	0.00179165	0.00112352	0.00126152
AC025171.1	0.741642	0.0465791	0.0542025	0.0367286	0.0424792	0.0256405	0.112435	0.0725936	0.0403276	0.827372
AC025335.1	1.75434	1.72081	0.605874	0.0394558	1.07658	1.0684	1.18952	0.058282	0.699191	0.787543
AC025750.5	5.63566	2.79736	4.03939	4.15173	1.20098	1.9868	3.25239	2.9383	2.67589	3.32148
AC025750.7	6.94443	0.0418909	2.41131	1.01083	0.0216707	4.08537	2.19062	0.0297933	0.220593	3.0435
AC026150.6	0.297365	0.0175414	0.0284727	0.0227507	0.420313	0.0277235	0.0312806	0.0174575	0.118926	0.0181698
AC026202.3	0.0186668	0.938716	0.00605455	0.0045809	0.00447326	0.00478193	0.00557431	0.00858023	0.00422431	0.00434811
AC026271.5	0.0723272	2.04391	0.0275527	0.0177275	0.0233776	0.0214021	0.95923	1.69556	0.120568	0.0183487
AC026904.1	0.817777	0.0170055	0.0171871	0.0119582	0.026419	0.0142529	0.0163359	0.0418693	0.0232384	0.013957
AC026954.6	1.69635	0.165025	0.0163908	0.0157329	0.0135679	0.0162653	0.0281141	0.0164844	0.0196109	0.0124635
AC027612.1	1.61138	0.111996	1.53941	0.110232	0.0699244	0.0731183	0.255629	0.111588	0.0596328	0.0570829
AC027612.4	0.00372977	0.0179806	0.00348634	0.0033	0.984912	0.00350228	0.00414242	0.00444281	0.00298525	0.971519
AC027612.6	5.79337	3.65711	0.113985	1.08689	3.81238	2.39007	1.21334	8.31517	4.47728	1.1404
AC034220.3	1.07862	2.48043	1.00528	1.04436	0.0304928	0.029157	0.186237	1.04026	0.079311	0.0258464
AC034243.1	0.0375252	0.964263	0.0150537	0.857399	0.00990991	0.00849506	0.00914261	0.0123611	0.0781669	0.00768346
AC053503.11	0.0296718	0.0121761	0.0188972	0.00853409	0.00769858	0.0108898	0.0132972	0.640579	0.249149	0.00910724
AC053503.12	2.53863	1.78585	0.0459814	0.0992159	0.0377613	0.035873	0.0439685	0.299116	0.0810562	0.0325434
AC062017.1	0.680908	0.0195194	0.999327	0.0126807	0.0140552	0.942384	0.0163281	1.84215	0.460564	0.0120894
AC062029.1	3.19327	0.485373	0.380847	0.0457785	0.287925	0.0405829	1.23962	1.10002	0.183487	0.0430999
AC063976.3	0.863121	0.0191579	0.0161928	0.012964	0.0135475	0.0140513	0.0113336	0.0247173	0.0138522	0.0110626
AC063976.7	1.65159	0.0408677	0.0275381	0.017046	0.022092	0.0238933	0.0251711	0.135584	0.0340618	0.0221557
AC064834.2	0.145536	0.0219085	0.0217362	0.0187453	0.0133423	0.0160166	0.533408	0.0251486	0.191352	0.0128074
AC064871.3	0.382421	0.169368	0.0449244	0.0276096	0.0264231	0.0305464	0.0529003	0.0540047	0.18274	0.0290615
AC066692.3	6.25205	3.78772	6.00648	5.70053	7.05603	4.56893	8.13264	3.7564	6.51548	5.22374
AC067956.1	0.682799	0.0854962	0.778676	0.0519632	0.0643923	0.0772951	0.113958	0.0720651	0.035085	0.0382699
AC067968.3	0.447822	0.183188	0.0622263	0.0296853	0.0333106	0.0351365	0.058816	0.055869	0.0679353	0.0260115
AC068135.1	0.812658	0.0328886	0.0223582	0.0127305	0.0182994	0.0217823	0.0218662	0.0252929	0.0143057	0.0178182
AC068137.13	6.90296	10.6765	9.7735	8.92213	6.67478	9.25895	8.44955	8.03559	6.24915	8.05689
AC068282.3	1.73013	0.0155514	0.0167492	0.0111565	0.0143735	1.02485	0.0204154	0.0936358	0.0627424	0.0103966
AC068287.1	1.06663	0.0239886	2.98251	0.0164508	1.02193	0.361685	1.02365	0.0213362	1.73486	1.74697
AC068490.1	0.474718	0.158462	0.0422322	0.0404013	0.0388608	0.0418388	0.0683864	0.0557689	0.0493698	0.0299617
AC068491.3	0.48403	0.00145156	0.00171061	0.00113435	0.00119001	0.00129109	0.00152824	0.00177406	0.504675	0.00121567
AC068522.4	4.75617	20.5518	6.71664	14.944	7.34109	7.95471	13.6586	2.02567	9.84315	7.20815
AC068657.2	0.0827321	0.0241193	0.0197775	0.0126258	0.013394	0.0166025	0.0218824	0.777805	0.0174839	0.0135779
AC068831.10	1.26519	0.046737	0.0303538	1.0302	0.0214627	0.0231522	0.475872	0.0391936	0.0480063	0.0198281
AC068831.15	6.38421	1.55306	0.0798107	1.0547	0.916887	1.60233	0.0970855	1.71643	2.5257	1.06979
AC068831.6	0.0481488	0.00138638	0.00159003	0.00109941	0.00106293	0.0015169	0.00159019	0.941	0.00158978	0.00101573
AC069154.4	31.5288	20.0263	14.6453	44.9056	29.5588	23.9065	21.4773	19.3126	25.9182	28.7205
AC069213.4	0.00366942	0.977054	0.00239508	0.00372218	0.00217398	0.00262551	0.0028526	0.00338365	0.0021303	0.999993
AC069277.2	0.928177	0.0333441	0.0355209	0.0280759	0.0396929	0.0248523	1.76649	0.0802541	0.0335832	0.0300099
AC069363.1	0.469313	1.80665	0.040263	1.05596	0.038391	0.0570473	0.0353647	0.356941	0.112931	0.0271302
AC069513.4	0.215729	0.058355	0.973261	0.0177083	0.0186162	0.0174167	0.715028	0.0223407	0.0690118	1.89253
AC072052.7	1.40768	0.0124405	0.953971	1.01101	0.0128721	1.98364	0.448017	0.0136847	0.146421	0.0102664
AC073043.1	0.901801	0.0113615	0.0118154	0.0097587	0.00695388	0.0189265	0.0121598	0.0103593	0.0089291	0.00793524
AC073052.1	0.00647634	0.956163	0.00542864	0.00360884	0.00379121	0.00517508	0.00508342	0.00617869	0.00452225	0.00357255
AC073055.2	0.816574	0.0186344	0.0224939	0.0142316	0.015057	0.013156	0.0211028	0.0524808	0.0127229	0.0135468
AC073063.10	0.105437	0.0164809	0.0105884	2.80941	0.00952133	0.966201	0.978229	1.00778	0.0872939	0.0090651
AC073065.3	0.957523	0.00510798	0.00498066	1.00324	0.00413386	0.00418813	0.00470932	0.00602511	0.00597422	0.0041198
AC073072.7	21.0937	15.2756	13.8506	21.7007	15.4071	12.1011	16.5282	21.704	13.2716	13.0674
AC073130.1	0.0533612	0.757981	0.00504087	0.0040476	0.00395186	0.00394176	0.00500259	0.00548478	0.1571	0.00408841
AC073133.1	1.0309	1.01396	0.0142537	0.773848	0.0118311	0.0123986	0.0150555	0.0191666	0.0956869	1.0129
AC073143.1	0.236135	0.0153757	0.0189468	0.0148068	0.0118545	0.0151193	0.017384	0.620089	0.039298	0.0109911
AC073254.1	0.00119066	0.0040773	0.00153103	0.00181517	0.982434	0.00153412	0.00231161	0.00195025	0.0017356	0.00142058
AC073257.2	0.691568	1.02906	0.0320459	0.0214729	0.0244015	0.024138	0.0319609	0.0503123	0.0707943	0.0242432
AC073264.10	4.38898	4.14748	1.00623	7.52322	1.84914	6.94929	8.96331	0.840837	5.83887	4.49265
AC073283.4	0.984589	0.624749	0.0150778	0.438961	0.999453	2.74569	1.88809	0.0178593	0.273241	0.0122965
AC073284.4	0.368282	0.01407	0.0152224	0.0124167	0.00957069	0.0108992	0.0122033	0.530383	0.0172706	0.00968241
AC073325.2	2.96659	0.70561	0.0214962	2.01608	0.0253341	0.0184961	0.833192	0.0339741	0.3611	0.0181273
AC073342.12	0.00288325	0.969126	0.0031917	0.00260075	0.00250614	0.00279618	0.00904963	0.00308786	0.00258517	0.00217373
AC073410.1	0.0713296	0.193775	0.886938	1.01381	1.11863	0.0156558	0.805126	0.806317	0.061569	2.02685
AC073464.4	0.113792	0.0313207	0.0101049	0.00749472	0.775019	0.00730732	0.00898404	0.00948592	0.0302275	0.00626346
AC073464.6	0.0363175	0.0192408	0.009254	0.00648755	0.00675696	0.00645863	0.889739	0.00874953	0.0113819	0.00561424
AC073465.3	1.72777	1.0397	1.03318	1.05302	0.027775	1.74489	3.08998	1.0438	0.604156	2.63572
AC073641.2	3.10872	8.47161	4.28893	3.3705	5.01759	1.06299	0.950293	2.81777	0.59027	4.32133
AC073842.19	0.0733852	0.00230272	0.650552	0.00249597	0.00238364	0.00308058	0.00384577	0.0037224	0.255043	0.0031889
AC073869.2	0.89888	0.00971212	0.0108751	0.0107998	0.0102425	0.00932677	0.0104581	0.0140314	0.0170906	0.00858366
AC073900.4	1.44568	3.40538	0.851445	3.99639	0.599541	1.72881	0.645445	0.0735147	0.196454	1.05735
AC073987.1	0.361909	0.193551	1.04244	0.0316904	0.0325161	0.0442318	0.172081	0.0545107	0.0386952	0.0283751
AC074019.2	6.72848	0.189967	1.76961	2.22675	0.266596	1.46748	2.91804	3.15567	0.193291	0.0841194
AC074117.10	4.21746	0.657068	0.0422606	0.0461307	0.27697	0.0355319	1.93337	1.06704	0.128443	0.595722
AC074117.13	11.0243	3.35048	5.36322	2.70865	2.19027	7.42348	7.23269	2.42777	2.32905	4.95011
AC074121.4	9.39071	4.91363	2.62228	11.1489	2.41373	4.81312	2.81944	5.36481	4.84881	3.66461
AC074141.3	1.24818	0.117603	0.0680362	0.0664364	0.0634576	0.0610798	5.03037	0.0989014	0.194776	0.0511559
AC074183.3	3.6514	1.55262	0.537909	1.14401	3.06867	0.0696352	1.0893	1.36273	0.258806	3.26492
AC074212.5	1.98486	4.42958	7.10855	3.17501	1.34094	2.56085	2.87539	7.09581	0.854936	5.57408
AC074212.6	0.210187	0.0203124	0.0120931	0.0132065	0.00821873	0.693613	0.0105705	0.0106961	0.013162	0.00794083
AC074286.1	0.184147	0.0825081	2.04086	0.0188707	0.0242338	0.0190488	0.027359	0.0331157	0.0306294	0.539227
AC074290.1	0.0677947	0.486604	0.00784911	0.0133988	0.374134	0.00826405	0.0151131	0.00928385	0.00922038	0.00833833
AC074338.4	1.36464	0.160046	0.436593	0.0144036	0.0144433	0.0175238	0.0215199	0.935242	0.0226734	0.0129185
AC074391.1	0.0165362	0.00670544	0.755083	0.00486038	0.00515737	0.00527546	0.00534005	0.00674629	0.190149	0.00414692
AC079150.2	4.27429	3.38783	1.07974	0.608775	0.0664958	0.623821	0.178374	0.120613	0.555116	1.10494
AC079199.2	0.0393225	0.00622352	0.00400424	0.903533	0.00330721	0.948351	1.0006	0.00414084	2.08723	0.00328652
AC079248.1	0.0740708	0.159001	0.0208052	0.6441	0.0164694	0.016828	0.0138143	0.0200638	0.0200988	0.0147488
AC079250.1	159.128	128.119	59.8185	51.6375	44.0682	63.2253	64.3924	71.5025	42.0097	51.0988
AC079354.3	1.21263	0.053294	1.07859	0.0338593	0.0328511	0.0371004	1.42557	0.0584751	0.0377663	0.029869
AC079354.5	0.958386	0.00602023	0.00526416	0.00333221	0.00393515	0.00381804	0.00505966	0.00561825	0.004976	0.00358996
AC079354.6	1.05085	1.93693	0.0220914	1.01844	0.0165745	1.83671	0.0182027	0.0399798	2.04385	0.0163806
AC079466.1	0.626476	0.0325531	0.0887156	0.0609399	0.0431646	0.0280179	0.0299581	0.0358868	0.031426	0.0228623
AC079584.2	0.068879	0.00955374	0.853077	0.00849899	0.00852724	0.00817267	0.0105494	0.0129778	0.0110874	0.00867636
AC079741.2	3.39603	0.65445	2.27805	0.606969	1.27039	1.08727	1.06108	1.95826	2.6301	0.0573911
AC079742.4	0.330406	0.545443	0.0349798	0.0212341	0.0237289	1.89972	2.04734	1.92505	0.150289	0.0218057
AC079767.3	4.78346	4.44279	1.09061	4.06054	1.41659	4.07818	2.98423	2.89859	1.16779	1.07722
AC079767.4	0.003969	0.00284977	0.00219718	0.966013	0.00148091	0.00155918	0.00224697	0.997825	0.020362	0.00149713
AC079776.2	0.650766	0.0492778	1.06653	0.0208979	0.023261	0.0270316	0.0479027	0.0347757	0.0609121	0.0186442
AC079776.3	0.368694	0.612688	0.0290245	1.03736	0.0177639	0.0266399	0.813376	0.0261559	0.0530718	0.0152245
AC079776.4	3.37124	1.9344	1.00602	4.07791	3.09596	2.07539	1.909	1.10121	0.306792	2.12207
AC079779.5	0.222318	0.0221104	0.600797	0.0229187	0.0171705	0.018137	0.0183282	0.0290005	0.0315671	0.0176534
AC079779.7	0.10544	0.776882	0.0102357	0.00833804	0.0121284	0.00971602	0.0109199	0.0221324	0.0365314	0.00767533
AC079807.1	0.920246	0.0098408	0.00898073	1.64014	0.00609564	0.709045	0.964194	0.00948408	0.726017	0.00595357
AC079807.2	0.000494273	0.000470355	0.00044886	0.000392651	0.996256	0.000375137	0.000389305	0.000555889	0.000265043	0.000352353
AC079807.3	1.1974	0.0186828	0.30535	1.00151	0.0103972	4.99018	4.21423	0.0149669	4.24561	1.00167
AC079834.1	10.9589	13.7263	5.8692	18.4614	2.80652	12.4904	18.2999	2.39371	9.39184	11.6018
AC079922.2	3.90622	2.20865	1.01625	1.46317	2.0139	2.63648	5.9413	0.858922	2.90009	1.05503
AC079922.3	0.0136565	0.00499772	0.00341838	0.00291499	0.00304564	0.00322824	0.0047532	0.958742	0.00236443	0.0028784
AC079987.2	1.37498	0.0218446	0.0190684	0.0462388	0.0171633	0.0622867	0.0475845	0.0404507	0.347271	0.0231096
AC083843.1	0.183695	2.09912	0.058339	0.0444792	0.0594638	0.644415	1.54053	1.22133	1.0949	0.05373
AC083843.4	0.0913609	0.131263	0.891128	0.00947613	0.010625	1.01	0.0110743	0.886541	0.0100454	0.948482
AC083855.5	1.54584	0.0128538	1.91065	2.00409	0.00764061	0.00795766	0.00969907	1.00285	0.487941	2.01049
AC083863.5	8.58192	6.47894	1.93954	8.87214	0.173725	6.06842	2.82453	2.3325	4.61074	7.11754
AC083873.4	1.89932	0.77235	0.039121	0.0285383	0.0260741	0.0304986	1.02968	1.13654	0.089117	0.948759
AC083875.2	0.951545	0.8787	0.0342544	1.04278	0.0274602	1.05546	2.19122	0.0477189	0.743872	0.026989
AC083884.8	1.15014	0.0933754	0.0424707	0.254454	0.0316324	0.0357949	0.0322746	0.163251	0.147775	1.04883
AC083899.3	1.08565	0.486727	2.03441	1.10789	1.13209	0.0745971	0.0844952	0.774282	0.328417	0.891449
AC084082.3	0.0325074	0.00181391	0.00128265	0.00114732	0.00131395	0.95686	0.00127708	0.00131534	0.00124487	0.00123791
AC084219.4	0.798623	1.33081	0.489225	0.249431	0.0362216	0.0311966	0.945404	0.0525605	0.0372254	0.0292993
AC084809.2	0.839251	0.0245431	0.0215154	0.0152508	0.0142664	0.0160166	0.0166042	0.0225949	0.0163543	0.0136037
AC087073.1	2.16126	0.258543	0.0566331	0.0356649	0.0497116	0.0494488	0.0510388	0.239229	0.0600646	0.038402
AC087163.2	1.01112	0.120187	1.06939	0.192974	0.0325578	0.0354034	0.0471854	1.01848	0.14395	1.32875
AC087163.3	0.727435	0.0880421	0.0298118	0.0177055	1.01136	0.0241405	0.0276609	0.0291427	0.0243699	0.0203297
AC087294.2	0.0351767	0.00289187	0.00384018	0.00256656	0.00203365	0.860727	0.00374452	0.00348894	0.0828654	0.00266558
AC087430.1	0.579805	0.06972	0.447145	0.0210928	0.0638588	0.0258966	1.66563	0.053014	0.0380694	1.03577
AC087499.5	0.0528806	0.0725629	0.00982606	0.00817206	0.00926239	0.0104473	0.491247	0.918058	0.418487	0.00905622
AC087499.7	0.152839	0.00536952	0.782259	0.00538513	0.00436161	0.0111453	0.00734522	0.00919414	0.0164904	0.00561053
AC087501.1	0.786602	0.0658034	0.212646	0.0379632	0.0354383	0.0422105	0.0443567	0.665303	0.0753439	0.0343323
AC087650.1	12.1085	4.43111	4.07485	9.33006	5.56669	7.30319	0.101559	9.14021	1.94047	3.00339
AC090018.1	0.230589	0.00770445	0.0111057	0.00737538	0.0085126	0.00862753	0.558748	0.0104444	0.149341	0.00755204
AC090283.3	0.837138	0.116907	0.0531706	0.0355811	0.0364928	0.0390653	0.0331928	0.692339	0.127916	0.028198
AC090286.2	0.808336	0.0274604	0.0189514	0.0151656	0.0198638	0.0187435	0.0197665	0.0336809	0.0167516	0.0212804
AC090453.1	0.125934	0.588903	0.0165622	0.851994	0.296099	0.99829	0.0198885	0.0196285	0.0688239	0.013876
AC090498.1	203.207	195.763	111.959	123.551	105.104	145.739	154.394	136.212	87.3022	129.769
AC090505.4	1.90624	0.0202408	0.0121419	0.00704744	0.00712935	0.00841151	0.00899286	0.0132279	0.00968275	0.00688568
AC090505.6	0.0508372	0.0118592	0.0141777	0.0102356	0.00995465	0.0108023	0.0106544	0.019708	0.851778	0.00999347
AC090587.5	0.00138731	0.00625908	0.00155379	0.00172344	0.00158804	0.00128171	0.00144853	0.980654	0.00287697	0.00122747
AC090602.2	56.2152	29.3748	25.9195	45.75	22.3429	36.8002	16.9808	9.29498	12.887	12.4346
AC090616.2	0.733325	0.0801009	0.808031	0.0358255	1.0594	0.0306964	0.0430929	0.113265	0.0709174	0.0253419
AC090804.1	0.313689	0.0122952	1.00216	1.71828	0.00785545	1.85939	0.978615	0.0108977	0.0917229	1.00509
AC090960.1	0.00228268	0.0065405	0.00195495	0.998748	0.00271241	0.00196978	0.0020665	0.979712	0.00198932	0.00202334
AC091133.1	1.00564	0.80359	0.0171103	0.0110226	3.05575	0.01538	0.0156932	0.0311008	0.0316842	0.0130254
AC091633.2	3.45948	2.63096	6.02046	8.83498	1.09814	10.4916	3.56755	1.06252	4.82866	4.00563
AC091654.7	0.0737199	0.00791211	1.00975	0.00751188	0.00607612	0.00912106	0.577683	0.00996534	0.295866	1.00239
AC091729.9	1.081	1.41932	0.0496143	1.04272	0.0338967	2.06329	3.11065	0.0650616	0.0979221	0.0365238
AC091801.1	0.647748	0.0430979	0.0227873	0.0123666	0.0157308	0.170601	0.0134903	0.0422191	0.0162744	0.015684
AC091814.3	0.168994	0.0275598	0.0325403	0.0179105	0.0186361	0.0251586	0.0978805	0.2288	0.363857	0.0186625
AC091878.1	0.335148	0.00601139	0.613253	0.00499336	0.00436682	0.00484389	0.00647302	0.00673587	0.0136298	0.00454416
AC092066.1	0.86568	8.11142	0.0524597	1.83033	0.0998832	0.0405199	0.715402	1.1192	0.128846	0.0362516
AC092066.6	0.181948	1.00036	0.0186425	0.0236569	0.503701	0.0207591	0.134246	0.0323737	0.0639049	0.0204134
AC092071.1	0.161956	0.00910135	0.0100404	0.00536497	0.00598545	0.00655167	0.00699137	0.00879907	0.0251622	0.760048
AC092106.1	1.56125	0.0590255	0.0373691	0.0219106	0.0290049	0.150309	1.02237	0.0560103	0.034135	0.0286174
AC092106.2	2.12686	0.863244	0.0715741	1.08502	1.10401	1.171	0.265426	0.0695627	0.419616	0.823687
AC092155.1	2.03354	0.823033	1.69612	0.0403826	1.09537	1.62608	0.0482363	0.0635469	1.49683	2.07686
AC092162.1	0.00119066	0.00407734	0.00153102	0.00181518	0.982434	0.00153409	0.00231163	0.00195029	0.00173561	0.00142059
AC092171.4	6.15728	0.0537803	0.12865	1.15644	0.0292091	1.06922	0.237856	0.0444851	0.0953613	0.0277134
AC092431.3	0.170831	0.00648367	0.0149362	0.00754694	0.00678491	0.00958364	0.00802113	0.0161326	0.431339	0.32834
AC092568.1	0.096545	0.00678892	0.00558874	0.00372904	0.00462571	0.00395253	0.00595977	0.862836	0.00618554	0.00378888
AC092569.2	0.593917	1.45864	0.956199	1.24609	1.03735	1.23156	0.0762395	0.0793307	1.26268	2.058
AC092570.3	4.7811	4.46385	1.46211	10.9501	3.1219	7.18604	10.4056	1.72745	2.81582	2.08603
AC092573.2	0.154197	0.113825	0.00260037	0.00240307	0.00190845	0.715681	0.00235851	0.00275996	0.00262331	0.00164312
AC092580.1	0.179785	0.0109009	0.00476838	0.00418897	0.981562	0.801749	0.00429649	0.00563212	0.00342214	0.00369558
AC092580.2	0.973782	0.00388075	0.00300871	0.00251587	0.997752	0.0026617	1.00038	0.00321425	0.0105132	0.0022912
AC092580.4	2.8525	0.0867355	0.0415097	0.0258681	0.0332176	0.0312436	0.0480986	0.0988733	1.75442	0.0275345
AC092601.1	0.0028833	0.969125	0.00319181	0.00260078	0.00250613	0.00279617	0.00904996	0.00308789	0.0025852	0.00217376
AC092610.12	5.13765	9.34346	1.98725	12.8631	6.31701	4.82467	6.15777	0.48323	2.69243	2.19346
AC092628.3	0.981944	0.00155841	0.00155305	0.00109785	0.00120765	0.00126127	0.00144058	0.00174407	0.00703739	0.00115549
AC092638.2	0.0246544	0.0102198	0.00905623	0.00701749	0.00717637	0.00658543	0.00799487	0.0106754	0.910602	0.00601755
AC092641.2	2.86529	1.85517	4.27549	0.250698	1.77783	1.06103	0.10829	3.16887	1.11077	3.52656
AC092642.1	0.144817	1.87736	0.95375	0.0110249	1.00947	0.0167354	0.013828	0.949709	0.0144989	0.00880716
AC092646.1	0.289974	0.0298508	0.0239478	0.014347	0.0194097	0.0168128	0.0382436	1.52287	0.0283255	0.0162175
AC092652.1	0.68737	0.0351546	0.0381307	0.0269591	0.0293973	0.0351613	0.0270939	0.0434649	0.0391369	0.0381311
AC092664.1	0.0025543	0.980149	0.00219791	0.00211825	0.00234372	0.00191361	0.00227421	0.00269204	0.00197481	0.00178217
AC092798.2	22.1102	16.6723	19.5235	30.1098	7.52746	18.7188	20.8443	4.31818	13.5948	14.5807
AC092835.2	0.000645973	0.000594871	0.000480232	0.000387173	0.995146	0.00039351	0.000445145	0.000555037	0.000963245	0.000388521
AC092933.3	34.2936	9.11966	11.2026	15.9155	9.62997	16.9047	17.7156	10.5024	17.379	14.3371
AC092933.4	0.0330631	0.012521	0.00776567	0.0209738	0.00506179	0.00348547	0.00854256	0.890316	0.0140747	0.00419573
AC093106.4	22.446	17.4768	14.2782	5.57102	21.0088	9.0101	6.21697	20.2863	8.72025	7.98559
AC093106.6	1.68768	6.86842	2.87731	11.325	1.92297	10.7195	6.28637	3.15337	1.88716	7.27229
AC093107.7	4.95772	3.48514	3.98229	3.98992	4.03063	0.465816	4.63845	6.43772	2.44758	5.56472
AC093142.2	14.4806	7.36981	1.59261	12.3976	3.88918	14.3734	18.7344	6.14339	4.06684	8.95222
AC093159.1	0.0662303	0.0615402	0.00358316	0.00412512	0.0922599	0.00335122	0.752969	0.00478161	0.00837864	0.002781
AC093166.2	0.0351777	0.00289197	0.00384031	0.00256663	0.00203375	0.860725	0.00374463	0.00348904	0.0828654	0.00266567
AC093166.4	1.35649	1.1026	0.0248194	2.02873	1.0129	1.01667	1.67327	0.0229315	0.729612	1.03199
AC093323.3	9.29628	5.69928	5.9321	6.32971	8.67212	7.22176	5.73655	7.32741	1.726	2.0588
AC093326.1	0.680278	0.0229767	0.0146239	0.0115311	0.176127	0.0112306	0.0259636	0.0177359	0.0288315	0.0107018
AC093326.2	0.00104451	0.00105511	0.000943289	0.000863194	0.991716	0.000848448	0.000995979	0.00120422	0.000529475	0.000799583
AC093495.4	0.878661	0.0117369	0.0115381	0.0155984	0.00959765	0.0107505	0.0108429	0.0185517	0.0207416	0.0119808
AC093590.1	0.00119062	0.00407718	0.00153097	0.00181505	0.982434	0.00153405	0.00231154	0.0019502	0.00173554	0.00142053
AC093609.1	0.295603	0.00755506	0.0112577	0.00822721	0.00566708	0.0108801	0.557704	0.00898709	0.0847914	0.00932763
AC093616.4	0.0730044	1.00278	0.796078	0.0165535	0.00873316	0.0122878	0.0178749	0.0206369	0.0427479	0.00930062
AC093627.10	0.502176	1.04637	2.08457	0.0527105	0.0496105	6.04534	1.13639	1.35666	1.68039	0.0457876
AC093627.9	0.000533478	0.000923976	0.000457699	0.000523203	0.000418576	0.994914	0.000588073	0.000559602	0.000650505	0.000430473
AC093642.1	0.23064	0.0132988	0.0126321	0.652463	0.0079215	0.00892371	0.0157522	0.0140629	0.0318294	1.01248
AC093642.3	2.20966	1.77511	0.0701351	2.48591	1.93966	0.106735	0.113184	0.114095	0.492072	0.69344
AC093642.5	0.0941826	0.555111	0.0225964	0.0295299	0.302894	0.0229913	0.104404	0.0253567	0.0158978	0.827037
AC093673.5	2.54196	1.93055	0.10173	0.0601098	1.11394	3.77753	0.0663787	0.0954927	0.251516	0.0607913
AC093698.1	10.9809	18.395	13.1361	18.7856	14.6729	24.5589	16.8347	14.4733	16.4306	15.7319
AC093716.1	4.63158	1.1701	0.139982	2.10808	0.0729703	1.36256	1.08877	1.06277	0.347269	3.01592
AC093802.1	1.23228	0.0137123	0.663285	0.0115255	0.0110052	0.0112661	0.0150343	0.0188712	0.0144586	0.00855685
AC093838.4	7.24576	12.3662	7.42089	4.28311	2.53145	5.72778	17.3905	11.2237	3.83357	11.977
AC093850.1	7.41973	9.41324	1.51121	4.29957	3.69533	12.8316	0.691245	0.579509	0.483964	0.0745562
AC093901.1	0.00408808	0.00143018	0.00137062	0.00122772	0.00101533	0.00127348	0.00135243	0.985294	0.00192011	0.001028
AC094019.4	0.00218661	0.0028209	0.968177	0.996871	0.00134936	0.00135031	0.00181094	0.00164834	0.0225989	0.00118722
AC096649.1	4.3858	1.24412	1.04419	9.52796	2.08182	3.66294	4.91097	1.50521	3.65091	0.98608
AC096664.1	49.9884	46.2548	46.7407	68.1971	41.427	44.4951	43.5444	34.8367	24.0159	40.5001
AC096669.3	0.759262	0.0244895	0.0172489	0.0205777	0.0213887	0.0198425	0.0220638	0.024949	0.018382	0.0717957
AC096670.3	0.897242	0.0112786	0.0108433	0.00776085	0.00702999	0.00870446	0.0118156	0.0124457	0.0259512	0.00692804
AC096775.2	1.10651	1.55057	0.689762	1.48165	0.0241484	1.02672	0.0318146	0.0295172	0.0305927	1.02871
AC097359.2	4.89305	2.75574	0.0583463	1.06053	0.0435429	1.61533	3.70621	0.0682071	2.73507	3.06397
AC097374.2	4.55484	1.94483	0.0390979	1.07316	0.030147	1.04931	0.0401912	0.159749	0.106267	1.00239
AC097463.2	0.966256	0.00453271	0.00397762	0.00274568	0.00252564	0.00276543	0.00368932	0.00441505	0.0065386	0.00255377
AC097467.2	0.0445597	0.0408689	0.00659121	0.738547	0.0039317	0.00433028	0.00720408	0.00657459	0.141751	0.0056417
AC097468.4	0.134854	0.49318	0.0258769	0.0257895	0.419456	0.0293384	0.165474	0.655158	0.0258931	0.0249807
AC097523.1	7.24642	6.73021	7.00197	8.71008	3.8831	13.7386	6.20696	13.042	10.0455	11.3952
AC097523.3	0.160903	0.169494	0.017158	0.0116224	0.0132123	0.013133	0.0175339	0.5739	0.0130954	0.00994829
AC097662.2	0.105446	0.776875	0.0102359	0.00833816	0.0121288	0.00971615	0.01092	0.0221328	0.036531	0.0076755
AC097713.5	3.29105	2.1858	0.784179	2.20124	0.112489	3.482	7.69752	0.15388	0.223736	0.8681
AC097724.3	0.652556	0.975544	0.0288081	1.08113	0.0181192	0.0263322	0.0672627	0.0530988	0.0366357	0.0605134
AC098614.1	43.8354	7.59386	15.5904	18.9414	9.53341	22.3219	9.88011	12.007	23.522	16.7745
AC098614.2	19.3527	6.0563	1.77036	0.399165	1.09491	0.972499	6.11933	2.72251	3.65583	0.856363
AC098614.3	0.702053	0.0206893	0.029697	0.0186078	0.0217788	0.0258375	0.0921193	0.0401277	0.0272412	0.0218485
AC098617.1	0.162772	0.0165668	0.0421592	0.0296044	0.0260644	0.0260743	0.0217433	0.0525057	10.595	0.0275517
AC098820.2	0.0149383	0.038778	0.00560908	0.00266518	0.0512231	0.00371488	0.869538	0.00391373	0.00652997	0.00308936
AC098820.3	0.00111451	0.00240586	0.00196342	0.00262235	0.00392099	0.00169822	0.00184085	0.00376058	0.977762	0.00291097
AC098820.4	0.00269338	0.0734765	0.00264007	0.00236165	0.00430712	0.00265553	0.00349214	0.901924	0.0038182	0.00263174
AC098824.6	0.00111391	0.00436435	0.00109097	0.986495	0.00152962	0.00110014	0.000984193	0.00146196	0.000954362	0.000905483
AC098828.3	22.0266	15.314	7.50775	14.8206	8.1032	11.6964	13.9121	6.40955	13.1443	12.0655
AC099535.4	16.6793	11.035	4.75867	4.34611	6.65631	8.07178	6.997	6.12573	10.8206	3.50949
AC099552.4	0.0142612	0.00436342	0.950599	0.00224952	0.00241763	0.00208502	0.00279006	0.00264878	0.0163106	0.00227495
AC099684.1	0.734654	0.030531	0.0362753	0.0131837	0.0331229	0.019386	0.0281594	0.0224389	0.0615799	0.0206691
AC099850.1	0.328404	0.0197995	0.010841	0.00856307	0.00874816	0.00916079	0.583699	0.0147991	0.00922487	0.00676008
AC100802.3	0.0585937	0.00891096	0.00556984	0.00402526	0.00326015	0.00470255	0.850629	0.00502467	0.0558128	0.00347103
AC102953.6	0.899304	0.0190369	0.0104817	0.00860795	0.00855859	0.008982	0.0120871	0.0129163	0.0129773	0.00704784
AC104024.1	0.839274	0.0245401	0.0215123	0.0152486	0.0142644	0.0160145	0.0166023	0.0225914	0.01635	0.0136021
AC104076.2	13.1943	7.03796	0.433108	4.6623	2.14664	3.32548	6.93484	3.83518	5.81309	6.61712
AC104297.1	0.159763	0.0242908	0.925281	0.0158125	0.0165339	0.0178633	0.0277323	0.757131	0.0320683	1.02352
AC104306.1	17.8046	12.0431	10.7975	10.4148	4.46157	17.6487	13.2216	6.42385	10.0158	9.16846
AC104308.2	1.75114	0.0246613	0.0287521	2.05913	1.02722	0.0211607	0.417293	0.0523185	0.598412	0.0199085
AC104389.32	0.48017	4.95244	0.0350198	0.397058	0.0257834	0.0299776	0.975935	0.929952	0.138164	1.0355
AC104634.3	5.21896	3.40796	3.82296	5.42762	2.00032	1.50152	6.43404	0.880098	0.299405	5.00712
AC104651.2	0.0370668	0.928882	0.00901675	0.978463	0.0065911	1.00789	0.0081973	0.00984779	0.00819559	0.00584672
AC104651.3	0.0642674	0.0156243	0.0115566	0.0097591	0.0105712	0.0107284	0.0140587	0.83977	0.0138499	0.00981468
AC104653.1	3.38928	0.0156503	0.0179222	0.0152987	0.0149588	0.451018	0.0123127	0.0257995	0.0463652	0.0113957
AC104654.1	0.00462602	0.0209448	0.00351559	0.00371061	0.947795	0.0030375	0.00482793	0.00527861	0.00301764	0.00324589
AC104654.2	1.60751	0.157694	0.946263	0.0215382	0.0273588	0.0197784	0.0248517	0.0951079	0.079599	0.0203006
AC104667.3	0.0212224	0.115386	0.0145849	0.0106924	2.00756	0.0109989	1.77563	0.0151513	0.0170155	1.01176
AC104698.2	0.211473	0.015035	0.0125106	0.0110159	0.0109912	0.0107359	0.0137212	0.695006	0.0107996	0.00871115
AC104809.2	0.00700902	0.010476	0.00394506	0.956499	0.00351812	0.00332838	0.00305249	0.0066375	0.00237075	0.00316402
AC104820.2	0.867998	0.020173	0.0136461	0.0127624	0.0114417	0.0165044	0.0127496	0.0148937	0.020862	0.00896905
AC104843.3	19.1022	15.725	4.53478	15.1141	7.28672	18.6186	15.3769	7.81103	17.686	4.74458
AC104843.4	0.157618	0.14402	0.999889	0.00698841	0.00626435	0.698679	1.00731	0.966746	0.00695308	0.00553433
AC104978.1	9.51074	9.63344	4.49304	5.73652	2.35527	13.6693	12.7553	2.20551	1.43939	5.20146
AC105053.3	0.360305	0.1052	0.0586459	0.0433923	0.0653725	0.0670612	0.532738	0.499329	0.224829	0.0431268
AC105342.1	1.13077	0.0527994	0.0399379	0.0513502	0.861591	0.0294653	0.0403456	0.677235	0.0896003	0.0269029
AC105399.2	49.0127	26.3248	17.1839	22.015	13.1443	23.8713	15.6692	1.92509	4.48309	21.3706
AC105402.2	1.08623	3.34647	0.0620044	1.65282	0.0510867	3.92186	0.981309	1.0054	1.45362	0.439209
AC105461.1	0.00125238	0.000533161	0.000554559	0.000396606	0.000445788	0.000384907	0.000478616	0.994967	0.000591312	0.000395436
AC105760.3	1.01856	0.0180995	0.0184332	0.0157242	0.0132179	0.0160233	0.0265534	1.84358	0.0169068	0.0128983
AC106706.1	0.654564	0.0804246	0.0432469	0.0215507	0.0349172	0.0269179	0.0331332	0.04549	0.0372504	0.022505
AC106870.2	0.132116	0.0132325	0.0157465	0.0103108	0.00899752	0.0114016	0.0207709	0.767338	0.0109547	0.00913198
AC106873.4	0.633778	0.047127	0.0291682	0.0225375	0.0319659	0.0282574	0.0292864	0.0652738	0.0818568	0.0307492
AC107081.5	27.2518	31.2109	21.5053	20.8444	29.8726	19.4558	16.5366	11.6786	11.2862	22.3578
AC107083.1	0.975602	0.0069745	0.966284	0.00321783	0.00328786	2.00336	0.00490526	0.00486868	0.0283824	0.00311927
AC107982.4	0.618468	0.0327233	0.0341835	0.0261918	0.0623824	0.0311396	0.0235935	0.051065	0.0962287	0.0240244
AC107983.4	7.00068	10.9472	4.43155	4.44365	4.95028	9.16116	8.97102	5.19804	15.8197	12.0768
AC108025.2	0.873848	0.0115855	0.0106719	0.00847071	0.00956394	0.0095342	0.0122319	0.0111238	0.0324312	0.0205386
AC108039.1	0.671991	0.161723	1.0863	2.39894	0.0459085	2.84308	0.0826233	0.0729535	1.59391	0.0425741
AC108059.1	1.05382	0.663873	0.0333433	1.07645	0.0211246	0.986529	0.0526854	0.0423926	0.0412261	0.0285607
AC108059.2	0.257714	1.44117	0.887356	1.04088	2.42053	2.07749	1.73062	1.02249	0.0813464	2.0404
AC108142.1	0.0401328	0.0448974	0.803241	0.0151252	0.0116839	0.0133825	0.0212861	0.0280888	0.0101539	0.012008
AC108448.2	0.843969	0.0334897	0.0114934	0.00797805	0.00517521	0.0114564	0.0593441	0.0122225	0.00918942	0.00568267
AC108462.1	0.849563	0.0190906	0.0193743	0.0119178	0.0248841	0.0124871	0.0131938	0.0221152	0.0131355	0.0142388
AC108488.4	0.340219	0.00803919	0.00662041	0.00593368	0.978744	0.0065209	0.960975	0.00755181	0.679972	0.00542431
AC108676.1	0.0566643	0.835597	0.0121246	0.0154883	0.00990799	0.0135506	0.0172692	0.012144	0.0156296	0.0116239
AC108868.6	0.158332	0.120756	0.048806	0.0317613	0.0397206	0.0301227	0.45602	0.0402145	0.0463453	0.0279222
AC109333.10	0.00774	0.00764917	0.00276185	0.00294084	0.00235235	0.00215172	0.00256208	0.00318046	0.966657	0.00200417
AC109344.1	0.0123241	0.0517692	0.00977687	0.00922045	0.0202791	0.00665458	0.860639	0.014136	0.00802561	0.0071747
AC109486.1	0.0325054	0.00181392	0.00128261	0.00114731	0.00131391	0.956862	0.00127705	0.00131533	0.00124486	0.0012379
AC109638.1	0.0834302	1.11418	0.0174052	1.77196	0.954208	0.98034	0.0202665	0.0206421	0.0229155	0.0146477
AC109642.1	0.0899918	0.0292078	0.906436	0.014449	0.865127	0.0131499	0.0136296	0.0194944	1.03625	0.0122657
AC109826.1	0.445635	0.0155683	0.0121655	0.0104652	0.0104761	0.00994472	0.0127479	0.460344	1.01026	0.0123964
AC110615.1	2.15119	3.57744	1.99531	1.02269	0.965174	1.08494	4.62704	0.361173	1.43465	1.78039
AC110754.3	0.674149	0.110952	0.0287975	0.0221892	0.0312298	0.0242267	0.038958	0.026495	0.0247365	0.0182661
AC110926.4	0.891805	0.550726	0.0373062	0.368494	0.954611	0.03028	0.0302462	0.0433033	0.0659945	0.0272339
AC111155.1	1.23546	0.928839	0.892086	6.16658	0.0251487	0.0246771	2.04319	0.876683	0.785857	0.021481
AC111200.2	5.80785	0.0283506	2.0111	3.02842	0.0140814	0.0123265	0.0218625	0.019216	1.04543	0.0113662
AC112220.2	0.771043	0.047323	0.0176514	0.021768	0.015479	0.0268254	0.0162272	0.0218867	0.0500701	0.0117264
AC113189.5	10.0427	4.7018	3.74572	1.1338	0.212192	1.13479	1.86199	0.513084	6.86588	0.788085
AC113404.1	26.5217	12.736	16.8196	14.0702	15.439	5.02214	7.04109	8.09559	17.6917	14.563
AC113618.2	0.315399	0.873993	0.0293702	0.022135	0.0218424	3.1683	0.0418127	0.0301004	0.474733	0.0223145
AC114271.2	0.212199	0.0282148	0.0243114	1.03809	0.0220365	1.93867	0.02517	0.705663	0.987747	0.0178997
AC114730.3	0.00117405	0.00164297	0.990231	0.000954868	0.00132687	0.000838795	0.000976317	0.00143169	0.000535454	0.000888075
AC114737.3	0.0351784	0.00289189	0.00384032	0.00256662	0.00203376	0.860724	0.00374461	0.00348905	0.0828655	0.00266567
AC114755.2	4.57242	2.1111	0.0432985	3.0709	0.0432753	4.13624	2.91934	0.917017	0.138528	1.04788
AC114755.3	0.0019363	0.00374433	0.003477	0.00254244	0.00358244	0.0028903	0.00260819	0.00342758	0.973067	0.00272447
AC114755.4	0.0501793	0.918965	0.00755972	0.00633155	1.00394	0.006774	0.00666267	0.00778559	0.0999452	1.89185
AC114755.5	0.361586	0.136756	0.71496	0.0272064	0.859191	0.846281	1.05109	0.910593	1.07159	0.0207408
AC114763.1	0.786212	0.0255125	0.039688	0.0186856	0.0148842	0.01809	0.0308495	0.0361062	0.015265	0.0147071
AC114776.1	17.5562	4.18987	6.32486	7.28404	1.26492	0.810826	3.33546	3.16441	4.90159	5.16783
AC114776.3	0.881881	0.0166444	0.0137727	0.0121005	0.0123567	0.0105341	0.0141553	0.0151622	0.0121107	0.0112819
AC115617.2	0.616539	0.00466484	0.00356569	0.00263818	0.00206658	0.0030895	1.30393	0.00312252	0.0580238	0.00236074
AC116035.2	0.0149378	0.0387771	0.00560914	0.00266512	0.0512218	0.00371481	0.869542	0.0039136	0.00652979	0.00308926
AC116366.6	0.23245	0.920557	0.0281605	0.0221133	0.0198473	0.0240047	0.0249464	0.658671	0.049466	0.0197829
AC116609.1	0.001224	0.000744331	0.000773195	0.000501515	0.000569574	0.000524399	0.000599923	0.000864299	0.000669272	0.993529
AC116614.1	0.774167	1.04509	0.0535786	0.0579133	0.717924	0.0385445	0.0555238	1.16889	0.043057	0.0453172
AC117947.1	0.000395495	0.000565759	0.000376385	0.000379563	0.000418217	0.000367552	0.000367538	0.00044196	0.000357113	0.99633
AC123023.1	1.03335	0.725034	0.02652	0.0308002	0.0197913	0.0394427	0.0375856	0.036139	0.0287004	0.0226393
AC123886.2	0.000494289	0.000470388	0.000448897	0.000392674	0.996256	0.00037516	0.000389331	0.000555941	0.000265057	0.000352362
AC124789.1	0.802802	0.201479	0.0520685	0.0565268	0.0381238	0.0396996	0.0612314	0.0848569	0.622866	0.0403451
AC124944.5	0.27016	0.110673	0.748807	0.00726885	0.00509022	0.730234	0.0123037	0.00975144	0.0988644	0.00684752
AC124997.1	0.295646	0.00755542	0.0112569	0.00822652	0.00566677	0.0108795	0.557669	0.0089866	0.0847864	0.00932689
AC125238.3	0.0114905	0.00248264	0.0048269	0.00248313	0.00248616	0.926502	0.00364573	0.00343075	0.0391415	0.00351077
AC125421.1	0.0325071	0.0018139	0.00128262	0.0011473	0.00131398	0.95686	0.00127709	0.00131533	0.00124487	0.00123792
AC125634.1	0.335066	0.0060131	0.61332	0.00499446	0.00436809	0.00484545	0.00647508	0.00673813	0.0136342	0.00454555
AC127904.2	1.01464	0.0665073	0.0478605	0.0356415	0.556506	0.0328182	0.0780373	1.07225	0.0643836	0.0313565
AC129492.6	0.133351	0.0295582	0.0812051	0.0363075	0.0238576	0.041761	0.124859	0.0977644	0.371509	0.059827
AC129778.2	0.901804	0.0113613	0.0118151	0.00975836	0.00695359	0.0189249	0.0121596	0.0103591	0.00892904	0.00793492
AC130469.1	0.9192	0.0635268	0.797645	0.0305997	0.0276346	0.990297	0.0398476	0.0591724	0.0414739	0.0306027
AC131056.3	0.638462	0.117094	0.0304573	0.0237055	0.0327055	0.0257909	0.0413146	1.0435	0.0275063	0.0194619
AC132008.1	1.06421	0.402152	0.0671889	0.0583448	0.0640958	0.0530378	2.19504	0.139649	0.106326	0.849955
AC132479.4	0.000532951	0.000577297	0.000448228	0.995907	0.000420492	0.000385286	0.000464677	0.000548887	0.000350184	0.000365441
AC133644.3	0.483982	0.00145147	0.00171053	0.0011343	0.00118995	0.00129104	0.0015282	0.001774	0.504722	0.00121567
AC133965.1	0.938668	0.164997	1.01381	4.76783	1.0294	1.02561	0.989597	0.886718	1.16971	1.01366
AC135048.13	0.00173709	0.0013688	0.00102426	0.000855907	0.000971076	0.995846	0.000950381	0.995509	0.000945337	0.000792272
AC136289.1	0.000354666	0.000345017	0.000217583	0.000186847	0.000175438	0.000200025	0.000248651	0.000240666	4.99786	0.000172182
AC137932.4	0.0169618	0.0153562	0.00781165	0.00690382	0.989953	0.00731153	0.00978833	0.00901322	0.0166548	0.920245
AC137932.5	0.0754396	0.0896411	0.0263344	0.0526646	0.0253895	0.0519598	0.0404527	0.57268	0.0336765	0.0317616
AC138430.4	0.903291	0.0109389	0.0119283	0.0098773	0.00846767	0.0089729	0.00902382	0.0139118	0.0152724	0.00831621
AC138517.6	0.0165418	0.00391245	0.957445	0.00258309	0.0018283	0.00257007	0.00385436	0.00274187	0.00646469	0.00205804
AC138744.2	0.0150864	1.07352	0.00752647	0.00454859	0.0526664	0.00592931	0.82622	0.999321	0.00995082	0.00522921
AC138969.4	1.17573	1.59613	0.0308261	0.0215825	0.0270766	0.0274197	0.0273616	0.0571877	0.0717029	0.964983
AC139085.2	3.96408	2.8459	0.119343	0.0900733	0.0735302	0.749713	0.241277	1.51005	0.666938	2.7391
AC139099.6	0.771067	0.0473199	0.0176494	0.0217656	0.015477	0.0268225	0.0162252	0.021884	0.0500645	0.0117248
AC139100.3	0.00138727	0.00625882	0.00155369	0.00172334	0.00158789	0.00128164	0.00144844	0.980655	0.00287681	0.0012274
AC139100.4	0.631455	1.99809	0.974286	0.409319	0.0446856	0.0342232	0.0617065	0.0696278	1.73696	0.0396474
AC139143.2	1.8634	0.0148116	0.0154843	0.0156517	0.0128702	0.0180741	0.0117729	0.0198699	0.0157518	0.0123088
AC140076.1	30.3731	25.0831	18.3327	14.0001	4.06274	24.5382	19.7224	9.93115	21.9491	13.0074
AC140481.8	0.854722	0.0183164	0.0155145	0.0277561	0.0113917	0.0107328	0.0195668	0.0236139	0.00818676	0.0101992
AC140542.2	0.340543	0.00501628	0.0050726	0.00350394	0.0035316	0.00389499	0.004628	0.00502859	0.625447	0.00333379
AC140725.8	0.00634683	0.108616	0.00605723	0.00494334	0.00398694	0.00488349	0.00750137	0.00569689	0.848208	0.00375994
AC141586.5	3.41889	0.0908213	0.0355777	0.0629951	0.0359942	1.06133	0.146674	0.0569634	0.0643092	0.0264446
AC141928.1	0.169857	0.0290488	0.01481	0.0118662	0.0116381	0.801256	0.0267835	0.0152957	0.0200328	0.899412
AC142119.1	1.04919	1.24303	0.0728228	0.0590656	0.0610608	0.102224	0.109118	0.0726027	0.187361	0.0435274
AC142293.3	0.897247	0.0112771	0.0108431	0.00776066	0.00702984	0.00870414	0.0118153	0.0124452	0.0259503	0.0069277
AC142472.6	5.57615	1.77188	2.02624	0.057202	0.0881501	0.0609641	3.25048	1.09768	0.126102	1.94516
AC144530.1	36.2067	42.8265	18.3436	56.4866	27.9029	44.3587	36.7297	32.2609	21.9786	40.9059
AC144652.1	0.34623	0.0195581	0.421219	0.0121753	0.0161632	0.0165943	0.028015	0.0158793	0.10988	0.0142862
AC144831.1	2.70622	0.0607896	0.0295749	0.0202173	1.03376	0.0242092	0.0220938	0.0318538	0.0284283	1.04286
AC144831.3	2.11197	0.0281855	0.015743	0.013358	0.0135262	0.0133078	0.0152582	0.0211624	0.756537	0.0109521
AC145110.1	2.63187	0.0160365	0.013096	0.0093849	0.00989666	0.0100856	0.0129695	0.0169589	0.270245	0.00945686
AC147651.4	0.016434	0.00133146	0.00300281	0.00155264	0.00138873	0.00183372	0.00207623	0.00196392	0.16093	0.809486
AC147651.5	0.95007	0.00923255	0.00483796	0.00434288	0.0057371	0.0044821	0.0059641	0.00600497	0.00547818	0.00384981
AC156455.1	1.25909	0.152967	0.0143741	0.0146505	0.012216	0.0119323	0.976076	1.52782	0.0188975	0.0119783
AC159540.1	1.23931	0.149886	1.72602	0.0738329	0.0690976	0.14533	0.923378	0.0951013	0.524981	0.0530599
AC159540.14	0.0723264	0.872142	0.00583089	0.00539265	0.00442868	0.00508902	0.00598913	0.00938767	0.014513	0.00490061
AC159540.2	0.825916	0.236375	1.06232	0.225857	0.0718369	0.0558718	0.0603488	0.0714067	0.750158	1.63991
AC159540.3	0.0525277	0.0124692	0.0111489	0.00985114	0.00859207	0.0148802	0.0168835	0.858379	0.0072029	0.00806584
AC226118.1	0.623628	0.0139347	0.018461	0.012716	0.013132	0.0140028	0.257989	0.0190088	0.0149264	0.0122015
AC241377.1	3.71871	1.24378	2.25956	1.10691	1.68835	1.82781	0.760947	0.984876	0.547672	0.861386
AC241585.1	0.848472	0.0563751	0.879706	1.03034	1.01635	0.0236825	0.0802326	0.0268471	0.0229673	0.0150372
AC243756.1	0.616096	1.5307	0.00896838	1.39508	0.00794607	1.00363	1.95465	0.011365	0.448615	5.02294
AC245100.1	4.33766	4.96124	2.17125	3.17968	2.47409	6.70593	1.58667	2.71717	1.10806	0.758237
ACA64	0.0662265	0.0615391	0.00358302	0.0041249	0.0922579	0.0033512	0.752976	0.00478167	0.0083784	0.00278099
ACAA1	28.7124	55.3213	18.4305	23.1555	27.7363	19.9868	14.0522	21.7826	17.8002	11.0224
ACAA2	5.87073	1.60086	0.123542	1.11503	1.23534	1.32633	4.78663	2.284	1.51825	3.13928
ACACA	5.02724	7.48787	5.17761	23.0385	5.60181	5.29828	5.79058	4.06509	0.898792	8.6142
ACACB	22.186	8.76466	1.46923	1.43844	2.05064	1.49472	1.25199	0.845811	4.03703	1.46152
ACAD10	2.1857	5.22217	0.686509	0.676578	2.18741	2.67285	0.801096	2.31247	0.143474	1.11174
ACAD11	0.966566	0.0185202	0.0169494	1.02215	1.00088	0.0142998	0.89659	1.02747	0.0233565	0.0132202
ACAD8	3.17653	4.61615	0.0789614	0.0570518	2.52175	2.04858	1.14904	0.152796	0.139885	0.0592515
ACAD9	12.7824	14.5313	12.1255	16.3207	15.4897	10.9244	15.5582	4.23978	8.59036	6.43772
ACADL	1.62029	0.0861487	0.0491433	1.05192	0.0429918	0.040747	7.99213	0.567273	0.0898856	2.45947
ACADM	7.34958	9.39507	2.61296	1.68007	3.45374	4.06428	2.23012	1.77224	3.25416	7.18779
ACADS	9.58831	2.09284	1.11544	2.80422	1.91169	3.40634	1.79077	0.791615	1.64713	2.85165
ACADSB	6.86352	9.49559	4.78545	8.10518	8.20025	6.40303	4.53417	13.2043	2.4344	3.97409
ACADVL	94.8669	108.538	82.8604	56.0264	65.0706	63.3464	64.8711	66.0426	24.5335	40.8436
ACAN	6.05605	0.068544	0.265742	0.0235911	0.0240342	0.0244431	0.027236	0.206365	0.278355	0.0256418
ACAP1	14.7869	5.46706	2.80579	0.399152	0.0740246	1.20025	0.107131	1.31303	1.73379	0.112851
ACAP2	9.06158	7.6538	3.88252	4.90803	5.52582	4.7261	9.03532	6.63431	13.9874	2.58506
ACAP3	31.7244	17.9003	15.2695	4.51581	3.90373	5.06541	9.99769	4.64559	1.13143	0.846141
ACAT1	17.9707	11.1654	15.3295	19.5262	6.68102	9.06889	2.3992	6.8934	3.56412	8.4016
ACAT2	5.49841	36.4437	8.31507	7.88673	7.12744	6.72135	13.9292	1.76982	10.5377	7.77061
ACBD3	7.25341	6.01304	9.24664	3.88071	13.9731	3.34586	4.53601	7.53226	8.35901	8.85996
ACBD4	16.1138	11.2955	0.856583	1.71485	1.93011	2.47611	1.55445	1.16658	0.710499	3.18146
ACBD5	1.95334	5.75771	4.20217	4.8357	10.67	0.513316	13.3056	3.81105	6.2291	4.72207
ACBD6	10.931	6.40014	0.584388	5.82556	0.213091	5.32606	2.02142	9.33069	0.863112	0.504549
ACBD7	6.50019	0.901568	3.68443	0.0693843	1.11336	0.0572279	0.085235	0.100619	1.36343	0.124538
ACCS	10.7472	4.54799	8.18396	1.32052	3.75175	2.8778	7.20028	0.515111	0.585784	4.26959
ACD	11.5235	5.18727	0.899908	1.54733	2.09608	7.21205	2.25688	3.81806	2.34374	0.115142
ACE	15.8366	5.69338	6.66558	4.67265	5.29089	7.31775	2.75341	3.39972	2.23839	1.13166
ACE2	0.00111451	0.00240585	0.00196344	0.00262238	0.00392101	0.00169826	0.00184091	0.00376058	0.977762	0.00291104
ACER1	0.933396	0.00940067	0.00818933	0.00587573	0.00740997	0.00622999	0.00605658	0.00954081	0.00818962	0.00571127
ACER3	5.81917	2.20106	3.37055	2.78199	4.73914	2.16042	2.12506	6.98489	2.28606	1.53166
ACHE	2.47375	6.4356	3.92714	4.0966	4.17297	2.6301	0.62282	3.00001	1.61337	4.02762
ACIN1	4.00736	7.03078	11.7111	0.428867	3.85847	4.30198	0.662901	7.1201	5.72214	1.15634
ACKR1	19.6417	2.50813	6.28233	1.00663	0.368178	0.98218	0.872798	0.699482	0.51353	0.125024
ACKR2	0.947805	0.0301847	0.947764	0.0122094	0.0105501	0.0088505	0.0106565	0.0140638	0.00864763	0.00926861
ACKR3	8.28442	2.25981	1.11796	0.151389	1.45695	2.12334	0.361086	0.500071	1.72297	8.022
ACKR4	0.765598	0.0155048	0.0228733	0.0115882	0.0125374	0.0139684	0.0123569	0.104537	0.0269356	0.0140999
ACLY	9.97216	24.6795	18.7403	27.816	17.7959	15.4575	29.8088	16.9053	14.5915	17.233
ACMSD	0.241558	0.0159049	0.0202792	0.0124571	0.0139527	0.0131752	0.0167459	0.0190849	0.014724	0.632118
ACO1	6.57354	10.5658	5.09993	7.90599	2.72488	1.09059	5.61026	2.30178	6.59945	4.52774
ACO2	4.92462	3.51355	7.6745	3.32467	4.61385	2.81778	7.69291	5.90787	5.41473	5.11552
ACOT1	3.30693	8.99968	6.52679	16.1576	1.7933	3.1433	0.848788	4.32709	4.9102	0.986327
ACOT11	0.174088	0.588296	0.0187401	0.0215152	0.0156546	0.0132117	0.998288	2.80263	0.354354	0.0132189
ACOT13	46.3544	46.8272	27.9634	20.7773	25.2858	31.386	35.1721	29.2525	31.0842	15.8971
ACOT2	1.86237	0.58333	2.87371	8.48143	1.02389	2.05887	4.1247	4.69013	7.67585	2.62573
ACOT4	0.153528	0.0328451	0.0227986	6.07936	0.0289221	1.56241	1.02517	0.021475	0.058113	0.0153833
ACOT7	17.7509	8.24452	4.99523	5.06056	1.20024	0.469678	2.24333	4.25406	4.18398	3.59745
ACOT8	11.6081	6.27959	3.77333	7.92818	5.4052	2.73241	1.64452	11.2456	3.36998	12.013
ACOT9	12.9836	10.8731	5.25864	4.44886	1.368	3.18232	3.70171	2.25088	5.18892	2.74395
ACOX1	13.6786	14.0533	17.0752	6.39818	13.5846	11.7363	13.6007	12.204	10.0699	3.59918
ACOX2	9.07161	0.0495385	1.02446	2.07265	0.0398687	1.19809	0.201434	0.103176	0.205402	0.0337644
ACOX3	2.63926	1.6997	1.26498	0.0679464	1.13174	3.55411	0.859755	1.24757	0.590573	1.94437
ACOXL	1.19299	0.0328715	0.495553	1.05664	0.0258959	0.0266652	0.0296554	0.0387109	0.0638235	0.0372008
ACP1	8.83616	25.2312	13.0373	11.7178	11.0432	4.68794	12.7726	14.9154	16.1222	12.6361
ACP2	9.04365	9.08181	4.12626	7.95133	4.46185	10.0765	5.36718	5.20493	9.13075	8.55575
ACP5	4.31343	2.57073	3.01497	1.44081	2.5635	2.89605	4.72457	12.6296	57.3632	2.48315
ACP6	5.06982	13.2494	7.96704	5.61223	6.12413	2.12151	7.53875	9.48261	3.64472	2.18977
ACP7	0.804728	0.0185521	0.013429	0.108294	0.0113364	0.00851174	0.00914484	0.0101261	0.00828816	0.00758999
ACPP	16.0554	3051.51	457.039	561.368	725.944	649.113	896.472	307.383	317.167	387.948
ACPT	0.647574	0.166697	0.368362	0.660295	0.0248612	0.0215571	0.0189023	0.0404716	0.03146	0.0198198
ACR	0.870654	0.114798	0.123811	0.0410628	0.0451237	0.0409849	0.113217	0.500323	0.10128	0.0487449
ACRBP	0.111339	0.0321803	0.685669	0.0314903	1.05027	0.945078	0.113385	0.0374861	1.38349	0.609617
ACRC	0.910986	0.204098	0.958987	0.0494742	0.0495814	0.0875826	1.95889	0.235424	1.51177	0.033204
ACSBG1	4.72986	4.90026	1.32068	0.0880964	1.12739	2.76963	0.136394	5.5987	0.238523	0.0904649
ACSF2	12.398	0.784008	6.98219	0.184146	0.210378	2.14229	0.123557	0.481004	3.46691	4.22754
ACSF3	16.7911	8.56653	7.78095	9.061	3.35839	6.68381	6.26103	13.169	1.32725	5.00097
ACSL1	10.8678	46.1879	12.5864	14.9207	16.5571	8.63689	10.2501	27.6654	17.8148	22.513
ACSL3	7.24342	36.1902	25.1838	35.1609	18.7046	11.8582	24.8273	14.2235	4.18581	21.4222
ACSL4	4.31135	2.76928	1.65864	0.192871	2.21411	1.15753	0.303119	0.107785	5.69753	1.5878
ACSL5	5.90557	3.79069	3.68027	11.0739	7.10696	7.32341	13.0033	5.05829	5.11129	4.94626
ACSL6	1.8478	0.0546148	1.42051	0.0419425	0.847455	0.0387179	0.0974469	0.0556832	2.63668	0.959137
ACSM1	3.16436	10.5272	1.06342	1.63781	1.87212	0.888017	0.521953	1.99137	1.37007	0.963683
ACSM2A	2.18874	1.58029	0.0855499	0.0567626	2.56212	0.0822044	0.148791	0.0818631	0.146319	0.0673588
ACSM2B	0.0708041	0.996985	0.627624	0.00534805	0.984465	0.00614584	0.00798865	0.00752484	0.286917	0.00619697
ACSM3	4.88601	17.5826	13.4801	33.1077	13.6134	11.88	11.3298	14.4271	4.81367	17.8795
ACSM5	1.20371	0.0312242	0.0275887	0.560468	0.0184253	1.03334	0.0335724	0.0314838	0.04442	0.0157677
ACSM5P1	0.834175	1.03266	0.0194898	0.011294	0.0137059	0.0138256	0.0230358	0.0222873	0.0187045	0.0108182
ACSM6	0.704425	0.0406279	0.0366562	0.032201	0.0262432	0.0365013	0.0281476	0.962578	0.109303	0.0233165
ACSS1	12.6407	32.6084	10.506	14.357	10.345	14.4085	14.3488	4.75666	4.53853	0.490383
ACSS2	12.5895	8.43127	1.86471	2.56646	2.23846	1.5375	1.63229	0.552272	1.36645	4.22113
ACSS3	9.66908	2.51123	2.95732	0.426794	0.174078	0.379024	1.90696	2.18138	3.6768	0.11734
ACTA1	2.06918	0.0314369	0.025635	0.0185923	0.0189575	0.0192049	0.0201795	0.899753	0.146823	0.750239
ACTA2	502.197	16.0248	16.1218	3.00975	3.2957	18.7168	21.0592	9.8018	4.76203	3.0113
ACTA2-AS1	301.694	11.6449	8.2594	1.67965	2.81732	8.70295	13.4848	5.81025	1.7957	1.1114
ACTB	915.054	147.597	154.104	98.5732	82.8029	163.497	143.444	153.829	328.364	91.7354
ACTBL2	14.6449	0.410995	0.0331399	0.078994	0.0305915	0.276168	1.32867	0.0426036	0.127404	0.0265061
ACTBP11	12.0198	0.433182	0.0386339	0.0298852	0.0353877	0.292768	0.957691	0.0528923	0.111931	0.0278201
ACTBP12	12.2273	0.777837	0.773896	0.0503042	0.236157	0.285691	0.0466488	1.527	0.0404457	0.0347352
ACTBP2	1.35552	0.754982	0.0383715	0.029862	0.0326757	0.0316813	1.52911	0.0465178	0.151963	0.0293176
ACTBP6	0.965477	0.0040539	0.00396364	0.00336113	0.00323431	0.00333506	0.0037099	0.00476582	0.00486544	0.00323368
ACTBP7	1.61424	0.481301	0.0391434	0.0268737	0.0439481	0.531106	0.0316826	0.175966	0.0312393	0.0245042
ACTBP8	3.76602	0.0151902	0.0105392	0.0106922	0.00784377	0.0836962	0.0186258	0.0209626	0.0576121	0.0088147
ACTC1	14.504	0.129844	0.37136	0.0433933	0.0517189	0.0812868	0.371731	0.164331	0.210443	0.0718846
ACTG1	259.894	173.817	134.197	140.16	82.4356	98.4115	146.63	77.8883	202.465	120.102
ACTG1P10	0.92691	0.00811768	0.00923797	0.00686803	0.00880481	0.00715241	0.0062924	0.0111625	0.00775115	0.00770295
ACTG1P12	10.1619	0.541476	1.08157	0.0651193	0.301252	0.355407	0.0589642	0.317104	0.0710725	0.0461299
ACTG1P14	0.818843	0.0160439	0.0210496	0.0126502	0.0122319	0.0143026	0.016847	0.0399257	0.0367293	0.0113764
ACTG1P15	11.8545	0.247875	0.650969	0.0500046	0.0419324	0.138768	0.349932	1.48622	0.133463	0.0462971
ACTG1P17	0.01614	0.962653	0.00311311	0.00248128	0.00242955	0.0023012	0.00192806	0.00343158	0.00332887	0.0021937
ACTG1P2	5.10643	0.0277294	1.13067	0.023395	0.0194819	0.341039	0.0509286	0.0322003	0.246593	0.0215387
ACTG1P20	0.981858	0.00310055	0.00208798	0.0015054	0.0016444	0.00156106	0.0021399	0.0023524	0.00227765	0.0014723
ACTG1P21	0.826113	0.0267984	0.0197213	0.0126701	0.012544	0.0134055	0.0137849	0.0251046	0.0376573	0.0122009
ACTG1P22	0.164317	0.0284008	0.026301	0.0179032	0.0360871	0.648769	0.0197052	0.0225887	0.0199535	0.0159753
ACTG1P23	0.447822	0.183185	0.0622271	0.0296854	0.0333107	0.035138	0.0588161	0.0558693	0.0679353	0.0260115
ACTG1P9	5.32942	0.295518	1.05293	0.0653777	1.84632	2.37547	0.0698708	0.0966121	2.07232	1.79616
ACTG2	1208.37	18.139	19.313	6.89582	1.55246	33.0236	28.8257	7.3377	5.98134	1.55853
ACTL10	4.99636	2.82904	1.92808	5.30658	4.23035	4.57399	0.501666	2.05445	0.512393	0.0670898
ACTL6A	5.91217	11.55	12.2414	11.4222	12.9058	1.77534	3.95427	7.82267	2.91313	5.50291
ACTL9	0.895452	0.019825	0.020118	0.0132455	0.015231	0.016653	0.95477	0.0365878	0.0126962	0.0154215
ACTN1	231.551	36.7014	27.4483	28.993	21.2883	30.3372	26.5105	21.5251	15.6935	22.9513
ACTN1-AS1	0.0681148	0.00659336	0.00541332	0.00453894	0.00390551	0.00422816	0.00483007	0.00692956	0.891743	0.0037033
ACTN2	2.1156	0.683696	0.984375	0.022851	0.0253439	0.0247591	0.0266883	1.03663	0.0591569	0.0209045
ACTN4	103.88	19.8396	31.5817	7.39939	24.7256	14.9079	28.4003	34.8077	16.859	14.5987
ACTR10	3.53814	12.5801	7.06099	2.81669	2.55166	3.16765	2.88208	2.85096	3.43354	1.1182
ACTR1A	23.9504	10.7649	5.47208	4.92001	4.46411	5.83769	7.61012	4.74712	8.89796	3.33566
ACTR1B	31.9088	10.3253	10.7684	30.5329	14.593	10.2797	12.7046	6.8845	13.4867	11.516
ACTR2	37.1615	47.948	17.6093	12.5424	28.0111	27.3429	19.1712	20.9933	32.3137	21.9068
ACTR3	7.93384	16.2874	6.5464	4.48624	3.25441	3.01132	0.55377	9.96853	11.6864	4.27167
ACTR3B	2.71697	1.29591	0.33321	3.22301	2.13264	2.18277	0.474322	2.30507	1.22922	1.10688
ACTR3C	1.24364	0.755573	0.0578034	0.612775	0.0341188	0.0459774	0.0381943	0.0530849	0.127223	0.0316066
ACTR3P2	0.000829336	0.989303	0.00108238	0.000842813	0.00110056	0.00106052	0.00122219	0.00145151	0.00205348	0.00105378
ACTR5	4.06953	1.94978	3.50139	2.24185	1.12361	0.78439	1.79364	0.199891	1.2443	0.091627
ACTR6	2.71064	6.09405	1.11886	5.23866	6.41849	4.01966	0.273434	0.995956	0.766385	6.36385
ACTR8	4.93805	1.75408	4.47525	3.71015	1.32405	2.70616	1.85665	0.233327	5.11776	1.88454
ACTRT3	0.0532398	0.00466314	0.00722308	0.00571391	0.00491473	0.00768853	0.493398	0.00697049	0.409848	0.00633954
ACVR1	4.09432	4.1699	3.52627	3.75841	8.42991	3.95335	1.39226	1.2591	1.24227	2.17422
ACVR1B	1.91272	7.01709	0.0783828	0.493272	0.0618759	0.5953	1.68616	0.105292	0.0825289	0.967377
ACVR1C	1.63827	0.0915492	0.0348363	0.0244946	0.0279202	0.0319185	0.0342973	0.0563576	0.0293747	0.0309864
ACVR2A	5.52108	6.63821	3.70649	3.76573	1.40408	1.20529	2.48663	4.49889	2.97737	0.796226
ACVR2B	1.31126	3.17751	0.984284	4.23551	5.95463	2.83145	1.21805	0.359102	0.943548	0.984662
ACVR2B-AS1	0.0328213	0.0157707	0.0126872	0.00964542	0.9133	0.0098911	1.96851	0.0142995	0.0130136	0.010063
ACVRL1	20.8288	2.43318	0.390846	0.18356	0.401489	0.118345	4.84755	0.811091	2.42064	0.56447
ACY1	2.30937	1.77642	2.26092	1.10892	1.10199	1.62067	0.0847138	2.07768	1.51764	3.14167
ACY3	1.08202	0.0566221	0.776394	1.01107	0.0321378	1.93213	1.01418	3.19091	2.12981	0.774724
ACYP1	0.881272	0.0289689	1.92725	0.0322186	1.01516	0.0327272	1.92084	0.672835	1.40504	3.08369
ACYP2	13.6485	1.80032	3.07641	2.2555	0.516346	5.21036	2.25897	2.82425	2.99646	2.41286
AD000091.2	0.00122401	0.000744307	0.000773192	0.000501516	0.000569578	0.000524397	0.000599922	0.000864324	0.000669271	0.993529
AD000091.3	0.000494288	0.000470382	0.000448893	0.000392664	0.996256	0.000375147	0.000389318	0.000555916	0.000265052	0.000352348
AD000864.6	1.26898	0.0297577	0.994746	0.560422	0.0158052	0.0195737	0.0308211	1.01708	0.0465037	0.0163062
ADA	10.1949	0.294243	0.1553	0.484293	0.216508	0.936469	0.705427	0.204514	3.72689	0.0814458
ADAL	0.97678	0.767106	0.935675	0.587649	0.0375844	0.975452	1.0956	0.348832	0.210861	1.06446
ADAM10	6.35746	15.2808	9.66177	10.877	21.5148	8.95119	17.6096	18.3097	13.4496	7.98792
ADAM11	6.01141	0.186596	0.412245	2.36214	0.104703	0.0874008	2.31098	0.235299	0.146363	0.14286
ADAM12	1.32356	0.0224076	0.0277558	0.0124603	1.0139	1.44409	0.0275286	1.03641	0.0729869	0.0189043
ADAM15	25.2579	17.8799	16.9564	10.2321	9.53086	3.3329	5.38847	9.42461	6.92687	3.06991
ADAM17	3.61542	6.28294	1.1334	1.29185	4.85127	5.65998	0.564977	4.72619	7.79581	1.07817
ADAM18	2.78567	0.0255411	0.02436	0.01965	0.0175302	0.0230457	0.0312868	0.029018	0.0263214	0.0175739
ADAM19	2.85404	0.46081	0.0634233	0.0519051	0.0538815	0.727707	0.055082	1.1471	2.22776	0.358289
ADAM1B	0.0585929	0.00891158	0.00557025	0.00402534	0.00325993	0.00470257	0.850629	0.00502466	0.055813	0.0034709
ADAM2	0.00695779	2.84871	0.00333345	0.00418421	0.118429	0.00333792	0.00395705	0.00475292	0.00300232	0.00333082
ADAM20	0.00527681	0.977274	0.00197792	0.00192098	0.00186684	0.00163573	0.00236376	0.00394093	0.00211825	0.00162479
ADAM20P1	0.0965046	0.0484175	0.0103528	0.716134	0.0075392	0.00764223	0.013465	1.93199	0.15918	0.00877704
ADAM20P2	0.499758	0.176418	0.0304532	0.0361428	0.0262538	0.0518581	0.0344258	0.058379	0.0393341	0.0469776
ADAM22	13.9748	2.24173	0.337442	0.110764	0.264081	0.843978	1.51625	1.29743	2.13172	0.281793
ADAM23	1.20335	0.0067902	0.682805	0.00613763	0.00501773	0.0103838	0.966034	0.00977763	0.102936	0.00676836
ADAM24P	0.156877	0.010086	0.0127167	0.00987549	0.00884111	1.73443	0.0102111	0.0149872	0.0330236	0.00895643
ADAM28	1.44687	2.29487	0.607918	1.03635	0.0883779	5.12168	2.56977	0.436646	3.29717	0.100361
ADAM29	0.986169	0.641973	0.0480311	0.0344353	0.0425756	0.0391915	0.0367104	0.0926333	0.039874	0.0384067
ADAM30	0.0532319	0.0046626	0.00722233	0.00571329	0.00491409	0.00768746	0.493474	0.0069696	0.409786	0.00633888
ADAM32	2.08291	0.0442718	0.0500017	0.0574	1.11388	0.0333991	1.48149	0.0606915	0.0471516	0.0287995
ADAM33	47.7319	0.691741	1.34203	0.1768	1.25843	0.610084	2.81935	0.894518	0.535073	0.940114
ADAM8	1.81607	5.11456	5.26814	5.27721	3.23865	1.85049	1.65769	3.99111	5.45002	3.33606
ADAM9	7.05417	13.8104	22.3398	22.7868	27.419	16.1409	9.51837	34.478	8.478	18.9745
ADAMDEC1	1.35172	1.13052	0.0965583	1.15148	1.02796	0.0407107	0.0947674	0.0515293	8.02507	0.0296823
ADAMTS1	6.57874	19.6587	6.01716	8.15019	0.774372	3.31731	16.4067	9.11365	12.7456	0.237586
ADAMTS10	10.7518	0.601276	0.0985959	0.629613	1.11735	0.13634	2.13881	1.06231	2.09673	0.367195
ADAMTS12	4.62239	0.0415195	0.0261205	0.0197459	0.0183254	0.076743	0.107861	0.0351826	0.0341695	0.0179408
ADAMTS13	4.22837	0.735495	1.12639	1.9931	2.20072	2.84186	1.78737	6.39378	0.708581	0.984328
ADAMTS14	0.144473	0.0146728	1.66061	0.0113081	0.0107453	0.012961	0.0894138	0.0199143	0.0255653	0.0103405
ADAMTS15	0.981989	0.00246056	0.00225266	0.00144035	0.00156443	0.0019448	0.00225957	0.00256484	0.00198408	0.00153992
ADAMTS17	0.446333	0.968958	0.63873	1.49365	0.0140927	0.0211036	0.0218623	0.0200943	0.359652	0.0155243
ADAMTS18	0.233158	0.0662655	0.0149548	0.00982528	0.015402	0.0133925	0.0193751	0.0163508	0.600439	0.010837
ADAMTS19	0.499152	0.0185051	0.359699	1.00112	0.00872504	0.00858688	0.0108677	0.011825	0.0739965	0.0075209
ADAMTS2	16.4922	2.35003	1.05267	0.270336	0.0662312	0.294289	0.124474	0.16138	0.755425	0.43294
ADAMTS20	3.53416	0.045015	0.0188291	0.0114737	0.0100633	0.0134101	0.13618	0.0161134	0.203553	0.0112009
ADAMTS3	1.39778	0.197514	0.0230555	0.715508	0.0244024	0.0177834	1.42686	0.0252118	0.15347	0.018412
ADAMTS4	4.01673	0.405887	6.40938	0.0879041	0.0945865	0.918345	0.543262	0.301083	0.374734	0.848084
ADAMTS5	2.34746	0.424434	2.10517	0.0462256	0.0415524	0.0477486	0.0538883	1.84854	0.255216	0.829766
ADAMTS6	0.0707814	0.0371943	0.0318569	0.0227719	0.0273757	0.0252815	0.964184	0.0253652	0.77301	0.0221792
ADAMTS7	0.497963	1.06642	1.12711	0.0665479	0.0529066	0.189864	0.0904696	0.161342	0.103594	0.643787
ADAMTS7P1	0.00337469	0.98137	0.00207971	0.00187525	0.00182302	0.00171842	0.00209323	0.0023379	0.00181683	0.001511
ADAMTS7P4	0.336294	0.00529082	0.0126324	0.00620405	0.00594188	0.0084682	0.233084	0.0076434	0.377038	0.00740269
ADAMTS8	12.2911	1.14352	0.151044	0.0370289	0.17421	0.0321601	0.0372643	0.0435714	0.0598166	0.0303042
ADAMTS9	0.240388	0.170288	0.020237	2.68873	0.0204076	0.556115	0.0319154	0.028009	0.397044	0.84687
ADAMTS9-AS1	2.68831	0.98291	0.03747	0.031405	0.0434391	0.031931	0.971808	0.0546882	0.132392	0.0256457
ADAMTS9-AS2	7.32574	0.676536	0.0994373	0.674303	1.11417	2.63373	1.8237	2.09365	0.467895	1.09084
ADAMTSL1	9.15298	0.0860123	1.85031	0.0626352	0.122028	0.0507336	0.421946	0.698652	0.47157	1.08313
ADAMTSL2	8.52674	3.57476	1.03331	0.395105	1.03045	1.83654	2.26401	1.07996	1.77531	0.483808
ADAMTSL3	3.40864	0.0413453	0.0333543	0.0243415	0.0242558	0.027935	0.296531	0.0412409	0.0782954	0.0240582
ADAMTSL4	8.88221	1.44371	0.29649	0.765637	0.0550314	0.0556681	0.145611	0.497213	1.87254	1.98589
ADAMTSL4-AS1	0.92562	0.0173764	0.0148828	0.0094573	0.0103409	0.959458	0.012593	0.0192482	0.0210892	0.00993483
ADAP1	5.69539	1.39247	1.21614	0.169979	0.766716	1.08288	0.0878653	2.29636	0.386266	0.905935
ADAP2	4.72725	0.0810641	2.68724	0.0614696	0.277347	0.895663	0.0786812	0.847549	0.280415	0.0633177
ADAR	43.3251	37.8824	22.992	40.2788	23.6004	27.3044	24.2086	15.2248	15.5314	17.6521
ADARB1	5.77309	0.643643	0.101434	0.0822021	0.0724963	2.66247	1.01148	2.41167	0.2836	0.957907
ADARB2	0.0181532	0.0240542	1.96102	0.00959481	0.00812229	0.00843776	0.0113614	0.958786	0.0221752	2.9783
ADARB2-AS1	0.00303813	0.00714283	0.00238585	0.00255312	0.00249981	0.00292689	0.00263964	0.972106	0.00244225	0.00226582
ADAT1	1.19708	3.37506	2.48328	6.56848	0.0968832	1.15531	2.12607	1.34021	0.530226	1.12739
ADAT2	1.22259	3.62576	3.09543	0.305386	0.13782	0.332641	0.231854	3.32635	11.6742	1.04798
ADCK1	4.92591	1.07478	0.660182	0.0529897	2.17378	0.0542372	0.0759051	1.19915	1.19011	1.59295
ADCK2	11.7626	6.8776	3.80766	4.90209	5.0197	0.145189	2.90153	4.37661	5.27375	1.93326
ADCK3	11.8211	23.0496	16.9105	23.562	26.5681	26.8329	17.2832	16.8545	4.33606	13.782
ADCK4	15.6479	2.25938	6.50031	3.81637	3.17765	8.28725	4.47309	2.28585	0.432494	1.11976
ADCK5	13.9756	6.08966	5.13502	3.24475	2.05889	6.32352	5.00347	9.61468	1.29226	2.26215
ADCY1	1.61563	0.0575064	0.543588	3.14582	0.0366203	0.0403725	1.80041	0.818896	0.90816	0.0329941
ADCY10P1	2.24862	2.85509	0.944657	1.02282	1.03667	0.0380434	0.441145	0.0585938	2.31508	0.0392916
ADCY2	6.28192	5.75536	2.10113	1.12544	0.211972	4.26429	6.91847	1.17575	0.484239	0.681431
ADCY3	22.6493	2.6502	2.02295	8.19315	0.406379	2.48457	0.59522	0.293825	12.0734	0.631021
ADCY4	12.3551	1.34731	0.117677	0.193288	0.192047	0.984193	2.56048	1.39964	0.44566	1.40463
ADCY5	19.0442	3.92216	1.74997	0.132655	0.154098	6.16867	0.286613	1.96453	2.76096	1.81619
ADCY6	20.4504	4.71173	9.2476	11.1275	12.291	7.86277	11.6316	7.7381	2.96944	4.96973
ADCY7	9.73433	2.7401	0.635024	1.56259	1.44419	2.57942	1.63553	1.09916	5.60131	0.968353
ADCY9	7.74252	0.663266	0.177332	0.596641	0.032719	3.30596	0.0410932	0.0670015	0.33662	0.0368458
ADCYAP1	0.168088	0.00774278	0.00684102	0.00522216	0.00572625	0.778241	0.00655066	0.00718207	0.00924628	0.00515947
ADCYAP1R1	0.882024	0.10067	0.0590685	0.0631018	0.136441	0.168598	0.859703	0.122488	0.0909283	0.516977
ADD1	73.8694	32.4963	34.5344	28.56	31.7477	20.0529	34.0031	25.1937	15.7279	14.8148
ADD2	1.17081	1.35237	0.0692771	1.71503	0.0424063	2.27191	0.0657122	0.0721068	0.190425	0.0499477
ADD3	19.1	4.03828	4.31668	6.47085	8.97264	5.24746	5.02687	5.49968	4.55478	1.77278
ADD3-AS1	1.26701	0.966593	0.0197731	0.548883	0.0142797	0.015392	0.0208884	1.0141	0.118666	0.0144186
ADGB	0.0341502	0.558826	0.020999	0.015703	0.0181706	0.0186307	0.0148944	0.0216108	0.00965177	0.287364
ADGRA1	0.0584727	0.833412	0.0137557	0.0135383	0.0154703	0.0117773	0.0104047	0.0178088	0.0139306	0.0114299
ADGRA1-AS1	0.975513	0.00482659	0.00290263	0.00199272	0.00190709	0.00239842	0.00299616	0.00298068	0.00259841	0.00188465
ADGRA2	140.713	29.099	20.3396	5.97977	2.92706	7.33548	11.2307	9.95726	11.8733	2.54442
ADGRA3	9.08399	3.57713	4.31104	5.26326	2.51011	0.230637	4.76576	2.19144	1.10049	3.96613
ADGRB1	4.57003	0.931327	1.14081	1.21026	0.216882	0.779045	0.382212	1.29602	0.289416	1.18399
ADGRB2	2.86209	1.16088	3.56892	0.11519	0.110341	1.08284	2.37899	0.142776	0.50701	0.0709593
ADGRB3	0.311966	0.0136561	0.0199525	0.0122754	0.0119608	0.0136222	0.0130875	0.580312	0.0136237	0.00954319
ADGRD1	7.3465	1.50912	0.364837	0.0440169	0.0445669	0.329706	0.576474	0.347832	0.389907	0.0470429
ADGRD2	0.827681	0.0336353	0.0180389	0.011906	0.0153169	0.0132918	0.0361536	0.0182518	0.0146923	0.0110329
ADGRE1	0.0585948	0.00891177	0.00557027	0.00402556	0.00326024	0.00470269	0.850624	0.00502478	0.0558146	0.00347109
ADGRE2	5.33127	0.731964	0.112366	0.194107	0.097905	0.520888	1.03935	0.136603	4.39773	0.437816
ADGRE4P	0.0130848	0.00770262	0.00407801	0.00284535	0.00330479	0.950236	0.00433028	0.00414899	0.00764945	0.00261954
ADGRE5	37.6228	11.6624	3.42984	0.511978	1.66064	6.05769	1.43452	1.39371	13.2233	3.00308
ADGRF1	1.62713	0.0573349	1.91427	0.0692116	1.59871	1.45073	1.05673	0.101877	3.36191	1.76208
ADGRF2	0.277692	0.0650747	0.0406618	0.0294374	0.0381844	1.35924	0.0367663	0.0739646	0.0513901	0.0275903
ADGRF5	3.67108	2.00269	3.0863	0.951746	0.150804	0.866267	12.2834	1.94598	0.722766	0.318984
ADGRG1	10.7586	27.7681	14.5127	22.2865	7.03643	10.4973	36.3942	9.81697	2.78321	17.146
ADGRG2	2.82936	0.0547519	1.9032	0.0195201	0.0186545	0.0146437	0.0156348	0.0214708	0.099089	0.0236753
ADGRG3	1.59698	0.129625	0.0443903	0.0218372	0.024501	0.0257448	0.0430595	0.0404422	0.054312	0.0191071
ADGRG5	1.02789	0.708945	0.0273826	0.855119	0.0233253	0.0217468	0.0218162	0.0380871	0.254745	0.0209436
ADGRG6	3.70054	2.80651	2.16577	2.43904	13.3308	4.33482	0.35923	8.28019	0.575422	3.00771
ADGRG7	0.633769	0.0471223	0.0291691	0.0225384	0.0319677	0.0282582	0.0292866	0.0652757	0.0818616	0.0307511
ADGRL1	15.7561	3.25758	1.63828	4.3727	3.40306	2.23829	1.94987	3.59134	1.35099	3.44177
ADGRL2	31.906	5.21841	4.80241	2.80478	0.171993	5.09055	3.36807	3.2532	2.60574	1.77887
ADGRL3	2.11092	0.0503283	0.635174	0.0419931	0.043874	1.89398	0.0531901	1.02987	0.10537	0.0353034
ADGRL4	6.49473	2.59666	0.936244	2.46493	1.00429	0.102417	0.905963	6.82535	0.536854	0.132561
ADGRV1	0.520106	8.01386	0.743163	1.13404	1.17301	1.82387	1.21331	1.82701	0.473604	5.07803
ADH1A	0.981989	0.00246052	0.00225261	0.00144029	0.00156434	0.00194471	0.00225949	0.00256473	0.00198401	0.00153986
ADH1B	14.6019	0.889533	0.20924	0.0551693	1.11112	1.53385	0.0623228	0.0697374	0.158639	0.308453
ADH1C	1.00803	0.00386647	0.00549793	0.0031032	0.00314408	0.00399058	0.00458902	0.00480494	0.168288	0.794686
ADH5	47.8146	11.3697	8.01291	11.6513	2.16045	11.1744	3.74159	5.78387	4.87689	10.4143
ADH5P2	0.901915	0.552687	0.0235757	1.00609	0.0201457	0.0196353	0.0263826	0.406693	0.0258358	0.0170421
ADH5P3	0.791673	0.0352567	0.0305257	1.00083	0.0304725	0.0294144	1.05152	0.0349696	0.0356513	0.959689
ADH5P4	2.86092	0.622047	0.0355559	0.994032	0.0299097	0.898417	0.0349727	0.396378	0.0946147	0.0331534
ADH6	0.433471	0.0245666	0.0271355	0.0155633	0.0168687	0.0164413	0.0212701	0.0253327	1.40132	0.0180309
ADH7	0.0290341	0.00680694	0.0112382	0.00615112	0.00740868	0.0101932	0.0808155	0.828177	0.011199	0.0089766
ADHFE1	3.54687	7.08958	2.91277	1.68338	1.10177	3.89796	6.62842	4.18864	0.861912	0.0887063
ADI1	49.587	79.4953	40.4899	37.2097	52.9232	47.3929	46.0655	27.3432	23.2798	38.2135
ADIPOQ	0.00269333	0.0734741	0.00263984	0.00236158	0.00430723	0.00265547	0.00349208	0.901927	0.00381815	0.00263169
ADIPOQ-AS1	0.00755721	0.954659	0.00477182	0.0039638	0.00411113	0.00393992	0.00521249	0.00670109	0.0053364	0.00374679
ADIPOR1	8.13052	22.7262	6.0645	17.473	20.8759	11.912	4.12841	8.99699	12.8712	10.8212
ADIPOR2	18.5982	4.84724	4.79619	3.53275	3.64171	3.98258	10.4402	6.38699	7.90982	2.86433
ADIRF	302.166	35.6238	43.1762	16.2759	8.989	37.9896	40.1257	3.8365	29.465	12.3526
ADIRF-AS1	29.3254	4.67563	1.97646	0.256532	0.462577	2.37179	1.77409	4.60296	2.3549	0.199701
ADK	1.70952	2.71076	0.158711	1.18403	7.36975	4.95743	2.66083	0.160043	2.85822	7.2307
ADM	0.199307	2.54782	0.0292387	1.00794	1.00013	0.0262973	2.07963	0.958239	1.17922	0.972182
ADM2	1.61783	0.102149	0.343721	0.02947	0.0357174	0.0359055	0.0462214	2.28691	2.9565	0.545577
ADM5	0.521991	0.0223007	0.0221442	2.04575	0.3523	0.0184722	0.0204386	0.0267193	1.95327	0.0166182
ADNP	23.3241	11.2218	9.36667	11.2561	13.2544	9.38812	23.1647	10.5498	3.93363	11.5407
ADNP-AS1	0.00786717	0.00523983	0.00587209	0.00449532	0.982194	0.00505226	0.0057334	0.00566773	0.012905	0.964974
ADNP2	2.12822	1.04966	5.32951	4.36251	9.64921	6.03391	0.14988	5.87765	0.922819	3.49663
ADO	14.364	0.760047	1.68683	3.73979	6.09244	2.45384	3.33046	0.915423	4.84203	8.81512
ADORA1	0.00111388	0.00436444	0.00109093	0.986495	0.00152963	0.00110014	0.000984194	0.00146197	0.000954358	0.000905508
ADORA2A	0.113672	0.0206802	0.749434	0.0150452	0.0146103	0.0146505	0.0136501	0.0287197	0.0171147	0.012424
ADORA2A-AS1	2.48613	0.0642042	0.0637058	0.0737054	0.0487644	0.0678168	0.451729	0.616546	0.0649296	0.0624681
ADORA2B	0.0365507	0.00564875	0.00746582	0.00580754	0.0060555	0.00737203	0.279218	0.00733475	1.63816	0.00638789
ADORA3	3.92776	1.42231	1.05794	0.230334	1.06422	1.12503	1.51682	1.4248	1.13419	0.096599
ADPGK	3.67926	1.78654	1.21938	5.84192	4.64976	1.91959	1.47285	3.48502	4.73081	5.21485
ADPGK-AS1	0.102687	0.694968	0.032395	0.0179297	0.0195463	0.0178466	0.019509	0.0299323	0.0503544	0.014831
ADPRH	0.201061	0.23109	0.0192809	0.287089	0.022592	0.016038	0.0333728	0.999715	0.0616576	7.1281
ADPRHL1	5.31745	4.32555	4.29888	9.76493	4.31557	8.37094	3.01697	5.23442	2.04698	1.30831
ADPRHL2	8.90101	9.33167	10.8726	5.59813	0.130053	9.00964	15.6045	2.14208	0.664463	5.74582
ADPRM	2.88667	3.37691	0.0850604	0.0600924	0.185677	2.54794	1.1194	0.650386	1.98225	1.10562
ADRA1A	0.946247	0.00421181	0.00430229	0.00297972	0.00344595	0.00402989	0.00407566	0.00500771	0.022051	0.0036493
ADRA1D	1.04992	0.766866	0.0224216	0.0333976	0.016422	0.0256593	0.0267366	0.0300849	0.0130676	0.0154223
ADRA2A	4.09998	0.863749	0.514607	1.03254	1.70449	0.914064	0.0669165	3.03851	0.709236	0.0559031
ADRA2C	21.9383	2.0304	4.2531	3.16991	0.280001	3.97022	5.14407	0.814782	2.23361	5.1656
ADRB1	6.44659	1.77568	2.49597	1.21088	3.5399	1.22574	1.86947	2.96587	0.282144	1.18775
ADRB2	2.63614	2.21421	1.18339	1.78285	0.762755	0.0975389	1.67637	3.78119	1.71549	1.15007
ADRB3	1.6729	0.0850222	0.0284631	0.0236209	0.0544938	0.0220679	0.039417	0.0304955	0.0253295	0.0181914
ADRM1	28.4919	26.7902	11.8463	12.2017	11.2508	7.93581	16.1522	10.096	22.4459	9.78913
ADSL	5.50004	12.0082	3.61276	13.2082	1.15502	3.1925	2.56657	2.14388	6.48179	14.131
ADSS	9.46873	1.75137	4.51538	3.21642	7.48257	4.03974	4.6994	4.81062	3.48975	6.52602
ADSSL1	5.19528	2.01696	1.71131	1.6873	2.15429	12.391	1.00062	2.44325	0.33781	0.0621426
ADTRP	0.492925	0.0173694	0.0285694	0.0166433	0.0151292	0.0198252	0.247009	0.751372	0.394468	0.0166886
AE000658.22	2.02619	2.04229	0.809802	1.11424	0.77222	0.0412185	0.0495363	0.0610225	0.100758	1.98272
AE000658.25	0.798704	0.0275125	0.0251073	0.0171956	0.0148304	0.0163782	0.0225826	0.0281851	0.0353577	0.0141468
AE000661.37	0.010363	0.0077656	0.0112684	0.0109918	0.00963055	0.576873	0.0120607	0.0126591	0.33933	0.0090576
AE000662.92	0.00950233	0.00848181	0.0041412	0.00324492	0.0039811	0.00340561	0.00390617	0.00511891	0.00462911	0.953589
AEBP1	907.98	52.0677	56.449	7.36534	5.36072	45.454	26.329	13.1728	47.404	4.41769
AEBP2	9.99488	7.58028	10.041	1.19449	8.71361	4.51837	2.97274	6.69769	3.68814	4.59877
AEN	17.0976	5.75302	0.335933	5.00844	4.66131	1.72534	2.74969	0.361227	0.804714	0.502767
AES	178.515	69.5248	71.9615	41.2925	86.4811	44.6482	50.8129	46.6014	32.5375	72.625
AF001548.3	1.91099	0.00518759	0.00433294	0.00344178	0.00331453	0.00401813	0.00459538	0.00485612	0.0560699	0.00319287
AF001548.5	1.16227	0.0077207	0.574363	0.00620415	0.00565135	0.938739	0.00847738	0.00780576	0.282099	0.00666675
AF011889.2	0.014236	0.00908541	0.00484805	0.00364118	0.00393058	0.945168	0.00537706	0.00507729	0.00870611	0.99993
AF011889.5	0.842848	0.0350053	0.0312226	0.86827	0.0223455	0.0203666	0.0261679	0.0543579	0.0800891	0.0193266
AF038458.5	0.003062	0.00153799	0.00165107	0.00126466	0.00127151	0.00132679	0.00151809	0.0018677	0.985319	0.00118085
AF121898.3	1.71124	0.0555307	0.0327381	0.0229848	0.0278582	0.0240298	0.0319513	0.039869	0.0308338	0.0229685
AF127577.10	2.47038	4.59334	2.84113	1.24853	0.980366	1.03605	3.04246	0.677489	0.0718999	1.03835
AF127936.9	0.0182168	0.0089251	0.720824	1.00594	0.00640579	1.00724	0.006844	0.00845521	0.211986	0.00516511
AF131215.1	0.981989	0.00246057	0.00225265	0.0014403	0.00156437	0.00194474	0.00225954	0.00256475	0.00198404	0.00153986
AF131215.9	3.11566	4.1497	1.1864	1.20278	1.39803	0.105207	0.581513	0.19686	1.40158	0.662265
AF131216.6	0.759263	0.0244894	0.0172491	0.0205774	0.0213889	0.0198424	0.0220637	0.0249473	0.018382	0.0717973
AF131217.1	6.46237	0.221418	1.13764	0.890306	0.114945	0.137949	1.07571	0.791987	0.771227	0.396452
AF146191.4	0.589513	1.02492	0.0982042	0.0319695	0.0254911	0.0405047	0.0722438	0.0577447	0.0257081	0.0336973
AF186192.1	1.28258	0.447875	0.558378	0.0672605	0.0774859	0.0716255	0.0699613	0.158762	0.187015	0.0790559
AF196972.3	0.00560814	0.0117395	0.00431498	0.00431782	0.00448057	0.00427566	0.00853451	0.947117	0.00577957	0.00383213
AF213884.2	0.822717	0.0484438	0.0513684	0.0281931	0.0328255	0.0429981	0.0370459	0.0482967	0.0541025	0.834009
AF224669.3	0.744709	0.923396	0.0480755	0.0244509	0.0259339	0.0328105	0.0510707	0.0455537	0.0728028	0.031197
AF228730.8	0.000717945	0.000792433	0.000532849	0.000609531	0.000414486	0.000552908	0.000723503	0.000636108	0.000460795	0.994559
AF230666.2	0.000494279	0.000470375	0.000448898	0.000392677	0.996256	0.000375153	0.000389323	0.000555922	0.000265054	0.00035235
AF240627.2	0.894091	0.0192308	0.0106096	0.00740432	0.0101456	0.00860194	0.0106017	0.0188828	0.0117348	0.00869779
AF241725.4	0.70205	0.0206891	0.0296975	0.018608	0.0217798	0.0258377	0.0921193	0.0401275	0.0272418	0.0218488
AF241726.2	1.07984	0.0239047	0.0260969	0.0165547	0.0177247	0.861896	0.0971676	0.0271444	0.112621	3.73705
AF277315.13	0.000494271	0.000470367	0.000448885	0.000392653	0.996256	0.00037514	0.000389306	0.000555906	0.000265044	0.000352347
AF277315.19	0.0325056	0.00181403	0.00128253	0.0011473	0.00131401	0.956861	0.00127705	0.00131533	0.00124486	0.0012379
AFAP1	13.4267	1.63666	0.756391	0.394601	0.256623	2.18045	3.67334	3.80118	1.68693	1.18714
AFAP1-AS1	1.88706	0.0195791	0.0136482	0.00903003	0.00936662	0.00991206	0.0144624	0.0150714	0.0130124	0.00885671
AFAP1L1	5.20139	0.976578	1.09079	0.0563758	0.0547081	0.0647129	0.813808	0.406152	0.347181	0.988299
AFAP1L2	5.94836	0.601545	2.20061	2.32494	3.50615	3.42015	0.208248	0.126509	0.208974	1.45451
AFF1	11.0688	21.0671	12.2432	11.5059	24.9303	9.98989	11.8832	8.64214	4.76367	10.9058
AFF2	0.981943	0.00155856	0.00155311	0.00109793	0.00120774	0.00126136	0.00144068	0.00174417	0.00703809	0.00115557
AFF3	3.96441	0.75409	0.0452587	0.0986962	0.160577	2.01611	2.48407	0.0734968	0.372118	0.0311652
AFF4	18.399	15.9687	11.0318	16.418	19.6103	7.45149	7.41165	8.23849	2.47963	10.991
AFG3L1P	7.54742	0.912705	3.10758	0.300493	3.10452	2.50387	0.83078	0.127085	0.503048	0.0625024
AFG3L2	11.515	12.8473	1.10226	8.86562	7.7969	3.03732	12.1716	7.14677	4.79112	4.72607
AFMID	5.54977	12.542	7.75488	11.1656	12.0467	7.38076	6.56416	4.29733	13.6359	18.0629
AFP	0.927628	0.00910288	0.00842779	0.00633033	0.00713729	0.00622325	0.00677189	0.00897447	0.0134203	0.00598423
AFTPH	16.7169	22.9438	8.14229	9.24026	21.9292	12.4959	12.7684	14.6848	5.05291	13.0256
AGA	4.90312	4.65754	2.46446	4.31535	0.149357	0.120361	3.02776	2.24863	1.69189	2.42153
AGAP1	0.616777	3.58576	2.48829	0.668854	0.934057	4.44297	1.10924	2.25874	0.252945	0.642361
AGAP1-IT1	0.00484973	0.0033254	0.00430314	0.00358445	0.00330462	0.538689	0.00673896	0.00396135	0.427966	0.00327786
AGAP10P	0.0581233	0.0201882	0.0186001	0.220665	0.0150835	0.0196205	0.0214165	0.0224551	0.593189	1.01066
AGAP12P	0.0685687	1.02052	0.79209	0.0125781	0.00773873	0.0108113	0.0162938	0.0187317	0.0445445	0.00812585
AGAP14P	0.0616044	0.0552701	0.0147796	0.0139134	0.0168364	0.0150688	0.084819	0.732154	0.0138318	0.991722
AGAP2	2.533	0.836533	0.0634535	0.887976	0.0441018	1.07554	0.0605577	0.894376	0.561533	0.0429285
AGAP2-AS1	2.50425	2.35754	0.095154	2.5798	2.19917	0.0641027	0.0860759	1.23312	0.44455	0.43624
AGAP3	23.1993	22.1516	3.40019	6.39024	4.73691	12.1319	14.8793	9.36254	17.7461	4.00192
AGAP4	8.46652	4.06814	4.98039	5.38043	1.12555	2.94809	0.834245	1.7919	2.68069	1.72403
AGAP5	0.000564926	0.000452267	0.000446721	0.995546	0.000354586	0.000426092	0.000529608	0.000496708	0.000810313	0.000372818
AGAP6	10.9758	10.7281	4.74127	3.73548	0.302467	6.8709	4.6599	1.65361	4.04266	2.28982
AGAP9	0.566825	1.51015	0.0859455	0.764146	0.0556346	0.822753	0.757817	0.0966177	0.285618	1.0545
AGBL1-AS1	0.318975	1.94038	0.131648	0.0476185	0.0474781	0.0463803	0.158357	1.08987	0.165409	0.0538787
AGBL2	1.80145	0.926573	0.594961	0.027678	0.0237229	0.0280778	0.440479	0.040417	0.0899857	0.0266561
AGBL3	2.14537	0.574254	1.08262	2.68532	2.03346	1.75663	0.0838414	0.388219	1.19017	1.06012
AGBL4	0.908943	0.0487372	0.0537638	0.0343378	0.681893	0.0426967	0.0888607	0.0598713	0.0459021	0.0349944
AGBL5	26.3223	9.03631	5.22693	6.14225	4.03076	6.95004	6.22701	7.93388	8.26599	4.86448
AGFG1	8.92796	3.63739	3.91647	6.9837	1.87869	3.64201	1.95532	3.4482	5.91455	1.69571
AGFG2	2.98144	1.88423	1.26244	4.95396	1.62488	5.00924	3.36656	1.44779	2.28152	4.18794
AGGF1	4.28752	3.5795	1.8035	1.55833	1.72668	5.43318	2.5131	5.04774	2.23115	3.81929
AGGF1P1	2.66633	0.0292814	0.0255895	0.109769	0.023792	0.0262885	0.0281797	0.0326426	0.0363614	0.0217672
AGGF1P10	1.70213	0.0164987	0.0178628	0.133956	0.0165509	0.0181407	0.0202974	0.0220839	0.0369134	0.0155663
AGGF1P2	0.812655	0.0328888	0.0223586	0.0127307	0.0182998	0.0217829	0.0218661	0.0252932	0.0143059	0.0178186
AGGF1P3	0.804762	0.0185501	0.0134269	0.108273	0.0113347	0.00851018	0.00914317	0.0101246	0.00828692	0.00758862
AGGF1P5	0.432123	0.235441	0.04157	0.0296491	0.023661	0.0245271	0.0307784	0.0441563	0.117145	0.0209489
AGGF1P6	0.682019	0.278235	0.0691294	0.0490664	0.0493246	0.527677	0.055385	0.0952071	0.154402	0.0395546
AGK	1.84782	1.08954	1.07437	0.432112	3.13584	2.11747	2.96111	0.0668961	0.213996	1.06084
AGL	4.10534	1.45459	2.13219	7.4908	1.09868	0.672268	5.4422	2.29399	3.27683	1.03311
AGMAT	1.12119	0.0268143	0.651734	0.0268419	0.975591	0.0254302	0.0342627	1.05241	0.0651556	0.0205641
AGO1	6.97527	10.9082	4.20159	5.12068	2.4734	4.80671	3.95228	5.46482	3.84503	2.25202
AGO2	12.3506	6.92416	7.70738	3.46537	11.396	8.60616	4.40343	3.96676	1.03522	12.1449
AGO3	9.29373	7.00411	3.61376	0.743458	2.71933	5.24062	2.95479	3.98433	2.03423	1.41164
AGO4	13.942	5.61395	2.08722	1.18618	0.955483	0.677671	1.21237	3.43882	2.84103	1.04527
AGPAT1	29.6674	8.73716	10.441	3.87588	5.51943	8.00894	15.3838	1.73043	6.01126	1.62463
AGPAT2	19.5259	19.8054	16.0718	3.83446	3.08796	5.38783	5.52025	5.20357	14.3211	2.24169
AGPAT3	5.86996	3.77444	4.00102	6.5619	8.47589	14.5867	8.23829	19.572	2.78566	4.13412
AGPAT4	6.27432	0.455751	0.840113	0.0686	0.43828	0.0665103	0.442321	1.51856	1.08019	0.815366
AGPAT4-IT1	0.623635	0.0139347	0.0184603	0.0127153	0.0131316	0.0140027	0.257985	0.0190087	0.0149261	0.0122009
AGPAT5	2.05452	1.97539	0.059202	1.56784	2.11501	0.0478862	1.98609	1.23503	3.59608	0.362947
AGPS	2.89683	4.46875	3.15753	0.0796216	5.44532	0.496858	2.29579	2.44529	0.640884	0.0731331
AGR2	9.36845	28.9185	48.595	31.1546	53.3763	21.5821	20.152	30.7862	17.8068	27.2602
AGR3	0.897667	14.3553	8.14018	13.9235	19.7554	4.54618	3.21396	14.0079	1.13979	8.02009
AGRN	3.73105	0.416037	4.5864	5.77976	0.182161	2.99533	1.96815	8.21326	1.60891	0.518939
AGRP	0.184919	0.565223	0.0147917	0.0112497	0.00986092	0.00946419	0.0132059	0.169532	0.0126256	0.00912847
AGT	2.79421	0.0391061	0.0368781	0.0215092	0.0259999	0.0283209	2.77185	0.14365	1.11749	0.0209779
AGTPBP1	2.91052	4.00979	0.0790037	0.0772435	0.939198	0.076177	0.51921	0.106221	1.19709	0.0855487
AGTR1	0.7641	0.0592843	1.94245	0.0289784	1.99756	0.0306198	2.07587	0.0633968	0.0830474	0.954692
AGTRAP	19.9607	55.4768	14.7469	17.1493	7.03597	16.2888	23.3245	17.421	5.89533	11.7007
AHCTF1	7.3022	14.0904	5.33504	6.51487	4.77029	4.71269	3.46976	5.01604	2.92578	1.8629
AHCY	18.3741	13.5856	13.2774	17.8513	5.75077	10.0327	18.7533	12.6793	11.6	11.0955
AHCYL1	26.729	14.5381	16.9422	7.66919	16.4691	5.30613	11.1904	17.4423	14.9687	20.7448
AHCYL2	7.86715	1.66579	9.58112	1.85782	4.90698	1.68554	4.76971	4.57673	2.96427	3.12489
AHDC1	2.99946	1.4768	1.10059	0.0793743	0.353609	0.907015	1.13729	3.40064	2.42568	0.11953
AHI1	12.8497	6.46217	1.76899	3.45643	4.83994	4.02143	14.5292	2.1683	7.1749	2.72895
AHNAK	129.19	70.9055	44.4559	23.2008	25.7087	37.5855	43.386	32.3282	56.1921	45.0475
AHNAK2	56.2399	0.744638	4.58277	0.131986	0.146729	1.56934	0.332011	0.441426	0.74056	0.070603
AHR	11.7585	2.80325	1.19047	2.24925	0.581819	1.1356	2.06854	1.11892	6.07576	1.01795
AHRR	1.33858	2.96809	0.694531	0.0308882	0.033812	0.759157	0.037211	0.0532563	0.0502863	0.0341881
AHSA1	17.4405	16.1893	6.92563	9.18192	4.70655	14.4353	5.42333	10.2509	5.03417	5.41245
AHSA2	43.8634	24.014	17.3156	13.8717	41.1393	12.1457	29.4118	25.0284	20.5112	22.6988
AICDA	0.605021	0.057027	0.0406992	0.031254	0.0533714	0.0294521	0.901793	0.165933	0.090004	0.0254451
AIDA	6.68108	1.66092	1.12752	4.25256	14.3104	0.683456	3.24384	5.29331	2.5738	2.17318
AIF1	10.6715	2.58727	3.4856	0.092338	0.186298	4.77918	1.28972	0.916898	21.4883	1.50294
AIF1L	0.81495	5.43593	2.23894	1.11195	0.215779	0.0612702	1.87315	0.0873051	0.105375	0.0553555
AIFM1	5.06376	9.50161	3.75757	15.3962	9.53789	4.22508	8.22359	21.8686	5.39763	13.0281
AIFM2	12.6066	2.27601	0.31149	1.15777	0.0897138	0.0793737	0.856645	8.32328	0.322832	7.97624
AIFM3	0.390943	1.14575	0.991286	0.371106	0.0636221	0.0552402	0.0766075	0.0768289	0.191151	0.637468
AIG1	11.3017	11.8402	5.60272	7.83777	7.03536	6.3825	7.43543	7.37024	11.6625	4.53164
AIM1	2.47524	22.7639	2.36964	5.24262	9.25219	11.1269	11.7949	6.49605	4.34895	12.1296
AIM1L	0.782257	0.0217081	0.0223531	0.0192819	0.0148753	0.0165054	0.0164838	0.0275927	0.0629401	0.0160029
AIM2	0.437738	0.22394	0.0123197	0.246605	0.0148987	0.0112591	0.0256298	0.0244205	3.99199	0.0111974
AIMP1	29.6942	19.2913	6.73426	12.5823	24.0925	6.50557	11.3356	10.5964	2.69306	9.47502
AIMP1P1	0.799368	0.0319937	0.0179283	0.0151074	1.01266	0.0156634	0.0342681	0.0216149	0.0372578	0.0141423
AIMP1P2	0.988513	0.504134	0.0236771	0.028093	0.368558	1.03343	0.032811	0.0265267	0.0299607	0.964302
AIMP2	4.86356	1.98018	2.27244	1.11237	2.59012	4.31367	1.70742	1.21492	4.04183	2.90347
AIP	37.0456	11.091	11.8212	14.5337	9.85611	8.82308	6.98732	10.4801	6.58614	11.7758
AIPL1	0.011347	0.0113917	0.00824957	0.00876573	0.908028	0.018641	0.00652943	0.00951245	0.0109789	0.00655587
AIRE	0.118089	0.0143885	0.00833919	0.00576854	0.0058038	0.00894784	0.0135811	0.808974	0.00962095	0.00648737
AIRN	0.00459689	4.9353	0.00393097	0.00340365	0.00313314	0.00349474	0.0331196	0.00412887	0.00554288	0.00334504
AJ003147.8	0.654566	0.0804278	0.0432467	0.0215505	0.0349174	0.0269179	0.0331312	0.0454896	0.0372473	0.0225053
AJ006998.2	0.874135	0.0910539	0.0635769	0.0554583	0.806931	0.0543403	0.0883175	0.826983	0.0873427	0.0518608
AJ011932.1	0.684764	0.115359	0.0304602	0.0241999	0.0324617	0.996111	0.0415948	0.0277895	0.027123	0.0201367
AJ239322.1	1.34057	0.0390713	1.0693	0.0272217	0.030651	0.0288175	0.0368187	0.0483301	0.0377506	1.34146
AJ239322.3	0.843974	0.0334879	0.0114929	0.00797775	0.00517501	0.0114561	0.0593425	0.012222	0.00918905	0.00568241
AJAP1	2.92825	1.11118	0.0472801	0.0319691	0.0395368	1.74272	1.94561	0.0761371	0.0463829	0.0309448
AJUBA	1.69075	0.154699	4.34965	2.27187	1.13893	0.636835	2.65686	1.30348	3.73666	1.06026
AK1	9.67677	0.715714	4.1684	2.30253	7.01194	4.58476	4.61774	2.86756	2.93093	0.123659
AK2	20.5755	22.8427	11.8726	17.6924	8.37869	15.0251	16.9317	8.028	5.3008	8.35251
AK3	21.8247	3.09041	8.47174	24.2776	10.3196	4.62254	12.6301	1.91011	3.67078	2.18241
AK4	2.91049	1.57258	1.05123	2.0884	1.8424	8.90319	0.0801899	1.10524	0.294126	3.15216
AK5	5.03156	1.74152	0.106354	1.13743	0.0905365	2.24686	0.469917	0.222523	1.86075	0.092546
AK6	4.03089	5.47488	5.46522	1.44054	10.4263	3.82772	3.35094	7.10257	4.45126	4.42969
AK7	0.0728193	0.00574563	0.00585688	0.00412094	0.00452535	0.876887	0.0053526	0.00621131	0.0131127	0.0053681
AK8	0.0538574	0.0112	0.00888811	0.00819768	0.00672545	0.00686184	0.00908581	0.880208	0.00874346	0.00623249
AK9	1.56599	0.463046	1.29855	0.0473798	1.00598	0.0466636	0.0567554	2.37032	1.09789	0.0474277
AKAP1	26.548	22.0808	13.8772	18.3406	10.1338	23.7738	12.6713	11.5459	9.71295	18.3157
AKAP10	7.50141	3.48476	3.1659	2.54165	0.23676	1.82278	1.14054	3.6426	3.2106	1.253
AKAP11	19.6448	6.75499	3.06765	15.2944	13.0523	5.55323	9.53914	2.24547	3.03144	6.81662
AKAP12	33.1331	2.81187	1.10264	2.23398	0.0911609	3.20415	1.11912	1.91111	3.05951	1.33333
AKAP13	22.2157	8.24754	4.92548	4.7638	4.91053	2.86014	9.82219	9.43454	6.9249	2.89519
AKAP14	0.259078	0.0215794	0.0220079	0.0163354	0.0218011	0.0209958	0.10088	1.49756	0.0224649	0.0172973
AKAP17A	8.43935	9.68966	16.2862	13.635	9.58177	1.52772	2.53818	16.0671	12.339	10.896
AKAP3	0.00108349	0.00141253	0.992331	0.000757431	0.000915348	0.000741111	0.000784808	0.000814975	0.000544851	0.000614594
AKAP5	0.205829	0.647905	0.0133135	0.00981157	0.0126869	0.00990717	0.0168917	0.0222035	0.0507661	0.0106853
AKAP6	2.68683	0.138762	0.0846661	0.050464	0.0539051	0.05099	1.67184	0.122747	0.0900261	0.049775
AKAP7	0.659435	1.20463	1.95928	3.19369	0.0750403	0.490872	5.47308	3.30585	0.818901	0.819227
AKAP8	15.3623	8.06125	0.571994	4.38978	2.46741	2.78605	8.91308	3.76282	0.861222	4.82414
AKAP8L	46.595	41.9544	22.0456	5.20855	4.7291	16.6443	15.2871	20.6077	14.6144	7.31397
AKAP8P1	0.863322	0.0115599	0.0161899	0.0105717	0.00865786	0.0193067	0.0144362	0.0169129	0.0298402	0.00920308
AKAP9	28.4212	43.1719	23.252	25.1674	64.3434	20.5748	12.1074	27.9642	3.42128	23.5765
AKIP1	6.37578	1.21581	4.94516	3.71009	1.42957	1.49121	4.20935	1.76661	5.69142	1.165
AKIRIN1	13.9155	15.9575	3.79936	6.24319	8.40241	2.89706	7.17346	19.6857	6.92833	8.99745
AKIRIN2	0.0970781	0.0224813	0.0220427	0.846302	0.940168	0.0144637	0.922895	0.0208568	0.0912395	1.02247
AKNA	13.5179	3.28568	2.74622	1.43494	0.549013	2.54717	0.697263	2.50987	13.6646	1.04731
AKNAD1	1.12185	0.676406	0.0192856	0.0164772	0.0200963	0.0172811	0.0187435	1.04832	0.0471797	0.0143587
AKR1A1	36.9739	61.2858	30.8452	18.5771	7.90004	34.4852	24.3998	24.8092	20.2674	17.4564
AKR1B1	14.202	1.30326	2.18827	0.158313	0.123032	0.380072	3.96969	0.243316	22.3591	0.0730026
AKR1B10	1.21768	0.08534	0.0127625	0.0103788	0.0109434	0.00951084	0.00926529	0.617589	0.0162548	0.0102708
AKR1B10P2	0.979753	0.130189	0.0917252	0.0632506	0.0625133	0.0655583	0.398792	1.06178	0.0923432	0.0540961
AKR1B1P2	0.898311	0.0120433	0.0127598	0.00812525	0.00884039	0.00854554	0.0111441	0.0166308	0.0157031	0.00789661
AKR1C1	14.3436	1.45597	1.60193	1.06858	2.14153	0.96995	3.51358	3.55123	0.740696	1.6129
AKR1C2	14.8808	0.140842	0.672253	2.35008	1.21428	1.25442	2.92079	5.20015	3.23908	1.12733
AKR1C3	8.91452	4.9684	19.2974	20.6193	15.0217	11.8623	8.15393	20.9306	9.6851	13.5468
AKR1C4	0.000532946	0.000577246	0.000448209	0.995907	0.000420446	0.000385253	0.000464638	0.000548844	0.000350155	0.000365409
AKR1D1	0.959667	0.0163223	0.0208486	0.0134457	0.0156182	0.0171994	0.0890105	0.825327	0.0266923	0.0158689
AKR1E2	0.00115421	0.0899266	0.899574	0.000940933	0.00154038	0.000941168	0.00100349	0.00198483	0.00199371	0.000941065
AKR7A2	25.0368	18.2021	10.9568	21.2119	7.15745	18.4214	12.6038	15.8207	12.4982	13.0908
AKR7A3	0.0385919	0.00635031	0.00827599	0.00572065	0.996385	1.88927	0.00800832	0.00974179	0.0319219	0.00573482
AKR7L	0.447986	0.969004	0.0176549	0.0120725	1.02716	0.0119084	0.0139454	0.471918	0.0144867	0.0138615
AKT1	25.7591	19.5974	21.4782	7.45695	6.96404	6.79007	2.50271	7.57254	9.4915	9.38749
AKT1S1	25.9518	6.14033	13.1865	12.2995	5.60679	3.74294	11.5997	13.9154	7.67102	5.88605
AKT2	22.6208	12.3141	9.69505	1.71832	2.15619	7.30383	9.25731	3.30875	1.08186	9.54375
AKT3	16.3464	18.1236	16.3015	5.92433	12.9166	6.77982	3.39074	16.6523	3.35564	9.20915
AKTIP	27.4965	26.8915	15.1894	12.5981	7.37646	15.0598	8.72816	3.47751	9.67257	6.50999
AL022237.3	5.72025	2.22875	1.19948	10.1513	0.611763	4.33319	5.75649	2.62517	5.70776	3.66588
AL022341.3	0.00213694	0.001293	0.00117569	0.000942955	0.988956	0.000934545	0.00102846	0.00156824	0.00104271	0.000921095
AL022344.2	0.943988	0.0082145	0.00598802	0.00458861	0.00436031	0.0051517	0.00759213	0.00659608	0.00925077	0.00426948
AL022344.5	0.436741	0.0291471	9.31119	0.0223758	1.01993	0.0299675	0.0274997	0.0492694	0.0386897	0.0351939
AL022344.7	0.759699	0.0219968	0.0159333	1.01594	0.0118722	0.0128591	0.0151512	0.0175313	1.11575	0.0132708
AL022393.9	1.30574	0.0621996	1.05489	0.04919	0.056437	0.0489381	0.0626371	0.152535	0.15313	0.0543028
AL022476.2	0.979102	1.21524	0.117677	0.642779	0.080162	0.0882152	0.124984	0.115794	0.143952	1.49209
AL035610.1	2.99836	1.22413	0.0494161	0.0409821	0.097279	0.042538	0.890118	0.540414	0.0801591	0.0366103
AL035610.2	0.0445584	0.0408721	0.00659093	0.73855	0.00393154	0.00433006	0.00720388	0.00657473	0.141747	0.00564142
AL050303.7	0.112011	0.381609	0.0592105	0.0467501	0.0755847	0.121649	0.0426354	0.0860175	0.0301859	0.0443477
AL121657.4	1.01653	0.875585	0.0125848	0.0124314	0.0112823	0.0117991	0.0113034	0.0159392	0.0180189	1.01452
AL133243.1	0.626652	0.833667	0.027077	1.03522	0.0199769	0.231518	0.0407608	0.0489238	0.11814	0.0180643
AL133243.2	2.1188	0.018848	0.788904	0.00728383	0.00838483	0.0096477	0.013467	0.01009	0.0166128	0.00796159
AL133243.4	0.908024	0.0332406	0.040462	0.027413	0.0354194	0.0314086	0.0339967	0.909216	0.0268524	0.953967
AL133244.1	0.294273	2.4592	0.407091	0.757151	0.0803426	0.0300171	0.869045	0.880046	0.195173	0.0276609
AL133245.2	0.973099	0.00368776	0.00311227	0.00252291	0.00233466	0.00292038	0.00362375	0.00334727	0.0028313	0.00252031
AL136419.6	0.959137	0.0401038	0.831554	0.0173432	0.0158658	0.0169588	0.043179	0.020724	0.0404468	0.0146881
AL157359.4	0.805707	0.0271018	0.0216464	0.0153027	0.0168534	0.0170794	0.0217072	0.0218322	0.0358359	0.0169336
AL162151.3	0.0103632	0.00776582	0.0112686	0.0109919	0.00962968	0.576876	0.0120612	0.0126594	0.339326	0.0090575
AL356053.1	1.15809	0.0185141	0.0252662	0.0143266	0.0148663	0.0155484	0.0187065	0.0232179	0.0771156	1.63435
AL356585.1	2.49172	0.0319423	0.029677	1.03484	0.029599	2.01808	0.97406	0.335353	0.032666	0.0220622
AL358852.1	0.0496359	1.03927	0.0101301	0.711453	0.00715477	0.00733749	0.0103605	0.0110099	0.144903	0.0087438
AL365181.1	0.16198	0.00910079	0.0100394	0.00536465	0.00598517	0.00655147	0.00699118	0.00879884	0.0251616	0.760027
AL513523.2	9.39634	7.13949	4.35495	2.60498	1.32139	0.843825	3.46713	0.864642	0.912168	0.0950789
AL589743.1	7.74732	3.17315	1.55486	4.0097	5.02765	3.91237	4.69293	3.00867	1.38956	5.48381
AL590762.11	1.13201	0.0107203	0.00874356	0.00902448	0.965552	0.0111803	0.00905742	0.829842	0.0168366	0.00703341
AL590762.6	2.16523	0.075935	0.0571911	0.387171	0.0450524	0.050265	2.04128	1.06073	0.0782798	0.0388712
AL672296.1	0.677801	0.031185	0.0240633	0.0344182	0.0147834	0.0213276	0.0610253	0.0469384	0.0327213	0.0557367
AL928768.3	0.209126	0.0733326	0.0431083	1.06671	0.0463976	0.0341544	0.066749	0.077917	0.346678	0.0358313
ALAD	9.65577	9.04461	1.18833	1.52387	5.39093	1.348	3.27094	5.0595	0.234666	5.28339
ALAS1	6.47983	11.0718	3.20701	10.3862	3.31194	3.23808	1.77961	4.25173	14.5136	6.76022
ALAS2	0.00863063	0.00169245	0.978542	0.00124857	0.00126704	0.00134004	0.00178836	0.00226213	0.00202427	0.00120492
ALB	1.61701	3.09946	1.10964	3.99025	9.46365	5.37699	0.0939465	1.01659	1.01014	4.22231
ALCAM	8.51141	39.1165	9.71723	17.128	25.649	13.0394	6.66447	11.3067	11.2046	10.6628
ALDH16A1	10.5523	4.67507	4.36601	2.53849	6.26202	8.18186	4.86419	1.27133	8.92327	2.36546
ALDH18A1	9.88388	16.0319	11.7024	17.8482	7.05459	4.71482	16.5788	8.92162	7.96484	14.299
ALDH1A1	53.2212	22.0148	59.6394	74.996	85.9306	49.1217	17.795	33.7846	15.9273	74.5694
ALDH1A2	20.933	1.10261	0.609995	0.252487	0.60964	2.7081	2.18045	0.623605	0.601904	1.37824
ALDH1A3	55.3603	22.251	11.1362	2.88247	8.37431	7.77003	13.8752	7.04082	2.85272	3.45685
ALDH1B1	40.5363	11.749	1.70745	14.8397	5.08246	3.68547	3.27883	4.03262	3.71436	5.37381
ALDH1L1	8.38169	9.24443	4.98602	2.95235	10.1978	4.86172	1.30793	2.69308	1.41915	4.95585
ALDH1L1-AS1	0.00172212	0.0025678	0.00196408	0.00187272	0.00176737	0.00148395	0.982512	0.00257507	0.00197897	0.00155616
ALDH1L1-AS2	0.209053	0.229975	2.97342	0.0257216	0.0205829	0.934631	0.39493	0.0326248	0.14753	0.0315297
ALDH1L2	3.95882	1.60786	0.555114	0.0933161	0.106094	1.04477	1.65993	0.373125	0.934505	1.66647
ALDH2	18.5977	19.9735	10.7524	11.2201	5.07041	5.66571	6.42551	12.5075	25.5929	4.1943
ALDH3A1	0.0351787	0.002892	0.00384043	0.00256666	0.00203374	0.860723	0.00374466	0.00348908	0.0828666	0.0026657
ALDH3A2	17.1973	30.1038	18.5187	27.8599	14.4868	34.6819	25.6314	13.9198	11.8409	19.7595
ALDH3B1	11.2043	1.85562	4.48181	1.56923	0.408642	0.103569	2.82413	0.774605	1.53383	2.2443
ALDH3B2	0.543837	0.997675	0.0133544	0.0148205	1.01759	0.224588	0.0349507	0.0385729	0.102731	0.0118825
ALDH4A1	3.39696	8.39259	4.68869	6.07018	3.22042	2.06471	1.58447	1.99372	0.48402	2.10425
ALDH5A1	2.2026	3.84749	1.25696	0.0985424	2.33069	0.094437	1.93352	0.49586	0.347242	4.39265
ALDH6A1	7.57727	14.2229	6.79698	6.64427	10.9267	11.2322	8.02372	15.7126	4.44525	8.41818
ALDH7A1	11.4518	10.9301	11.9163	10.593	14.0987	14.475	7.55388	7.92828	7.33286	11.72
ALDH7A1P1	0.177685	0.714616	0.0605508	1.18545	1.02902	0.269434	1.08159	0.0614201	3.42416	0.99608
ALDH7A1P3	0.962248	0.00496461	0.00600843	0.00355442	0.00260096	0.00333703	0.00363821	0.00585047	0.00531175	0.00248576
ALDH7A1P4	0.0107657	0.00266119	0.00208507	0.974482	0.00130072	0.00152162	0.0022053	0.00216844	0.00150661	0.00130375
ALDH8A1	0.43244	0.575409	0.0503194	0.0283708	0.032788	0.0341846	0.0316489	2.56186	0.221282	0.0316964
ALDH9A1	3.00665	18.9683	10.6193	8.46991	7.15883	8.01701	7.66019	9.10152	7.72346	4.27486
ALDOA	160.527	123.536	61.2732	46.2585	62.775	80.5341	50.1644	57.0648	37.4316	53.4359
ALDOAP1	0.128704	1.03029	0.0491773	2.16844	1.01737	0.391187	0.0739798	0.0386116	0.0764936	0.0257404
ALDOAP2	0.00432387	0.0062293	0.00373318	0.00371027	0.959565	0.00383336	0.00416534	0.00635346	0.00394239	0.00414361
ALDOB	0.00560807	0.0117398	0.00431506	0.00431772	0.00448067	0.00427567	0.00853473	0.947116	0.00577968	0.00383218
ALDOC	8.77981	2.08909	1.6638	0.0841157	2.00466	1.76758	5.25156	3.35603	0.922194	0.0811712
ALG1	7.42614	10.0395	3.11747	2.01719	2.14833	2.47343	0.981043	4.14993	0.599338	0.0475953
ALG10	1.52522	0.301584	1.03979	0.0907305	2.78203	0.0430183	0.0706811	0.0623772	0.0434378	0.0411291
ALG10B	3.93192	1.70072	1.62095	2.12709	0.106108	2.91236	0.983534	1.2824	1.27345	0.0614637
ALG11	2.17212	0.570415	0.0643625	0.0846043	0.042939	0.0588228	0.0823421	2.37548	0.497865	0.051052
ALG12	4.87765	4.08594	4.27212	7.56871	8.07335	7.66122	3.42684	6.49459	9.08038	2.45919
ALG13	3.74817	14.9153	4.55636	14.4147	14.6919	12.5822	2.3988	11.4917	10.0371	5.16379
ALG14	56.8724	17.2946	13.2309	7.73548	12.4376	7.56029	8.17916	3.954	4.4544	5.28117
ALG1L	0.0423649	0.906825	0.00768688	0.00651625	0.00520192	0.956789	0.00645432	0.00864643	0.053582	0.00593341
ALG1L10P	0.882004	0.00285503	0.00498976	0.00393502	0.00831283	0.0411942	0.00733381	0.00459718	0.0396423	0.00513574
ALG1L13P	0.0145798	0.920957	0.00896044	0.00615343	0.0067918	0.00693768	0.00926729	0.0113313	0.00909611	0.00592495
ALG1L14P	0.882012	0.0028549	0.00498953	0.00393487	0.0083124	0.0411911	0.00733334	0.00459687	0.0396394	0.00513536
ALG1L15P	5.83771	0.00461777	0.0065383	0.00535033	0.0109242	0.0548262	0.0102738	0.00624124	0.0569186	0.00660248
ALG1L2	1.84879	0.00378357	0.00628481	0.00499563	0.0104958	0.0524064	0.00941351	0.00585457	0.0515334	0.00643975
ALG1L3P	0.882013	0.00285499	0.00498957	0.00393483	0.00831232	0.0411909	0.00733329	0.0045968	0.0396392	0.00513532
ALG1L5P	0.882014	0.00285488	0.00498934	0.00393481	0.00831231	0.0411909	0.00733325	0.00459672	0.0396389	0.00513528
ALG1L6P	1.84878	0.00378374	0.00628543	0.00499567	0.0104963	0.0524091	0.00941406	0.0058549	0.0515363	0.00643987
ALG1L7P	1.84879	0.0037838	0.00628498	0.00499583	0.0104961	0.0524094	0.00941393	0.00585479	0.0515345	0.00643996
ALG2	5.65427	34.2004	2.859	14.7402	9.44884	3.42755	8.09158	4.97596	4.25816	3.34395
ALG3	16.2369	19.5621	17.8544	13.4911	19.4691	9.75865	8.59455	19.5251	8.53348	4.97462
ALG5	6.78959	3.6575	8.20577	4.29647	4.84074	3.15132	16.2872	10.6451	3.54642	7.57988
ALG6	6.424	1.19628	4.22815	1.05614	4.88732	2.15882	1.88044	3.88287	1.16705	1.11891
ALG8	6.96649	4.52872	1.27317	3.40235	1.41905	2.98243	0.808554	3.16849	0.554928	3.89581
ALG9	7.0496	0.76509	0.71672	1.12875	1.12506	1.11705	0.245414	0.113874	0.477353	0.261088
ALK	0.297752	0.00582851	0.64314	0.0050685	0.00426589	0.00684479	0.00969945	0.00777296	0.0134401	0.00618721
ALKBH1	3.34597	1.04543	0.0472753	1.05218	0.0412344	0.0372766	1.60373	0.711934	0.0773363	0.0376344
ALKBH2	1.95344	6.97854	7.30276	3.43476	2.21478	5.07924	0.955588	7.87523	1.07829	5.12738
ALKBH3	7.29513	3.17198	5.24725	1.27653	0.11672	3.18516	7.14373	3.45713	2.84628	3.26007
ALKBH3-AS1	0.328401	0.0197991	0.0108412	0.00856286	0.0087481	0.00916016	0.583704	0.0147989	0.00922475	0.00676003
ALKBH4	6.37306	2.5656	1.59771	1.58943	0.430849	0.736007	1.88788	0.641708	3.76642	1.41133
ALKBH5	32.8476	17.9542	8.68774	14.3256	15.0883	9.40777	6.78006	12.6566	13.5085	13.7438
ALKBH6	7.79396	5.78872	4.60084	1.17297	3.01998	1.1056	1.5541	5.43014	2.40334	2.13035
ALKBH7	53.4936	34.5696	11.8159	17.6272	21.6946	20.8189	26.1648	23.5551	3.78991	25.4704
ALKBH8	2.10212	0.97938	0.0350267	0.0233427	0.0257431	0.0234392	1.02874	0.288281	0.174429	0.319494
ALLC	0.00758939	0.951826	0.0042475	0.00314906	0.00295285	0.00374007	0.0137535	0.00502921	0.0043717	0.00334034
ALMS1	12.8738	1.26231	0.488064	0.0713557	0.379765	0.423519	0.216181	0.773363	0.135132	0.376486
ALMS1P1	1.67692	0.0584143	0.620728	0.0557877	0.066109	0.0530098	0.0668858	0.143048	0.168245	1.09086
ALOX12	0.0754875	0.0145781	0.00968212	0.0081459	0.0083458	0.0088279	0.0102583	0.84607	0.0115069	0.00709797
ALOX12-AS1	0.243673	2.73925	0.937391	2.0001	0.300366	0.891326	0.894929	2.06142	2.87793	1.05362
ALOX12B	0.951999	0.011503	0.00608902	0.00364888	0.00485784	0.00398641	0.0047623	0.00463209	0.00435304	0.00416865
ALOX12P2	0.123823	1.7602	0.00868676	0.00623999	0.00446631	0.0063854	0.00885998	0.00698333	0.0683327	0.00601769
ALOX15	1.24894	0.10806	2.18991	8.47679	1.93404	2.08492	3.46929	4.24649	0.18909	1.05246
ALOX15B	3.59348	10.506	7.99444	17.9558	8.34249	10.4857	38.4861	18.0601	12.4492	10.1267
ALOX5	5.3431	1.92334	1.64883	1.09392	0.41662	0.84702	0.15089	0.156446	1.2861	3.13373
ALOX5AP	7.08415	0.596323	0.459829	0.0533808	0.0559793	0.300196	1.01007	0.79826	12.5796	0.0621674
ALPK1	1.36904	0.110955	0.47447	0.0663025	1.12274	3.00961	4.33365	5.9982	0.439447	0.0755855
ALPK2	3.28997	0.0632631	0.0595423	0.178987	0.0326297	0.0565978	0.0474438	0.0754142	0.160924	0.0352266
ALPK3	0.12245	0.81807	0.00922535	0.00478504	0.00446741	0.00480422	0.00607142	0.00724393	0.018384	0.00449838
ALPL	1.31591	4.65969	0.137663	0.114033	0.105567	0.616964	0.395566	3.43425	1.37262	1.84774
ALPP	0.0305138	0.914102	0.00806483	0.00514086	0.00686649	0.00544038	0.00528715	0.00980509	0.00938843	0.00539104
ALS2	2.78966	0.40549	1.57472	0.0936081	2.39328	1.14628	2.44069	0.381626	1.08647	0.688177
ALS2CL	5.78166	2.31877	5.03491	0.0975049	0.0991941	1.34122	5.35773	1.91691	1.90805	1.14404
ALS2CR11	0.781773	0.0907066	0.0176309	0.00964087	0.00695292	0.00946421	0.012239	0.0132426	0.0383497	0.0200004
ALX4	0.00111451	0.00240598	0.00196345	0.00262233	0.00392108	0.00169827	0.00184091	0.00376066	0.977762	0.00291105
ALYREF	8.18473	2.21563	2.5061	2.97562	1.12671	0.62086	2.57273	5.17696	0.456731	3.16391
AMACR	7.48908	44.7985	6.11544	20.6706	32.6494	21.0231	18.3735	13.63	3.54055	9.70984
AMBRA1	7.05308	3.76828	0.468865	3.3023	3.19843	2.38518	0.39603	0.46239	2.89231	0.073129
AMD1	11.5168	109.255	16.2513	25.8042	60.0271	14.8541	27.6197	25.8348	24.1092	54.7276
AMDHD2	16.9751	6.95484	6.73575	20.5704	4.76258	4.5323	5.20599	5.59825	2.8234	4.84142
AMER1	0.502053	0.483947	0.0349719	4.16685	0.0308654	1.05642	1.01712	0.0553429	2.78056	2.87187
AMER2	6.72653	0.0257063	0.0337972	0.0213342	0.027428	0.0221275	0.0294464	0.0453533	0.0491713	0.0191093
AMFR	31.7346	23.5294	7.55086	6.99522	11.541	4.07743	14.6773	5.61892	14.1763	21.0991
AMH	3.64638	1.14394	1.35517	1.60683	0.0321467	0.0323509	0.038089	1.02382	0.151889	0.969384
AMIGO1	3.63748	0.525151	3.74231	0.625046	1.89178	0.587712	0.0782835	0.175177	0.67525	0.0618125
AMIGO2	1.39055	1.14106	0.0453937	2.9321	6.77312	2.00994	2.08406	2.41026	0.186625	1.02689
AMMECR1	2.15733	1.42661	1.71359	2.62703	2.25058	0.0776514	1.06974	2.17227	1.43519	0.0700006
AMMECR1L	4.15149	1.71814	0.937199	0.0337424	1.04172	1.7767	1.10566	0.121296	3.63501	0.479033
AMN	2.37628	2.48568	1.06094	0.0591622	0.321481	0.738501	0.0786328	0.0845543	1.23614	0.558621
AMN1	2.89461	1.13011	0.089406	1.32819	3.14074	1.73147	2.15471	1.19606	0.272686	0.062035
AMOT	2.29149	5.00113	0.739705	1.07431	0.0535656	2.43118	4.89671	0.0763628	0.39093	0.0446171
AMOTL1	36.8076	17.1251	8.25984	11.4359	16.3022	9.44324	6.89798	5.62633	5.72545	12.3763
AMOTL2	17.6978	2.89952	0.982867	1.61454	1.11331	0.0957572	0.171083	0.586192	0.393988	1.44498
AMPD2	14.4984	10.2727	9.6987	6.04483	2.16802	3.54397	8.37902	8.98593	3.21225	1.19619
AMPD3	3.45198	7.38182	0.464851	0.634205	5.28875	0.115999	0.916154	2.37075	5.22706	3.14843
AMPH	3.88403	0.0243159	0.0120327	0.00984425	0.00953263	0.00952363	0.0116143	0.0143414	0.0162761	0.00848632
AMT	0.170822	0.00648361	0.0149362	0.00754688	0.00678488	0.00958343	0.00802079	0.0161322	0.431377	0.328313
AMTN	0.0296829	0.981017	0.00298817	0.00260953	0.00248188	0.00254271	0.96998	0.00336563	0.00319123	0.00214093
AMY1A	1.7438	1.06653	2.21301	1.40802	0.0544209	0.0699766	0.0989687	0.123461	0.161551	0.0602575
AMY1B	1.4977	0.0438502	1.07035	0.0403895	0.039213	0.0423987	0.0314459	0.0997037	0.0900153	0.0449289
AMY1C	0.0150234	0.00215428	0.968475	0.00171264	0.00154665	0.00185188	0.00206269	0.00325795	0.0023648	0.00155077
AMY2A	1.53321	1.97833	4.0212	1.52452	0.0148287	1.01389	1.01996	0.0228945	3.85739	0.0137652
AMY2B	5.60795	3.44127	7.35627	2.31702	0.397042	2.28337	0.983676	3.93052	1.09264	4.59025
AMYP1	1.01723	2.2883	3.21565	0.195883	0.0269825	0.0400358	0.0905089	0.0485091	0.0523278	0.0245743
AMZ1	0.895876	0.0142097	0.0111779	0.0108246	0.0095782	0.00947187	0.0101346	0.0217529	0.00913099	0.00784321
AMZ2	9.36115	5.98341	7.77038	1.18425	5.68819	6.60765	3.76382	1.38622	5.47944	0.775493
AMZ2P1	5.88581	11.8366	10.1214	0.270062	2.07781	6.46568	7.3489	3.10267	3.48748	3.40365
ANAPC1	5.82061	6.37241	3.55851	4.26077	6.10614	3.68643	1.90025	4.01546	4.52463	1.75479
ANAPC10	1.77989	2.14296	1.05136	1.06312	4.80809	0.0329181	0.0421859	1.06847	0.0666732	0.94433
ANAPC11	48.9012	75.1369	21.5133	47.6496	38.5001	30.1965	28.5597	28.6449	20.6119	32.2859
ANAPC13	3.45448	2.66108	3.54154	5.18501	2.20021	5.79045	4.96432	3.47769	1.08633	3.63889
ANAPC15	9.37369	11.2772	3.49661	1.84087	1.35149	5.8576	8.48485	3.69273	3.38586	2.23911
ANAPC16	72.6804	26.9025	21.1151	22.3134	24.622	30.5858	10.5856	14.2428	18.4677	17.4847
ANAPC1P1	0.845754	0.0445244	0.0115892	0.00929153	0.019659	0.0123212	0.0112336	0.0200418	0.0151763	0.0104092
ANAPC2	18.186	4.44432	2.27607	4.39616	3.85156	1.76447	5.79135	1.83525	4.15029	4.3045
ANAPC4	8.8293	3.91773	2.78578	18.3021	10.3716	5.4457	7.20292	7.21418	12.3803	4.55043
ANAPC5	35.4705	47.2787	8.36027	29.0831	28.0281	28.2862	11.9403	32.0855	6.91107	13.5563
ANAPC7	31.4299	5.36441	5.29162	7.32265	4.11276	16.3329	15.0825	5.17261	3.32569	6.565
ANG	10.3301	14.1977	17.9517	14.3629	12.3361	10.6951	14.6362	8.99019	6.1598	17.3401
ANGEL1	6.59542	5.5343	3.2833	0.207425	2.90297	0.686879	4.00933	5.44377	3.01815	1.31844
ANGEL2	3.3477	6.1662	3.2779	2.99908	2.21902	2.12939	6.53201	6.71413	1.79217	5.82242
ANGPT1	5.59781	0.341415	1.67217	0.0654928	0.601817	0.0545937	2.24334	0.205433	0.165731	0.0522
ANGPT2	5.17845	0.986708	0.0300268	1.02302	0.0204773	0.589893	0.0267892	0.0357618	0.0895507	0.0193183
ANGPTL1	8.53145	0.338703	0.402737	0.133148	0.0837739	0.107979	0.134107	0.284119	0.334921	0.649064
ANGPTL2	26.4297	2.37583	1.09214	1.12771	0.0996075	1.13221	4.66587	0.369331	0.844938	0.862684
ANGPTL3	2.24129	0.0734371	0.0546186	1.11301	0.037918	0.0464553	0.232063	0.0773492	0.087651	1.03621
ANGPTL4	1.17684	3.69053	4.62994	1.1728	0.0928802	0.0454849	0.803548	1.05858	0.229756	2.09965
ANGPTL5	0.0358025	0.693544	1.04049	0.0131558	0.0185564	0.0128113	0.109746	0.0495304	0.0148951	0.0114651
ANGPTL6	0.015489	0.00193754	0.00178907	0.00154635	0.0014763	0.00147113	0.00178739	0.997333	0.975751	0.00141926
ANGPTL7	0.0439667	0.879782	0.0095659	0.0078978	0.00904336	0.00824267	0.00989054	0.0139949	0.0105547	0.00706189
ANGPTL8	0.0528772	0.00845809	0.0087233	0.00774709	0.00846391	0.00684792	0.00762148	0.00906945	0.0358691	0.854322
ANK1	1.03615	1.81033	0.0815443	0.047815	0.0495097	0.0477096	0.0611964	0.535137	1.27949	0.0511206
ANK2	7.44896	1.18426	4.15103	2.34613	0.17802	0.970324	0.313998	0.337602	0.774785	0.294879
ANK3	9.19781	3.17612	1.99322	2.32021	4.4783	7.57511	9.44222	4.08479	3.70718	10.025
ANKDD1A	7.04489	0.0581876	0.554528	0.117302	0.0368798	3.28509	1.2391	0.146532	0.478254	0.0392404
ANKDD1B	0.00210136	0.96442	0.00181789	0.00168988	0.00151218	0.00171298	0.0204785	0.00179229	0.00286292	0.00161208
ANKEF1	2.19479	1.11405	1.08405	0.282309	1.17838	1.70131	0.112813	0.0930706	0.407381	0.831844
ANKFY1	6.46312	2.29565	3.58934	6.18095	5.52487	2.14348	1.65582	3.96592	5.04099	3.13989
ANKH	14.3261	21.927	10.2909	16.1743	6.27458	6.59486	8.86481	6.20908	14.5627	19.7757
ANKHD1	1.43628	1.01985	1.86257	1.04812	1.1876	0.0318177	0.642327	0.463479	1.26633	1.04162
ANKHD1-EIF4EBP3	0.0651246	0.0207388	0.0102166	0.00837661	0.859381	0.00631703	0.00670723	0.00959414	0.00728547	0.00625881
ANKIB1	12.8141	8.24007	5.82993	3.51072	6.4314	5.28177	3.95832	3.10167	2.94782	3.88424
ANKK1	0.9731	0.00368764	0.00311222	0.00252287	0.00233462	0.00292036	0.00362367	0.00334711	0.00283123	0.00252024
ANKLE1	0.00560809	0.0117396	0.00431507	0.00431756	0.00448068	0.00427566	0.00853457	0.947117	0.00577967	0.0038322
ANKLE2	21.0075	7.07147	3.9466	6.0187	4.33022	4.32706	4.62592	14.6443	3.66148	11.3667
ANKMY1	6.5844	5.57917	0.632981	0.118197	2.31005	1.15926	2.64892	1.73493	0.911013	0.321089
ANKMY2	2.93672	2.15009	2.42956	0.140785	1.07308	1.00144	3.44366	1.05659	7.05762	1.71045
ANKRA2	2.77948	6.64754	5.3152	0.121606	5.88864	2.08411	2.3848	2.08677	1.45216	5.23969
ANKRD1	0.0284352	0.00951914	0.0105134	0.855806	0.00570549	0.00477118	0.00525349	0.00639548	0.0693073	0.00429291
ANKRD10	10.7994	19.9534	3.91114	9.35353	0.914509	13.7006	4.56374	6.94085	20.0629	6.79997
ANKRD10-IT1	0.000746016	0.000886578	0.000732894	3.99346	0.000699027	0.000619509	0.000755102	0.000907298	0.000584445	0.000613772
ANKRD11	18.3376	10.5117	4.32168	2.6993	8.91027	17.3884	2.25898	10.6082	11.0528	8.91105
ANKRD12	21.8641	4.33552	2.0352	1.43338	9.20197	3.5186	4.53603	4.28307	0.940828	4.85127
ANKRD13A	17.9902	5.65078	20.1168	4.48157	3.19047	4.86748	4.3792	3.58887	3.69367	3.04097
ANKRD13B	8.40122	2.6938	3.39007	1.77863	0.0885888	0.0843149	0.0879191	3.67282	0.215809	0.586827
ANKRD13C	4.71581	0.931829	2.76985	1.52977	0.114443	5.77502	4.7839	0.303447	3.86132	2.21461
ANKRD13D	46.4172	18.2604	7.58421	15.4828	12.6568	11.0078	11.4651	6.24678	16.8925	7.98638
ANKRD16	2.93344	3.52781	2.0737	7.00724	0.193736	3.67889	2.18657	4.87864	1.32187	4.1981
ANKRD17	11.933	13.0278	3.00702	5.95866	5.33847	2.37579	8.39856	8.38347	1.68291	7.8943
ANKRD18A	0.0186637	0.938725	0.00605351	0.00458014	0.00447269	0.00478112	0.00557338	0.00857901	0.00422363	0.00434737
ANKRD18DP	0.251621	0.0034568	0.00549373	0.603449	0.00252884	0.0030848	0.00714429	0.00440718	0.115919	0.00289454
ANKRD18EP	0.12537	0.769384	0.01455	0.0143106	0.0139364	0.0120536	0.0141519	0.0165128	0.00945283	0.0102777
ANKRD19P	5.54824	4.74745	1.70119	1.19435	1.37544	1.22141	3.06015	1.24801	2.08103	0.82272
ANKRD2	0.0130853	0.00770287	0.00407813	0.00284547	0.00330484	0.950232	0.00433039	0.00414918	0.00765188	0.00261963
ANKRD20A1	1.43227	0.984824	0.0362876	0.0282353	0.0361558	0.0278324	0.0397078	0.438484	1.00914	0.967072
ANKRD20A10P	0.980147	1.90248	0.0376338	0.0307577	0.0320009	0.978727	0.0378176	1.88687	0.0873769	0.0261898
ANKRD20A11P	0.808377	0.899823	1.01754	0.0646717	0.0761585	0.0949801	0.151433	0.977496	0.531295	0.378226
ANKRD20A17P	0.915782	0.0100535	0.00904626	0.0069752	0.0185804	0.00698349	0.00794104	0.00889992	0.009522	0.00621669
ANKRD20A19P	1.75023	0.0413243	0.0284077	0.0169965	0.0214841	0.020595	0.0266897	0.0400828	0.0326853	0.0215058
ANKRD20A2	0.981465	0.0137887	0.922713	0.00590654	0.00709719	0.00660288	0.00757991	0.00727498	0.0409028	0.00666922
ANKRD20A3	0.624792	0.0487058	0.965862	2.07775	0.0363324	0.0358879	0.0386159	0.064142	1.07923	0.0286825
ANKRD20A4	2.38315	1.00445	0.975928	0.0365459	0.0429655	0.0361085	0.0488547	0.366266	0.0742482	0.0314775
ANKRD20A5P	2.10482	0.900615	0.0458104	0.0335569	0.0423815	1.73234	2.0069	0.0546657	0.0502266	0.0286793
ANKRD20A7P	0.00296077	0.00287943	0.00192316	0.00192833	0.00181954	0.00175015	0.980598	0.00286756	0.00161213	0.00166138
ANKRD20A8P	0.962478	0.0498762	0.927514	1.03372	0.0372093	0.904367	1.03109	0.0571325	1.03043	0.96618
ANKRD20A9P	0.94855	0.110226	0.994786	0.0379996	0.0356404	0.101437	0.0534833	0.0813489	0.0330982	0.603431
ANKRD22	0.742566	0.0603242	0.994822	0.0456059	1.00143	0.0388792	1.09497	0.590653	0.373789	0.0569567
ANKRD23	5.66701	0.739402	0.783446	0.0904229	1.10709	1.94367	1.11001	0.126063	0.314303	1.11858
ANKRD24	0.874782	0.0454791	1.04643	2.05381	1.04945	0.533789	0.143468	0.724615	0.506168	0.0220072
ANKRD26	2.33397	1.30356	0.0512498	0.836028	1.1043	0.571641	1.49996	1.07772	0.1858	0.0357622
ANKRD26P1	0.0794691	0.884772	0.00540261	0.00441298	0.00360552	0.00372558	0.00534015	0.00574012	0.00436852	0.00316305
ANKRD26P2	0.120272	0.0203773	0.0143082	0.00945563	0.0104868	0.010454	0.0121799	1.77759	0.0159797	0.00889253
ANKRD26P3	0.910387	0.010142	0.0103898	0.00957321	0.00782819	0.00844762	0.0108283	0.0134841	0.0113253	0.00759421
ANKRD27	4.42539	0.402458	4.37209	0.299968	1.88015	3.35369	0.570168	1.25161	0.457622	2.98686
ANKRD28	7.35523	8.36331	0.0840274	3.41615	3.24268	0.794053	1.68675	3.75394	1.13942	3.16444
ANKRD29	5.20545	2.74606	2.91508	6.99112	8.53358	4.13814	2.82324	3.04311	2.58743	5.0168
ANKRD30A	0.872148	0.0135077	0.0163571	0.0136453	0.0132955	0.0122586	0.0105673	0.0240592	0.0123621	0.0117989
ANKRD30B	3.02635	0.0301574	0.594035	0.0251619	0.0257251	0.0267462	0.045794	0.0379847	1.16621	0.0218393
ANKRD30BL	0.157586	0.0161196	0.0279916	0.0145212	0.0125731	0.0166028	0.115355	0.596716	0.0294906	0.0130438
ANKRD30BP1	0.51378	0.114879	0.0420941	0.0361061	0.0859895	0.0329432	0.0587423	0.0449384	1.04279	0.0277352
ANKRD30BP2	0.410026	0.0253808	0.0297877	0.0262569	0.345677	0.0371752	0.0277891	0.0327574	0.0260844	0.0390663
ANKRD31	2.82937	0.0191148	0.020929	0.0174049	0.0151598	0.0139472	0.018204	0.029761	0.0214649	0.0146395
ANKRD33	0.33206	0.00879722	0.572925	0.0100906	0.00867912	0.00867676	0.010802	0.0122624	0.0269486	0.00875818
ANKRD33B	1.64401	0.0611376	1.27564	0.0577045	0.142317	0.060006	1.26237	0.118989	0.302823	0.07501
ANKRD34A	0.464238	1.93818	1.37942	0.0253304	0.0261977	0.0314545	0.0309729	0.0433328	0.0391017	0.0217706
ANKRD34B	0.296665	0.013223	0.0262194	0.268701	0.0126838	0.0111468	0.0160351	0.0302142	0.312576	0.0125365
ANKRD35	17.9508	2.54338	4.98306	2.10929	0.695936	0.117707	2.03764	0.463041	2.70756	0.39163
ANKRD36	3.21072	1.09627	0.0812863	2.16098	0.0722476	2.08831	0.0665001	0.973545	0.16126	1.08888
ANKRD36B	1.67248	0.132091	1.1026	1.75258	0.0642507	3.00941	1.10482	0.0703547	0.0521089	0.0392964
ANKRD36BP1	0.57124	0.0462077	0.0389367	0.0283739	1.0133	0.0297027	0.0548218	1.14089	0.0473167	0.0292178
ANKRD36BP2	0.817507	0.0816968	0.0909399	1.12782	0.0584314	0.544252	1.92219	0.109137	0.18256	0.0654645
ANKRD36C	2.06175	1.81998	0.679007	2.18485	0.0834613	0.889805	1.12829	0.856411	0.315275	1.98118
ANKRD37	5.82669	8.27045	2.34927	8.29344	1.72671	0.523035	7.06262	4.23834	3.27639	7.43306
ANKRD39	6.43724	1.01396	4.23479	1.64235	0.242473	0.114656	1.37465	3.11074	2.5256	4.30353
ANKRD40	15.1721	4.41533	6.06531	4.35216	6.07573	2.29284	2.25081	0.595445	6.4989	6.28133
ANKRD42	6.62294	2.04296	0.121746	5.04112	1.30813	1.73244	2.48893	0.151942	0.260948	3.22885
ANKRD44	1.36216	0.0462325	0.272344	0.0156672	0.0173434	0.138648	0.0186746	0.0399902	0.0713744	0.0175667
ANKRD45	0.833265	0.0814289	0.0605913	0.0384241	0.0483554	1.86896	0.620651	0.24061	0.24024	1.96747
ANKRD46	2.96943	4.07125	1.95407	3.63218	1.14655	5.12591	2.20164	1.42691	3.55117	2.9209
ANKRD49	7.24305	5.02861	1.35927	3.07011	0.224134	2.18782	4.1495	1.28443	1.32872	0.124355
ANKRD50	9.51135	6.61906	1.77183	3.03972	3.36004	3.90901	3.16726	2.79096	3.11708	4.71368
ANKRD52	21.0158	1.20047	8.00488	4.9319	6.40172	3.86033	4.47218	4.45053	4.02309	0.639062
ANKRD53	0.274382	0.0086224	0.674273	0.00909322	0.00920241	0.967114	0.0214277	0.0122351	0.0146408	0.0090094
ANKRD54	18.8202	4.28536	3.616	2.51121	11.1638	2.62427	3.94341	1.15339	3.76473	2.1176
ANKRD6	3.72191	0.748828	2.81699	7.42627	0.616292	0.0781349	1.05941	2.88242	1.60152	2.04824
ANKRD62	4.46793	0.979195	0.269373	0.0183672	0.0214085	0.0183991	0.0215042	0.131709	0.0533566	0.0187566
ANKRD65	3.84726	0.174276	1.50917	0.0487738	0.0465388	0.837101	2.16235	4.1269	0.197332	0.0502941
ANKRD66	0.00104457	0.00105515	0.00094328	0.000863221	0.991716	0.000848456	0.000996003	0.00120424	0.000529492	0.0007996
ANKRD7	0.898302	0.0120444	0.0127606	0.00812607	0.0088411	0.00854707	0.0111452	0.0166319	0.0157047	0.00789742
ANKRD9	10.2302	9.93461	5.41037	2.79676	6.47087	3.28203	6.46126	5.17472	2.20261	2.03658
ANKS1A	1.65187	0.100558	2.75532	0.77444	0.0612216	2.0045	2.22392	6.11604	0.245796	0.0663476
ANKS1B	5.35487	1.52094	3.20019	0.357333	4.41762	2.12411	0.635954	2.15509	2.1629	4.071
ANKS3	15.3667	7.05151	10.1598	2.81082	2.4338	8.14165	7.03597	7.68807	4.87053	8.4412
ANKS4B	0.0812567	0.00925227	0.0162707	0.00767219	0.0113536	0.00916198	0.805166	0.0213328	0.0293743	1.00916
ANKS6	5.04981	2.37785	0.073845	0.332665	0.400324	0.0662986	1.72959	1.42212	2.59035	4.95714
ANKUB1	1.48377	0.539084	0.0807704	0.0458008	0.0639799	0.0585419	0.073087	0.450041	0.154787	1.05014
ANKZF1	18.5718	17.4453	6.63014	12.47	7.62396	17.9734	8.3446	4.10976	9.98174	8.84931
ANLN	0.474725	0.158462	0.0422316	0.040408	0.0388606	0.0418376	0.0683816	0.0557662	0.0493669	0.0299605
ANO1	31.3831	1.37141	3.63869	2.16162	0.146228	3.94989	4.64111	1.07215	3.5196	0.116174
ANO10	3.1275	2.162	2.61819	0.0643794	1.57453	0.570607	2.11823	0.365901	1.76137	1.63728
ANO2	0.748941	0.0224075	0.0230734	0.0205027	0.0162884	0.0178168	0.0225023	0.0320733	0.0740833	0.022311
ANO3	0.0363177	0.0192406	0.00925419	0.0064876	0.0067569	0.00645863	0.889738	0.00874949	0.0113822	0.00561422
ANO4	2.36002	0.0837386	1.34239	1.08533	0.694872	0.991224	0.0776409	0.0649526	0.248609	0.0512226
ANO5	4.45213	0.214408	0.0976705	0.0972564	0.845316	0.0781897	2.00379	0.127193	1.00919	0.0748578
ANO6	9.67341	4.06779	3.37654	0.151191	0.0797953	2.0397	1.05183	1.19224	2.99079	0.376717
ANO7	2.60067	37.206	7.78378	7.39567	5.99382	9.52505	11.1922	13.598	1.27229	3.43248
ANO8	2.77427	0.816967	1.03423	1.91094	0.361857	0.286839	0.112985	4.07795	2.11677	1.5072
ANO9	1.61842	0.467164	3.58438	3.13548	3.15467	3.84698	0.863497	1.27402	3.9954	0.059995
ANOS1	3.2832	1.67019	0.740396	0.0532597	0.0453933	0.251466	1.1154	0.964543	3.83805	0.0381113
ANP32A	17.2299	26.6817	11.3374	12.7447	11.3493	11.9871	19.0319	22.2001	10.0732	6.36466
ANP32AP1	1.22334	2.14043	0.507756	1.08392	0.0451515	2.08381	1.95464	1.57132	0.341678	0.0479485
ANP32B	41.7796	25.8477	20.805	16.8125	9.57115	9.58504	18.4914	13.6953	4.74586	19.6664
ANP32BP1	2.07956	0.0455003	0.725637	0.968827	0.0214888	0.0232105	0.0226231	0.0403932	0.0375961	1.03516
ANP32D	0.000537601	0.00134193	0.000718003	0.00099321	0.000895077	0.000855888	0.000803405	0.992418	0.000623118	0.00081391
ANP32E	16.655	0.809699	1.60895	0.229229	0.12963	2.00747	1.65177	0.238677	0.58356	0.0860412
ANPEP	3.93195	0.637791	0.373098	0.132714	0.142768	6.96799	13.1069	0.6165	12.5855	0.50483
ANTXR1	114.823	11.3504	13.5918	3.31378	7.37888	10.2679	15.9191	9.98289	11.9009	4.47156
ANTXR2	52.5609	42.7711	6.22735	5.23585	3.09769	10.7516	16.786	4.11459	3.58319	1.87178
ANTXRL	0.455628	0.0149506	0.0107151	0.00893711	0.00901621	0.00863164	0.0111873	0.451695	0.0183335	0.0109055
ANXA1	57.1558	50.6239	22.7009	14.4983	21.4294	15.0053	23.5082	9.68788	42.6655	10.7247
ANXA10	0.735012	0.0123128	0.163922	0.0106286	0.00866334	0.0120484	0.0140056	0.0169505	0.0149221	0.0115346
ANXA11	68.6164	19.7503	14.7934	16.6356	17.4273	33.7197	10.7874	19.2	21.6357	12.4344
ANXA13	1.20373	0.0539901	0.0759943	0.0378374	0.0349495	0.0406864	0.159907	0.277213	0.0417321	1.07396
ANXA2	106.379	34.1961	31.6024	5.85947	10.7032	16.6636	23.736	28.5805	102.83	12.4503
ANXA2P1	0.0075863	0.00729265	0.00450391	0.00569683	0.00317023	0.00271145	0.00703846	0.00570265	0.00783169	0.948466
ANXA2P2	0.313162	0.607732	1.33134	0.0361092	0.97815	0.280644	0.0402908	0.88024	3.88124	3.6511
ANXA2P3	0.662972	0.0761578	0.06647	0.073041	0.048391	0.0439149	0.845129	1.01804	0.158751	2.00713
ANXA2R	1.72266	0.0432388	0.0246663	0.0221831	0.0169238	0.0278753	0.0220966	1.06144	0.0443277	0.0145881
ANXA3	4.01602	22.4084	8.92755	3.07458	3.79186	5.39338	3.82455	0.549566	2.19385	2.82023
ANXA4	18.9952	7.81505	14.7439	1.42437	3.18799	5.0116	7.64602	5.11564	2.665	4.39526
ANXA5	46.9378	58.5425	26.1332	25.3883	51.0226	33.1042	29.0027	22.3089	34.1509	23.4088
ANXA6	92.4899	10.8829	8.03021	3.23862	1.21122	10.398	4.28148	10.201	10.1103	4.15643
ANXA7	8.37837	18.9128	16.2501	15.8336	18.432	6.19112	7.66613	14.4503	7.65445	13.231
ANXA8	0.771894	0.0462927	2.68836	0.138205	0.936789	2.58016	2.04755	0.689511	6.02723	0.0740118
ANXA8L1	4.07024	0.748804	1.57123	0.300011	0.0991771	2.73927	2.18309	0.579953	4.61373	0.0944997
ANXA9	0.616514	0.0333814	0.0243709	1.06568	0.0152897	0.0217265	1.08683	0.0474265	0.0348453	0.0539328
AOAH	5.5987	3.60131	0.56789	1.25381	2.17893	0.620314	0.155068	0.113002	2.70288	0.2081
AOC1	4.23747	48.9045	34.0924	6.42393	43.7202	10.9926	11.5479	7.62616	2.86697	13.5878
AOC2	0.0966374	0.0267528	0.0161068	0.0141135	0.824877	1.9801	1.01673	0.0167562	0.996543	1.01138
AOC3	53.7752	1.91394	0.960635	0.123491	1.47464	5.52085	1.55457	3.7812	0.698723	0.19671
AOX1	4.50441	3.10623	5.90523	2.23578	0.0820265	1.12327	0.108693	0.133482	0.149988	2.65089
AOX3P	0.871141	0.0183662	0.0187036	0.0137848	0.00844033	0.013119	0.0138906	0.0155796	0.018474	0.00850064
AP000235.2	0.417802	0.0211727	0.0241602	0.0144112	1.02458	0.0204876	0.0269912	0.0219499	0.0747416	0.353708
AP000240.9	0.00759495	0.00366839	1.97365	0.00228359	0.00252399	0.00216529	0.00278954	0.998889	0.00436496	0.00207045
AP000253.1	0.605104	0.0412188	0.0604685	0.0265518	0.0307839	0.0268679	0.0340522	0.0845599	0.0608409	0.0295517
AP000254.8	0.287456	0.478229	0.0290591	0.0208593	0.0260085	0.021785	0.0251336	0.0374876	0.228961	0.84502
AP000265.1	1.64666	0.0305087	0.0510008	0.0295951	0.0223344	0.0337191	0.0402648	0.101285	0.0218603	0.0227691
AP000281.1	40.1853	22.9587	9.50312	17.4619	11.106	20.6794	14.7825	21.0257	16.4745	28.823
AP000282.2	0.140796	0.0100775	0.776167	0.00911285	0.00937721	0.008503	0.0115502	0.0166352	0.0115518	0.00623006
AP000343.1	5.80379	9.82706	4.49877	12.4351	1.65457	20.0502	9.85623	5.27668	9.04308	10.5545
AP000343.2	0.78594	0.00551569	0.00551449	0.00386841	0.00434892	0.00477681	0.00525244	0.00671869	0.173552	0.0045132
AP000344.3	0.131907	1.05529	0.0788122	0.0556212	0.0839006	0.0548231	1.06081	0.726252	0.692219	0.0603694
AP000344.4	2.13028	3.68104	1.75262	2.44038	4.00361	0.253599	0.0833832	0.836909	2.76041	0.0577506
AP000347.2	1.00688	0.0199251	0.876438	0.0132945	0.0112749	0.0123177	0.0131979	0.0244732	0.0121965	0.0100001
AP000350.6	0.156452	0.878994	0.0265184	0.020361	0.0224227	1.47444	0.0218197	0.0323866	1.3465	0.0201042
AP000354.2	96.3429	93.842	56.5413	60.329	26.3093	56.3013	63.0153	58.2481	42.3471	57.7237
AP000355.2	0.0122442	0.0250531	0.00862038	0.00672903	0.00619339	0.910101	0.00672927	0.0111808	0.00686041	0.00628845
AP000361.2	4.4999	0.0674701	3.04303	0.0341991	2.05389	0.0382366	0.044532	4.16124	1.03094	0.0265636
AP000431.1	0.0737471	0.00581507	0.904092	0.00209272	0.00165834	0.00252656	0.00274576	0.00262651	0.00277506	0.00192087
AP000432.3	1.63458	1.89155	0.0408154	0.186759	0.0330234	0.0332533	1.02479	0.0692162	0.0579478	0.0280618
AP000436.4	0.0174825	0.00368992	0.0052621	0.00342512	0.00349862	0.00416508	0.00347081	0.00618355	0.0142121	0.93861
AP000437.3	0.0503919	0.00239781	0.00222515	0.00180992	0.00155446	0.00217822	0.0024743	0.939207	0.00220014	0.995562
AP000438.2	1.93745	0.00970207	0.00746134	0.00430442	0.00657935	1.00553	0.00791867	0.00763391	0.00851044	0.00491381
AP000439.2	0.102913	0.03462	0.00540276	1.7221	0.00540102	0.00513684	0.00863071	0.0063274	0.103585	0.00588622
AP000439.5	0.781816	0.0385761	0.0206327	0.0146389	0.0159793	0.0184908	0.0182889	0.0273646	0.0500323	0.0141805
AP000442.1	1.03275	0.0485982	0.565395	0.029813	0.031308	0.0256828	0.123526	0.0600671	0.0556937	0.0271614
AP000445.1	0.0964562	0.859813	0.00279877	0.00251656	0.00182982	0.00354914	0.00533481	0.00342153	0.0218493	0.00243036
AP000469.2	0.0122441	0.0250529	0.00862025	0.00672897	0.00619333	0.910102	0.00672913	0.0111808	0.0068603	0.00628816
AP000470.2	0.901801	0.0113618	0.0118153	0.00975853	0.00695359	0.0189262	0.0121596	0.0103595	0.00892906	0.00793515
AP000473.5	0.932299	0.177246	1.05832	0.0277979	0.0296361	0.543226	0.0353363	0.042381	0.445693	0.708064
AP000476.1	0.715482	0.927897	0.592862	0.0462652	0.0432664	0.0433022	0.970478	0.0682818	0.0941116	0.498054
AP000477.2	0.00353683	0.966308	0.00319081	0.0031259	0.00304538	0.00292749	0.00837567	0.00394221	0.00304053	0.00250677
AP000477.3	0.0198405	0.0156388	0.0107758	0.00941167	0.00953845	0.0105624	0.971632	0.0151791	0.0116338	0.925788
AP000487.5	0.599422	0.0670722	0.0338722	1.06993	0.0458409	0.0603898	0.0275735	0.0496592	0.0260967	0.020141
AP000487.6	0.00174756	0.00218135	0.00154693	0.00134204	0.984914	0.00129925	0.00164684	0.00210583	0.00184346	0.00137242
AP000560.3	0.849559	0.0190926	0.0193741	0.0119182	0.0248846	0.0124873	0.0131942	0.0221157	0.0131357	0.0142391
AP000568.2	2.73492	0.108353	0.0565337	1.06677	0.0380014	0.479307	2.08712	0.052826	0.341728	0.0344366
AP000569.9	0.000395491	0.000565778	0.000376383	0.00037956	0.000418214	0.000367551	0.000367538	0.000441958	0.000357111	0.99633
AP000580.1	0.062971	0.0653033	0.034321	0.0235103	0.029183	0.0304391	0.0264509	0.0365931	0.0278529	0.663375
AP000619.5	0.01713	0.029189	0.00594994	0.00433628	0.00400833	0.00421608	0.00454458	0.915348	0.0109288	0.00434901
AP000619.6	0.000532921	0.000577213	0.000448183	0.995907	0.000420437	0.00038523	0.000464615	0.000548808	0.000350138	0.000365391
AP000620.1	0.00749661	1.00728	0.99882	0.00549411	0.940355	1.0063	0.00747028	0.00908131	0.0116592	0.00604827
AP000640.10	0.39328	0.0225751	0.4588	0.0157421	0.0116736	1.0242	0.0175127	0.0247404	0.0170295	0.0144518
AP000648.5	2.14578	0.991939	0.57487	0.0310389	0.0352717	0.028235	1.03351	0.0502883	0.0641382	1.04493
AP000662.4	3.14433	0.0633566	0.956794	0.0330082	0.0234275	0.591819	0.039641	0.0330378	0.0931134	0.0214686
AP000662.9	0.008532	0.0116426	1.9889	1.00621	0.943098	0.0071322	0.00772783	0.00992079	0.0106336	0.00620276
AP000679.2	0.0532316	0.00466299	0.00722244	0.00571332	0.00491412	0.00768759	0.493483	0.00696969	0.409777	0.0063387
AP000692.10	0.00210166	0.964419	0.00181784	0.00168994	0.00151222	0.00171296	0.020479	0.00179229	0.002863	0.00161211
AP000692.9	0.726994	0.116343	0.0448797	0.0351754	0.224597	0.0412493	0.0687256	0.0513824	0.134953	0.555701
AP000695.4	0.687368	0.0351547	0.0381312	0.0269596	0.0293994	0.0351619	0.0270945	0.0434621	0.0391375	0.0381307
AP000696.2	0.173752	0.0175691	0.0170282	2.00958	0.0152093	0.547438	0.0268527	0.0236016	0.327404	0.841568
AP000704.5	1.88355	0.730984	0.810893	0.0563627	0.0550726	0.908921	0.0737708	0.304729	0.128477	0.0472443
AP000705.7	0.00837467	0.00742228	0.00649757	0.00599559	0.940513	0.00568646	0.006403	0.0087054	0.00498103	0.00542133
AP000705.8	0.576405	0.026868	0.030075	0.0171002	0.018167	0.0173743	0.0230067	0.0275036	0.243927	0.0195734
AP000708.1	1.4155	0.0465147	0.044404	0.0476404	0.0619487	0.0275174	0.0381159	0.249284	0.0386605	0.0304139
AP000769.1	124.874	150.565	99.3758	97.4887	109.954	79.3411	93.221	167.742	44.2791	100.16
AP000797.1	4.58585	1.85138	1.18507	0.458483	6.00363	5.29708	1.47365	6.54757	4.42218	9.17511
AP000797.2	0.0678903	0.0665584	0.9748	0.00513921	0.094941	0.00436977	0.746076	0.00598741	0.0306015	0.00363714
AP000860.2	0.21609	0.0473593	0.0284759	0.0217297	0.0266996	0.525276	0.0273984	0.05158	0.0361264	0.019265
AP000866.1	0.958234	0.0961776	0.0520193	0.626862	0.0367557	0.0321659	0.0469933	0.0592814	0.0604684	0.0310423
AP000889.2	0.529128	1.26936	0.862029	0.0703792	1.13732	0.529932	1.28984	0.138391	0.110431	0.0631865
AP000892.6	131.881	2.65964	1.84653	0.529506	0.214215	0.946118	1.26827	2.45494	1.0306	1.16895
AP000936.1	155.844	72.7491	64.0773	99.7421	45.4598	138.591	95.2401	36.0498	59.4957	69.7518
AP000962.1	0.866623	0.0231377	0.0151528	0.0143192	0.0186163	0.0136136	0.012126	0.0166193	0.0106953	0.00909688
AP000997.2	1.81111	0.0213483	0.0221653	0.0366317	0.0162801	0.0165643	0.0168577	0.0291301	0.0155575	0.0143547
AP000997.3	0.116463	0.0543021	0.00848772	0.00774674	0.00481149	0.00802615	0.0199987	0.746529	0.0283147	0.00532051
AP001043.1	0.0823082	0.745592	0.0248836	0.0173847	0.0132829	0.0147073	0.0256192	0.0252512	0.0387481	0.0122231
AP001046.5	0.380765	0.0723758	0.0343247	0.0262719	0.0247271	0.0236302	1.06087	0.403935	0.226119	0.746985
AP001057.1	0.00134115	0.00199412	0.00135001	0.986356	0.00147297	0.00121833	0.00162002	0.00206423	0.00121868	0.00136453
AP001059.6	0.452712	0.0172915	0.0318578	0.0167259	0.0154328	0.0281145	0.0216928	0.362947	0.0196364	1.03359
AP001059.7	0.912763	0.0140816	0.0159121	0.0132039	0.0101857	0.978477	0.0162144	0.0144777	0.0138037	0.0108806
AP001062.7	0.0107649	0.00266096	0.00208481	0.974484	0.00130059	0.00152151	0.00220513	0.00216827	0.00150651	0.00130364
AP001136.2	0.298728	0.22961	0.0567705	0.0438562	0.0556759	0.0472731	0.0540832	0.0891622	0.0869408	0.0378994
AP001172.2	0.777581	0.0173907	0.0215637	0.0269824	0.0148637	0.0192253	0.0226343	0.0261312	0.0578891	0.0157387
AP001187.11	0.221157	0.00497621	0.00425199	2.00151	0.00304065	0.00396272	1.69266	0.00430099	1.06106	0.00308868
AP001255.2	0.905504	0.0118675	0.0102694	0.0101116	0.0134116	0.00893241	0.00854342	0.0131983	0.0111773	0.00698481
AP001258.4	0.184525	0.0336007	1.72858	1.01214	0.0455966	0.0145481	1.92722	0.0142818	1.02568	1.01382
AP001258.5	0.0149409	0.0387851	0.00561004	0.0026658	0.051235	0.00371554	0.869512	0.00391437	0.00653108	0.00308989
AP001347.6	0.000532936	0.000577233	0.000448196	0.995907	0.000420438	0.000385241	0.000464632	0.000548819	0.000350148	0.000365404
AP001372.2	0.0548423	0.814777	0.0148006	0.0184216	0.996336	1.02606	0.0213208	0.0157063	0.0192103	1.01852
AP001425.14	0.349753	0.0144314	0.547585	0.0143729	0.0105189	0.0109007	0.0134631	0.0148107	0.0149765	0.009188
AP001429.1	0.000645954	0.000594877	0.000480235	0.000387177	0.995146	0.000393516	0.000445148	0.000555073	0.000963248	0.00038852
AP001437.1	0.411348	0.119993	0.0279258	0.0367434	0.021325	0.033153	0.222097	0.0642681	0.0392598	0.0238874
AP001439.2	0.00119062	0.00407731	0.00153089	0.00181505	0.982434	0.00153405	0.00231153	0.00195019	0.00173553	0.00142052
AP001462.6	0.0697373	0.0268867	1.01322	0.0143299	0.0125337	0.795721	0.0183057	0.0211639	0.0165172	0.0115808
AP001464.4	1.14925	0.0373341	0.03376	0.0210939	0.0231854	0.0244066	0.0898457	0.561726	0.0370717	0.0223249
AP001468.58	0.72507	0.147113	0.031193	0.910063	0.0281029	0.025556	0.0287251	0.0480676	0.0325672	0.0235434
AP001469.9	0.00430526	0.00456125	0.00408099	0.00397485	0.00403281	0.00350617	0.00360232	0.869331	0.0987869	0.0038189
AP001476.2	0.970568	0.00446393	0.00330898	0.00249951	0.00265699	0.00255318	0.0037011	0.00372045	0.00419365	0.00233391
AP001505.10	7.49169	1.33934	1.62695	0.0907802	0.372993	2.02799	0.307917	0.612339	0.247527	0.882482
AP001595.1	0.917493	0.0459192	0.00880905	0.00339929	0.00334573	0.00335935	0.00574567	0.00489892	0.00426084	0.00276885
AP001615.9	0.608516	2.81756	1.1606	2.07974	2.25227	0.81073	0.300358	0.115457	0.706015	1.14875
AP001626.1	0.81266	0.0328893	0.0223576	0.0127303	0.0182988	0.0217821	0.0218653	0.025293	0.0143055	0.0178177
AP001626.2	0.135108	0.570068	0.0306339	0.0182922	0.0229147	0.0243532	0.128611	0.0283504	0.0235668	0.0181016
AP001627.1	0.863265	0.0156266	0.0177816	0.0119971	0.0110892	0.0113704	0.0201055	0.0201654	0.0151384	0.0134608
AP002381.2	2.21052	4.84761	2.0139	7.59132	4.81531	2.15573	2.85283	3.93979	4.36215	5.21084
AP002414.1	0.847897	0.0261318	0.0176137	0.0214926	0.00966039	0.0123595	0.0165295	0.0174351	0.0197927	0.0110879
AP002856.4	0.868458	0.016098	0.0127214	0.0156208	0.00985789	0.0112399	0.0231448	0.0163316	0.0159853	0.0105421
AP002954.4	0.000494282	0.000470382	0.000448896	0.000392673	0.996256	0.000375161	0.000389326	0.00055594	0.000265057	0.000352356
AP003025.2	1.07326	0.0280402	0.0321637	0.0285698	0.0255211	0.0207447	0.0206844	0.0355451	0.040634	0.694833
AP003068.18	20.7205	8.17965	4.53353	6.51607	3.86579	5.16004	7.70123	0.316474	6.68752	7.31919
AP003068.23	2.33715	0.0404889	0.0457484	0.0410402	0.0384208	0.0608123	0.0447908	0.25679	0.0734706	2.06129
AP003068.9	3.89466	0.977333	0.0625542	0.0389166	0.0434454	0.0476076	1.033	1.91396	0.170196	0.818331
AP003419.16	1.30635	1.09721	1.08801	0.236518	0.0373075	0.0309267	0.0394936	0.0426991	0.0958913	0.0255912
AP003774.5	0.333823	0.0240127	0.0187576	0.0548868	0.0127232	0.0327449	0.0518189	0.0459934	0.40149	0.0237497
AP003774.6	6.91015	0.294825	2.29787	0.0742012	1.16029	0.0670801	0.314675	0.33131	0.480865	0.0687361
AP003900.6	0.906004	0.0211234	0.00996905	0.00789482	0.0082987	0.00753327	0.00801258	0.0133301	0.0102476	0.00758615
AP004550.1	0.000395491	0.000565757	0.000376376	0.000379558	0.000418207	0.00036755	0.000367533	0.000441952	0.000357104	0.99633
AP005901.1	0.499766	0.176414	0.0304534	0.0361423	0.0262536	0.0518577	0.0344249	0.0583784	0.039333	0.0469772
AP006222.2	4.81175	0.632732	0.944904	0.035698	0.043522	1.07895	0.0525807	1.02026	0.339748	0.0398676
AP006285.2	1.5084	0.0217869	0.0194223	0.0150708	0.0138227	0.0137845	0.0159403	0.386042	0.992626	0.0131014
AP006621.5	1.35248	1.8637	0.0464478	0.0369493	1.05466	1.88729	1.83195	1.84904	0.0473691	0.0301062
AP1AR	2.40753	9.68485	5.75035	3.69417	8.00514	5.64045	5.27733	0.899539	3.71084	6.9298
AP1B1	21.6899	39.8265	3.41464	12.584	7.70446	4.15029	10.0076	8.39187	20.9788	7.25199
AP1G1	10.2139	7.93514	7.08289	4.58955	13.5854	8.78542	8.24038	14.4564	3.03385	11.077
AP1G2	15.6116	22.0323	14.5645	41.9182	25.4941	18.346	23.8008	21.7388	3.96081	12.5329
AP1M1	34.1414	16.3915	5.33091	13.7359	6.79187	6.35719	4.63351	12.658	4.88857	10.0712
AP1M2	2.73629	31.8386	27.3649	12.3611	21.2866	10.7236	10.7311	12.4914	14.0737	6.39263
AP1S1	15.0835	14.0946	13.9245	14.8046	21.4803	11.1721	13.2509	21.6065	4.58115	13.0019
AP1S2	18.3801	1.91118	3.18575	1.3303	3.95878	1.39393	1.44709	2.70936	3.43332	1.25022
AP1S3	1.7161	0.934521	0.041843	0.0367891	1.02175	0.0393771	0.0333944	0.051784	0.0972595	0.0271839
AP2A1	58.0339	10.5159	5.35524	4.3815	6.09835	9.30562	6.59637	8.47212	4.98542	3.25559
AP2A2	22.8222	24.5423	15.3205	23.939	17.6214	8.41503	8.3567	23.7682	4.72854	11.4862
AP2B1	24.0705	9.59416	13.7457	7.22731	12.1794	6.27277	3.81602	17.7327	4.40628	9.95508
AP2M1	153.513	90.8291	65.586	46.2557	56.8894	56.0387	41.4308	48.8088	40.2676	65.381
AP2S1	45.3666	46.0759	16.7104	16.2035	23.278	20.5717	33.662	18.9913	14.1104	8.03024
AP3B1	3.35872	0.943292	3.70574	3.66148	5.16899	0.102939	1.68218	0.153342	0.372959	1.85035
AP3B2	2.56847	0.0670696	0.0277613	0.026642	0.159016	1.08443	0.870334	0.0362846	0.139816	0.0201763
AP3D1	14.4341	28.9827	21.974	47.5587	16.4058	16.3151	11.906	25.0985	18.0903	18.2347
AP3M1	14.2679	9.8781	4.91462	3.7973	4.02954	8.37733	5.72963	12.2955	5.61072	2.09946
AP3M2	9.20993	6.68093	1.12622	1.4505	0.103591	4.91572	3.72693	12.3296	0.999983	2.45658
AP3S1	10.2652	1.87523	6.76558	1.49743	3.89428	6.5308	1.95758	2.59124	4.08072	4.54196
AP3S2	13.4977	9.69195	3.33926	1.48272	1.41151	3.8854	9.45445	2.33496	5.4588	5.4433
AP4B1	5.31679	0.188322	4.21379	4.24964	0.0592084	2.82102	1.81852	0.297431	0.978728	0.0565488
AP4B1-AS1	0.058562	0.00227083	0.874986	0.00271154	0.00199527	0.00397607	0.00405297	0.00348162	0.045057	0.00290626
AP4E1	2.38525	5.67974	1.17741	3.84482	0.0446204	0.046254	0.0729168	0.633908	0.322059	1.79304
AP4M1	11.6965	12.2605	1.41782	10.0261	4.67953	7.27586	3.58741	5.32918	0.663218	4.06381
AP4S1	6.29899	0.115465	1.27634	1.91442	1.90473	1.16928	2.25451	0.537008	0.252294	0.276973
AP5B1	5.38524	4.4194	10.5632	0.0543576	0.100518	0.0536935	1.65839	2.33037	0.469552	0.965247
AP5M1	1.83922	3.06924	6.74836	0.200353	2.37334	6.35716	0.143145	6.60003	1.21441	2.45473
AP5S1	2.39573	1.15904	2.02112	0.0930518	0.096027	1.23389	1.05859	0.685987	1.53386	0.722693
AP5Z1	4.55324	4.54565	1.42688	1.96327	0.0909379	0.0828175	0.180584	3.32215	2.05831	0.776161
APAF1	1.0886	3.00982	0.76544	0.102681	2.10866	0.830442	0.184875	0.121021	3.15688	0.631594
APBA1	0.383635	0.318131	1.0681	0.396981	2.68344	0.036011	1.05663	0.0615145	0.449637	2.54592
APBA2	5.86915	0.647216	0.792145	0.0569819	1.0789	2.873	4.12278	0.264075	0.349681	0.946072
APBA3	12.9122	2.90075	3.86033	4.31969	1.21236	4.77158	4.37051	0.358826	3.16742	0.126334
APBB1	56.0759	11.5329	9.40561	5.2427	3.56896	5.8216	4.34746	3.86183	6.55001	4.59302
APBB1IP	4.54279	3.56899	0.251064	0.0879129	0.63195	1.00554	0.0923314	0.31093	3.44332	0.0651706
APBB2	13.47	5.64611	2.48975	1.00434	2.36984	2.48561	1.55525	6.02087	0.94759	1.01069
APBB3	17.9401	10.5783	9.32628	3.02128	3.11684	5.86453	5.81169	1.5124	4.96317	0.865448
APC	5.29636	1.9316	0.572606	5.55111	1.71334	6.02768	1.896	2.28946	0.724232	2.99761
APC2	0.409176	0.015145	0.610062	0.0111634	0.00981813	1.01883	0.0211373	2.8681	0.024903	0.0116682
APCDD1	27.3342	4.56615	2.02576	7.67152	1.2926	10.0261	9.85896	2.03349	4.94096	4.25017
APCDD1L	0.00398094	0.0148923	0.00698055	0.00841011	0.0157115	0.00539607	0.912078	0.00868711	0.0149293	0.00893372
APEH	35.6667	30.6569	43.0169	31.6182	27.7946	11.2145	17.3705	24.2351	18.6136	28.8129
APELA	1.10416	2.33129	0.0423542	1.05725	0.0366622	2.11413	0.156891	0.0555122	0.0518576	1.04989
APEX1	18.5206	17.6669	23.34	23.6786	15.5962	14.6961	17.7244	18.2465	5.162	17.3688
APEX2	1.90527	4.15415	0.232502	3.3729	0.10168	2.6575	6.31439	2.44894	4.08284	1.72984
APH1A	18.5102	14.3906	20.3865	17.1037	21.4168	14.0878	6.32476	15.1752	9.05225	6.55214
APH1B	9.95613	12.3816	3.15371	13.5824	16.197	5.86069	4.93226	7.80365	1.93646	8.19612
API5	6.31307	7.79634	4.23955	3.87672	3.06848	7.99705	5.96338	3.85179	1.35017	9.54346
API5P2	0.0683979	0.0221462	0.0109107	0.00968412	1.97269	0.010207	0.0139001	0.864483	0.0194222	0.00815751
APIP	1.56373	1.89588	1.60398	2.15004	3.90628	0.502015	2.80993	0.0986568	1.37815	2.09134
APITD1	3.93558	3.3752	0.737126	1.32345	1.08961	0.070622	0.0862453	2.11115	2.3106	0.960414
APLF	0.946761	0.0685952	0.876889	1.68201	0.0262182	0.0184667	0.0281501	0.028412	0.304254	0.0202478
APLN	0.0176655	0.00139804	0.000931136	0.000853001	0.000979018	1.97449	0.000932357	0.00102168	0.000852436	0.000876796
APLNR	10.731	0.982095	0.959062	0.0496324	0.105154	0.075638	0.461247	4.39775	0.198688	0.0397431
APLP1	1.02176	3.29548	0.94629	1.50479	0.0359829	0.0433053	0.0510915	0.0439827	1.58338	1.47393
APLP2	60.8167	37.462	36.085	37.9767	73.7733	24.3698	29.2189	42.1401	37.5661	29.5913
APMAP	21.7576	20.3273	10.5593	1.22238	4.60233	11.9374	5.03217	7.214	14.4369	8.91061
APOBEC1	0.112044	0.83401	0.00674383	0.00523339	0.00456986	0.0141622	0.00703957	0.00629888	0.00504719	0.00485102
APOBEC3A	0.00174596	0.00371644	0.00277514	0.00257037	0.002993	0.00262839	0.00245065	0.994199	1.98445	0.00247484
APOBEC3AP1	0.0149383	0.0387782	0.0056091	0.00266519	0.0512228	0.00371491	0.869538	0.00391376	0.00652998	0.00308935
APOBEC3B	0.000537605	0.00134202	0.000717967	0.000993237	0.00089506	0.000855892	0.00080341	0.992418	0.000623123	0.000813919
APOBEC3C	22.9476	4.97545	6.2379	2.44966	0.241445	2.21564	5.20679	1.34816	11.7263	0.651075
APOBEC3D	2.00859	0.486063	0.130318	0.336873	0.243488	2.73441	0.0911615	0.17682	3.72029	0.0719824
APOBEC3F	4.73395	2.77255	0.167374	0.879393	0.0862012	2.01924	0.965295	0.146687	1.14032	0.0889799
APOBEC3G	10.5507	2.30765	1.23842	0.344909	0.547038	1.40263	4.19688	2.35107	9.38049	0.680184
APOBEC3H	0.0282382	0.00106035	0.000972709	0.000767787	0.000686489	0.000882731	1.96422	0.00106923	0.00143555	0.000669292
APOBEC4	0.0943503	0.0102138	0.00686651	0.0066186	0.00517717	0.00573088	0.00626038	0.840504	0.0186781	0.00560006
APOBR	3.1691	2.81872	1.45553	1.05481	0.179493	1.39599	1.58437	1.12091	6.67311	1.54798
APOC1	22.1202	42.0571	29.4346	15.5032	14.6999	33.405	11.7362	22.3555	594.077	63.6116
APOC1P1	4.73684	6.70185	1.65574	0.164487	1.91961	5.04856	1.86867	0.794253	65.5758	5.53416
APOC2	0.000376741	0.000313761	0.00023509	0.000197024	0.000189093	0.000214027	0.000254081	0.000252164	0.997779	0.000188794
APOD	215.546	43.8826	94.8927	9.21605	2.25116	8.0494	23.7229	20.524	62.8215	9.09386
APOE	66.6179	120.786	65.9575	28.5196	22.1421	51.7348	26.0569	39.607	919.461	69.1171
APOF	0.594382	5.09476	0.0851241	0.510323	0.0824236	1.159	0.436797	0.472625	0.165445	0.399117
APOH	1.22372	0.155826	0.896192	0.0172328	1.98468	0.96304	1.0044	0.0218464	0.0565698	0.676501
APOL1	31.1661	8.93288	0.91961	2.79053	1.27689	3.4946	7.25823	2.87643	15.9467	0.338012
APOL2	19.5492	12.4704	10.2612	7.56816	1.14313	7.36369	1.01446	8.20207	3.78803	5.63967
APOL3	35.4677	9.92464	3.32287	0.881133	1.0543	3.14194	6.92874	0.382948	9.84974	2.04597
APOL4	2.28397	8.67169	0.707304	2.30874	3.74029	0.342382	3.12063	3.19575	8.02845	7.6008
[truncated: 21,132 more rows]
