# Supplementary material for: Spatio-temporal analysis of prostate tumors in situ suggests pre-existence of treatment-resistant clones
Source: Nat Commun. 2022 Sep 17;13:5475. doi: 10.1038/s41467-022-33069-3 (PMC9482614; doi:10.1038/s41467-022-33069-3)
Supplement: Supplementary file 6 — Source Data [file 41467_2022_33069_MOESM6_ESM.zip › source data (Marklund et al. 2022)/sourceDataFile_SFig8d_Boxplots_stroma.xlsx]

## Sheet: Boxplots_stroma.csv
patient	status	spots	gene	value
patient1	before	patient1_biopsy1_rep1_before_spot_13x25	CFD	2.96128
patient1	before	patient1_biopsy1_rep1_before_spot_13x25	CTGF	2.96128
patient1	before	patient1_biopsy1_rep1_before_spot_14x17	CFD	4.49685
patient1	before	patient1_biopsy1_rep1_before_spot_14x17	CTGF	7.41592
patient1	before	patient1_biopsy1_rep1_before_spot_14x25	CFD	2.81258
patient1	before	patient1_biopsy1_rep1_before_spot_14x25	CTGF	8.12725
patient1	before	patient1_biopsy1_rep1_before_spot_15x18	CFD	2.72335
patient1	before	patient1_biopsy1_rep1_before_spot_15x18	CTGF	6.36961
patient1	before	patient1_biopsy1_rep2_before_spot_14x17	CFD	2.82854
patient1	before	patient1_biopsy1_rep2_before_spot_14x17	CTGF	7.8246
patient1	before	patient1_biopsy1_rep2_before_spot_14x18	CFD	1.9951
patient1	before	patient1_biopsy1_rep2_before_spot_14x18	CTGF	3.42528
patient1	before	patient1_biopsy1_rep2_before_spot_14x21	CFD	1.99545
patient1	before	patient1_biopsy1_rep2_before_spot_14x21	CTGF	7.49326
patient1	before	patient1_biopsy1_rep2_before_spot_14x23	CFD	1.99531
patient1	before	patient1_biopsy1_rep2_before_spot_14x23	CTGF	2.95667
patient1	before	patient1_biopsy1_rep2_before_spot_15x16	CFD	2.77444
patient1	before	patient1_biopsy1_rep2_before_spot_15x16	CTGF	7.19097
patient1	before	patient1_biopsy1_rep2_before_spot_15x17	CFD	1.99602
patient1	before	patient1_biopsy1_rep2_before_spot_15x17	CTGF	5.13489
patient1	before	patient1_biopsy1_rep2_before_spot_15x24	CFD	1.99623
patient1	before	patient1_biopsy1_rep2_before_spot_15x24	CTGF	6.19955
patient1	before	patient1_biopsy2_rep1_before_spot_10x20	CFD	2.86056
patient1	before	patient1_biopsy2_rep1_before_spot_10x20	CTGF	3.72588
patient1	before	patient1_biopsy2_rep1_before_spot_10x22	CFD	4.41639
patient1	before	patient1_biopsy2_rep1_before_spot_10x22	CTGF	3.20617
patient1	before	patient1_biopsy2_rep1_before_spot_11x18	CFD	5.87417
patient1	before	patient1_biopsy2_rep1_before_spot_11x18	CTGF	5.87417
patient1	before	patient1_biopsy2_rep1_before_spot_11x19	CFD	4.62322
patient1	before	patient1_biopsy2_rep1_before_spot_11x19	CTGF	4.62322
patient1	before	patient1_biopsy2_rep1_before_spot_11x20	CFD	6.97046
patient1	before	patient1_biopsy2_rep1_before_spot_11x20	CTGF	3.80431
patient1	before	patient1_biopsy2_rep1_before_spot_11x21	CFD	3.00383
patient1	before	patient1_biopsy2_rep1_before_spot_11x21	CTGF	4.3496
patient1	before	patient1_biopsy2_rep1_before_spot_11x22	CFD	3.90259
patient1	before	patient1_biopsy2_rep1_before_spot_11x22	CTGF	3.90259
patient1	before	patient1_biopsy2_rep1_before_spot_11x23	CFD	3.17158
patient1	before	patient1_biopsy2_rep1_before_spot_11x23	CTGF	1.99544
patient1	before	patient1_biopsy2_rep1_before_spot_11x24	CFD	2.45942
patient1	before	patient1_biopsy2_rep1_before_spot_11x24	CTGF	5.24657
patient1	before	patient1_biopsy2_rep1_before_spot_9x19	CFD	3.63849
patient1	before	patient1_biopsy2_rep1_before_spot_9x19	CTGF	3.63849
patient1	before	patient1_biopsy2_rep1_before_spot_9x20	CFD	4.38957
patient1	before	patient1_biopsy2_rep1_before_spot_9x20	CTGF	3.49176
patient1	before	patient1_biopsy2_rep1_before_spot_9x21	CFD	2.93436
patient1	before	patient1_biopsy2_rep1_before_spot_9x21	CTGF	3.4034
patient1	before	patient1_biopsy2_rep1_before_spot_9x22	CFD	3.71718
patient1	before	patient1_biopsy2_rep1_before_spot_9x22	CTGF	2.85618
patient1	before	patient1_biopsy2_rep2_before_spot_10x16	CFD	6.94826
patient1	before	patient1_biopsy2_rep2_before_spot_10x16	CTGF	3.23473
patient1	before	patient1_biopsy2_rep2_before_spot_10x17	CFD	5.41546
patient1	before	patient1_biopsy2_rep2_before_spot_10x17	CTGF	2.67972
patient1	before	patient1_biopsy2_rep2_before_spot_10x18	CFD	3.14356
patient1	before	patient1_biopsy2_rep2_before_spot_10x18	CTGF	4.28987
patient1	before	patient1_biopsy2_rep2_before_spot_7x12	CFD	5.20454
patient1	before	patient1_biopsy2_rep2_before_spot_7x12	CTGF	2.5299
patient1	before	patient1_biopsy2_rep2_before_spot_8x15	CFD	4.37158
patient1	before	patient1_biopsy2_rep2_before_spot_8x15	CTGF	1.99553
patient1	before	patient1_biopsy2_rep2_before_spot_8x17	CFD	3.93065
patient1	before	patient1_biopsy2_rep2_before_spot_8x17	CTGF	4.57562
patient1	before	patient1_biopsy2_rep2_before_spot_9x14	CFD	1.99732
patient1	before	patient1_biopsy2_rep2_before_spot_9x14	CTGF	9.11356
patient1	before	patient1_biopsy2_rep2_before_spot_9x16	CFD	3.88243
patient1	before	patient1_biopsy2_rep2_before_spot_9x16	CTGF	5.76829
patient1	before	patient1_biopsy2_rep2_before_spot_9x17	CFD	6.24665
patient1	before	patient1_biopsy2_rep2_before_spot_9x17	CTGF	4.12197
patient1	before	patient1_biopsy2_rep2_before_spot_9x18	CFD	5.47157
patient1	before	patient1_biopsy2_rep2_before_spot_9x18	CTGF	4.69903
patient1	before	patient1_biopsy3_rep1_before_spot_10x25	CFD	3.00623
patient1	before	patient1_biopsy3_rep1_before_spot_10x25	CTGF	3.00623
patient1	before	patient1_biopsy3_rep1_before_spot_14x28	CFD	2.64399
patient1	before	patient1_biopsy3_rep1_before_spot_14x28	CTGF	1.9989
patient1	before	patient1_biopsy3_rep1_before_spot_15x28	CFD	2.8839
patient1	before	patient1_biopsy3_rep1_before_spot_15x28	CTGF	4.21231
patient1	before	patient1_biopsy3_rep1_before_spot_8x19	CFD	1.99856
patient1	before	patient1_biopsy3_rep1_before_spot_8x19	CTGF	1.99856
patient1	before	patient1_biopsy1_rep1_before_spot_13x10	CFD	2.66447
patient1	before	patient1_biopsy1_rep1_before_spot_13x10	CTGF	9.37186
patient1	before	patient1_biopsy1_rep1_before_spot_13x11	CFD	1.99427
patient1	before	patient1_biopsy1_rep1_before_spot_13x11	CTGF	2.65057
patient1	before	patient1_biopsy1_rep1_before_spot_13x17	CFD	2.40338
patient1	before	patient1_biopsy1_rep1_before_spot_13x17	CTGF	8.93824
patient1	before	patient1_biopsy1_rep1_before_spot_13x19	CFD	3.00116
patient1	before	patient1_biopsy1_rep1_before_spot_13x19	CTGF	6.02091
patient1	before	patient1_biopsy1_rep1_before_spot_13x20	CFD	2.28016
patient1	before	patient1_biopsy1_rep1_before_spot_13x20	CTGF	4.57046
patient1	before	patient1_biopsy1_rep1_before_spot_13x21	CFD	2.8776
patient1	before	patient1_biopsy1_rep1_before_spot_13x21	CTGF	3.76025
patient1	before	patient1_biopsy1_rep1_before_spot_13x22	CFD	4.5484
patient1	before	patient1_biopsy1_rep1_before_spot_13x22	CTGF	4.5484
patient1	before	patient1_biopsy1_rep1_before_spot_13x23	CFD	2.4734
patient1	before	patient1_biopsy1_rep1_before_spot_13x23	CTGF	2.95172
patient1	before	patient1_biopsy1_rep1_before_spot_14x12	CFD	2.37126
patient1	before	patient1_biopsy1_rep1_before_spot_14x12	CTGF	6.52428
patient1	before	patient1_biopsy1_rep1_before_spot_14x13	CFD	1.99409
patient1	before	patient1_biopsy1_rep1_before_spot_14x13	CTGF	2.88331
patient1	before	patient1_biopsy1_rep1_before_spot_14x14	CFD	2.37618
patient1	before	patient1_biopsy1_rep1_before_spot_14x14	CTGF	5.04695
patient1	before	patient1_biopsy1_rep1_before_spot_14x15	CFD	2.24372
patient1	before	patient1_biopsy1_rep1_before_spot_14x15	CTGF	6.73557
patient1	before	patient1_biopsy1_rep1_before_spot_14x22	CFD	2.77913
patient1	before	patient1_biopsy1_rep1_before_spot_14x22	CTGF	8.67183
patient1	before	patient1_biopsy1_rep1_before_spot_14x27	CFD	2.57883
patient1	before	patient1_biopsy1_rep1_before_spot_14x27	CTGF	5.49892
patient1	before	patient1_biopsy1_rep1_before_spot_14x29	CFD	2.98021
patient1	before	patient1_biopsy1_rep1_before_spot_14x29	CTGF	3.96515
patient1	before	patient1_biopsy1_rep1_before_spot_15x12	CFD	1.99416
patient1	before	patient1_biopsy1_rep1_before_spot_15x12	CTGF	4.35334
patient1	before	patient1_biopsy1_rep1_before_spot_15x13	CFD	1.99433
patient1	before	patient1_biopsy1_rep1_before_spot_15x13	CTGF	7.25744
patient1	before	patient1_biopsy1_rep1_before_spot_15x14	CFD	2.76303
patient1	before	patient1_biopsy1_rep1_before_spot_15x14	CTGF	5.06752
patient1	before	patient1_biopsy1_rep1_before_spot_15x17	CFD	2.8122
patient1	before	patient1_biopsy1_rep1_before_spot_15x17	CTGF	8.95198
patient1	before	patient1_biopsy1_rep1_before_spot_15x24	CFD	2.28519
patient1	before	patient1_biopsy1_rep1_before_spot_15x24	CTGF	3.16162
patient1	before	patient1_biopsy1_rep2_before_spot_14x16	CFD	1.99496
patient1	before	patient1_biopsy1_rep2_before_spot_14x16	CTGF	5.33175
patient1	before	patient1_biopsy1_rep2_before_spot_14x19	CFD	1.99478
patient1	before	patient1_biopsy1_rep2_before_spot_14x19	CTGF	3.54164
patient1	before	patient1_biopsy1_rep2_before_spot_14x20	CFD	1.99649
patient1	before	patient1_biopsy1_rep2_before_spot_14x20	CTGF	5.23183
patient1	before	patient1_biopsy1_rep2_before_spot_14x22	CFD	1.995
patient1	before	patient1_biopsy1_rep2_before_spot_14x22	CTGF	2.88277
patient1	before	patient1_biopsy1_rep2_before_spot_14x24	CFD	1.99565
patient1	before	patient1_biopsy1_rep2_before_spot_14x24	CTGF	3.9118
patient1	before	patient1_biopsy1_rep2_before_spot_14x28	CFD	1.99661
patient1	before	patient1_biopsy1_rep2_before_spot_14x28	CTGF	3.18668
patient1	before	patient1_biopsy1_rep2_before_spot_15x11	CFD	2.65999
patient1	before	patient1_biopsy1_rep2_before_spot_15x11	CTGF	5.98205
patient1	before	patient1_biopsy1_rep2_before_spot_15x13	CFD	1.99495
patient1	before	patient1_biopsy1_rep2_before_spot_15x13	CTGF	6.51561
patient1	before	patient1_biopsy1_rep2_before_spot_15x14	CFD	1.99423
patient1	before	patient1_biopsy1_rep2_before_spot_15x14	CTGF	6.80496
patient1	before	patient1_biopsy1_rep2_before_spot_15x21	CFD	3.05547
patient1	before	patient1_biopsy1_rep2_before_spot_15x21	CTGF	4.11536
patient1	before	patient1_biopsy1_rep2_before_spot_15x8	CFD	1.99556
patient1	before	patient1_biopsy1_rep2_before_spot_15x8	CTGF	2.7228
patient1	before	patient1_biopsy1_rep2_before_spot_15x9	CFD	1.99519
patient1	before	patient1_biopsy1_rep2_before_spot_15x9	CTGF	3.72282
patient1	before	patient1_biopsy1_rep2_before_spot_16x16	CFD	3.25584
patient1	before	patient1_biopsy1_rep2_before_spot_16x16	CTGF	2.62581
patient1	before	patient1_biopsy1_rep2_before_spot_16x17	CFD	2.62739
patient1	before	patient1_biopsy1_rep2_before_spot_16x17	CTGF	2.62739
patient1	before	patient1_biopsy1_rep2_before_spot_16x23	CFD	1.99612
patient1	before	patient1_biopsy1_rep2_before_spot_16x23	CTGF	4.142
patient1	before	patient1_biopsy2_rep1_before_spot_10x11	CFD	3.68127
patient1	before	patient1_biopsy2_rep1_before_spot_10x11	CTGF	2.55794
patient1	before	patient1_biopsy2_rep1_before_spot_10x12	CFD	3.10224
patient1	before	patient1_biopsy2_rep1_before_spot_10x12	CTGF	2.27223
patient1	before	patient1_biopsy2_rep1_before_spot_10x15	CFD	4.06243
patient1	before	patient1_biopsy2_rep1_before_spot_10x15	CTGF	3.02882
patient1	before	patient1_biopsy2_rep1_before_spot_10x16	CFD	4.47866
patient1	before	patient1_biopsy2_rep1_before_spot_10x16	CTGF	1.9948
patient1	before	patient1_biopsy2_rep1_before_spot_10x17	CFD	2.83023
patient1	before	patient1_biopsy2_rep1_before_spot_10x17	CTGF	3.66514
patient1	before	patient1_biopsy2_rep1_before_spot_10x18	CFD	3.53285
patient1	before	patient1_biopsy2_rep1_before_spot_10x18	CTGF	2.50838
patient1	before	patient1_biopsy2_rep1_before_spot_10x23	CFD	5.15679
patient1	before	patient1_biopsy2_rep1_before_spot_10x23	CTGF	3.57622
patient1	before	patient1_biopsy2_rep1_before_spot_11x17	CFD	6.07006
patient1	before	patient1_biopsy2_rep1_before_spot_11x17	CTGF	4.3238
patient1	before	patient1_biopsy2_rep1_before_spot_8x10	CFD	2.67407
patient1	before	patient1_biopsy2_rep1_before_spot_8x10	CTGF	1.99601
patient1	before	patient1_biopsy2_rep1_before_spot_8x7	CFD	1.99715
patient1	before	patient1_biopsy2_rep1_before_spot_8x7	CTGF	4.35029
patient1	before	patient1_biopsy2_rep1_before_spot_8x8	CFD	2.32973
patient1	before	patient1_biopsy2_rep1_before_spot_8x8	CTGF	2.16235
patient1	before	patient1_biopsy2_rep1_before_spot_8x9	CFD	2.61583
patient1	before	patient1_biopsy2_rep1_before_spot_8x9	CTGF	3.23623
patient1	before	patient1_biopsy2_rep1_before_spot_9x10	CFD	3.53249
patient1	before	patient1_biopsy2_rep1_before_spot_9x10	CTGF	2.76449
patient1	before	patient1_biopsy2_rep1_before_spot_9x11	CFD	2.41129
patient1	before	patient1_biopsy2_rep1_before_spot_9x11	CTGF	2.82709
patient1	before	patient1_biopsy2_rep1_before_spot_9x12	CFD	2.35979
patient1	before	patient1_biopsy2_rep1_before_spot_9x12	CTGF	2.72442
patient1	before	patient1_biopsy2_rep1_before_spot_9x13	CFD	2.79907
patient1	before	patient1_biopsy2_rep1_before_spot_9x13	CTGF	4.80689
patient1	before	patient1_biopsy2_rep1_before_spot_9x14	CFD	2.33454
patient1	before	patient1_biopsy2_rep1_before_spot_9x14	CTGF	4.02888
patient1	before	patient1_biopsy2_rep1_before_spot_9x15	CFD	3.26463
patient1	before	patient1_biopsy2_rep1_before_spot_9x15	CTGF	3.26463
patient1	before	patient1_biopsy2_rep1_before_spot_9x16	CFD	3.39257
patient1	before	patient1_biopsy2_rep1_before_spot_9x16	CTGF	1.99546
patient1	before	patient1_biopsy2_rep1_before_spot_9x17	CFD	2.95407
patient1	before	patient1_biopsy2_rep1_before_spot_9x17	CTGF	1.9957
patient1	before	patient1_biopsy2_rep1_before_spot_9x18	CFD	2.68813
patient1	before	patient1_biopsy2_rep1_before_spot_9x18	CTGF	2.68813
patient1	before	patient1_biopsy2_rep2_before_spot_10x15	CFD	12.2248
patient1	before	patient1_biopsy2_rep2_before_spot_10x15	CTGF	2.00009
patient1	before	patient1_biopsy2_rep2_before_spot_10x19	CFD	1.99595
patient1	before	patient1_biopsy2_rep2_before_spot_10x19	CTGF	2.85281
patient1	before	patient1_biopsy2_rep2_before_spot_6x6	CFD	1.99478
patient1	before	patient1_biopsy2_rep2_before_spot_6x6	CTGF	1.99478
patient1	before	patient1_biopsy2_rep2_before_spot_6x7	CFD	2.61753
patient1	before	patient1_biopsy2_rep2_before_spot_6x7	CTGF	2.20218
patient1	before	patient1_biopsy2_rep2_before_spot_6x8	CFD	3.48175
patient1	before	patient1_biopsy2_rep2_before_spot_6x8	CTGF	4.59662
patient1	before	patient1_biopsy2_rep2_before_spot_7x10	CFD	2.55834
patient1	before	patient1_biopsy2_rep2_before_spot_7x10	CTGF	1.9954
patient1	before	patient1_biopsy2_rep2_before_spot_7x11	CFD	6.29868
patient1	before	patient1_biopsy2_rep2_before_spot_7x11	CTGF	1.99529
patient1	before	patient1_biopsy2_rep2_before_spot_7x13	CFD	2.90626
patient1	before	patient1_biopsy2_rep2_before_spot_7x13	CTGF	2.90626
patient1	before	patient1_biopsy2_rep2_before_spot_7x14	CFD	12.4862
patient1	before	patient1_biopsy2_rep2_before_spot_7x14	CTGF	7.99109
patient1	before	patient1_biopsy2_rep2_before_spot_7x6	CFD	3.08079
patient1	before	patient1_biopsy2_rep2_before_spot_7x6	CTGF	3.08079
patient1	before	patient1_biopsy2_rep2_before_spot_7x8	CFD	3.30877
patient1	before	patient1_biopsy2_rep2_before_spot_7x8	CTGF	4.40412
patient1	before	patient1_biopsy2_rep2_before_spot_7x9	CFD	2.13277
patient1	before	patient1_biopsy2_rep2_before_spot_7x9	CTGF	2.40895
patient1	before	patient1_biopsy2_rep2_before_spot_8x11	CFD	4.7922
patient1	before	patient1_biopsy2_rep2_before_spot_8x11	CTGF	2.36761
patient1	before	patient1_biopsy2_rep2_before_spot_8x12	CFD	3.04037
patient1	before	patient1_biopsy2_rep2_before_spot_8x12	CTGF	2.51773
patient1	before	patient1_biopsy2_rep2_before_spot_8x13	CFD	4.21121
patient1	before	patient1_biopsy2_rep2_before_spot_8x13	CTGF	1.99504
patient1	before	patient1_biopsy2_rep2_before_spot_8x14	CFD	4.48635
patient1	before	patient1_biopsy2_rep2_before_spot_8x14	CTGF	3.24135
patient1	before	patient1_biopsy2_rep2_before_spot_8x16	CFD	3.13766
patient1	before	patient1_biopsy2_rep2_before_spot_8x16	CTGF	2.37644
patient1	before	patient1_biopsy2_rep2_before_spot_8x7	CFD	1.99726
patient1	before	patient1_biopsy2_rep2_before_spot_8x7	CTGF	1.99726
patient1	before	patient1_biopsy2_rep2_before_spot_9x12	CFD	4.35094
patient1	before	patient1_biopsy2_rep2_before_spot_9x12	CTGF	3.56578
patient1	before	patient1_biopsy2_rep2_before_spot_9x13	CFD	5.12971
patient1	before	patient1_biopsy2_rep2_before_spot_9x13	CTGF	4.08529
patient1	before	patient1_biopsy2_rep2_before_spot_9x15	CFD	5.09721
patient1	before	patient1_biopsy2_rep2_before_spot_9x15	CTGF	2.77153
patient1	before	patient1_biopsy2_rep2_before_spot_9x9	CFD	5.57596
patient1	before	patient1_biopsy2_rep2_before_spot_9x9	CTGF	2.44326
patient1	before	patient1_biopsy3_rep1_before_spot_15x24	CFD	1.99577
patient1	before	patient1_biopsy3_rep1_before_spot_15x24	CTGF	2.26809
patient1	before	patient1_biopsy3_rep1_before_spot_8x17	CFD	1.99912
patient1	before	patient1_biopsy3_rep1_before_spot_8x17	CTGF	2.68892
patient1	before	patient1_biopsy3_rep1_before_spot_8x18	CFD	3.07204
patient1	before	patient1_biopsy3_rep1_before_spot_8x18	CTGF	1.99751
patient1	before	patient1_biopsy3_rep1_before_spot_8x20	CFD	2.8415
patient1	before	patient1_biopsy3_rep1_before_spot_8x20	CTGF	2.8415
patient1	before	patient1_biopsy3_rep1_before_spot_8x21	CFD	2.34493
patient1	before	patient1_biopsy3_rep1_before_spot_8x21	CTGF	3.73673
patient1	before	patient1_biopsy3_rep1_before_spot_9x20	CFD	1.99822
patient1	before	patient1_biopsy3_rep1_before_spot_9x20	CTGF	4.5865
patient1	before	patient1_biopsy3_rep1_before_spot_9x21	CFD	1.99799
patient1	before	patient1_biopsy3_rep1_before_spot_9x21	CTGF	4.75172
patient1	before	patient1_biopsy3_rep1_before_spot_9x25	CFD	2.31429
patient1	before	patient1_biopsy3_rep1_before_spot_9x25	CTGF	2.63082
patient1	after	patient1_biopsy1_rep1_after_spot_26x13	CFD	9.98358
patient1	after	patient1_biopsy1_rep1_after_spot_26x13	CTGF	1.99599
patient1	after	patient1_biopsy1_rep1_after_spot_26x14	CFD	9.08708
patient1	after	patient1_biopsy1_rep1_after_spot_26x14	CTGF	1.99379
patient1	after	patient1_biopsy1_rep1_after_spot_26x15	CFD	17.7383
patient1	after	patient1_biopsy1_rep1_after_spot_26x15	CTGF	1.99563
patient1	after	patient1_biopsy1_rep1_after_spot_27x10	CFD	22.506
patient1	after	patient1_biopsy1_rep1_after_spot_27x10	CTGF	6.0991
patient1	after	patient1_biopsy1_rep1_after_spot_27x14	CFD	28.7644
patient1	after	patient1_biopsy1_rep1_after_spot_27x14	CTGF	1.99626
patient1	after	patient1_biopsy1_rep1_after_spot_27x16	CFD	16.0319
patient1	after	patient1_biopsy1_rep1_after_spot_27x16	CTGF	4.8027
patient1	after	patient1_biopsy1_rep1_after_spot_28x13	CFD	5.79209
patient1	after	patient1_biopsy1_rep1_after_spot_28x13	CTGF	1.99559
patient1	after	patient1_biopsy1_rep1_after_spot_28x14	CFD	10.1251
patient1	after	patient1_biopsy1_rep1_after_spot_28x14	CTGF	4.70534
patient1	after	patient1_biopsy1_rep1_after_spot_28x15	CFD	8.79118
patient1	after	patient1_biopsy1_rep1_after_spot_28x15	CTGF	1.99384
patient1	after	patient1_biopsy1_rep2_after_spot_27x13	CFD	1.99647
patient1	after	patient1_biopsy1_rep2_after_spot_27x13	CTGF	3.3981
patient1	after	patient1_biopsy1_rep2_after_spot_27x15	CFD	4.91085
patient1	after	patient1_biopsy1_rep2_after_spot_27x15	CTGF	3.45378
patient1	after	patient1_biopsy1_rep2_after_spot_28x16	CFD	1.99789
patient1	after	patient1_biopsy1_rep2_after_spot_28x16	CTGF	1.99789
patient1	after	patient1_biopsy1_rep2_after_spot_29x11	CFD	19.5683
patient1	after	patient1_biopsy1_rep2_after_spot_29x11	CTGF	4.50812
patient1	after	patient1_biopsy1_rep2_after_spot_29x13	CFD	4.62085
patient1	after	patient1_biopsy1_rep2_after_spot_29x13	CTGF	1.9979
patient1	after	patient1_biopsy1_rep2_after_spot_29x14	CFD	4.01684
patient1	after	patient1_biopsy1_rep2_after_spot_29x14	CTGF	1.99726
patient1	after	patient1_biopsy1_rep2_after_spot_29x15	CFD	11.7774
patient1	after	patient1_biopsy1_rep2_after_spot_29x15	CTGF	1.99545
patient1	after	patient1_biopsy2_rep1_after_spot_22x12	CFD	4.48127
patient1	after	patient1_biopsy2_rep1_after_spot_22x12	CTGF	1.99877
patient1	after	patient1_biopsy2_rep1_after_spot_23x24	CFD	3.76405
patient1	after	patient1_biopsy2_rep1_after_spot_23x24	CTGF	1.99825
patient1	after	patient1_biopsy2_rep1_after_spot_24x15	CFD	5.43463
patient1	after	patient1_biopsy2_rep1_after_spot_24x15	CTGF	1.99942
patient1	after	patient1_biopsy2_rep1_after_spot_24x16	CFD	11.574
patient1	after	patient1_biopsy2_rep1_after_spot_24x16	CTGF	1.9998
patient1	after	patient1_biopsy2_rep1_after_spot_24x20	CFD	3.45795
patient1	after	patient1_biopsy2_rep1_after_spot_24x20	CTGF	1.99699
patient1	after	patient1_biopsy2_rep1_after_spot_24x23	CFD	5.35705
patient1	after	patient1_biopsy2_rep1_after_spot_24x23	CTGF	1.9968
patient1	after	patient1_biopsy2_rep1_after_spot_24x24	CFD	1.99699
patient1	after	patient1_biopsy2_rep1_after_spot_24x24	CTGF	2.87854
patient1	after	patient1_biopsy2_rep1_after_spot_24x26	CFD	5.32042
patient1	after	patient1_biopsy2_rep1_after_spot_24x26	CTGF	1.99884
patient1	after	patient1_biopsy2_rep1_after_spot_24x27	CFD	1.99729
patient1	after	patient1_biopsy2_rep1_after_spot_24x27	CTGF	1.99729
patient1	after	patient1_biopsy2_rep1_after_spot_24x28	CFD	1.99971
patient1	after	patient1_biopsy2_rep1_after_spot_24x28	CTGF	1.99971
patient1	after	patient1_biopsy2_rep1_after_spot_25x22	CFD	1.99988
patient1	after	patient1_biopsy2_rep1_after_spot_25x22	CTGF	5.47986
patient1	after	patient1_biopsy2_rep1_after_spot_25x23	CFD	1.99873
patient1	after	patient1_biopsy2_rep1_after_spot_25x23	CTGF	5.08885
patient1	after	patient1_biopsy2_rep1_after_spot_30x20	CFD	8.14862
patient1	after	patient1_biopsy2_rep1_after_spot_30x20	CTGF	1.99869
patient1	after	patient1_biopsy2_rep1_after_spot_30x21	CFD	1.99931
patient1	after	patient1_biopsy2_rep1_after_spot_30x21	CTGF	1.99931
patient1	after	patient1_biopsy2_rep1_after_spot_31x18	CFD	3.86935
patient1	after	patient1_biopsy2_rep1_after_spot_31x18	CTGF	1.9978
patient1	after	patient1_biopsy2_rep1_after_spot_31x21	CFD	5.14636
patient1	after	patient1_biopsy2_rep1_after_spot_31x21	CTGF	3.57113
patient1	after	patient1_biopsy2_rep1_after_spot_32x17	CFD	1.9985
patient1	after	patient1_biopsy2_rep1_after_spot_32x17	CTGF	1.9985
patient1	after	patient1_biopsy2_rep1_after_spot_32x18	CFD	1.99767
patient1	after	patient1_biopsy2_rep1_after_spot_32x18	CTGF	3.4104
patient1	after	patient1_biopsy2_rep2_after_spot_23x24	CFD	3.73099
patient1	after	patient1_biopsy2_rep2_after_spot_23x24	CTGF	1.99699
patient1	after	patient1_biopsy2_rep2_after_spot_24x20	CFD	1.9984
patient1	after	patient1_biopsy2_rep2_after_spot_24x20	CTGF	1.9984
patient1	after	patient1_biopsy2_rep2_after_spot_24x23	CFD	5.01436
patient1	after	patient1_biopsy2_rep2_after_spot_24x23	CTGF	1.99665
patient1	after	patient1_biopsy2_rep2_after_spot_24x24	CFD	3.99345
patient1	after	patient1_biopsy2_rep2_after_spot_24x24	CTGF	2.99471
patient1	after	patient1_biopsy2_rep2_after_spot_25x22	CFD	1.99975
patient1	after	patient1_biopsy2_rep2_after_spot_25x22	CTGF	1.99975
patient1	after	patient1_biopsy2_rep2_after_spot_25x23	CFD	3.54642
patient1	after	patient1_biopsy2_rep2_after_spot_25x23	CTGF	3.54642
patient1	after	patient1_biopsy3_rep1_after_spot_28x12	CFD	7.49891
patient1	after	patient1_biopsy3_rep1_after_spot_28x12	CTGF	2.00036
patient1	after	patient1_biopsy3_rep1_after_spot_28x13	CFD	2.92804
patient1	after	patient1_biopsy3_rep1_after_spot_28x13	CTGF	2.92804
patient1	after	patient1_biopsy3_rep2_after_spot_24x20	CFD	8.80545
patient1	after	patient1_biopsy3_rep2_after_spot_24x20	CTGF	2.00063
patient1	after	patient1_biopsy3_rep2_after_spot_25x27	CFD	11.3538
patient1	after	patient1_biopsy3_rep2_after_spot_25x27	CTGF	2.0001
patient1	after	patient1_biopsy3_rep2_after_spot_26x26	CFD	5.20536
patient1	after	patient1_biopsy3_rep2_after_spot_26x26	CTGF	2.00085
patient1	after	patient1_biopsy3_rep2_after_spot_26x27	CFD	4.33622
patient1	after	patient1_biopsy3_rep2_after_spot_26x27	CTGF	1.99689
patient1	after	patient1_biopsy3_rep2_after_spot_26x29	CFD	5.25798
patient1	after	patient1_biopsy3_rep2_after_spot_26x29	CTGF	1.99673
patient1	after	patient1_biopsy3_rep2_after_spot_26x30	CFD	7.6527
patient1	after	patient1_biopsy3_rep2_after_spot_26x30	CTGF	1.99661
patient1	after	patient1_biopsy4_rep1_after_spot_14x27	CFD	7.50123
patient1	after	patient1_biopsy4_rep1_after_spot_14x27	CTGF	4.19964
patient1	after	patient1_biopsy4_rep1_after_spot_15x27	CFD	4.39004
patient1	after	patient1_biopsy4_rep1_after_spot_15x27	CTGF	3.19274
patient1	after	patient1_biopsy4_rep2_after_spot_16x24	CFD	15.1405
patient1	after	patient1_biopsy4_rep2_after_spot_16x24	CTGF	4.19046
patient2	before	patient2_biopsy2_rep1_before_spot_28x26	CFD	1.99837
patient2	before	patient2_biopsy2_rep1_before_spot_28x26	CTGF	2.84565
patient2	before	patient2_biopsy2_rep1_before_spot_28x28	CFD	2.947
patient2	before	patient2_biopsy2_rep1_before_spot_28x28	CTGF	2.947
patient2	before	patient2_biopsy2_rep1_before_spot_29x22	CFD	1.99711
patient2	before	patient2_biopsy2_rep1_before_spot_29x22	CTGF	2.74046
patient2	before	patient2_biopsy2_rep1_before_spot_29x25	CFD	1.99854
patient2	before	patient2_biopsy2_rep1_before_spot_29x25	CTGF	1.99854
patient2	before	patient2_biopsy2_rep1_before_spot_29x28	CFD	1.99828
patient2	before	patient2_biopsy2_rep1_before_spot_29x28	CTGF	1.99828
patient2	before	patient2_biopsy2_rep1_before_spot_29x30	CFD	1.99932
patient2	before	patient2_biopsy2_rep1_before_spot_29x30	CTGF	3.0682
patient2	before	patient2_biopsy2_rep1_before_spot_30x13	CFD	3.28783
patient2	before	patient2_biopsy2_rep1_before_spot_30x13	CTGF	2.00081
patient2	before	patient2_biopsy2_rep1_before_spot_30x14	CFD	1.99751
patient2	before	patient2_biopsy2_rep1_before_spot_30x14	CTGF	1.99751
patient2	before	patient2_biopsy2_rep1_before_spot_30x15	CFD	2.4381
patient2	before	patient2_biopsy2_rep1_before_spot_30x15	CTGF	1.99861
patient2	before	patient2_biopsy2_rep1_before_spot_30x20	CFD	2.49039
patient2	before	patient2_biopsy2_rep1_before_spot_30x20	CTGF	1.99751
patient2	before	patient2_biopsy2_rep1_before_spot_30x22	CFD	1.9994
patient2	before	patient2_biopsy2_rep1_before_spot_30x22	CTGF	1.9994
patient2	before	patient2_biopsy2_rep1_before_spot_30x24	CFD	1.9996
patient2	before	patient2_biopsy2_rep1_before_spot_30x24	CTGF	3.02272
patient2	before	patient2_biopsy2_rep1_before_spot_30x26	CFD	2.00065
patient2	before	patient2_biopsy2_rep1_before_spot_30x26	CTGF	2.89191
patient2	before	patient2_biopsy2_rep1_before_spot_30x27	CFD	2.00207
patient2	before	patient2_biopsy2_rep1_before_spot_30x27	CTGF	2.00207
patient2	before	patient2_biopsy2_rep1_before_spot_30x29	CFD	2.00046
patient2	before	patient2_biopsy2_rep1_before_spot_30x29	CTGF	2.00046
patient2	before	patient2_biopsy2_rep1_before_spot_31x13	CFD	1.99944
patient2	before	patient2_biopsy2_rep1_before_spot_31x13	CTGF	2.98542
patient2	before	patient2_biopsy2_rep1_before_spot_31x17	CFD	1.99851
patient2	before	patient2_biopsy2_rep1_before_spot_31x17	CTGF	5.16908
patient2	before	patient2_biopsy2_rep1_before_spot_31x20	CFD	2.39467
patient2	before	patient2_biopsy2_rep1_before_spot_31x20	CTGF	5.16611
patient2	before	patient2_biopsy2_rep1_before_spot_31x22	CFD	2.00113
patient2	before	patient2_biopsy2_rep1_before_spot_31x22	CTGF	2.00113
patient2	before	patient2_biopsy2_rep1_before_spot_32x13	CFD	3.48901
patient2	before	patient2_biopsy2_rep1_before_spot_32x13	CTGF	2.744
patient2	before	patient2_biopsy2_rep1_before_spot_32x17	CFD	1.99717
patient2	before	patient2_biopsy2_rep1_before_spot_32x17	CTGF	2.52024
patient2	before	patient2_biopsy2_rep1_before_spot_32x20	CFD	2.00151
patient2	before	patient2_biopsy2_rep1_before_spot_32x20	CTGF	4.14417
patient2	before	patient2_biopsy2_rep2_before_spot_28x25	CFD	2.00486
patient2	before	patient2_biopsy2_rep2_before_spot_28x25	CTGF	2.00486
patient2	before	patient2_biopsy2_rep2_before_spot_28x26	CFD	2.00423
patient2	before	patient2_biopsy2_rep2_before_spot_28x26	CTGF	2.00423
patient2	before	patient2_biopsy2_rep2_before_spot_28x28	CFD	2.00389
patient2	before	patient2_biopsy2_rep2_before_spot_28x28	CTGF	2.00389
patient2	before	patient2_biopsy2_rep2_before_spot_28x29	CFD	2.00389
patient2	before	patient2_biopsy2_rep2_before_spot_28x29	CTGF	2.00389
patient2	before	patient2_biopsy2_rep2_before_spot_29x24	CFD	2.00469
patient2	before	patient2_biopsy2_rep2_before_spot_29x24	CTGF	2.00469
patient2	before	patient2_biopsy2_rep2_before_spot_29x29	CFD	2.00388
patient2	before	patient2_biopsy2_rep2_before_spot_29x29	CTGF	2.00388
patient2	before	patient2_biopsy2_rep2_before_spot_29x30	CFD	2.0043
patient2	before	patient2_biopsy2_rep2_before_spot_29x30	CTGF	2.0043
patient2	before	patient2_biopsy2_rep2_before_spot_30x21	CFD	2.00382
patient2	before	patient2_biopsy2_rep2_before_spot_30x21	CTGF	2.00382
patient2	before	patient2_biopsy2_rep2_before_spot_30x22	CFD	2.00424
patient2	before	patient2_biopsy2_rep2_before_spot_30x22	CTGF	2.00424
patient2	before	patient2_biopsy2_rep2_before_spot_30x27	CFD	2.00486
patient2	before	patient2_biopsy2_rep2_before_spot_30x27	CTGF	7.17664
patient2	before	patient2_biopsy2_rep2_before_spot_30x28	CFD	2.00201
patient2	before	patient2_biopsy2_rep2_before_spot_30x28	CTGF	2.00201
patient2	before	patient2_biopsy2_rep2_before_spot_31x16	CFD	2.00392
patient2	before	patient2_biopsy2_rep2_before_spot_31x16	CTGF	2.00392
patient2	before	patient2_biopsy2_rep2_before_spot_31x17	CFD	2.00428
patient2	before	patient2_biopsy2_rep2_before_spot_31x17	CTGF	2.00428
patient2	before	patient2_biopsy2_rep2_before_spot_31x22	CFD	2.00549
patient2	before	patient2_biopsy2_rep2_before_spot_31x22	CTGF	2.00549
patient2	before	patient2_biopsy2_rep2_before_spot_32x15	CFD	2.00508
patient2	before	patient2_biopsy2_rep2_before_spot_32x15	CTGF	2.00508
patient2	before	patient2_biopsy2_rep1_before_spot_28x25	CFD	1.99736
patient2	before	patient2_biopsy2_rep1_before_spot_28x25	CTGF	1.99736
patient2	before	patient2_biopsy2_rep1_before_spot_29x21	CFD	2.60569
patient2	before	patient2_biopsy2_rep1_before_spot_29x21	CTGF	1.9965
patient2	before	patient2_biopsy2_rep1_before_spot_29x24	CFD	1.99934
patient2	before	patient2_biopsy2_rep1_before_spot_29x24	CTGF	1.99934
patient2	before	patient2_biopsy2_rep1_before_spot_30x16	CFD	1.99701
patient2	before	patient2_biopsy2_rep1_before_spot_30x16	CTGF	1.99701
patient2	before	patient2_biopsy2_rep1_before_spot_30x21	CFD	1.99929
patient2	before	patient2_biopsy2_rep1_before_spot_30x21	CTGF	1.99929
patient2	before	patient2_biopsy2_rep1_before_spot_30x29.1	CFD	2.00046
patient2	before	patient2_biopsy2_rep1_before_spot_30x29.1	CTGF	2.00046
patient2	before	patient2_biopsy2_rep1_before_spot_31x14	CFD	1.99859
patient2	before	patient2_biopsy2_rep1_before_spot_31x14	CTGF	1.99859
patient2	before	patient2_biopsy2_rep1_before_spot_31x16	CFD	1.99877
patient2	before	patient2_biopsy2_rep1_before_spot_31x16	CTGF	1.99877
patient2	before	patient2_biopsy2_rep1_before_spot_32x15	CFD	1.99993
patient2	before	patient2_biopsy2_rep1_before_spot_32x15	CTGF	1.99993
patient2	before	patient2_biopsy2_rep1_before_spot_32x16	CFD	1.99891
patient2	before	patient2_biopsy2_rep1_before_spot_32x16	CTGF	1.99891
patient2	before	patient2_biopsy2_rep2_before_spot_29x21	CFD	2.00331
patient2	before	patient2_biopsy2_rep2_before_spot_29x21	CTGF	2.00331
patient2	before	patient2_biopsy2_rep2_before_spot_30x15	CFD	2.00346
patient2	before	patient2_biopsy2_rep2_before_spot_30x15	CTGF	2.00346
patient2	before	patient2_biopsy2_rep2_before_spot_30x30	CFD	2.00459
patient2	before	patient2_biopsy2_rep2_before_spot_30x30	CTGF	2.00459
patient2	before	patient2_biopsy2_rep2_before_spot_32x16	CFD	2.00504
patient2	before	patient2_biopsy2_rep2_before_spot_32x16	CTGF	2.00504
patient2	before	patient2_biopsy2_rep2_before_spot_32x17	CFD	2.00463
patient2	before	patient2_biopsy2_rep2_before_spot_32x17	CTGF	2.00463
patient2	before	patient2_biopsy3_rep1_before_spot_16x2	CFD	1.99562
patient2	before	patient2_biopsy3_rep1_before_spot_16x2	CTGF	2.35564
patient2	before	patient2_biopsy3_rep1_before_spot_16x3	CFD	1.99523
patient2	before	patient2_biopsy3_rep1_before_spot_16x3	CTGF	1.99523
patient2	after	patient2_biopsy2_rep1_after_spot_3x12	CFD	6.36245
patient2	after	patient2_biopsy2_rep1_after_spot_3x12	CTGF	2.62341
patient2	after	patient2_biopsy2_rep1_after_spot_3x13	CFD	5.30462
patient2	after	patient2_biopsy2_rep1_after_spot_3x13	CTGF	2.00017
patient2	after	patient2_biopsy2_rep1_after_spot_3x17	CFD	4.98938
patient2	after	patient2_biopsy2_rep1_after_spot_3x17	CTGF	2.59769
patient2	after	patient2_biopsy2_rep1_after_spot_4x10	CFD	3.44834
patient2	after	patient2_biopsy2_rep1_after_spot_4x10	CTGF	1.99903
patient2	after	patient2_biopsy2_rep1_after_spot_4x13	CFD	3.68209
patient2	after	patient2_biopsy2_rep1_after_spot_4x13	CTGF	2.84079
patient2	after	patient2_biopsy2_rep1_after_spot_4x16	CFD	3.73469
patient2	after	patient2_biopsy2_rep1_after_spot_4x16	CTGF	2.43323
patient2	after	patient2_biopsy2_rep1_after_spot_4x17	CFD	4.08429
patient2	after	patient2_biopsy2_rep1_after_spot_4x17	CTGF	3.04221
patient2	after	patient2_biopsy2_rep1_after_spot_4x23	CFD	3.19874
patient2	after	patient2_biopsy2_rep1_after_spot_4x23	CTGF	1.99909
patient2	after	patient2_biopsy2_rep1_after_spot_4x6	CFD	5.33883
patient2	after	patient2_biopsy2_rep1_after_spot_4x6	CTGF	1.99833
patient2	after	patient2_biopsy2_rep1_after_spot_5x10	CFD	4.1277
patient2	after	patient2_biopsy2_rep1_after_spot_5x10	CTGF	2.00075
patient2	after	patient2_biopsy2_rep1_after_spot_5x23	CFD	2.98392
patient2	after	patient2_biopsy2_rep1_after_spot_5x23	CTGF	2.00075
patient2	after	patient2_biopsy2_rep1_after_spot_5x6	CFD	9.36378
patient2	after	patient2_biopsy2_rep1_after_spot_5x6	CTGF	2.00256
patient2	after	patient2_biopsy2_rep1_after_spot_5x7	CFD	3.60178
patient2	after	patient2_biopsy2_rep1_after_spot_5x7	CTGF	2.80025
patient2	after	patient2_biopsy2_rep2_after_spot_3x11	CFD	3.72317
patient2	after	patient2_biopsy2_rep2_after_spot_3x11	CTGF	2.00387
patient2	after	patient2_biopsy2_rep2_after_spot_3x13	CFD	4.21
patient2	after	patient2_biopsy2_rep2_after_spot_3x13	CTGF	2.00447
patient2	after	patient2_biopsy2_rep2_after_spot_3x16	CFD	2.0033
patient2	after	patient2_biopsy2_rep2_after_spot_3x16	CTGF	2.0033
patient2	after	patient2_biopsy2_rep2_after_spot_3x9	CFD	2.0058
patient2	after	patient2_biopsy2_rep2_after_spot_3x9	CTGF	3.10541
patient2	after	patient2_biopsy2_rep2_after_spot_4x10	CFD	2.66307
patient2	after	patient2_biopsy2_rep2_after_spot_4x10	CTGF	2.00344
patient2	after	patient2_biopsy2_rep2_after_spot_4x12	CFD	2.4148
patient2	after	patient2_biopsy2_rep2_after_spot_4x12	CTGF	2.00227
patient2	after	patient2_biopsy2_rep2_after_spot_4x13	CFD	4.59295
patient2	after	patient2_biopsy2_rep2_after_spot_4x13	CTGF	2.00123
patient2	after	patient2_biopsy2_rep2_after_spot_4x16	CFD	2.76391
patient2	after	patient2_biopsy2_rep2_after_spot_4x16	CTGF	2.00425
patient2	after	patient2_biopsy2_rep2_after_spot_4x22	CFD	2.00377
patient2	after	patient2_biopsy2_rep2_after_spot_4x22	CTGF	2.00377
patient2	after	patient2_biopsy2_rep2_after_spot_4x9	CFD	3.81824
patient2	after	patient2_biopsy2_rep2_after_spot_4x9	CTGF	2.60827
patient2	after	patient2_biopsy2_rep2_after_spot_5x10	CFD	2.99548
patient2	after	patient2_biopsy2_rep2_after_spot_5x10	CTGF	2.00386
patient2	after	patient2_biopsy2_rep2_after_spot_5x16	CFD	2.41696
patient2	after	patient2_biopsy2_rep2_after_spot_5x16	CTGF	2.00326
patient2	after	patient2_biopsy2_rep2_after_spot_5x22	CFD	2.00465
patient2	after	patient2_biopsy2_rep2_after_spot_5x22	CTGF	2.00465
patient2	after	patient2_biopsy2_rep2_after_spot_5x9	CFD	2.00577
patient2	after	patient2_biopsy2_rep2_after_spot_5x9	CTGF	2.00577
patient2	after	patient2_biopsy2_rep2_after_spot_6x22	CFD	3.60896
patient2	after	patient2_biopsy2_rep2_after_spot_6x22	CTGF	2.00456
patient2	after	patient2_biopsy3_rep1_after_spot_3x12	CFD	2.38887
patient2	after	patient2_biopsy3_rep1_after_spot_3x12	CTGF	1.99616
patient2	after	patient2_biopsy3_rep1_after_spot_3x13	CFD	2.17163
patient2	after	patient2_biopsy3_rep1_after_spot_3x13	CTGF	1.99528
patient2	after	patient2_biopsy3_rep1_after_spot_3x14	CFD	2.30429
patient2	after	patient2_biopsy3_rep1_after_spot_3x14	CTGF	1.99528
patient2	after	patient2_biopsy3_rep1_after_spot_3x15	CFD	2.16823
patient2	after	patient2_biopsy3_rep1_after_spot_3x15	CTGF	1.99458
patient2	after	patient2_biopsy3_rep1_after_spot_3x21	CFD	2.00004
patient2	after	patient2_biopsy3_rep1_after_spot_3x21	CTGF	69.7232
patient2	after	patient2_biopsy3_rep1_after_spot_3x8	CFD	5.46337
patient2	after	patient2_biopsy3_rep1_after_spot_3x8	CTGF	1.99938
patient2	after	patient2_biopsy3_rep1_after_spot_4x15	CFD	4.49474
patient2	after	patient2_biopsy3_rep1_after_spot_4x15	CTGF	3.87038
patient2	after	patient2_biopsy3_rep1_after_spot_4x18	CFD	6.93542
patient2	after	patient2_biopsy3_rep1_after_spot_4x18	CTGF	1.99886
patient2	after	patient2_biopsy3_rep1_after_spot_4x20	CFD	1.99737
patient2	after	patient2_biopsy3_rep1_after_spot_4x20	CTGF	1.99737
patient2	after	patient2_biopsy3_rep1_after_spot_4x21	CFD	1.99778
patient2	after	patient2_biopsy3_rep1_after_spot_4x21	CTGF	1.99778
patient2	after	patient2_biopsy3_rep1_after_spot_4x23	CFD	1.99827
patient2	after	patient2_biopsy3_rep1_after_spot_4x23	CTGF	10.0571
patient2	after	patient2_biopsy3_rep1_after_spot_4x6	CFD	3.57425
patient2	after	patient2_biopsy3_rep1_after_spot_4x6	CTGF	1.99799
patient2	after	patient2_biopsy3_rep1_after_spot_4x7	CFD	1.9942
patient2	after	patient2_biopsy3_rep1_after_spot_4x7	CTGF	1.9942
patient2	after	patient2_biopsy3_rep1_after_spot_4x9	CFD	7.00864
patient2	after	patient2_biopsy3_rep1_after_spot_4x9	CTGF	1.99791
patient2	after	patient2_biopsy3_rep1_after_spot_5x13	CFD	1.99938
patient2	after	patient2_biopsy3_rep1_after_spot_5x13	CTGF	1.99938
patient2	after	patient2_biopsy3_rep1_after_spot_5x17	CFD	1.99733
patient2	after	patient2_biopsy3_rep1_after_spot_5x17	CTGF	1.99733
patient2	after	patient2_biopsy3_rep1_after_spot_5x18	CFD	1.99496
patient2	after	patient2_biopsy3_rep1_after_spot_5x18	CTGF	2.44027
patient2	after	patient2_biopsy3_rep1_after_spot_5x19	CFD	1.99611
patient2	after	patient2_biopsy3_rep1_after_spot_5x19	CTGF	1.99611
patient2	after	patient2_biopsy3_rep1_after_spot_5x20	CFD	1.99581
patient2	after	patient2_biopsy3_rep1_after_spot_5x20	CTGF	1.99581
patient2	after	patient2_biopsy3_rep1_after_spot_5x21	CFD	1.99773
patient2	after	patient2_biopsy3_rep1_after_spot_5x21	CTGF	1.99773
patient2	after	patient2_biopsy3_rep1_after_spot_5x22	CFD	1.99805
patient2	after	patient2_biopsy3_rep1_after_spot_5x22	CTGF	1.99805
patient2	after	patient2_biopsy3_rep1_after_spot_5x7	CFD	2.67436
patient2	after	patient2_biopsy3_rep1_after_spot_5x7	CTGF	1.99633
patient2	after	patient2_biopsy3_rep1_after_spot_6x10	CFD	1.99754
patient2	after	patient2_biopsy3_rep1_after_spot_6x10	CTGF	4.6955
patient2	after	patient2_biopsy3_rep1_after_spot_6x11	CFD	1.99666
patient2	after	patient2_biopsy3_rep1_after_spot_6x11	CTGF	1.99666
patient2	after	patient2_biopsy3_rep2_after_spot_22x12	CFD	2.00581
patient2	after	patient2_biopsy3_rep2_after_spot_22x12	CTGF	2.00581
patient2	after	patient2_biopsy3_rep2_after_spot_22x13	CFD	2.00523
patient2	after	patient2_biopsy3_rep2_after_spot_22x13	CTGF	2.00523
patient2	after	patient2_biopsy3_rep2_after_spot_22x15	CFD	2.00634
patient2	after	patient2_biopsy3_rep2_after_spot_22x15	CTGF	2.00634
patient2	after	patient2_biopsy3_rep2_after_spot_22x17	CFD	2.00599
patient2	after	patient2_biopsy3_rep2_after_spot_22x17	CTGF	2.00599
patient2	after	patient2_biopsy3_rep2_after_spot_22x18	CFD	2.00597
patient2	after	patient2_biopsy3_rep2_after_spot_22x18	CTGF	2.00597
patient2	after	patient2_biopsy3_rep2_after_spot_22x20	CFD	2.00713
patient2	after	patient2_biopsy3_rep2_after_spot_22x20	CTGF	2.00713
patient2	after	patient2_biopsy3_rep2_after_spot_22x29	CFD	2.00261
patient2	after	patient2_biopsy3_rep2_after_spot_22x29	CTGF	2.00261
patient2	after	patient2_biopsy3_rep2_after_spot_22x30	CFD	2.00402
patient2	after	patient2_biopsy3_rep2_after_spot_22x30	CTGF	2.00402
patient2	after	patient2_biopsy3_rep2_after_spot_22x31	CFD	2.00489
patient2	after	patient2_biopsy3_rep2_after_spot_22x31	CTGF	2.00489
patient2	after	patient2_biopsy3_rep2_after_spot_22x32	CFD	1.99641
patient2	after	patient2_biopsy3_rep2_after_spot_22x32	CTGF	1.99641
patient2	after	patient2_biopsy3_rep2_after_spot_23x12	CFD	2.0057
patient2	after	patient2_biopsy3_rep2_after_spot_23x12	CTGF	5.30473
patient2	after	patient2_biopsy3_rep2_after_spot_23x15	CFD	2.00713
patient2	after	patient2_biopsy3_rep2_after_spot_23x15	CTGF	2.00713
patient2	after	patient2_biopsy3_rep2_after_spot_23x16	CFD	2.0068
patient2	after	patient2_biopsy3_rep2_after_spot_23x16	CTGF	4.62877
patient2	after	patient2_biopsy3_rep2_after_spot_23x17	CFD	2.00695
patient2	after	patient2_biopsy3_rep2_after_spot_23x17	CTGF	2.00695
patient2	after	patient2_biopsy3_rep2_after_spot_23x18	CFD	2.00599
patient2	after	patient2_biopsy3_rep2_after_spot_23x18	CTGF	2.00599
patient2	after	patient2_biopsy3_rep2_after_spot_23x21	CFD	2.00647
patient2	after	patient2_biopsy3_rep2_after_spot_23x21	CTGF	2.00647
patient2	after	patient2_biopsy3_rep2_after_spot_23x22	CFD	2.00518
patient2	after	patient2_biopsy3_rep2_after_spot_23x22	CTGF	2.00518
patient2	after	patient2_biopsy3_rep2_after_spot_23x23	CFD	2.00475
patient2	after	patient2_biopsy3_rep2_after_spot_23x23	CTGF	2.00475
patient2	after	patient2_biopsy3_rep2_after_spot_23x24	CFD	3.61775
patient2	after	patient2_biopsy3_rep2_after_spot_23x24	CTGF	2.00466
patient2	after	patient2_biopsy3_rep2_after_spot_23x27	CFD	2.00577
patient2	after	patient2_biopsy3_rep2_after_spot_23x27	CTGF	2.00577
patient2	after	patient2_biopsy3_rep2_after_spot_23x28	CFD	2.0046
patient2	after	patient2_biopsy3_rep2_after_spot_23x28	CTGF	2.0046
patient2	after	patient2_biopsy3_rep2_after_spot_23x29	CFD	3.14404
patient2	after	patient2_biopsy3_rep2_after_spot_23x29	CTGF	2.00479
patient2	after	patient2_biopsy3_rep2_after_spot_23x30	CFD	3.72498
patient2	after	patient2_biopsy3_rep2_after_spot_23x30	CTGF	2.00685
patient2	after	patient2_biopsy3_rep2_after_spot_23x31	CFD	2.46226
patient2	after	patient2_biopsy3_rep2_after_spot_23x31	CTGF	2.91908
patient2	after	patient2_biopsy3_rep2_after_spot_23x32	CFD	2.00528
patient2	after	patient2_biopsy3_rep2_after_spot_23x32	CTGF	2.00528
patient2	after	patient2_biopsy3_rep2_after_spot_23x8	CFD	1.9956
patient2	after	patient2_biopsy3_rep2_after_spot_23x8	CTGF	1.9956
patient2	after	patient2_biopsy3_rep2_after_spot_24x15	CFD	2.00674
patient2	after	patient2_biopsy3_rep2_after_spot_24x15	CTGF	2.00674
patient2	after	patient2_biopsy3_rep2_after_spot_24x16	CFD	2.00483
patient2	after	patient2_biopsy3_rep2_after_spot_24x16	CTGF	2.00483
patient2	after	patient2_biopsy3_rep2_after_spot_24x17	CFD	2.00526
patient2	after	patient2_biopsy3_rep2_after_spot_24x17	CTGF	2.00526
patient2	after	patient2_biopsy3_rep2_after_spot_24x18	CFD	2.00648
patient2	after	patient2_biopsy3_rep2_after_spot_24x18	CTGF	2.00648
patient2	after	patient2_biopsy3_rep2_after_spot_24x21	CFD	2.00644
patient2	after	patient2_biopsy3_rep2_after_spot_24x21	CTGF	2.00644
patient2	after	patient2_biopsy3_rep2_after_spot_24x22	CFD	2.0052
patient2	after	patient2_biopsy3_rep2_after_spot_24x22	CTGF	2.0052
patient2	after	patient2_biopsy3_rep2_after_spot_24x23	CFD	2.00626
patient2	after	patient2_biopsy3_rep2_after_spot_24x23	CTGF	2.00626
patient2	after	patient2_biopsy3_rep2_after_spot_24x24	CFD	2.00537
patient2	after	patient2_biopsy3_rep2_after_spot_24x24	CTGF	2.00537
patient2	after	patient2_biopsy3_rep2_after_spot_24x28	CFD	2.00729
patient2	after	patient2_biopsy3_rep2_after_spot_24x28	CTGF	2.00729
patient2	after	patient2_biopsy3_rep2_after_spot_24x8	CFD	2.00577
patient2	after	patient2_biopsy3_rep2_after_spot_24x8	CTGF	2.00577
patient3	before	patient3_biopsy1_rep1_before_spot_10x34	CFD	4.13662
patient3	before	patient3_biopsy1_rep1_before_spot_10x34	CTGF	1.99596
patient3	before	patient3_biopsy1_rep1_before_spot_6x27	CFD	3.1787
patient3	before	patient3_biopsy1_rep1_before_spot_6x27	CTGF	3.76977
patient3	before	patient3_biopsy1_rep1_before_spot_6x28	CFD	1.99971
patient3	before	patient3_biopsy1_rep1_before_spot_6x28	CTGF	4.74774
patient3	before	patient3_biopsy1_rep1_before_spot_6x29	CFD	1.99652
patient3	before	patient3_biopsy1_rep1_before_spot_6x29	CTGF	6.00786
patient3	before	patient3_biopsy1_rep1_before_spot_7x23	CFD	2.59637
patient3	before	patient3_biopsy1_rep1_before_spot_7x23	CTGF	5.59771
patient3	before	patient3_biopsy1_rep1_before_spot_8x32	CFD	1.99971
patient3	before	patient3_biopsy1_rep1_before_spot_8x32	CTGF	1.99971
patient3	before	patient3_biopsy1_rep1_before_spot_8x33	CFD	3.31914
patient3	before	patient3_biopsy1_rep1_before_spot_8x33	CTGF	3.31914
patient3	before	patient3_biopsy1_rep1_before_spot_9x34	CFD	5.15428
patient3	before	patient3_biopsy1_rep1_before_spot_9x34	CTGF	2.00118
patient3	before	patient3_biopsy1_rep2_before_spot_11x28	CFD	3.57503
patient3	before	patient3_biopsy1_rep2_before_spot_11x28	CTGF	2.00279
patient3	before	patient3_biopsy1_rep2_before_spot_11x29	CFD	3.10108
patient3	before	patient3_biopsy1_rep2_before_spot_11x29	CTGF	2.00155
patient3	before	patient3_biopsy1_rep2_before_spot_11x30	CFD	2.0043
patient3	before	patient3_biopsy1_rep2_before_spot_11x30	CTGF	2.0043
patient3	before	patient3_biopsy1_rep2_before_spot_12x28	CFD	4.07103
patient3	before	patient3_biopsy1_rep2_before_spot_12x28	CTGF	2.00146
patient3	before	patient3_biopsy1_rep2_before_spot_12x29	CFD	2.00137
patient3	before	patient3_biopsy1_rep2_before_spot_12x29	CTGF	2.00137
patient3	before	patient3_biopsy1_rep2_before_spot_12x30	CFD	2.00054
patient3	before	patient3_biopsy1_rep2_before_spot_12x30	CTGF	2.8254
patient3	before	patient3_biopsy1_rep2_before_spot_12x31	CFD	2.37215
patient3	before	patient3_biopsy1_rep2_before_spot_12x31	CTGF	1.99915
patient3	before	patient3_biopsy1_rep2_before_spot_13x30	CFD	2.00142
patient3	before	patient3_biopsy1_rep2_before_spot_13x30	CTGF	2.00142
patient3	before	patient3_biopsy4_rep2_before_spot_6x25	CFD	2.57261
patient3	before	patient3_biopsy4_rep2_before_spot_6x25	CTGF	1.99639
patient3	before	patient3_biopsy4_rep2_before_spot_6x26	CFD	1.99493
patient3	before	patient3_biopsy4_rep2_before_spot_6x26	CTGF	2.38224
patient3	before	patient3_biopsy1_rep2_before_spot_11x26	CFD	2.38237
patient3	before	patient3_biopsy1_rep2_before_spot_11x26	CTGF	4.29756
patient3	before	patient3_biopsy1_rep2_before_spot_9x24	CFD	2.00009
patient3	before	patient3_biopsy1_rep2_before_spot_9x24	CTGF	3.53605
patient3	before	patient3_biopsy4_rep1_before_spot_13x15	CFD	1.99729
patient3	before	patient3_biopsy4_rep1_before_spot_13x15	CTGF	1.99729
patient3	before	patient3_biopsy4_rep1_before_spot_13x19	CFD	2.00089
patient3	before	patient3_biopsy4_rep1_before_spot_13x19	CTGF	2.00089
patient3	before	patient3_biopsy4_rep1_before_spot_14x15	CFD	1.99754
patient3	before	patient3_biopsy4_rep1_before_spot_14x15	CTGF	4.36843
patient3	before	patient3_biopsy4_rep1_before_spot_14x16	CFD	1.99811
patient3	before	patient3_biopsy4_rep1_before_spot_14x16	CTGF	1.99811
patient3	before	patient3_biopsy4_rep1_before_spot_14x17	CFD	1.99724
patient3	before	patient3_biopsy4_rep1_before_spot_14x17	CTGF	1.99724
patient3	before	patient3_biopsy4_rep1_before_spot_14x18	CFD	2.32546
patient3	before	patient3_biopsy4_rep1_before_spot_14x18	CTGF	2.32546
patient3	before	patient3_biopsy4_rep1_before_spot_14x21	CFD	1.99816
patient3	before	patient3_biopsy4_rep1_before_spot_14x21	CTGF	3.26813
patient3	before	patient3_biopsy4_rep1_before_spot_15x20	CFD	1.99743
patient3	before	patient3_biopsy4_rep1_before_spot_15x20	CTGF	2.3743
patient3	before	patient3_biopsy4_rep1_before_spot_15x21	CFD	1.99988
patient3	before	patient3_biopsy4_rep1_before_spot_15x21	CTGF	1.99988
patient3	before	patient3_biopsy4_rep1_before_spot_15x22	CFD	1.99811
patient3	before	patient3_biopsy4_rep1_before_spot_15x22	CTGF	1.99811
patient3	before	patient3_biopsy4_rep2_before_spot_3x18	CFD	1.9959
patient3	before	patient3_biopsy4_rep2_before_spot_3x18	CTGF	3.01408
patient3	before	patient3_biopsy4_rep2_before_spot_3x19	CFD	2.42435
patient3	before	patient3_biopsy4_rep2_before_spot_3x19	CTGF	1.99602
patient3	before	patient3_biopsy4_rep2_before_spot_4x15	CFD	1.99556
patient3	before	patient3_biopsy4_rep2_before_spot_4x15	CTGF	1.99556
patient3	before	patient3_biopsy4_rep2_before_spot_4x16	CFD	2.33369
patient3	before	patient3_biopsy4_rep2_before_spot_4x16	CTGF	3.34492
patient3	before	patient3_biopsy4_rep2_before_spot_4x17	CFD	1.99497
patient3	before	patient3_biopsy4_rep2_before_spot_4x17	CTGF	2.75469
patient3	before	patient3_biopsy4_rep2_before_spot_5x15	CFD	2.25262
patient3	before	patient3_biopsy4_rep2_before_spot_5x15	CTGF	1.99507
patient3	after	patient3_biopsy1_rep2_after_spot_18x25	CFD	2.005
patient3	after	patient3_biopsy1_rep2_after_spot_18x25	CTGF	2.005
patient3	after	patient3_biopsy1_rep2_after_spot_18x27	CFD	9.55018
patient3	after	patient3_biopsy1_rep2_after_spot_18x27	CTGF	2.00447
patient3	after	patient3_biopsy1_rep2_after_spot_20x10	CFD	2.00265
patient3	after	patient3_biopsy1_rep2_after_spot_20x10	CTGF	2.00265
patient3	after	patient3_biopsy1_rep2_after_spot_21x5	CFD	7.07002
patient3	after	patient3_biopsy1_rep2_after_spot_21x5	CTGF	2.00326
patient3	after	patient3_biopsy1_rep2_after_spot_22x5	CFD	5.76158
patient3	after	patient3_biopsy1_rep2_after_spot_22x5	CTGF	2.00181
patient3	after	patient3_biopsy1_rep2_after_spot_22x6	CFD	3.44231
patient3	after	patient3_biopsy1_rep2_after_spot_22x6	CTGF	1.99934
patient3	after	patient3_biopsy1_rep2_after_spot_26x24	CFD	2.00429
patient3	after	patient3_biopsy1_rep2_after_spot_26x24	CTGF	5.32987
patient3	after	patient3_biopsy1_rep2_after_spot_26x25	CFD	2.00071
patient3	after	patient3_biopsy1_rep2_after_spot_26x25	CTGF	2.00071
patient3	after	patient3_biopsy1_rep2_after_spot_27x23	CFD	2.73403
patient3	after	patient3_biopsy1_rep2_after_spot_27x23	CTGF	2.00216
patient3	after	patient3_biopsy2_rep2_after_spot_32x20	CFD	33.5113
patient3	after	patient3_biopsy2_rep2_after_spot_32x20	CTGF	1.99814
patient3	after	patient3_biopsy4_rep1_after_spot_25x13	CFD	2.69184
patient3	after	patient3_biopsy4_rep1_after_spot_25x13	CTGF	2.69184
patient3	after	patient3_biopsy4_rep1_after_spot_32x24	CFD	27.2359
patient3	after	patient3_biopsy4_rep1_after_spot_32x24	CTGF	2.00156
patient3	after	patient3_biopsy4_rep2_after_spot_24x17	CFD	8.99973
patient3	after	patient3_biopsy4_rep2_after_spot_24x17	CTGF	5.50022
patient3	after	patient3_biopsy4_rep2_after_spot_24x22	CFD	5.71807
patient3	after	patient3_biopsy4_rep2_after_spot_24x22	CTGF	1.99965
patient3	after	patient3_biopsy4_rep2_after_spot_25x17	CFD	2.00184
patient3	after	patient3_biopsy4_rep2_after_spot_25x17	CTGF	2.00184
patient3	after	patient3_biopsy4_rep2_after_spot_25x22	CFD	3.8432
patient3	after	patient3_biopsy4_rep2_after_spot_25x22	CTGF	3.8432
patient3	after	patient3_biopsy4_rep2_after_spot_26x10	CFD	1.9998
patient3	after	patient3_biopsy4_rep2_after_spot_26x10	CTGF	5.18719
patient3	after	patient3_biopsy4_rep2_after_spot_26x16	CFD	1.99876
patient3	after	patient3_biopsy4_rep2_after_spot_26x16	CTGF	5.85351
patient3	after	patient3_biopsy4_rep2_after_spot_26x17	CFD	4.63022
patient3	after	patient3_biopsy4_rep2_after_spot_26x17	CTGF	2.52288
patient3	after	patient3_biopsy4_rep2_after_spot_26x22	CFD	8.48733
patient3	after	patient3_biopsy4_rep2_after_spot_26x22	CTGF	8.48733
patient3	after	patient3_biopsy4_rep2_after_spot_27x16	CFD	2.39473
patient3	after	patient3_biopsy4_rep2_after_spot_27x16	CTGF	2.39473
