# Supplementary material for: Spatio-temporal analysis of prostate tumors in situ suggests pre-existence of treatment-resistant clones
Source: Nat Commun. 2022 Sep 17;13:5475. doi: 10.1038/s41467-022-33069-3 (PMC9482614; doi:10.1038/s41467-022-33069-3)
Supplement: Supplementary file 6 — Source Data [file 41467_2022_33069_MOESM6_ESM.zip › source data (Marklund et al. 2022)/sourceDataFile_Fig4e_pathways.xls]

## Sheet: Sheet1
	FC<0 : non-responding genes			FC>0 : responding genes
2	Phagosome	5.53e-32	2	Parkinson's disease	9.85e-33
3	Leukocyte transendothelial migration	6.51e-32	3	Alzheimer's disease	3.58e-31
4	Focal adhesion	9.03e-32	4	Protein processing in endoplasmic reticulum	1.91e-27
5	Regulation of actin cytoskeleton	4.16e-30	5	Oxidative phosphorylation	2.49e-26
6	Proteoglycans in cancer	7.38e-26	6	Non-alcoholic fatty liver disease (NAFLD)	6.02e-22
7	Bacterial invasion of epithelial cells	1.84e-25	7	Huntington's disease	2.33e-21
8	Antigen processing and presentation	2.45e-24	8	Valine, leucine and isoleucine degradation	7.88e-20
9	Lysosome	5.66e-23	9	Ribosome	1.16e-15
10	Pathogenic Escherichia coli infection	2.3e-22	10	Cardiac muscle contraction	2.42e-15
11	Tight junction	2.45e-22	11	Glycolysis / Gluconeogenesis	9.28e-15
12	Protein processing in endoplasmic reticulum	4.44e-21	12	Fatty acid degradation	7.94e-14
13	Viral myocarditis	1.07e-19	13	Citrate cycle (TCA cycle)	1.77e-13
14	Endocytosis	3.19e-18	17	Pyruvate metabolism	1.61e-11
15	Platelet activation	7.09e-18	18	Peroxisome	1.71e-11
16	Arrhythmogenic right ventricular cardiomyopathy (ARVC)	1.06e-16	19	Protein export	1.56e-09
17	Amoebiasis	3.01e-16	20	Glyoxylate and dicarboxylate metabolism	1.89e-09
18	Tuberculosis	3.22e-16	21	Steroid biosynthesis	3.3e-09
19	Rap1 signaling pathway	6.3e-16	25	Propanoate metabolism	5.61e-08
20	Toxoplasmosis	1.51e-15	26	PPAR signaling pathway	1.64e-07
21	Dilated cardiomyopathy	5.7e-15	28	cGMP-PKG signaling pathway	7.5e-07
22	Graft-versus-host disease	1.83e-14	30	N-Glycan biosynthesis	1.06e-06
23	Autoimmune thyroid disease	2.21e-14	31	Biosynthesis of unsaturated fatty acids	1.09e-06
24	Allograft rejection	4.58e-14	32	Calcium signaling pathway	1.58e-06
25	Salmonella infection	7.91e-14	33	Cysteine and methionine metabolism	2.77e-06
26	Hypertrophic cardiomyopathy (HCM)	7.64e-12	34	Tight junction	5.1e-06
27	Type I diabetes mellitus	4.82e-11	35	Hippo signaling pathway	3.02e-05
28	Cell adhesion molecules (CAMs)	4.84e-11	36	Legionellosis	5.64e-05
29	Oxytocin signaling pathway	1.06e-10	37	Ascorbate and aldarate metabolism	0.00018
30	PI3K-Akt signaling pathway	1.66e-10	38	PI3K-Akt signaling pathway	0.00021
31	Leishmaniasis	8.45e-10	41	Proximal tubule bicarbonate reclamation	0.000696
32	Chemokine signaling pathway	1.15e-08	42	beta-Alanine metabolism	0.000867
33	Pertussis	4.84e-08	43	Butanoate metabolism	0.00089
34	Vascular smooth muscle contraction	1.25e-07	44	Estrogen signaling pathway	0.000932
35	Intestinal immune network for IgA production	1.5e-07	45	Arginine biosynthesis	0.00106
36	ECM-receptor interaction	2.79e-07	46	AMPK signaling pathway	0.00148
37	Pathways in cancer	7.48e-07	47	Lysine degradation	0.00178
38	MAPK signaling pathway	9.41e-07	48	Pentose and glucuronate interconversions	0.0021
39	Gastric acid secretion	1.16e-06	49	Thyroid hormone synthesis	0.00223
40	Staphylococcus aureus infection	1.28e-06	50	Glycerolipid metabolism	0.00529
41	Axon guidance	1.34e-06	51	HIF-1 signaling pathway	0.0076
42	Legionellosis	5.74e-06	52	Drug metabolism - cytochrome P450	0.00995
43	Asthma	6.82e-06	53	Steroid hormone biosynthesis	0.0177
44	Ribosome	8.32e-06	54	Nitrogen metabolism	0.018
45	Inflammatory bowel disease (IBD)	8.78e-06	56	Leukocyte transendothelial migration	0.0282
46	Sphingolipid signaling pathway	1.51e-05	57	Sphingolipid metabolism	0.0361
47	Ras signaling pathway	1.87e-05
48	Neurotrophin signaling pathway	2.19e-05
50	Endocrine and other factor-regulated calcium reabsorption	6.57e-05
51	Cholinergic synapse	7.91e-05
52	Other glycan degradation	8.53e-05
53	Melanogenesis	0.000133
54	Fc gamma R-mediated phagocytosis	0.000134
55	Hippo signaling pathway	0.000358
56	Endometrial cancer	0.000525
57	Adrenergic signaling in cardiomyocytes	0.00077
58	Renin secretion	0.000916
60	Pancreatic secretion	0.00123
61	cGMP-PKG signaling pathway	0.00154
63	Measles	0.00194
64	Influenza A	0.00232
65	Vasopressin-regulated water reabsorption	0.00412
66	Circadian entrainment	0.00436
68	Long-term depression	0.00484
69	Systemic lupus erythematosus	0.00493
70	Viral carcinogenesis	0.00586
71	Malaria	0.00639
72	Serotonergic synapse	0.00733
73	Glycosaminoglycan degradation	0.00755
74	Apoptosis	0.00912
75	Protein digestion and absorption	0.0125
76	Prion diseases	0.0157
77	cAMP signaling pathway	0.0167
79	N-Glycan biosynthesis	0.0213
81	Prostate cancer	0.0273
82	Central carbon metabolism in cancer	0.033
83	Thyroid hormone synthesis	0.039
84	Regulation of lipolysis in adipocytes	0.0455
