# Supplementary material for: Spatio-temporal analysis of prostate tumors in situ suggests pre-existence of treatment-resistant clones
Source: Nat Commun. 2022 Sep 17;13:5475. doi: 10.1038/s41467-022-33069-3 (PMC9482614; doi:10.1038/s41467-022-33069-3)
Supplement: Supplementary file 6 — Source Data [file 41467_2022_33069_MOESM6_ESM.zip › source data (Marklund et al. 2022)/sourceDataFile_SFig8a-c_Stroma_bulk_pre_vs_post_DEGs.xlsx]

## Sheet: Patient1
	fc	ttest_p.value	ttest_p.adjust.FDR
ABCC4	1.20393	1.3456e-05	0.00723599
ATP5J2	1.41936	0.000256819	0.0480363
C11orf96	1.40964	0.000226397	0.0432871
CFD	0.513984	4.20706e-08	0.000361975
CLTB	1.15379	0.000152554	0.032014
COL1A1	1.92504	9.1185e-06	0.00603505
COL3A1	1.79708	1.38232e-06	0.00148668
CRISP3	1.3507	0.000211642	0.041762
CST2	1.17977	5.07779e-05	0.0145631
CTGF	1.82158	5.7636e-07	0.000991801
CYR61	1.47602	1.12709e-06	0.00138536
DHCR24	1.47973	4.57198e-05	0.0135646
DIO2	1.26161	9.65852e-05	0.0230839
EGR1	1.31505	2.73414e-06	0.00225448
ELN	1.54234	5.13624e-06	0.00368268
FASN	1.69797	3.12734e-05	0.0112115
FLNA	0.688559	1.50641e-05	0.00762423
FOS	1.61836	2.74175e-07	0.000667983
FOSB	1.58011	1.07438e-05	0.00616264
HIST2H2AA3	1.32563	1.98522e-05	0.00822424
IGFBP5	1.59264	2.60534e-05	0.0101893
KLK2	1.83705	8.80146e-07	0.00126213
KLK3	1.74728	2.39478e-07	0.000667983
KLK4	1.4092	0.000151519	0.032014
KRT18	1.61789	7.33561e-05	0.0191259
LRRC32	1.44406	4.23638e-05	0.0134999
LTBP4	0.44839	2.28665e-06	0.00218603
MGP	1.96569	3.10546e-07	0.000667983
MYH11	0.434545	2.93604e-05	0.0109833
MYL9	0.622206	4.11029e-05	0.0134999
MYO6	1.13275	9.12549e-05	0.0224331
NNMT	1.62355	0.000179305	0.036732
NR4A1	1.38371	1.75528e-05	0.00794863
PABPC1L2B-AS1	1.1664	0.000142944	0.0315356
PGM5	0.672857	3.59475e-05	0.0123717
POSTN	1.44361	1.63524e-05	0.00781647
PSMA2	1.17039	0.000213567	0.041762
PTGDS	0.543377	6.52977e-05	0.0181233
RARRES3	1.4619	9.01241e-05	0.0224331
SPARC	1.19436	6.81334e-05	0.0183194
STAT6	1.22787	0.000134342	0.0304179
TGM2	1.69214	1.04513e-05	0.00616264
TRPM8	1.18631	2.8823e-06	0.00225448
TYMP	1.4327	0.000114931	0.0267261
VMP1	1.29084	4.41786e-05	0.0135646
ZFP36	1.37254	2.00731e-05	0.00822424

## Sheet: Patient2
	fc	ttest_p.value	ttest_p.adjust.FDR
ABCC4	1.38963	8.81941e-05	0.0252554
AP000892.6	1.60535	6.15293e-07	0.000453075
APOC1	0.400302	3.19482e-05	0.0106243
APOE	0.287767	7.61784e-05	0.0224378
ATF4	1.58662	5.47105e-05	0.0170912
CA3	2.01317	4.97762e-06	0.00256571
CCDC80	1.43074	2.39065e-05	0.00849834
CFD	0.231978	4.90025e-15	5.05166e-11
COL1A1	2.81656	2.97856e-11	7.6765e-08
COL1A2	2.73312	6.89277e-12	2.36859e-08
COL3A1	2.20483	6.04902e-10	1.03932e-06
COL4A1	1.50941	0.000213497	0.0468285
COL6A3	1.36389	0.000123267	0.033441
CTGF	1.91645	8.72271e-07	0.000599483
CXCL14	2.02854	0.000164095	0.0384468
EEF1A2	1.37213	5.80506e-05	0.0176013
ELN	1.58843	1.46195e-06	0.000886543
FBXW4	1.52898	0.000136806	0.0352584
FN1	2.09138	1.73683e-08	2.28619e-05
FSTL1	1.37954	0.000226942	0.0487405
GREM1	1.87464	3.76762e-08	3.88404e-05
HEBP2	1.54626	1.08571e-05	0.00486634
HLA-B	0.574366	0.00019614	0.0446265
IGHA1	0.482619	3.82989e-05	0.0123382
IGHG1	0.640364	9.91769e-05	0.0276328
IGHG4	0.384754	0.000199129	0.0446265
IGKC	0.410529	2.72374e-07	0.000215993
IGLC2	0.654921	0.000159577	0.0382577
IGLC3	0.341791	6.30124e-08	5.9054e-05
MB	1.90444	2.2013e-05	0.00810472
METTL5	1.23019	0.000151607	0.0372123
MFAP4	0.509764	1.08099e-06	0.000696499
MGP	2.14849	2.24333e-08	2.56961e-05
MYH11	0.49928	1.25e-05	0.00536927
MYH7	2.26993	1.3199e-05	0.00544272
MYL12A	1.39897	0.000128579	0.0339876
MYL2	2.83046	2.33945e-07	0.000200978
NNMT	1.42349	2.0776e-05	0.0079326
PTGDS	0.302749	6.29527e-12	2.36859e-08
RARRES2	0.441701	1.77413e-08	2.28619e-05
RWDD1	1.28291	0.000147235	0.0370206
SPARC	2.01776	6.66409e-11	1.374e-07
SPARCL1	1.58796	2.4048e-06	0.00137728
TCAP	2.24465	7.902e-06	0.00370281
TCP1	1.38908	0.00023208	0.0488268
TNFRSF12A	1.38645	2.75377e-05	0.00946289
TNNC1	1.68368	7.54899e-06	0.00370281
TNNI1	1.73518	3.55199e-06	0.00192723
TTN	1.87122	1.88735e-05	0.00748334

## Sheet: Patient3
	fc	ttest_p.value	ttest_p.adjust.FDR
AC000089.3	0.873304	0.000415142	0.0200191
AC004453.8	0.688663	0.000146302	0.0121198
AC007387.2	0.881548	0.000103422	0.0104214
AC012005.1	0.720046	3.47989e-09	3.903e-06
AC016712.2	0.742377	4.86657e-07	0.000177386
AC018738.2	0.679417	5.69914e-07	0.000187068
AC090498.1	0.788965	0.000675845	0.0291207
AC092798.2	0.883715	0.00118149	0.0384512
ACOT13	0.846475	0.000272879	0.0165926
ACPP	0.488541	0.000269529	0.0165926
ADIRF	0.69485	1.95083e-05	0.00323216
AEBP1	2.00094	0.000679083	0.0291207
ANXA11	0.856569	0.00129474	0.0401363
AP000936.1	0.743797	0.000348906	0.0187024
APEX1	0.912895	0.00114137	0.0378208
AQP3	0.752077	5.87234e-05	0.00648627
ATG10	0.844818	0.00108837	0.0370759
ATP1A1	0.772372	0.00138743	0.0401363
ATP5A1	0.821715	0.000949359	0.036544
ATP6AP1	0.801907	0.000328031	0.0181163
ATP6V0E1	0.850692	0.00107689	0.0370759
ATP6V1E1	0.903673	0.000375206	0.0195375
AZGP1	0.722851	0.000169532	0.0128738
B2M	0.443579	7.83709e-11	1.42831e-07
BGN	2.02341	5.31928e-05	0.00635231
C6orf62	0.860564	0.000361375	0.01909
CAST	0.872708	0.000342026	0.0186072
CCT3	0.846824	0.000230243	0.0162377
CD46	0.841634	0.00138108	0.0401363
CD74	0.716846	0.00122974	0.0396674
CFD	0.787871	0.00103266	0.036544
COL1A1	3.94779	9.1292e-13	3.32759e-09
COL1A2	2.3988	1.32259e-08	8.03476e-06
COL3A1	2.32459	2.96173e-07	0.000134944
COL4A2	1.73003	0.000291348	0.0168565
COX6B1	0.780234	2.57643e-05	0.00391295
COX7A2	0.879026	0.00133738	0.0401363
CTA-276O3.4	0.762293	1.89323e-05	0.00323216
CTC-575D19.1	0.812287	0.00163437	0.0447915
CTD-2073O6.1	0.778006	4.66778e-05	0.00629392
CTD-2248H3.1	0.780008	0.000150334	0.012177
CTD-2270N23.1	0.841453	5.57679e-05	0.00635231
CTD-2290C23.1	0.71035	2.28536e-05	0.0036218
CTD-3035D6.1	0.786226	0.000231649	0.0162377
CTGF	1.36521	0.00103133	0.036544
DDIT4	0.886786	0.00174145	0.0470338
DHRS3	0.845407	0.000191556	0.0142494
DHRS7	0.849085	0.00138155	0.0401363
DNAJA1	0.872111	0.0015926	0.0439774
EFHD2	0.899413	0.00135235	0.0401363
EIF3D	0.88172	0.0017549	0.0470338
ERBB3	0.902326	0.00135412	0.0401363
EZR	0.813691	0.00111038	0.0371314
FAU	0.680704	0.000122786	0.0111987
FAUP1	0.831069	0.0013819	0.0401363
FBXW4	0.864896	0.000758167	0.0317646
FKBP2	0.893894	0.00127469	0.0401363
FN1	1.68055	0.00011394	0.0109292
GAS5	0.793855	0.00115327	0.0378708
GLO1	0.70324	6.20298e-05	0.00664996
GLTSCR2	0.756013	0.000196197	0.0143027
GTF2IP4	0.889024	0.00155585	0.0436237
H3F3B	0.691035	6.26728e-06	0.00142776
HLA-A	0.630864	2.17121e-08	1.13058e-05
HLA-B	0.451795	4.28313e-09	3.903e-06
HLA-C	0.701451	1.72977e-06	0.000485002
HLA-DPA1	0.720707	0.000270236	0.0165926
HLA-DRA	0.663313	0.000989562	0.036544
HLA-E	0.775272	0.00100058	0.036544
HNRNPA2B1	0.774313	1.55197e-05	0.00297732
HNRNPL	0.854773	0.000155175	0.0122959
HSPA1A	0.889604	0.000656804	0.0291207
ID1	0.823939	0.000441384	0.0208941
ITM2B	0.610871	1.01216e-08	7.37866e-06
KB-1208A12.3	0.636079	8.69119e-06	0.00185363
KLK3	1.69334	0.000260795	0.0165926
KRT15	0.602046	0.0010732	0.0370759
LGALS3	0.728643	3.99162e-05	0.00559595
LMAN2	0.850478	0.000249333	0.0165926
LRRC26	0.824268	0.00013678	0.0115945
LRRC75A-AS1	0.797874	0.00180112	0.0479204
LUC7L3	0.89469	0.00146811	0.0418068
NBL1	0.772155	0.000799971	0.0331352
NDFIP1	0.867118	0.000318323	0.0178506
NDUFA11	0.85094	0.00157263	0.0437575
NEFH	0.558306	0.00137247	0.0401363
NOV	0.844188	0.000931752	0.036544
OGT	0.883646	0.000392817	0.0198863
ORM1	1.94397	0.000160795	0.0124702
PCNX4	0.881192	0.000933066	0.036544
PDLIM7	1.43263	0.00108546	0.0370759
PEBP1	0.815561	0.000398832	0.0199143
PGK1	0.871281	0.0010317	0.036544
PGRMC2	0.818551	0.000676861	0.0291207
PKM	0.823109	6.72792e-05	0.00700664
PLBD2	0.909628	0.000872085	0.0357163
PPIA	0.889309	0.000288565	0.0168565
PPP1CB	0.835018	3.85074e-05	0.00559595
PPP2R1A	0.852622	0.000250343	0.0165926
PTGDS	0.628923	4.55974e-07	0.000177386
PTGES3	0.81487	0.000129039	0.0111987
PWWP2B	0.912148	0.00128478	0.0401363
RAN	0.843115	0.00103099	0.036544
RP3-476K8.4	0.854636	0.000981998	0.036544
RP4-706A16.3	0.724082	5.40965e-05	0.00635231
RTN4	0.8722	0.000262896	0.0165926
SARAF	0.815499	4.82787e-06	0.00125697
SC22CB-1E7.1	0.737386	0.000128503	0.0111987
SEC61B	0.83906	0.00148413	0.0419354
SELENBP1	0.899066	0.000657674	0.0291207
SERPINA3	1.4737	0.000604558	0.0275452
SFRP4	1.36074	0.000696222	0.0295085
SIVA1	0.877308	0.000539706	0.0252209
SNHG25	0.767559	1.81837e-05	0.00323216
SNHG8	0.840726	0.000297464	0.0169415
SOD2	0.86226	0.000556533	0.025678
SPARC	2.34769	6.1586e-07	0.000187068
STARD7	0.874874	0.000908177	0.036544
SULF1	1.34526	0.0011101	0.0371314
TACSTD2	0.824226	0.00103085	0.036544
TAGLN	2.34775	0.000977235	0.036544
TIMM13	0.839871	9.15371e-06	0.00185363
TIMP1	1.77704	0.000392715	0.0198863
TIMP3	0.829746	0.000417407	0.0200191
TM4SF1	0.828927	0.000105787	0.0104214
TNFSF10	0.805975	4.83484e-05	0.00629392
TPM2	2.11365	5.31445e-05	0.00635231
TPT1	0.734395	0.000994584	0.036544
TRIM27	0.885146	0.00129176	0.0401363
TSC22D3	0.843155	0.000127801	0.0111987
TSPAN1	0.73449	5.35554e-06	0.0013014
TXNIP	0.769467	0.000273129	0.0165926
UBC	0.765064	0.00175164	0.0470338
UBE2D3	0.846325	0.000281913	0.0168455
VPS4A	0.878734	0.00144928	0.0415955
XBP1	0.868551	0.00135967	0.0401363
ZFP36L2	0.812979	0.00041616	0.0200191
