# Supplementary material for: Spatio-temporal analysis of prostate tumors in situ suggests pre-existence of treatment-resistant clones
Source: Nat Commun. 2022 Sep 17;13:5475. doi: 10.1038/s41467-022-33069-3 (PMC9482614; doi:10.1038/s41467-022-33069-3)
Supplement: Supplementary file 6 — Source Data [file 41467_2022_33069_MOESM6_ESM.zip › source data (Marklund et al. 2022)/sourceDataFile_SFig14_Tree_FactorLoadings_Pat1.xlsx]

## Sheet: FigS13_Tree_FactorLoadings_pati
	Factor 1	Factor 2	Factor 3	Factor 4	Factor 5	Factor 6	Factor 7	Factor 8	Factor 9	Factor 10	Factor 11	Factor 12	Factor 13
5S_rRNA	0.0201194	0.137225	0.00879752	0.00951406	0.00790572	0.123546	0.00992598	0.0211441	0.0827845	0.0128115	0.0610774	0.500691	0.00445833
7SK	0.581898	9.11598	0.105725	0.815408	0.0591144	0.354322	0.444499	0.155881	0.418202	0.220581	0.120465	2.77326	0.834661
A1BG-AS1	2.24703	1.61978	0.108011	0.35314	0.804921	5.26422	0.100141	0.651304	0.611938	0.607492	2.04903	0.118391	0.464595
A1CF	0.518438	0.250525	0.0185765	0.0217324	0.324147	0.213322	0.0288743	0.0544678	0.118531	0.0493689	0.349473	0.0320137	0.0205298
A2M	3208.44	490.136	84.2239	349.223	275.632	2291.47	444.65	746.28	602.499	569.617	229.338	150.595	363.893
A2M-AS1	640.072	60.0813	17.0627	58.7618	50.4724	500.854	75.4949	146.892	114.21	76.3362	59.23	43.6892	74.8438
A2ML1	1.86166	1.49435	1.27909	0.987993	0.0628065	0.307099	0.0560689	0.0999315	0.287001	0.119369	0.293446	1.08969	0.0615028
A4GALT	46.7786	38.697	16.1204	7.06035	18.5485	20.4577	12.8594	5.01755	3.6926	14.1809	5.12117	10.4339	18.0319
AAAS	13.6211	30.7427	23.8732	19.2196	25.4344	44.2012	17.3876	13.9972	12.4786	6.01418	17.6559	12.5238	19.8506
AACS	3.52282	4.80657	10.1409	13.9066	9.78372	2.84743	5.15122	2.24306	3.22405	4.58916	2.36615	4.8103	2.60807
AACSP1	0.00140801	0.00229711	0.0707924	0.00449831	0.90054	0.00229002	0.00252279	0.00172414	0.00216975	0.00612682	0.00185225	0.00168995	0.00208819
AADACL2	0.0625984	0.225654	0.0962394	0.0536106	0.0460881	0.205009	0.0494212	0.0321504	0.0414555	0.023481	0.0688042	0.0758734	0.0196144
AADACL4	0.074592	1.39112	0.106256	0.0596494	0.0502766	0.0282514	0.0345472	0.0534241	0.0342816	0.0850613	0.0372508	0.0212412	0.024046
AADAT	7.65126	8.1829	50.5214	41.5357	31.992	3.44038	22.7102	5.598	3.45357	1.43916	3.20043	7.29561	17.9794
AAED1	17.1609	7.08048	2.9952	16.6372	15.0382	14.376	8.07533	6.49993	3.93385	6.07529	8.04213	4.54825	7.53726
AAGAB	12.1519	14.5384	33.8763	29.0964	39.9178	17.6433	20.42	5.14347	8.95243	6.17432	10.8864	8.24099	6.95821
AAK1	22.9644	15.7598	33.131	8.15446	15.4811	11.7322	9.31779	21.2581	16.6962	7.30749	9.71561	14.7949	3.68698
AAMDC	50.2913	57.9683	30.7362	56.6687	24.8435	15.6321	10.9379	6.62321	2.87631	28.451	9.69187	10.9982	14.2815
AAMP	137.865	113.986	105.83	77.297	127.784	54.4716	73.0262	26.7249	18.0671	17.7712	46.8567	47.4299	18.8909
AANAT	0.498897	0.713478	0.0242307	0.0242266	0.0212984	0.0599605	0.0254948	0.0214991	0.11156	0.203718	0.0521468	0.166946	0.0765444
AAR2	24.144	39.0257	25.5058	24.5675	20.3606	20.9677	18.765	14.0212	9.31542	7.58732	4.72066	16.5339	7.48514
AARD	0.518367	1.3732	0.404157	0.0201762	0.0165853	0.284572	0.0190316	0.0217612	0.203543	0.0315055	0.0636391	0.0265322	0.0169313
AARS	66.909	55.9992	30.5715	18.6831	14.8111	16.3862	19.7293	21.4765	16.6362	19.3966	11.906	4.74592	2.74935
AARS2	3.38339	7.50621	10.2673	11.6233	10.0439	3.34622	10.7358	5.33826	7.00329	2.32306	6.59328	8.68109	2.15491
AARSD1	0.138564	0.18166	0.646308	2.84238	0.988426	0.449757	0.845675	0.0543247	0.065263	0.221248	1.83688	1.08138	0.648131
AASDH	1.36126	3.39411	16.5393	1.81313	1.54576	2.78316	3.21519	0.33682	1.44991	0.461318	1.56678	4.81246	0.720831
AASDHPPT	8.18535	2.29077	6.01751	15.5654	8.95176	8.39894	5.95976	5.38804	15.4778	3.07764	4.75254	2.28439	0.650079
AASS	1.43858	0.672674	0.4243	0.893566	0.815641	1.68321	1.90556	1.45728	1.38306	0.158152	0.894288	0.0466881	0.226999
AATBC	0.210381	0.207175	0.0165845	0.0631253	0.0197342	0.868549	0.0213029	0.0539571	0.0632128	0.171305	0.0117466	0.0157555	0.277171
AATF	73.6667	31.0957	52.902	32.619	43.5958	26.0256	36.098	7.66935	33.7663	6.83813	19.6456	7.1935	9.88434
AATK	4.892	1.35706	3.28263	0.329479	0.117466	0.808613	0.11767	0.254337	0.109845	0.148784	0.409654	0.0552447	0.117213
AB019441.29	802.856	940.973	1429.8	1785.72	1284.68	545.976	992.862	422.128	440.762	255.816	291.093	485.949	122.379
ABAT	4.18714	2.94958	35.8882	11.6263	7.95551	3.79008	11.7155	2.1831	2.1159	1.33616	5.3975	1.64628	1.20878
ABC12-49244600F4.4	0.0962729	0.0431225	0.40143	0.0168363	0.85436	0.568428	0.715703	0.108895	0.034165	0.0325798	0.0720951	0.0237316	0.0323815
ABC13-47488600E17.1	0.0160709	0.00883278	0.00320559	0.945484	0.886314	0.0748698	0.00423775	0.00664631	0.00315949	0.0054379	0.0213462	0.00376332	0.0206317
ABC13-47656900H15.1	14.0885	14.5148	10.2319	14.4053	11.9432	9.61527	3.17982	3.15194	4.99503	2.28299	7.53428	1.56409	5.4928
ABC7-42404400C24.1	0.0327612	0.00624471	0.00692489	0.00849084	0.00676545	0.156604	0.00716085	0.0305169	1.48401	0.0253485	0.201076	0.00622663	0.0278717
ABC7-42418200C9.1	0.0341673	0.0120829	0.00214566	0.00395634	0.00271248	0.00325367	0.922743	0.00396355	0.003287	0.00267534	0.00155467	0.0021	0.00535788
ABCA1	36.0839	6.34344	15.1369	7.95947	10.2905	23.4125	14.0329	8.16044	7.40832	9.90845	13.2025	26.6366	15.4242
ABCA10	2.87931	0.868023	0.968128	1.25501	0.106793	3.57177	0.164598	0.390741	0.115307	1.30556	0.189676	1.06983	0.115247
ABCA11P	0.937721	0.573839	3.49801	0.602384	2.42433	1.06993	1.08617	0.862844	0.213533	0.36296	2.04603	2.26031	0.0619304
ABCA12	0.0193443	0.0182329	0.0110967	0.0464235	0.0147908	0.626192	0.0147612	0.15845	0.0106925	0.0380808	0.0241666	0.00787138	0.00989716
ABCA17P	1.43015	0.355908	1.28366	1.43396	0.137659	1.36085	0.0469987	0.589878	0.0857346	0.0615141	0.0810363	0.0420496	0.0905969
ABCA2	42.3492	193.419	273.401	123.408	135.155	56.8235	70.4018	36.0748	32.9487	14.7727	58.5834	44.3321	50.3314
ABCA3	28.4448	61.2415	52.2905	68.8319	67.4157	12.8882	18.6171	32.6817	12.7275	10.3009	50.9029	15.543	16.1142
ABCA4	0.23291	0.125104	0.0227066	0.0181519	0.0255175	0.213422	0.0278922	0.0510791	0.123542	0.0421696	0.0949888	0.0118289	0.0106875
ABCA5	9.96442	4.23841	16.0831	3.10278	8.42452	4.12658	3.00698	1.81231	0.857321	4.24055	2.52829	2.8743	1.74043
ABCA6	3.11809	6.8777	0.410566	0.118815	0.510766	0.614952	0.140821	0.255203	0.854018	0.446154	0.172056	1.3336	0.147249
ABCA7	15.2545	26.0108	3.74186	2.13801	7.23982	12.3029	2.44437	9.53279	24.0287	4.84677	1.90531	6.17206	6.38208
ABCA8	29.3329	4.31591	6.49344	10.8667	6.08306	31.9512	8.80114	9.92253	9.55605	5.4013	2.13645	11.2573	2.88198
ABCA9	9.92827	1.92897	0.69796	3.7267	0.657412	5.53717	1.99117	1.92097	1.95699	3.29157	2.42387	1.51564	0.423298
ABCB1	6.7081	2.65436	1.42153	1.52054	7.24625	4.26429	4.29947	2.04482	2.99197	1.13064	0.689673	1.38287	3.64548
ABCB10	10.5902	3.6133	6.03821	13.7341	15.2253	4.05835	9.25185	2.23858	5.56679	0.874401	1.11619	2.20492	0.487697
ABCB4	3.38884	0.254211	0.074846	0.078631	2.42693	1.61866	1.19094	0.14414	0.26652	0.304928	0.942098	0.0416582	0.267598
ABCB5	0.380113	0.345953	1.57247	0.0605222	1.01004	0.133537	0.0430397	0.114256	0.147904	0.040292	0.0394375	0.0294742	0.0829622
ABCB6	0.256729	0.190613	0.142404	0.310313	1.64094	0.1587	0.791361	0.674703	0.378565	0.22987	0.139721	0.0475881	0.0384966
ABCB7	12.8178	7.26516	10.7819	9.77642	8.55594	4.4432	7.22459	1.6882	4.47585	1.7852	2.42942	1.88497	4.87133
ABCB8	42.2649	83.7127	52.6157	43.4263	32.4208	33.8328	27.2003	23.4441	11.5037	6.30543	30.4866	11.0183	15.7683
ABCB9	8.07521	17.8284	3.31793	3.45185	6.13653	2.20172	2.27967	2.6305	1.31391	3.05067	2.56268	0.552375	12.5985
ABCC1	16.8024	29.6952	41.8023	41.9116	64.2937	7.16202	40.6508	13.135	22.5474	11.2155	25.1931	27.4215	8.16938
ABCC10	21.4639	17.1355	28.3616	5.93582	8.58923	14.4776	8.80813	6.29828	6.96744	4.05642	7.98664	18.8428	3.07659
ABCC11	2.1265	21.8432	107.379	26.5964	29.4659	4.55357	3.91729	3.7309	3.71404	2.23603	10.1384	0.838811	2.45995
ABCC12	2.80308	6.81537	48.1986	0.826055	9.88464	2.84044	8.33979	1.9508	1.06878	1.25232	3.54015	2.32021	1.15974
ABCC13	0.334214	0.163726	0.0522614	0.165568	0.0266612	0.0980221	0.0429341	0.0175146	0.0278015	0.0166227	0.0167657	0.0233429	0.014566
ABCC2	0.661817	0.0768223	0.00858268	0.0484738	0.0093599	0.0685962	0.0146708	0.0116403	0.0365683	0.0316081	0.0088805	0.00956072	0.0134196
ABCC3	8.61975	23.7171	6.59355	6.83636	8.24358	6.75727	8.19668	4.45655	5.74673	7.26245	8.41495	16.7106	2.44444
ABCC4	8.84453	25.2558	274.258	214.848	257.16	38.8204	123.898	10.6591	5.02233	9.5643	84.4198	21.1108	38.1377
ABCC5	18.975	36.3368	67.6508	46.9525	42.7575	15.6238	40.2525	11.7004	6.04314	5.23697	6.27402	14.2754	22.9212
ABCC6	0.725097	1.7623	1.75144	2.04894	11.1244	1.01143	3.52002	0.584342	2.0835	0.42432	0.717248	2.12975	1.11716
ABCC6P1	0.628152	0.44253	1.30921	0.509595	0.597578	0.151805	0.773014	0.580579	0.0663693	0.604021	0.132534	0.131224	0.0733902
ABCC6P2	0.106926	0.330198	0.0373273	0.0249981	0.606475	0.106214	0.0274629	0.214234	0.0235707	0.459599	0.0248023	0.015757	0.0224355
ABCC8	0.301156	0.430081	0.145281	0.246743	0.0590498	0.476229	0.0430618	0.0287872	0.0252476	0.0702327	0.0408651	0.026699	0.106567
ABCC9	8.04629	5.68143	2.37329	2.18	3.0389	14.4762	4.77721	1.90662	3.95043	2.07368	4.16156	0.707063	0.627267
ABCD1	21.8061	20.2143	19.4475	8.59218	15.2725	13.0695	12.5493	13.7163	11.1342	6.29323	15.7499	7.09725	10.0578
ABCD1P2	1.34633	2.48332	9.97664	0.869935	0.57746	0.886934	5.30133	0.798855	0.22136	0.910972	1.34488	0.362495	0.919496
ABCD2	0.962049	0.0417108	0.291014	0.173563	0.014362	0.071935	0.0184588	0.251624	0.193466	0.845116	0.0505258	0.0177921	0.068384
ABCD3	14.42	3.80945	8.04971	6.15825	6.99314	3.35482	3.39793	1.46594	3.07713	2.20399	5.57411	4.13975	5.35577
ABCD4	5.43277	6.88294	15.0865	10.2489	12.6781	29.852	16.9147	4.86257	30.7429	8.36623	1.92162	24.439	13.5716
ABCE1	7.68172	6.21041	28.1262	20.3336	19.1502	16.8979	14.4724	7.53168	9.13086	2.59276	7.68217	8.91536	3.2747
ABCF1	30.5125	59.4389	41.3442	51.5161	31.6814	79.4799	18.0789	23.8227	21.5706	28.1698	43.1939	21.1031	11.0878
ABCF2	66.1364	124.676	73.5397	88.5778	81.4109	47.06	46.897	31.4424	32.1972	18.0967	17.4788	16.0592	27.4282
ABCF3	24.1821	83.0969	62.6876	47.0656	60.9796	45.957	51.4815	22.2171	57.8143	21.9362	28.2275	15.4959	28.8586
ABCG1	23.0804	18.4111	68.8293	22.4666	29.879	29.6472	21.7209	15.6187	10.8988	15.0653	17.791	12.2707	12.3211
ABCG2	1.38958	1.8116	4.22594	0.202992	0.423001	2.49959	3.77444	0.572032	4.05968	2.21323	0.972728	0.628814	0.226374
ABCG4	1.69465	0.668845	0.157282	1.62027	0.073494	0.822459	0.0913428	0.130885	0.116718	0.273254	0.160231	0.0938285	0.096736
ABHD1	4.69339	2.02682	2.48177	1.16958	2.06139	1.01347	3.08755	1.67582	0.540918	1.42427	1.53588	0.702287	0.586858
ABHD10	29.8147	9.01343	36.7679	21.9515	27.0628	18.8211	17.0766	5.21144	13.58	3.96049	8.63563	6.23871	2.86563
ABHD11	19.3731	51.7915	108.355	72.8994	66.5482	18.8813	29.3567	45.7119	10.6712	13.0103	54.4771	21.6147	4.30954
ABHD11-AS1	1.04147	0.145281	0.0726985	0.926473	0.0171246	0.0259687	0.0155643	0.0508912	0.0247638	0.01821	0.160592	0.0195095	0.481453
ABHD12	62.9873	159.538	220.814	90.7095	149.776	37.0037	64.4924	38.8747	39.235	15.3205	93.3037	53.8152	36.1298
ABHD13	18.1024	7.59318	7.91361	7.43339	16.9306	28.4464	8.20527	2.80685	10.3366	9.15942	2.84407	6.61155	2.61658
ABHD14A	12.7884	47.7753	26.0086	28.4703	49.74	38.288	12.4624	15.9531	12.5033	23.6512	8.98759	10.6634	2.7083
ABHD14A-ACY1	0.0212704	0.0848242	0.0036786	0.00412285	0.00369818	0.0134704	0.00422331	0.036011	0.0118851	0.0560016	1.7466	0.00565273	0.00856001
ABHD14B	111.007	154.13	75.3995	28.9732	54.987	54.5145	33.1695	21.6407	25.5643	28.9862	14.8177	31.6196	13.1914
ABHD15	10.9016	3.49988	5.78835	5.84243	2.79648	4.96987	1.27311	1.06767	8.52909	2.34435	0.917111	2.24364	0.826391
ABHD15-AS1	0.342105	0.181667	0.0067639	0.0160714	0.00647585	0.0642325	0.00871425	0.172337	0.0879926	0.00351532	0.0365948	0.0105978	0.0629324
ABHD16A	0.489341	0.323569	2.1802	1.15015	0.0362972	0.69446	2.02495	0.228103	0.866704	0.111836	0.10707	0.72348	0.0638415
ABHD17A	32.7018	32.9978	27.1397	25.1191	18.3466	28.4388	17.6022	7.08722	22.2611	10.36	9.62148	14.0445	9.27973
ABHD17AP1	0.799457	0.559719	2.9898	10.8243	1.95188	5.99612	1.17529	0.57009	3.29641	0.31814	0.465306	0.729644	1.32388
ABHD17AP3	10.1829	33.7083	12.6167	15.3224	9.76326	11.5059	10.4235	3.41826	7.79976	4.28142	4.6672	2.22306	5.08735
ABHD17AP4	0.0789513	0.0475495	0.0224697	0.0237341	0.0179901	0.017704	0.0143943	0.0127933	0.0317517	0.0241306	0.0375095	0.66426	0.00676195
ABHD17B	2.30416	1.25	10.1183	6.66403	4.60818	1.92222	2.5804	2.92229	2.12378	2.39194	0.498776	3.25812	0.35781
ABHD17C	4.64204	10.5673	32.9056	18.8806	31.4421	4.45609	15.5156	7.99423	5.03445	2.37954	4.08763	7.88144	6.21338
ABHD18	7.13228	2.24073	3.91718	0.867619	2.54266	13.3223	3.91535	0.915537	6.72946	2.16805	4.27457	3.5731	2.4012
ABHD2	38.0287	52.0058	114.755	121.529	124.827	14.3125	71.1362	28.9514	37.6129	13.83	69.6957	21.2662	21.0487
ABHD3	7.89168	3.33136	4.26351	3.26574	1.98948	3.32997	5.17984	2.46181	4.83723	1.92245	5.50669	0.898292	1.12195
ABHD4	56.8785	51.6441	12.8235	10.0132	19.6001	10.3992	4.70019	11.0194	15.3206	3.62182	9.37502	8.86547	2.73886
ABHD5	3.54256	0.837235	1.09105	1.19709	2.58777	1.32768	2.3836	1.21684	0.514902	0.400208	0.398694	1.95839	0.543971
ABHD6	3.69116	5.07862	2.94061	5.7051	4.94722	4.34007	4.19837	4.99803	3.25142	0.938529	3.1246	0.180302	0.605953
ABHD8	27.9297	27.7927	12.0986	30.9408	18.0429	28.3999	11.104	14.3742	3.70722	9.23266	5.29914	8.78428	7.29379
ABI1	15.2434	7.32765	25.8751	19.8925	16.3914	6.70026	19.26	9.4385	33.7798	2.76877	12.1097	6.1141	20.0988
ABI2	91.2972	30.8051	53.4477	37.2079	23.2171	24.1342	30.3722	4.7728	15.5528	38.8422	23.716	16.7044	11.9304
ABI3	2.93447	9.45041	8.27931	3.17555	1.10734	35.2955	5.72181	11.5989	21.82	2.43079	7.44899	4.49985	1.2371
ABI3BP	7.0761	4.48869	3.26677	2.0897	2.3946	19.3614	2.13642	0.945148	22.6987	2.24748	5.37931	1.28358	0.632095
ABL1	91.4206	35.1432	35.1838	58.9607	39.4357	26.6363	32.8485	37.2558	16.148	13.3883	29.2978	33.4817	9.79945
ABL2	11.5151	7.27461	10.2884	4.76422	6.38745	18.1159	5.07503	3.57488	6.22715	8.13164	6.55522	3.48276	1.60764
ABLIM1	40.6516	70.4622	47.5922	59.8795	47.5029	21.0221	32.6518	23.5633	16.1599	14.8083	10.1028	19.0329	6.57033
ABLIM2	4.80645	6.6207	0.186922	0.494342	0.168404	0.597803	0.920719	0.597602	0.218942	0.230526	0.214631	0.0632761	1.87968
ABLIM3	7.6486	5.35195	9.65131	8.25463	1.33603	6.31616	5.41055	1.29433	4.61017	7.12288	0.798754	4.16155	1.04309
ABO	0.391367	0.62128	0.173815	0.106058	0.602676	0.713932	0.137482	0.0693377	0.386952	0.0759591	1.08018	2.57969	0.0612746
ABR	16.8854	13.1992	14.908	9.34118	7.78868	12.5774	23.0257	15.7069	18.9679	3.87121	7.47547	17.1803	4.07265
ABRACL	1.85882	1.06991	12.0105	5.72283	2.73724	2.46594	3.00889	0.485949	0.565489	0.775651	0.821627	0.240497	2.23669
ABT1	16.2459	11.6518	17.6574	13.8435	11.9972	7.24053	6.60257	20.5902	18.9718	4.44601	6.09501	5.68827	1.9697
ABTB1	83.4351	120.674	23.5014	9.25392	17.6335	44.0135	11.1957	10.9715	29.3107	20.3761	8.20236	20.1937	23.2386
ABTB2	11.2104	7.79408	6.03102	8.55299	1.81698	8.65055	3.28349	3.83416	1.59302	1.34506	1.21911	5.12874	5.54045
AC000032.2	9.07491	4.82253	0.54603	0.422322	1.1121	6.2003	3.33499	2.00336	0.593407	2.01651	0.408085	3.87252	0.592941
AC000036.4	0.0689443	0.208177	0.0217889	0.0714109	0.0221702	0.115844	0.0278277	0.0368303	0.283222	0.0454811	0.0229969	0.0524737	0.0228333
AC000068.10	0.521708	0.070514	2.29362	0.513041	5.35227	0.215636	1.46567	0.0670596	0.0399824	0.156487	0.0514309	0.0305084	0.222071
AC000068.5	0.572886	0.196844	1.66745	0.882469	0.862568	0.0512068	0.0296894	0.162249	0.163625	0.0564367	0.246048	0.0364896	0.07204
AC000068.9	0.541145	1.59505	2.08022	1.3916	0.395197	0.805189	0.25594	0.25475	0.182246	0.296276	0.281435	0.835312	0.0856327
AC000078.5	6.19772	3.51469	11.798	5.4172	11.5405	6.60595	2.01662	2.47047	1.17458	1.21417	1.46604	2.98083	0.603214
AC000081.2	0.836291	3.91161	1.36893	2.05652	1.30017	1.30234	0.173829	0.39684	1.02159	0.30795	0.109589	0.0690652	0.145279
AC000089.3	37.4088	36.2887	181.649	179.718	155.531	50.9985	83.868	31.5295	28.6061	22.1104	21.9552	30.0908	16.2459
AC000123.2	0.412678	0.719869	0.0608201	0.986362	0.0380872	0.518839	0.0459762	0.295763	0.776661	0.693017	0.0696465	0.0633553	0.318926
AC000123.3	1.05727	0.257292	0.227218	0.434901	0.0738388	2.30575	0.0698354	0.191507	0.244799	0.156597	0.0744893	0.0643488	0.842151
AC000124.1	0.225054	0.151876	0.822514	0.597406	0.288428	0.239669	0.0306581	0.0592586	0.245075	0.0590693	3.19211	0.0184791	0.0704085
AC000403.4	0.0806232	0.187773	0.227925	0.0206883	0.0154035	0.0169338	0.975032	0.0910647	0.0101785	0.413733	0.0143816	0.939925	0.00633753
AC001226.7	0.0822665	1.26381	0.124986	0.105456	0.023436	0.285421	0.0330313	0.203336	0.74363	0.0113805	0.0355781	0.0224672	0.0652022
AC002044.1	0.095555	0.166551	0.227434	0.0178885	0.0157754	0.100142	0.304233	0.0134388	0.023923	0.0103826	0.0107268	0.00592461	0.00802447
AC002044.4	2.11702	2.91282	2.48372	0.551989	0.490666	2.48416	0.378547	0.33294	3.85079	0.580333	0.415781	0.645083	2.75615
AC002056.3	1.7907	1.06914	3.26242	1.18484	1.89501	0.61283	1.30071	0.375814	0.300959	0.332212	1.368	2.48032	1.02705
AC002059.10	0.00213641	0.0283271	0.742286	0.00179931	0.00171031	0.00197447	0.00137275	0.000436963	0.00123593	0.00074286	0.216509	0.00109356	0.00037503
AC002064.5	0.0394215	0.176509	0.1831	0.0113157	0.492656	0.0250258	0.0100269	0.0614907	0.182063	0.376214	0.174899	0.00737723	0.259902
AC002069.5	0.0572359	0.146742	3.11942	0.0188912	0.055912	0.151016	0.0151618	0.0317259	0.125782	0.0123689	0.246501	0.00941507	0.00982828
AC002075.4	125.547	140.156	204.106	162.349	182.587	120.774	84.0159	49.0083	108.225	40.854	54.395	77.642	25.3401
AC002116.7	0.00485702	0.00415873	0.00434853	0.963879	0.00522963	0.00347949	0.00276093	0.00157121	0.00269	0.00210564	0.00186787	0.00215954	0.000892471
AC002117.1	10.8727	2.01519	7.06588	4.27652	12.2753	3.95643	3.54478	1.01955	1.74482	1.97394	2.16716	2.43494	1.6528
AC002310.12	2.88594	1.85914	6.20722	5.80433	1.28865	2.52609	5.94648	3.14285	1.48152	6.86809	0.752194	0.324311	0.913179
AC002310.14	0.660236	0.229973	0.0443324	0.453885	0.430305	0.195095	0.057719	0.0819782	0.237428	0.216112	0.338077	0.0293647	0.0254945
AC002310.17	2.19265	1.34912	2.92224	2.87135	2.91711	2.04774	0.946935	0.360685	0.435715	1.69293	0.480122	0.75476	1.02864
AC002310.7	0.0880801	0.165647	0.661751	0.00641653	0.00581268	0.00599688	0.00491117	0.00352595	0.00501725	0.00646087	0.0035682	1.04107	0.0017475
AC002331.1	0.0838923	0.208985	1.78407	0.0296706	0.0242845	0.204635	0.0313838	0.0330623	2.31886	0.0285665	0.205086	0.0243933	0.0231062
AC002366.3	0.357907	0.0146082	0.0139918	0.586299	0.00750654	0.0261832	0.0094847	0.0173109	0.0398526	0.686997	0.124525	0.00679175	0.108542
AC002398.11	0.183518	0.520547	1.87162	0.471859	0.0676315	1.06694	0.0408434	0.949337	0.328727	0.0976861	0.314728	0.0325018	0.0540569
AC002398.12	6.49743	0.345626	0.091599	0.420525	0.115737	0.228318	0.154132	0.0836925	0.0759791	0.649141	0.187964	0.0400161	0.10984
AC002398.13	0.663444	0.103771	0.0397992	0.0395254	0.0307176	0.285098	1.00754	0.345485	0.814769	0.333609	0.0512792	0.242252	0.0427083
AC002456.2	0.84254	0.628489	0.907841	1.27319	0.461542	1.39054	1.56339	0.258689	0.197977	0.15826	0.169261	0.0759562	0.0723311
AC002467.7	0.41307	0.737513	1.91531	0.323813	1.06992	0.793892	1.23669	0.0604688	0.0872347	0.138477	0.113395	0.0551047	0.05511
AC002511.2	0.0221318	0.029091	0.00384427	0.00463628	0.00340112	0.0367176	0.832213	0.00744519	0.0344951	0.0165477	0.00410164	0.00360005	0.001775
AC002519.8	0.101502	0.463882	0.015345	0.0127188	0.00977225	0.311842	0.0130101	0.0224749	0.010258	0.0138152	0.00759016	0.00766977	0.0101203
AC002550.5	0.0925709	0.0447012	0.451412	0.929619	1.22469	0.0889002	0.0136873	0.026679	0.0105431	0.0125167	0.0619134	0.00963223	0.0331376
AC002550.6	0.511005	0.87014	1.38794	0.452318	2.59996	0.668453	1.11955	0.114874	2.0171	0.480233	0.28207	0.269627	0.226735
AC003005.2	0.0115757	0.0027054	0.003748	0.730358	0.00279778	0.00256097	0.00301045	0.0503959	0.00439846	0.00215385	0.18349	0.00192584	0.000879553
AC003009.1	0.00547489	0.201778	0.312538	0.139011	0.0066784	0.0743769	0.00696814	0.0193369	0.0579499	0.0162623	0.132095	0.0136444	0.0138861
AC003075.4	2.59339	0.503215	0.0442864	2.8209	0.0575542	3.21239	0.42141	0.103663	0.0517079	0.0589686	0.0377442	0.0399316	0.054839
AC003080.4	0.0861527	0.286335	0.0165888	1.91252	0.014453	0.0584864	1.28336	0.0200131	0.0132373	0.0334798	0.0468025	0.21016	0.0184117
AC003090.1	4.55233	0.985043	0.0663222	0.0669736	0.045092	0.828022	0.0490471	0.218706	0.643909	0.13015	0.283832	0.0496201	0.0809556
AC003092.1	0.0457207	0.133769	0.00969189	0.0109256	0.00824466	0.0295059	0.0112543	0.0332189	0.348565	0.0336714	0.684412	0.499723	0.151297
AC003956.1	0.289724	0.166192	0.0241227	0.0290369	0.0365312	0.0801454	0.0319586	0.23216	0.0158503	0.0427229	0.0136057	0.0123371	0.0256136
AC003973.3	0.408688	0.740615	0.10893	0.102048	0.0639117	0.174928	0.0788156	0.181085	0.781225	0.0414268	0.14538	1.06912	0.103821
AC003986.6	1.08477	0.0302369	0.743755	0.00650577	0.00603466	0.0498557	0.00739673	0.0104696	0.0102294	0.00409113	0.0213561	0.00740002	0.0179028
AC003991.3	0.172401	0.330328	0.693183	1.698	2.22128	0.440513	0.448616	0.314562	0.356732	0.740165	0.396249	0.12548	0.0624914
AC004012.1	0.127674	0.288759	0.0486459	0.0403052	0.202597	0.0936206	0.0232916	0.0304702	0.0256083	0.00990507	0.0308028	0.0573485	0.0209723
AC004019.13	0.0122861	0.232708	0.0350076	0.452214	0.00905749	0.0805512	0.0156647	0.0784151	0.0322051	0.00716796	0.023363	0.0143753	0.00698482
AC004057.1	51.2764	19.4405	61.0104	59.6678	52.4089	15.3543	42.5131	13.0751	23.8203	13.3122	11.6603	30.1993	5.26158
AC004067.5	0.904403	0.219328	0.0157093	0.0187935	0.0109219	0.0158697	0.0137455	0.0181358	0.0146411	0.014271	0.0357744	0.709425	0.00898196
AC004069.2	0.528142	0.224054	0.130983	0.321804	0.547034	0.329661	1.00097	0.295785	0.0758447	0.456622	0.142078	0.900864	0.0461605
AC004076.5	1.80596	0.142144	0.159706	0.288678	0.368385	0.37318	0.918313	0.141334	0.153815	0.15867	0.0859276	1.27089	0.133003
AC004076.7	0.587327	0.0795616	0.102005	0.00941455	0.00626902	0.00958297	0.0101485	0.0317497	0.0292672	0.114529	0.00852423	0.0060167	0.00560567
AC004129.9	2.93214	2.22907	19.5967	7.02726	11.2504	6.64288	6.92508	1.71829	2.33095	1.71751	1.64868	5.02815	0.952857
AC004381.6	1.90209	14.5019	6.4983	5.97947	12.5401	3.25157	9.1402	3.12034	1.55434	1.17056	1.07546	3.73786	0.527765
AC004383.3	1.49099	0.708636	0.684311	4.40449	1.97812	0.841777	0.351739	1.04914	0.402973	0.512238	0.125412	2.24383	0.206347
AC004386.4	9.68521	24.9044	34.7038	36.2601	30.7892	10.888	14.3392	9.26946	21.3481	16.2478	6.34017	17.4289	2.79559
AC004448.2	0.160889	0.26015	0.0686176	0.0507596	0.0444845	0.140978	0.0338518	0.0909515	0.0259388	0.122877	0.0222417	0.91959	0.0586713
AC004453.8	498.515	414.047	933.7	1007.26	937.181	431.512	601.335	240.532	305.981	312.764	209.402	263.924	83.848
AC004461.4	14.1193	14.9811	17.4534	17.5973	17.8414	14.3433	13.6796	8.72048	7.22319	9.24232	6.21005	5.93342	4.6552
AC004510.3	0.0890071	0.297527	0.183484	1.29042	0.485983	0.114497	0.0254435	0.0536891	0.222237	0.0253059	0.154142	0.036613	0.0216553
AC004540.4	0.507466	0.312255	0.0200802	0.183031	0.0183355	0.0598091	0.0204073	0.0659262	0.0689758	0.238609	0.0237157	1.43562	0.0457712
AC004540.5	0.985187	0.301382	0.872147	0.632234	0.275774	0.411676	0.0463673	0.103003	0.811212	0.3198	0.0715425	1.93457	0.23511
AC004623.2	4.31469	1.75018	0.595346	1.5488	0.246413	3.62436	1.41687	0.897167	1.48458	1.86534	0.713245	1.0458	0.497206
AC004692.5	1.93696	0.229981	4.61428	0.687827	0.968023	1.03141	1.40942	0.820492	0.747393	0.480515	0.163886	0.69188	0.217927
AC004754.3	3.6894	1.50241	1.47481	2.06811	3.71678	2.25232	1.0854	1.26058	1.41113	1.14546	0.215487	0.844887	0.333211
AC004775.5	0.0112275	0.00368489	0.00436627	0.00448094	0.869103	0.0734895	0.00418657	0.00239595	0.00322263	0.00124577	0.00258706	0.0024083	0.0176019
AC004791.2	1.60055	1.70457	0.821458	0.190078	0.262684	1.69519	0.0906424	0.334703	0.186017	1.36127	0.196112	0.428293	0.128433
AC004854.4	0.000771119	0.00112357	0.00106555	0.942444	0.00106887	0.0175534	0.000986689	0.00245496	0.000645417	0.00421381	0.0164918	0.000981712	0.0101995
AC004862.6	0.578496	0.0321132	0.963916	0.102383	0.0231962	0.134562	0.0216168	0.0267406	0.0191628	0.0287097	0.0325299	0.0227377	0.0138357
AC004893.11	1.35469	0.320482	0.387505	0.0899341	1.0594	0.410517	0.0522125	0.0864367	0.057415	0.0533124	0.0532225	0.0487648	0.0261146
AC004895.4	0.0345144	0.0377449	0.765183	0.00454422	0.0103344	0.0392019	0.0068722	0.00753636	0.00340446	0.000935798	0.0677183	0.00379009	0.0182196
AC004920.2	0.06873	0.137732	0.0204559	0.01105	1.3495	0.093856	0.0153104	0.0201323	0.0320169	0.00975007	0.221211	0.0149217	0.00533373
AC004938.5	3.90351	2.38857	9.96858	10.1019	4.94846	4.23541	10.4728	2.14192	4.03564	1.37318	1.11166	4.80581	0.512484
AC004947.2	0.891614	0.744392	1.02667	0.366912	0.0986292	1.48652	0.112889	1.81124	0.465267	0.571758	0.110063	0.0664307	0.247609
AC004951.6	0.858719	0.78648	0.295083	0.154389	0.0295569	0.16712	0.0350659	0.512319	0.423367	0.0900375	0.306953	0.23814	0.102769
AC004967.7	0.609043	0.124808	1.24993	0.0384906	0.612238	0.0954516	0.0715867	0.0246668	0.01568	0.10021	0.0230822	0.0237081	0.0111056
AC004980.10	0.177001	0.154205	0.0144739	0.0114421	0.0109983	0.0161305	0.0176739	0.153397	0.00863689	0.122375	0.0111518	0.295829	0.00668635
AC004980.7	0.133638	0.11219	3.21583	0.318992	0.0173827	0.0828253	1.67662	0.0467617	0.210176	0.024558	0.681097	0.299276	0.180647
AC004980.9	0.525206	1.13028	0.146446	0.620426	0.0595164	0.487989	0.643517	0.44811	1.85737	0.848127	0.708555	3.23014	0.294324
AC004987.9	0.103299	0.376171	0.0227512	0.0202884	0.0208917	0.0152281	0.0250002	0.238332	0.0144908	0.106336	0.0155426	0.0328353	0.0088339
AC004988.1	0.0972265	0.0187704	0.00767637	0.00963177	0.00874584	0.0572912	0.0101668	0.0335142	1.64704	0.0698732	0.0206019	0.00964374	0.00981624
AC005009.1	0.49592	0.0321225	0.0153127	0.961203	0.0175823	0.423663	0.756177	0.149786	0.0256652	0.0490539	0.016443	0.0141739	0.0428982
AC005017.2	2.78029	0.720044	2.96347	2.75861	1.17551	0.459307	1.54464	0.323213	0.394094	0.21159	0.768996	0.545992	0.354247
AC005019.2	92.5099	81.9919	147.778	146.301	111.66	133.062	56.4485	45.9958	73.0588	33.2785	61.0394	69.9522	20.923
AC005042.2	0.331295	0.238277	1.97133	0.112001	4.59252	0.792044	0.74112	0.0947588	0.173447	0.109743	2.4193	0.289153	0.135017
AC005042.4	0.778306	0.0856149	0.010481	0.0129742	0.00975486	0.0166692	0.00991679	0.00710485	0.0232227	0.00803646	0.0118058	0.011881	0.014232
AC005062.2	0.0484301	0.0553858	0.315224	0.675656	0.7067	0.0624992	0.00846219	0.0398027	0.00619608	0.00377348	0.00552717	0.0119515	0.0603915
AC005076.5	1.39397	1.21099	1.26591	2.49398	1.56173	2.04816	2.71773	0.357976	2.02165	0.890708	0.60066	0.143331	0.293213
AC005077.14	3.53935	3.91289	5.17076	1.63722	10.6731	0.88891	3.1487	0.564624	0.323134	0.263852	2.26226	0.259894	0.35532
AC005077.7	0.153116	0.0135132	0.443296	0.00782168	0.0875376	0.106457	0.0271694	0.00171407	0.00583692	0.0029601	0.141528	0.00578984	0.00326016
AC005082.12	0.256766	0.0699386	0.076745	0.152761	0.0715827	0.741689	2.02403	0.182395	0.0635678	0.0871625	0.215641	0.0376151	0.0201071
AC005083.1	0.298107	0.744965	0.0408958	0.063546	0.041405	1.83144	0.293279	0.104764	0.740522	0.114919	1.11204	1.48928	0.124842
AC005086.1	0.0593427	0.017361	0.0257176	0.0210657	0.212381	0.0239889	0.0268273	0.0219446	0.027996	0.155387	0.0079229	0.00783665	0.392229
AC005094.2	2.13995	2.89779	2.63455	7.18919	2.10077	1.50888	3.062	2.72765	0.656105	0.467962	4.0439	1.14476	0.426505
AC005104.3	0.00414296	0.0101975	0.00306325	0.00269425	0.00213294	0.00669646	0.00255938	0.00314066	0.0588651	0.176487	0.0152352	0.699402	0.0153832
AC005105.2	0.00570885	0.0491461	0.0180663	0.0194094	0.00985543	0.00934552	0.326744	0.00368174	0.419858	0.00598054	0.110257	0.0167325	0.0052145
AC005154.6	9.79689	15.55	26.7053	14.2501	17.5299	26.3933	19.9367	7.44565	6.24357	12.7257	3.91858	11.4586	4.04586
AC005154.7	0.0907207	0.115279	0.00764287	0.00612686	0.959002	0.0104411	0.00621267	0.201589	0.0223409	0.0619322	0.00715106	0.820435	0.691126
AC005189.6	0.0734322	0.107687	1.09448	1.32404	0.0107389	0.0631137	0.012217	0.136952	0.0862812	0.0182733	0.0398526	0.0122882	0.0206531
AC005220.3	0.355353	0.0263708	0.0199731	0.0410211	0.0698193	0.115573	0.0187247	0.196501	0.0163038	0.0150304	0.097097	0.011589	0.0166433
AC005224.2	0.0374546	0.114134	0.916122	0.0117026	0.00967786	0.0213854	0.0108973	0.0489969	0.0948863	0.0253623	0.0361452	1.6604	0.012837
AC005229.5	7.10044	2.14226	4.88601	3.16011	2.94771	9.95277	4.51749	1.03017	3.3103	0.835783	0.998235	0.646026	0.472705
AC005229.7	0.221863	0.29355	0.218212	2.03286	0.0382402	0.511883	1.89441	0.116976	0.251779	0.0382738	0.246901	0.0902851	0.0447713
AC005251.3	154.821	122.767	233.621	239.395	167.492	102.668	121.863	60.5279	61.5939	38.7185	56.2999	76.0353	30.1984
AC005253.2	0.0414931	0.0611781	0.74575	0.0168607	0.0103892	0.035074	0.0112546	0.0116372	0.0140842	0.00376122	0.0399881	0.00536486	0.00316473
AC005253.4	3.45179	4.45372	1.8411	6.78762	8.47094	14.4094	7.44097	1.01804	1.52722	0.901973	1.00936	2.85227	1.83562
AC005262.4	14.1062	19.4502	19.1154	25.0719	17.1028	12.2462	14.4339	3.30755	7.67889	5.80038	10.2243	6.38511	3.07725
AC005276.1	0.124141	0.00947276	0.0092635	0.0110179	0.0105946	0.0188576	0.00954846	0.351583	0.338387	0.0744957	0.00933584	0.00915972	0.0241436
AC005300.5	25.9753	14.528	37.1257	37.5659	29.1046	9.61587	26.4428	14.2264	15.3192	6.27505	5.40918	5.70245	5.70963
AC005301.9	1.21543	1.36477	0.701546	0.202628	2.28207	0.671652	2.1647	0.621097	0.431855	0.44151	0.246968	0.0953915	1.56038
AC005306.3	24.0831	25.5888	19.0951	17.5841	9.39066	12.129	9.87112	5.28389	15.9324	2.66788	6.88938	10.1794	1.30523
AC005307.1	0.111659	0.0161204	0.0649389	0.0138802	0.478061	0.222721	0.0135674	0.00381332	0.0124962	0.00501955	0.0368363	0.0107925	0.0100934
AC005329.7	4.57498	14.2732	2.75967	12.5763	2.59703	16.0614	4.88434	1.58195	1.30465	1.78412	3.90083	4.76475	2.93677
AC005336.5	4.68398	5.32095	4.01963	0.247232	1.55014	0.396862	1.80922	0.887217	0.225228	2.07889	0.394491	0.916095	0.470066
AC005339.2	1.25518	2.57451	0.58377	0.926669	1.42902	1.34435	1.09296	3.21866	1.6829	1.26596	1.96156	0.284658	0.379784
AC005355.2	0.0268438	0.0358405	0.0126901	0.112771	0.00938955	0.0588645	0.641548	0.0490742	0.029186	0.00331827	0.00734928	0.0105227	0.00260254
AC005355.3	0.0386355	0.00383691	0.0226622	0.00554604	0.0102266	0.00692711	0.0408296	0.603726	0.0099389	0.217301	0.00873247	0.00304104	0.0285964
AC005363.11	2.18003	0.658829	1.66251	1.41718	0.0372098	2.8143	1.26579	0.179635	0.118575	0.279651	0.200066	0.0513469	0.134882
AC005480.1	48.0761	49.0391	147.376	125.213	95.3779	33.9613	81.1164	28.0275	38.5354	21.2523	66.9714	47.6788	16.3738
AC005481.5	0.264933	0.0726687	0.0924507	0.143889	0.0346237	0.022382	0.0327804	0.145664	0.0368749	0.0742236	0.0319872	0.0282614	0.0192617
AC005498.3	0.121459	0.410667	0.237533	0.498508	0.585301	0.608979	1.11664	0.0329091	0.0455611	0.136762	0.102914	0.0377045	0.0650649
AC005517.3	0.966423	0.970587	3.90785	1.08736	0.0736846	2.31489	0.0911286	0.143215	0.451058	0.937978	0.828478	0.0688636	0.158486
AC005522.6	0.550248	0.0464727	0.142403	0.0512541	1.03958	0.220807	0.035265	0.073215	0.239707	0.0562894	0.138081	0.313816	0.092861
AC005523.2	14.6846	8.55812	10.5096	5.76641	11.8566	4.39643	2.56214	0.98264	3.70359	2.95346	4.58269	3.76468	6.67898
AC005534.6	8.73167	3.92884	26.3429	25.6179	24.1082	20.3897	23.4585	3.46669	26.217	3.38806	16.2379	14.7812	3.33144
AC005534.8	0.272734	0.130983	0.732213	0.0101229	0.723986	0.183563	0.0105883	0.116593	0.0114497	0.16644	0.256162	0.0139651	0.3712
AC005537.2	0.330495	1.31412	1.7127	0.0640802	0.043325	1.39704	0.0449617	0.333939	0.0860634	0.306559	0.0439883	0.215091	0.107638
AC005538.5	0.0803299	0.159341	0.824558	0.00875044	0.858795	0.0065206	0.00555417	0.00398706	0.00597341	0.00739771	0.00424365	0.0316078	0.00294143
AC005540.3	0.525426	0.167914	0.0205396	0.992865	0.858148	0.171495	0.0311949	0.0223411	0.0988054	0.0329013	0.0176607	0.0175233	0.0431872
AC005578.3	0.019626	0.0798848	0.147484	0.0116433	0.00912398	0.240866	0.0114291	0.179528	0.0966714	0.0171714	0.115291	0.0290762	0.0422056
AC005592.2	0.0773093	0.126672	0.592166	0.00453108	0.00700259	0.00449267	0.0061272	0.045678	0.0276038	0.00546863	0.0199287	0.00429009	0.0787299
AC005606.14	1.18869	2.25079	0.0742643	0.057639	0.0413658	0.3781	0.0452674	0.0790114	0.0976746	0.132402	0.138649	0.440042	0.0761029
AC005606.15	3.48268	6.64363	17.48	4.54519	9.95487	3.20877	6.16262	1.12817	1.04508	0.886023	10.6121	3.05473	0.796169
AC005609.16	0.00713366	0.00407331	0.0324067	0.931895	0.00350593	0.00799659	0.00248901	0.000634002	0.00359253	0.00034114	0.00338429	0.00191125	0.000636976
AC005614.3	0.00373677	0.00128826	0.00193587	0.00443668	0.00119767	0.00177518	0.935227	0.000749882	0.00197359	0.000403594	0.0423595	0.00108791	0.00382833
AC005618.6	0.449228	0.20015	0.161313	0.0405246	0.0328413	0.177937	0.784409	0.0270612	0.013963	0.0451488	0.0318414	0.0227763	0.0128061
AC005682.5	0.531295	0.228379	0.0188124	0.0216133	0.0164931	0.595844	0.0228589	0.0836141	0.200095	0.216661	0.0174686	0.0135692	0.0332968
AC005740.3	1.35456	0.905398	0.902481	1.77496	1.55751	1.37992	2.68577	0.466628	0.28219	0.37739	0.121284	0.0890647	0.10284
AC005740.6	0.0104385	0.00712959	0.287893	0.0206981	1.59249	0.0609094	0.00718597	0.0178547	0.962033	0.00445098	0.0102271	0.00621606	0.0124744
AC005753.1	0.136133	0.331842	0.0372929	0.046418	0.0308646	0.503769	0.49152	0.0640416	0.051499	0.140955	0.0349997	0.0590813	0.0715847
AC005754.7	0.12243	0.0168322	0.00428852	0.00405741	0.00473829	0.177174	0.00534866	0.0337358	0.571072	0.0061639	0.0289551	0.00590492	0.0192995
AC005754.8	1.21417	1.17852	2.45375	0.171916	3.69733	0.867975	0.559103	0.118186	0.201027	0.112521	0.24134	0.0625271	0.12163
AC005776.1	0.014495	0.0164011	0.360636	0.0124626	0.0110917	0.127242	0.0097197	0.19628	0.0388035	0.187078	0.00915434	0.00603075	0.0106054
AC005785.2	5.96567	13.7381	3.37554	1.06264	3.47792	0.911945	2.28499	0.876377	1.09152	0.60442	1.24044	1.87327	0.497151
AC005786.3	40.8559	27.4668	90.4711	81.2437	83.8953	47.655	40.7429	25.501	16.3583	27.6289	23.0684	14.0709	10.0418
AC005786.6	0.106171	0.471563	0.0234022	0.025713	1.03296	0.0644145	0.0277229	0.0228834	0.0920033	0.0227019	0.0286234	0.0313318	0.0505147
AC005786.7	2.64448	3.82503	1.83955	12.2391	4.45799	7.62124	2.67524	4.51867	1.04212	0.974816	1.90396	0.765264	0.492553
AC005795.1	0.139442	0.162435	0.0487843	0.902555	0.0319544	0.0940784	0.049211	0.353441	0.258554	0.175688	0.606354	0.0361028	0.141399
AC005822.1	0.476235	0.308894	0.0754537	0.0351033	0.0287652	0.359545	0.443944	0.12891	0.0149665	0.0748404	0.0208778	0.0231028	0.00936338
AC005932.1	0.23774	0.355054	0.0315415	0.0509561	0.0353217	0.177637	0.0403644	0.123453	0.113082	0.107198	0.0706962	0.611101	0.045856
AC005943.6	0.0533166	0.6521	0.0312091	0.042982	0.0279416	0.0262011	0.0333557	0.0436126	0.0285979	0.0310488	0.00962731	0.00921887	0.0107887
AC005944.2	162.938	102.498	75.8064	44.7329	43.4047	51.7097	35.0336	60.1698	41.0879	23.2813	30.3975	22.1797	13.7608
AC005954.3	0.0162034	0.424778	0.298391	0.0189858	0.014064	0.0192224	0.0150119	0.0121672	0.0322905	0.0886032	0.0249504	0.0122674	0.0230642
AC005954.4	0.469723	0.0426457	0.0313376	0.218056	0.021135	0.065303	0.0314711	0.0242924	0.0177985	0.0260762	0.02359	0.0163103	0.0122609
AC006004.1	0.0041351	0.0524394	0.464234	0.416141	0.00726819	0.00372439	0.00382504	0.00165912	0.00342738	0.0155518	0.00272249	0.00281876	0.0220538
AC006026.9	0.0589739	0.0100176	0.00863263	0.00564823	0.00454747	0.0217192	0.853566	0.0144488	0.992458	0.0151438	0.00491879	0.00466309	0.00526243
AC006028.11	0.752741	0.111918	0.0714595	0.0870544	0.0299381	0.69895	1.51325	0.695606	0.720331	0.114205	0.0893495	0.0298697	0.0853232
AC006033.22	1.81704	2.94425	3.59097	4.61649	2.89582	0.866159	1.30128	0.85914	1.31494	0.774472	0.461786	1.20893	1.34873
AC006042.6	0.0504465	0.161371	0.00853615	0.0113769	0.454932	0.238114	0.0145588	0.0116853	0.0208122	0.00545588	0.00581211	0.00915125	0.00774827
AC006042.7	0.119042	0.0606326	0.024438	0.027387	0.0238155	0.0154385	0.624046	0.0089143	0.0110459	0.042472	0.0131199	0.0101348	0.0195129
AC006050.2	0.0437339	0.0334836	0.00622689	0.00796587	0.00571729	0.0431898	0.52288	0.00446661	0.0107106	0.00844401	0.00412122	0.301579	0.00748111
AC006077.3	1.13508	4.23237	7.19553	4.01046	0.743793	1.8764	1.22555	0.878401	2.21703	2.29345	0.566055	0.864596	0.761283
AC006077.4	3.21023	2.66673	4.6295	9.46345	4.78119	6.00255	1.64105	0.797091	1.59511	0.838424	1.42948	8.54051	0.40468
AC006116.13	0.449319	0.271162	0.117488	0.0825769	0.0660681	0.461938	0.9818	0.131534	0.139899	0.0513123	0.101787	0.100386	0.0447288
AC006126.3	0.486142	0.110394	0.0159243	0.01675	0.0150249	0.18299	0.0202326	0.0328394	0.0229824	0.0260116	0.0180425	0.0268206	0.0258457
AC006129.2	0.142416	0.125316	0.013626	1.06255	0.0134879	0.110666	0.0153133	0.027606	2.34724	0.0209201	0.0260775	0.0175319	0.0772491
AC006130.4	1.72423	0.417022	2.15286	1.38941	1.11936	0.787133	0.31345	0.309733	0.199287	0.178995	0.162377	3.13929	0.106853
AC006133.3	0.37506	0.11616	0.856052	0.0311873	0.0176123	0.453764	0.0175659	0.00758088	0.0201212	0.0466126	0.0250057	0.0202202	0.0130574
AC006145.4	0.137735	0.00494837	0.00279265	0.00315407	0.00268969	0.0223263	0.00329999	0.00588253	0.00475561	0.703579	0.00325742	0.00371771	0.101862
AC006160.5	0.00437592	0.00141206	0.00176956	0.0018623	0.00201017	0.00174205	0.00177232	0.00127779	0.00112891	0.00552714	0.00111227	0.975037	0.000972914
AC006262.5	1.49481	0.0513627	0.294528	0.599447	0.0273236	0.47487	0.228944	0.183536	0.564106	0.0944671	0.570634	0.15989	0.256085
AC006262.6	0.0221311	0.0290907	0.00384438	0.00463591	0.00340091	0.036716	0.83222	0.00744471	0.0344933	0.0165465	0.00410152	0.00359985	0.00177489
AC006272.2	0.00618939	0.00268143	0.00303034	0.00553307	0.00443885	0.37971	0.15036	0.0014712	0.00618543	0.00252601	0.00248955	0.414371	0.0210143
AC006273.4	0.175428	0.197972	0.837804	0.727867	0.0315237	0.10851	0.0278592	0.349396	0.167288	0.0384805	0.27506	0.0202514	0.042561
AC006277.2	0.0309516	0.00956618	0.00498115	0.0052471	0.00413128	0.00745258	0.836649	0.0106629	0.0548384	0.0221108	0.00780977	0.00317643	0.00242238
AC006277.3	0.135369	0.05839	0.293835	0.0339355	0.351556	0.484378	0.883583	0.0531086	0.197777	0.0216152	0.134994	0.292088	0.0593719
AC006369.2	0.142326	0.270368	0.119743	0.0456629	0.0267061	0.10164	0.0343525	0.0966149	1.02319	0.0599289	0.0181287	0.0130212	0.04832
AC006386.1	15.3809	26.3587	13.8624	19.4172	19.8815	10.7892	11.9223	7.31032	8.04055	2.73931	6.01575	7.86381	3.41806
AC006445.6	28.6961	33.8694	54.5949	62.7131	43.8673	16.5105	19.2627	6.1524	18.5705	8.08978	23.1195	13.846	6.70784
AC006445.7	11.8789	5.2971	6.83994	5.73807	7.26058	5.75254	5.52134	5.24892	5.95249	15.9433	6.76195	2.35947	2.44543
AC006461.2	5.25607	2.2163	16.0151	11.4147	12.317	6.36208	4.12237	2.31754	6.85904	3.15629	1.29449	4.60123	1.06784
AC006483.5	0.431586	0.555997	3.48324	0.396712	1.71424	0.584703	1.46843	0.839595	0.0586437	0.184621	0.403873	0.819625	0.0587345
AC006486.10	0.274843	1.68106	0.851173	3.05725	0.099905	0.67234	0.0435738	0.041713	0.0347117	0.0857945	0.0621255	0.0316085	0.0639071
AC006509.4	0.0795705	0.00742048	0.014818	0.00750788	0.0147781	0.0246708	0.70792	0.0282083	0.00496808	0.00356754	0.0771797	0.00669161	0.0226995
AC006509.7	1.21374	3.52764	5.33477	4.37313	11.4965	2.2636	5.47449	3.05956	0.668906	0.777257	3.50643	6.70724	0.59676
AC006538.1	2.47047	0.610589	0.634837	0.172337	1.3454	1.29841	0.580909	0.436307	0.0867918	0.142033	0.0650383	0.0839342	0.0729451
AC006538.8	0.00486202	0.167656	0.044285	0.497648	0.00312403	0.0056834	0.00355105	0.00288284	0.0018746	0.0101836	0.0039793	0.00364601	0.250624
AC006539.2	3.02517	10.35	16.3636	18.346	12.1282	4.49308	6.17443	3.45636	2.75494	2.68628	2.27588	3.02334	0.922749
AC006547.13	0.490403	0.188513	0.167398	0.0376445	0.886307	0.429532	0.122524	0.248	0.124856	0.0372567	0.147631	0.0442394	0.0756962
AC006547.15	0.261033	0.119558	0.148947	0.036895	0.0305437	0.29236	0.0286694	0.191367	2.50751	0.0386189	0.290578	0.0166716	0.0372526
AC006547.8	0.98029	0.213666	0.354784	2.99016	1.48644	0.646703	0.499081	0.160939	0.143189	0.137815	0.138965	0.106915	1.14105
AC006548.28	1.01684	2.68867	1.43909	0.385911	1.69615	0.55593	0.972896	0.723682	0.462161	1.17487	1.21278	0.437987	0.233031
AC006942.4	1.10151	0.360273	2.14496	1.06091	2.54785	1.18278	0.0879229	0.175525	0.352958	0.369532	0.479726	0.0810507	0.0549853
AC006946.12	4.52444	1.10913	2.79948	2.35663	4.95848	5.50003	2.09277	3.77518	3.02357	1.15411	1.0613	2.74761	1.89728
AC006946.15	0.663738	0.499	0.0859293	0.13866	1.44169	0.194528	1.33344	0.0347327	0.27955	0.127618	0.114823	0.054805	0.0314896
AC006946.16	0.000679595	0.00112625	0.421593	0.00132753	0.00116493	0.000830907	0.00107413	0.00144124	0.0009797	0.000234692	0.567576	0.00104019	0.000931593
AC006946.17	1.14359	0.078272	0.028977	0.0296298	0.0374804	0.138902	0.0277493	0.089566	0.181448	0.0823171	0.0822049	0.032797	0.0470638
AC006978.6	8.01996	1.70089	4.58511	1.18299	1.69897	1.29424	2.98774	0.427809	3.03768	0.806171	0.543006	1.99778	0.717643
AC006994.1	1.13192	0.570965	2.13369	2.29965	0.703769	1.01727	0.523085	0.253507	0.0915618	0.0874456	0.0616556	0.0435837	0.0819052
AC007009.1	0.702215	0.146074	4.13114	2.46258	3.91758	1.06662	0.673919	0.276524	0.341503	0.231691	0.594774	0.315669	0.139702
AC007016.3	0.634627	1.7535	0.389495	0.507464	0.830243	0.181495	0.904269	0.0823962	1.1217	0.100692	0.343503	0.0501943	0.100421
AC007036.4	0.0761459	0.0223252	0.0102275	1.01315	0.0104971	0.456202	0.0139948	0.116062	0.212142	0.0322204	0.0124034	0.013255	0.0113754
AC007038.7	0.57822	0.195695	0.0378395	1.89254	0.0213943	0.084199	0.0208335	0.0244005	0.0185307	0.0541454	0.0249655	0.0139106	0.0333282
AC007041.2	1.08668	0.467334	3.49431	1.72656	0.894717	0.421705	0.861816	1.08747	0.0732992	0.146565	0.181659	0.398546	0.159345
AC007126.1	0.0301478	0.00375379	0.0042572	0.00471295	0.00421329	0.122262	0.00765622	0.0137475	0.0101984	0.014118	0.00408164	0.772971	0.00788047
AC007131.1	0.0185558	0.284522	0.0153789	0.014	0.0140993	0.464003	0.032118	0.0320769	0.0206164	0.0373533	0.010089	0.0478906	0.00929686
AC007161.5	0.0933666	0.107695	0.0386177	0.761057	0.757783	0.0670596	0.0205326	0.102346	0.726123	0.137876	0.0834808	0.0377118	0.0663498
AC007163.3	0.0325448	0.695267	0.0309468	0.0191801	0.020231	0.0149828	0.0172721	0.0201599	0.0206849	0.0166985	0.0846905	0.0180981	0.00924392
AC007191.4	0.458755	0.0730203	0.149093	0.0177544	0.0249975	0.163571	0.023121	0.0110399	0.00985958	0.0200373	0.0259989	0.0186822	0.00407077
AC007192.6	2.34602	1.48214	0.779735	1.10017	0.292465	6.52549	1.76044	1.59655	2.56773	0.379467	1.50886	0.442725	1.21822
AC007193.8	9.1393	5.18181	1.9704	1.49581	6.42278	5.15357	0.705094	0.762137	1.19533	0.752361	2.53315	1.24862	0.43965
AC007228.11	1.74406	0.578724	0.737042	2.75229	0.519159	1.10854	3.60445	0.642364	0.340661	0.415847	0.119127	1.27689	0.160842
AC007228.8	1.06392	0.301249	0.109614	0.0591107	0.0563652	0.409558	0.165612	0.322116	0.193674	0.123124	0.0580193	0.0421376	0.0955004
AC007228.9	9.90911	5.34973	18.1782	12.0647	31.881	10.7917	11.2721	3.85052	6.11966	4.66827	7.66193	5.42035	4.83267
AC007229.3	1.71986	1.84087	0.941879	2.7574	6.53644	2.17951	2.56284	0.545783	1.12367	0.415398	3.479	0.523615	0.373741
AC007238.1	1.94406	1.74303	2.23522	1.75658	2.16773	4.02825	3.55035	1.82579	1.13405	1.25186	0.531432	3.13361	0.698033
AC007246.3	2.60681	1.07226	2.74781	2.08705	0.545119	1.20725	2.57839	0.156443	0.176469	0.339491	0.255935	0.0749769	0.152004
AC007255.8	1.01274	0.230628	3.54262	0.983808	0.0511267	0.829201	0.0278394	0.841433	0.535516	0.213405	0.585592	0.880085	0.266008
AC007272.3	1.1067	1.13519	1.78311	3.85304	0.899112	1.49159	0.0657591	0.0907717	0.0683254	0.121261	0.254806	0.0551408	0.0751905
AC007279.2	12.3235	8.9058	24.0912	14.9775	15.9724	4.86212	7.34995	2.943	3.30335	2.83091	4.10699	4.27692	1.05628
AC007283.4	27.3358	6.73624	17.6841	29.2393	6.57399	24.2868	14.7536	3.56635	15.7064	2.49591	10.9672	4.78811	2.8661
AC007292.3	1.07966	0.748357	0.0898724	0.254034	0.1489	1.21618	0.0929435	0.126911	0.171697	0.240447	0.256885	0.499849	0.0742683
AC007292.4	0.295468	0.169585	0.0409632	0.0157907	0.0179899	0.034829	0.314391	0.0273486	0.00816197	0.0476181	0.0122982	0.0102746	0.00528162
AC007292.6	0.152194	0.0799478	0.388441	0.117654	0.032433	0.854049	1.71163	0.332482	0.134419	0.0695465	0.0390925	0.0478919	0.0402239
AC007308.7	0.945541	4.94173	0.616885	0.482872	2.76578	0.537203	1.0532	0.13237	0.345489	0.279137	0.660093	0.103878	0.135828
AC007318.5	4.33887	1.25507	4.2121	1.73826	4.55485	5.67969	4.39223	1.03845	3.83481	1.87617	1.35344	4.33105	0.395015
AC007365.4	7.7875	8.4906	24.1778	26.4172	33.0555	17.7015	11.0008	3.99583	9.60823	3.57605	4.04156	15.6952	2.45224
AC007383.3	0.0648454	0.109958	0.178001	0.0449494	0.0130988	0.191863	0.0394928	0.0639283	0.150998	0.0252798	0.0993312	0.00775646	0.0104992
AC007383.4	0.132598	1.22055	0.44984	0.0464941	1.59901	0.10315	0.0282405	0.128511	0.106034	0.0334989	0.132998	0.908909	0.110163
AC007383.6	1.75691	1.14954	1.66873	3.72905	3.36492	2.5284	1.23575	0.390929	1.636	0.376773	0.716943	0.139797	0.306257
AC007386.2	0.0912842	0.104692	0.0118024	0.0205336	0.0119076	0.579313	0.0146388	0.0633817	0.00854219	0.0515296	0.00884263	0.0190153	0.0145177
AC007386.3	0.625169	0.562122	1.19702	2.67163	0.307126	2.18761	0.720085	0.491824	1.48374	0.717016	0.695987	0.0848576	0.255817
AC007386.4	0.424541	0.250524	0.0347531	0.0311708	0.0305025	0.0715278	1.01309	0.153565	0.164932	0.0674371	0.0874837	0.621913	0.048557
AC007387.2	5.25931	12.5558	22.1816	39.0586	29.2963	4.17481	13.7313	1.91436	9.3727	4.55533	7.27035	13.1533	5.47617
AC007389.2	6.5519	7.20002	22.8846	17.0625	19.257	2.44227	14.5739	1.78679	5.10785	9.45505	2.91432	6.95061	0.813269
AC007390.4	6.04224	5.09809	4.01271	7.68937	2.7503	5.15083	0.512758	1.61243	1.95083	4.50387	3.85768	3.9854	0.83349
AC007392.3	0.081611	0.121931	0.0142615	0.021113	0.0729419	0.191631	0.0175477	0.00458644	0.00629193	0.00953441	0.448619	0.0062962	0.00363465
AC007394.3	1.09495	1.05701	0.312084	0.203228	1.7163	0.268682	0.0698035	0.123073	0.92949	0.221464	0.522823	1.36717	0.113929
AC007405.6	0.178521	0.0691791	1.00932	0.252309	2.21153	0.398091	0.0469871	0.160702	0.259876	0.187669	0.103964	0.0447044	0.0771448
AC007551.2	0.200436	0.326244	0.180757	0.0597488	2.09521	0.0687466	0.320708	0.157465	0.20641	0.266896	0.0420122	0.0415673	0.0337959
AC007559.1	0.0864331	0.230125	0.361723	0.019101	1.08938	0.0235048	0.0211705	0.0701247	0.200919	0.0222464	0.668229	0.0416426	0.165397
AC007560.1	0.00523008	0.0873159	0.466471	0.337611	0.00687212	0.00502589	0.00636411	0.00394419	0.00706211	0.00265308	0.0653006	0.00403407	0.00211626
AC007563.1	0.00251028	0.00432056	0.363274	0.00562416	0.0051746	0.00433133	0.00387732	0.155987	0.00488884	0.314325	0.00545223	0.124229	0.0060047
AC007563.4	1.51088	0.834525	1.91984	0.183413	0.923533	0.263429	1.01399	0.131568	0.0700562	0.0726803	0.724048	0.240491	0.111543
AC007566.10	0.290884	0.0229766	0.0237845	0.0238762	0.86579	0.0440316	0.499382	0.129371	0.955306	0.0591418	0.0292788	0.0226867	0.0334905
AC007568.1	0.752143	0.0110259	0.0119064	0.0101399	0.00893827	0.0411306	0.0149135	0.00754549	0.0405803	0.0802485	0.00638118	0.0094502	0.00559643
AC007618.3	29.5771	49.3817	27.5418	45.3012	37.4695	14.1248	15.0016	2.33609	9.68281	11.8117	5.52409	18.3178	1.92978
AC007620.3	0.970853	0.574455	0.154777	0.633826	0.121502	1.13366	0.0855154	0.493295	0.1593	0.404345	0.0992106	0.0898272	0.0794305
AC007677.2	0.296742	0.224742	0.2862	1.46827	1.07488	0.422395	0.549781	1.02266	0.109503	0.245736	0.184701	0.0418918	0.0724952
AC007679.1	0.116743	1.11114	1.1969	0.36952	0.0456739	0.337475	2.01112	0.0965712	0.2671	0.874233	0.337892	0.0397655	0.195869
AC007679.4	2.48658	2.99972	10.1261	5.56931	2.78408	2.01577	3.84846	0.629553	2.74367	1.05577	4.07572	0.267753	5.39748
AC007750.5	6.04653	2.65463	1.79397	3.0002	5.09042	4.96156	2.14335	12.647	2.40796	1.23906	4.96058	7.00056	4.0542
AC007773.2	1.03104	2.12248	1.64597	1.51745	2.36266	1.38071	2.72299	0.726559	0.446473	0.539143	2.41924	1.58501	0.500283
AC007790.4	0.0848989	0.107812	0.706073	1.25133	0.546167	0.52262	0.0804814	0.422549	0.0439578	0.13466	0.0985862	0.97634	0.0245258
AC007796.1	0.00485707	0.00415881	0.0043485	0.963878	0.00522987	0.00347958	0.00276087	0.0015713	0.00269005	0.00210567	0.00186787	0.00215958	0.000892489
AC007879.2	0.0446794	0.420504	0.0503123	0.0190252	0.0312809	0.339672	0.0159331	0.0187404	0.0094985	0.00627861	0.00924811	0.0192464	0.0155809
AC007879.3	0.00204865	0.0115208	0.00307914	0.968471	0.0014449	0.000906461	0.00145989	0.00163374	0.000815002	0.00114691	0.00102759	0.000905117	0.00554119
AC007879.7	0.0064093	0.00851002	0.261183	0.551346	0.982976	0.0444341	0.00445929	0.0222315	0.00274778	0.00118409	0.0033693	0.09866	0.0124902
AC007881.4	6.72494	5.51401	9.04905	9.5142	6.91843	21.4869	13.9786	3.68698	20.5661	1.86081	5.40717	4.35409	0.938656
AC007899.3	0.593991	0.1398	0.0926159	0.704959	0.0173159	0.0606345	0.0183106	0.023247	0.0433059	0.0441219	0.128035	0.120211	0.0134519
AC007906.1	0.0169257	0.0190404	0.0150967	0.183989	0.0175378	0.370364	0.0155648	0.0802368	0.884685	0.0450342	0.0234122	0.317475	0.0106393
AC007950.2	0.727012	0.265725	0.0512717	1.02453	0.045006	0.782056	0.0489399	0.0740273	0.253208	0.300047	0.120671	0.25192	0.0555819
AC007952.5	0.0572404	0.0563116	0.05185	0.0464465	0.0182797	0.630236	0.0151853	0.0615306	0.00860588	0.0201264	0.0127506	0.00932303	0.012114
AC007966.1	0.429954	1.19277	5.59202	2.66329	2.26844	0.261172	1.75814	0.454679	0.169384	0.325769	0.386266	3.37624	0.121859
AC007969.4	0.294869	0.337247	0.0473762	0.0459896	1.01799	1.52955	0.352318	0.062168	0.339449	0.182012	0.679536	0.0375246	0.0739692
AC007969.5	401.478	943.282	1210.11	1140.28	895.552	415.702	630.965	341.054	345.568	278.202	198.029	323.859	142.927
AC008060.7	0.489025	0.135646	0.454646	1.51455	0.0366642	0.449542	0.337859	0.210243	0.0712339	0.142619	0.065578	0.061085	0.0313052
AC008065.1	2.19346	6.44966	7.44862	6.65531	10.2015	3.31903	3.2848	1.3275	3.39913	1.01938	1.5576	1.71792	0.426051
AC008067.2	0.00380053	0.00211958	0.00164959	0.00184127	0.00168283	0.16755	0.00211393	0.256336	0.0107439	0.026509	0.00281109	0.00271352	0.520129
AC008069.1	0.0353563	0.0204818	0.371573	0.012962	0.0118811	0.399925	0.0263097	0.00336676	0.037661	0.00246513	0.0220255	0.0104377	0.0455555
AC008072.1	0.407295	1.02186	0.0945612	0.07322	0.0664146	0.980564	0.292454	0.376255	0.815383	0.205371	0.316358	0.0431403	0.30712
AC008074.1	0.295599	0.591049	1.10872	0.0341768	0.333614	0.245258	0.0375852	0.112932	0.0677783	0.165849	0.178262	0.437031	0.392152
AC008079.10	0.869924	0.222328	0.990001	0.0268184	0.408681	0.163615	0.03131	0.190084	0.122492	0.0522495	0.0333303	0.854613	0.0345544
AC008088.4	0.510716	0.585909	1.64964	0.0710688	2.52929	0.352773	0.901678	0.142723	0.517247	0.249861	0.24592	0.0952275	0.147946
AC008103.4	0.0505131	0.036277	0.00419872	0.00377821	0.00441915	0.0644859	0.745309	0.00113918	0.00706239	0.0392227	0.00365947	0.00944389	0.0304913
AC008132.13	0.351668	0.30748	1.40144	0.589591	0.475412	0.2306	0.0606605	0.407167	0.135717	0.340783	0.110519	0.434008	0.154956
AC008155.1	0.616695	0.897452	1.11479	0.734241	1.11683	0.370688	0.0635521	0.161514	0.182961	0.0702989	0.571721	0.0384953	0.0607668
AC008155.2	0.395354	0.209313	0.1837	1.77646	0.0156848	0.288633	0.0132213	0.0335957	0.0201415	0.0193065	0.0128613	0.0134671	0.018262
AC008264.4	1.34618	0.842416	3.2708	1.12369	1.98025	0.306608	0.27293	0.426385	0.502602	0.246438	0.471431	0.0571055	0.15316
AC008277.1	0.113664	0.161481	1.07067	0.0549963	0.0363915	1.02866	0.0325852	0.233405	0.0428209	0.0663622	0.0958481	0.0427634	0.0203448
AC008280.1	0.739905	0.371289	1.28269	2.41523	0.0609677	0.272574	0.0467254	0.272431	0.102711	0.225405	0.12296	0.0286196	0.0584907
AC008280.3	0.124078	0.0364431	0.00537432	0.00873333	0.00639927	0.310142	0.00713722	0.0714062	0.211099	0.171908	0.0053706	0.00502311	0.0368857
AC008427.2	3.34482	2.28008	7.71302	3.81201	5.85054	2.78688	2.36813	0.488484	0.402004	0.568504	1.56698	3.18383	1.63472
AC008440.10	0.0330379	0.00971265	0.00469868	0.00535036	0.832441	0.00483598	0.00402299	0.00286074	0.00343596	0.0202218	0.066823	0.00257084	0.00998769
AC008522.1	1.40613	0.556041	2.0274	1.73355	3.62477	0.799902	0.966256	0.163693	1.85664	0.222706	0.455932	0.0919028	0.0950677
AC008592.3	0.00484273	0.0016341	0.817899	0.151342	0.00190809	0.0131116	0.00205166	0.0017282	0.000792408	0.00060365	0.00157661	0.0010163	0.00149381
AC008686.1	0.00652635	0.202499	0.508831	0.00535972	0.0045536	0.00652289	0.00446149	0.000544867	0.198081	0.000493573	0.0527028	0.00840611	0.00101654
AC008697.1	0.64142	0.0176388	0.0118181	0.0121049	0.0112114	0.200022	0.0140194	0.00790901	0.0177262	0.0283084	0.00994408	0.0100606	0.0178169
AC008746.12	1.0256	5.01719	1.49968	3.87789	2.79177	2.38716	1.0476	0.434333	0.168601	0.336838	1.53525	0.553732	0.324339
AC008753.3	93.2759	139.538	88.1022	98.7627	42.6978	78.5643	32.1577	15.7399	42.3452	28.0897	14.8505	33.6463	16.2295
AC008834.2	0.0828118	0.0608789	0.709933	0.450659	0.51881	0.0108395	0.010373	0.00712464	0.0071233	0.00444256	0.12676	0.00599771	0.00424636
AC008850.3	3.0005	3.56247	0.909034	0.436112	1.27964	0.521857	0.998579	0.393233	0.965958	0.516621	1.32893	3.23084	0.856226
AC008982.2	0.354977	0.173382	0.220729	0.0365352	0.426191	0.79022	0.298708	0.54877	0.0460281	0.0233658	0.0206615	0.0152587	0.0451731
AC008985.1	0.030147	0.00375371	0.00425712	0.00471294	0.00421323	0.12226	0.00765614	0.0137481	0.0101986	0.0141179	0.00408162	0.772973	0.00788056
AC009005.2	0.629978	3.98515	2.46983	2.90082	3.73421	0.293618	0.235031	0.925805	0.771134	0.338854	0.365156	0.366835	0.983581
AC009014.3	0.136202	0.445647	0.0113836	0.0157108	0.0119491	0.0539769	0.020148	0.0451539	0.00719379	0.107351	0.00667316	0.0710855	0.0675248
AC009120.11	0.0607871	0.0161139	0.00574972	0.974317	0.00440011	0.18339	0.00478167	0.0317357	0.296287	0.0812952	0.325681	0.003771	0.0116901
AC009120.3	2.49025	2.13943	6.44676	2.19484	3.46788	3.74876	6.18955	11.1668	1.44646	1.28351	1.14718	2.27093	1.00761
AC009120.4	0.022544	0.00247515	0.954302	0.00214689	0.00201803	0.00226973	0.00205107	0.00507384	0.000943736	0.00168768	0.00194652	0.00143283	0.0011081
AC009120.6	37.7814	22.1858	10.3	12.2748	17.1604	18.5172	19.95	4.18135	15.4853	5.05988	15.0664	11.0135	2.02389
AC009120.8	0.0379067	0.0130677	0.00930644	0.0100859	0.787374	0.0507119	0.82727	0.0128282	0.0638038	0.0394494	0.11198	0.00693523	0.0292813
AC009133.12	10.5835	25.7813	22.2189	8.12675	11.8054	19.6373	17.7513	9.43362	4.37547	4.86958	8.48605	5.505	5.42586
AC009133.21	1.62138	0.924577	20.8683	6.6156	7.19835	0.745436	1.88696	0.768347	1.10615	0.725421	1.39614	1.78551	0.357844
AC009228.1	0.0521257	0.00822793	1.00172	0.640885	0.221342	0.00729527	0.00659427	0.00814985	0.0173449	0.0178148	0.00589179	0.00812925	0.00447831
AC009236.2	0.559315	0.246107	0.0523484	0.0193145	0.736005	0.259388	0.0161658	0.0819779	0.144895	0.0547033	0.189855	0.562101	0.0778245
AC009237.17	0.291873	0.0435592	0.0169512	0.025478	0.0143315	0.155284	0.156512	0.0940965	0.0405608	0.0811993	0.00956339	0.0194288	0.0511627
AC009237.6	0.00713404	0.00407358	0.0324089	0.93189	0.00350618	0.00799715	0.00248928	0.000634043	0.0035928	0.000341162	0.00338456	0.00191135	0.000637021
AC009237.8	0.00295097	0.00293043	0.00341823	0.00385575	1.971	0.00234835	0.00264086	0.00187086	0.00282287	0.000822502	0.00195942	0.00274343	0.000633991
AC009238.6	2.00097	0.666532	0.028683	0.0283637	0.0230816	0.219069	1.62073	0.104473	0.0490117	0.0898734	0.0863715	0.0317809	0.0510546
AC009245.3	30.1496	11.815	40.432	27.2853	25.0124	18.5803	18.8444	5.07728	18.5407	5.93694	9.27473	23.321	4.73042
AC009299.3	0.0705801	0.00570343	0.0130735	0.00792674	0.0478576	0.420693	0.596757	0.154213	0.244054	0.0460451	0.317455	0.00535916	0.070282
AC009299.5	0.202066	0.890071	1.10722	0.552409	0.198369	0.123091	0.895787	0.23125	1.38214	0.089424	0.188686	0.101719	0.0377598
AC009302.2	1.11293	0.757869	0.108494	0.0790068	0.474222	0.498159	0.0596386	0.436265	0.807315	0.242434	0.285757	0.0337782	0.104132
AC009362.2	79.1239	77.0376	81.5294	97.3422	88.5386	59.913	41.5735	17.4376	35.3076	12.1691	23.0572	26.5236	7.44686
AC009403.2	0.823098	1.29399	5.731	2.1279	5.94225	1.3497	0.363314	0.286806	0.396865	0.504105	0.358317	0.70763	0.115035
AC009404.2	1.59682	1.7406	3.77506	1.98731	5.06834	1.14721	2.36708	2.07473	5.21102	1.13648	2.16161	1.44108	0.292665
AC009413.2	83.334	38.0756	151.513	204.941	157.217	75.1349	120.615	51.2357	106.896	34.3132	37.081	51.5071	9.13601
AC009414.1	4.1809	3.90979	1.27325	2.94839	0.319381	0.871099	2.06586	0.246862	0.228795	0.472633	0.831064	0.190157	0.461815
AC009474.2	7.01124	3.63693	8.89055	3.21326	15.6089	2.52777	6.42777	0.786492	1.24076	1.3692	1.68693	6.09218	0.507985
AC009480.4	0.180187	0.579094	0.716159	0.973012	0.602745	2.84161	1.79237	0.121161	0.287429	0.409967	0.304657	1.09759	0.0940149
AC009487.6	0.303974	0.252783	0.222005	0.976548	0.466709	1.45445	0.319978	0.426733	0.975155	0.124107	2.19663	1.99413	0.286793
AC009495.3	0.858078	0.0214408	0.00932963	0.00877842	0.00910524	0.0131346	0.00843566	0.00424283	0.0139135	0.0112946	0.0117178	0.0132942	0.0172346
AC009500.2	3.17496	1.97329	2.19152	1.51041	4.89099	1.34261	3.57072	1.86886	2.26423	3.92867	1.63909	4.99523	0.649426
AC009501.4	0.390684	0.0876109	0.385139	0.0924904	1.07578	0.0989392	0.0188	0.0961041	0.0163865	0.0455586	0.029418	0.640251	0.0228338
AC009502.1	0.286491	0.247514	0.1052	0.970786	0.323954	0.437316	0.527092	0.225542	0.778164	0.370385	0.548559	0.0682333	0.110765
AC009502.4	0.0572387	0.225506	0.0178405	0.0165616	0.017499	0.242597	0.0187005	0.101536	0.043014	0.0668855	0.112936	0.0197305	0.059955
AC009506.1	0.762684	2.63792	2.32478	4.66658	2.05726	0.40905	0.106983	0.674155	0.307213	0.59944	1.002	1.19438	0.257564
AC009517.2	9.91612	5.15843	16.9736	17.5876	18.4949	16.3162	2.5457	3.79484	4.45494	3.83609	3.31427	4.91948	3.68782
AC009948.5	5.89598	2.28781	1.26185	0.575728	4.02911	14.4732	3.90054	3.25319	7.7315	2.02882	1.32655	4.12928	4.10643
AC009948.7	0.33637	0.767889	0.133914	0.562436	3.673	0.386007	2.13874	0.263151	0.23427	0.107169	0.296206	0.0407577	0.0600876
AC009961.2	4.63162	11.4338	6.79788	13.7104	17.4829	6.43302	4.47418	3.85269	5.09519	4.75611	4.27416	5.07002	0.988014
AC009961.3	0.00315238	0.00257342	0.00442798	0.00425119	0.970046	0.00242351	0.00240299	0.00180065	0.00180513	0.0017922	0.00245433	0.00204768	0.000822593
AC009963.5	3.79755	0.86813	2.29564	1.43169	1.11884	2.24578	0.429671	0.376373	0.188517	1.39101	0.296644	0.139534	2.42063
AC009963.6	0.00484291	0.00163417	0.817899	0.151341	0.00190818	0.0131125	0.00205173	0.00172828	0.00079243	0.000603676	0.00157668	0.00101635	0.00149386
AC010091.1	0.206155	0.0807702	0.00935598	0.0115989	0.00683679	0.0119214	1.56406	0.0316329	0.0141833	0.0143852	0.0281584	0.00860746	0.0123371
AC010095.6	1.81699	0.256418	1.43699	1.9054	0.0788915	0.686519	2.33593	0.332275	0.158884	0.115187	0.849221	0.906042	0.121251
AC010096.1	0.143459	0.113505	0.0919246	0.0553872	0.0434449	0.06835	0.331359	0.0168861	0.0314881	0.032843	0.0216553	0.0412084	0.00848912
AC010127.3	0.543297	0.350756	0.0243851	2.24969	0.0341954	0.2164	0.0444784	0.0373364	0.284473	0.0574625	0.0298687	0.0946904	0.0329638
AC010132.11	0.0698671	0.00290648	0.00325921	0.00446829	0.00331677	0.42587	0.00423318	0.131524	0.243831	0.0394087	0.00448229	0.00310917	0.0637243
AC010148.1	0.0401313	0.00416248	0.00281596	0.00287502	0.0025831	0.0027771	0.933578	0.00164348	0.00211211	0.000821111	0.00211488	0.00170923	0.00267612
AC010150.1	0.0157378	0.231175	0.339905	0.029224	0.0106273	0.0370886	0.014949	0.0604459	0.0923662	0.109749	0.0106836	0.00631387	0.0417351
AC010226.4	0.94506	0.22505	0.445348	0.0933401	1.31967	1.4388	0.43102	0.437078	0.390746	0.182742	0.290882	4.73413	0.0661346
AC010240.2	0.0392859	0.0369406	0.972391	0.30503	0.0182248	0.0300526	0.589591	0.0251748	0.92669	0.0155876	0.0184156	0.0165941	0.00602201
AC010468.1	17.6677	14.0007	71.7435	66.3339	46.3655	35.0492	41.5245	14.3873	44.9723	25.3973	35.5264	40.2685	9.76323
AC010492.2	0.075781	0.0242718	0.456845	0.00917781	0.0070658	0.366709	0.00866555	0.0108018	0.00603836	0.0173443	0.00673815	0.00911533	0.00144532
AC010524.2	0.398626	0.832055	0.761517	1.2518	0.0710329	0.150811	0.0811991	0.328705	0.0774412	0.485469	0.41826	0.0722753	0.0708064
AC010642.1	0.0110029	0.0316626	0.347416	0.0110828	0.00894129	0.0062778	0.56195	0.00767332	0.032209	0.00517952	0.739112	0.00593846	0.231554
AC010649.1	0.071502	0.0737258	2.33923	0.316255	0.0072405	0.0388164	0.0082628	0.0232939	0.0205852	0.0124176	0.00539867	1.07041	0.0128635
AC010677.5	130.115	278.412	320.513	374.331	253.995	224.097	177.251	110.986	95.5505	82.1846	74.9552	108.899	37.71
AC010729.2	0.0207345	0.198221	0.0332577	0.407238	0.0121656	0.0702313	0.0134769	0.0379937	0.066979	0.0410484	0.0532096	0.0257412	0.019703
AC010733.5	30.8731	38.2983	35.5426	55.5564	23.8002	22.091	25.5406	9.13488	21.6956	21.1066	20.1142	25.2228	12.0237
AC010761.10	1.80641	6.2462	6.53516	14.172	5.663	5.03249	0.340716	1.02544	2.34237	2.52895	5.14665	1.0553	3.10528
AC010761.8	91.3226	13.5795	93.7067	66.1408	80.778	40.9465	50.9296	24.7961	29.3607	12.8841	20.5955	30.5954	15.3645
AC010872.1	0.731304	0.00694221	0.00439012	0.00439431	0.00354604	0.211622	0.00470523	0.00745336	0.00787375	0.00613378	0.00415537	0.00478952	0.00269031
AC010883.5	1.34018	2.05588	0.330946	0.80093	1.34529	2.7794	1.71504	1.61122	1.77052	0.426648	0.345463	0.114641	0.363852
AC010884.1	0.772993	0.0246319	0.0103655	0.0119873	0.00861044	0.014828	0.00924589	0.00293319	0.00726873	0.100712	0.0184552	0.00704048	0.0109288
AC010894.4	0.135993	0.366401	3.76396	1.04555	1.12939	0.161303	0.846634	0.0443678	0.0990851	0.018795	0.0339374	0.0255958	0.328986
AC010970.2	0.429037	1.53223	0.411968	1.96232	0.670899	0.42355	0.0427469	0.0615335	0.269621	0.0584738	0.0522536	0.0582186	0.0271447
AC010980.2	0.0336758	0.00587935	0.00860113	1.75375	0.131751	0.00594523	0.00510995	0.0027446	0.0113832	0.0214367	0.00485346	0.00453304	0.0103325
AC011239.1	0.000581088	0.00113758	0.00245615	0.00150392	0.00139816	0.000802231	0.00103915	0.00404826	0.000652842	0.0042736	0.0011014	0.978677	0.00232883
AC011239.2	3.82756	0.658156	0.0615303	0.763058	0.0700688	0.722861	0.268249	0.172652	0.29441	0.174781	0.157435	0.724502	0.104734
AC011242.5	0.049315	0.0467198	0.00861576	0.0180782	0.00710736	0.044377	0.791092	0.00509213	0.00685815	0.00681339	0.00972946	0.00513996	0.00106142
AC011284.3	0.105424	0.25248	0.0178126	0.0388887	0.0176574	0.367261	0.027244	0.0387696	0.023111	0.0153249	0.0610463	0.0158413	0.0191395
AC011290.4	0.257321	0.251367	0.0420495	0.11189	0.0189751	0.130938	0.0179657	0.0265876	0.0656876	0.00940206	0.036334	0.00739431	0.0240876
AC011515.2	0.127453	0.0566771	0.00390873	0.00431053	0.0042284	0.145903	0.00430645	0.0181203	0.0370466	0.0182363	0.00618816	0.254309	0.319312
AC011523.2	0.305673	2.19731	1.31535	0.932471	0.0606265	0.3422	1.67401	0.238592	0.183935	0.0500591	0.457498	0.164322	0.0779528
AC011525.4	0.102479	0.111484	0.286239	1.23133	0.338021	0.187826	0.0157838	0.204015	0.0939443	0.0145871	0.0519294	0.311078	0.0512839
AC011551.3	0.0115756	0.00270534	0.00374807	0.73037	0.00279774	0.00256098	0.0030104	0.0503957	0.00439841	0.00215383	0.183479	0.00192579	0.000879528
AC011558.5	27.7722	8.95174	1.89912	2.31189	5.68156	6.19436	2.26473	2.08773	4.92008	6.1222	1.31608	0.618222	5.86009
AC011742.3	0.0572421	0.0563133	0.0518529	0.0464492	0.0182812	0.630215	0.0151869	0.061535	0.00860639	0.0201279	0.0127515	0.0093235	0.012115
AC011747.4	0.0615409	0.211786	0.668239	0.00686157	0.00429192	0.0222877	0.0048676	0.00146329	0.00667093	0.00130079	0.00387303	0.00404088	0.00277611
AC011753.6	3.63405	3.36649	3.3618	15.3614	5.95938	3.91995	10.2548	3.19249	3.56802	4.50185	1.06805	3.94785	1.86394
AC011899.9	7.41321	0.804959	0.361422	0.190738	1.11267	0.689195	1.43538	1.07241	1.92425	0.406204	0.361953	0.0958148	0.1318
AC011933.2	9.49797	2.24181	18.8921	18.2945	15.9003	8.93313	12.5178	2.2337	1.76375	1.53743	1.70949	2.38654	9.09146
AC011997.1	0.00367672	0.0949272	0.110485	0.00713572	0.00447117	0.00370437	0.660968	0.0118349	0.00920296	0.00132751	0.0691916	0.00432403	0.0187508
AC011998.4	0.0252627	0.0134982	0.01997	0.00822683	0.611502	0.036511	0.00770681	0.011933	0.00377333	0.248382	0.00685231	0.00413367	0.00224819
AC012005.1	74.9557	153.708	307.806	269.499	241.67	146.735	164.968	53.9807	72.3913	44.3572	53.1722	95.2334	36.5227
AC012065.5	9.06438	9.63714	9.87389	26.7681	8.15718	6.73472	9.44315	3.7804	5.10248	6.88502	2.98054	10.1936	5.37943
AC012066.1	0.0611366	0.0444259	0.423624	0.542986	1.52956	0.0610856	0.00842338	0.0319376	0.00874756	0.12563	0.01433	0.103738	0.0443787
AC012074.2	1.91666	0.350344	0.169248	0.0723097	0.469766	0.0907544	0.030916	0.0621576	0.040855	0.541102	0.0640216	0.0705393	0.121323
AC012123.1	0.0166293	0.00577225	0.169989	1.76057	0.00401212	0.00612811	0.00457591	0.00934572	0.00424961	0.00178113	0.00404836	0.00670741	0.00619461
AC012146.7	11.2006	3.38091	2.83995	3.88626	4.54084	3.46714	0.397198	1.09717	5.32839	1.14896	1.35979	3.51496	2.83784
AC012314.8	0.0631628	0.163643	0.00601362	0.00690053	0.00599883	0.69985	0.00644634	0.0110703	0.0105027	0.00702532	0.00795244	0.00556623	0.00586794
AC012354.8	1.61489	1.73143	6.3895	3.05371	2.29633	18.9536	8.54483	1.00323	3.07168	3.69407	1.27114	0.804614	1.571
AC012358.4	0.0145927	0.129095	0.00440639	0.00570382	0.00446025	0.00552764	0.00519174	0.0626362	0.00409881	0.0155922	0.00354192	0.743019	0.00213457
AC012358.8	0.678668	0.591019	0.0715279	1.10032	0.86548	0.59308	0.496411	0.133643	0.221811	0.0802861	0.049372	0.0658813	0.0524985
AC012442.6	0.0636524	0.0793256	1.01386	0.0480069	0.0206978	0.589087	0.0178338	0.0896671	0.0106407	0.0212765	0.0153414	0.0112871	0.0193233
AC012445.1	0.00254534	0.0123615	0.171924	1.77667	0.00335174	0.00393007	0.00330605	0.00784755	0.00296811	0.00101017	0.00369249	0.0056995	0.00469438
AC012497.2	0.814826	0.308682	0.301997	0.386811	0.569579	0.204594	0.0338618	0.0562229	0.0877171	0.0591158	0.090679	0.0448912	0.0410242
AC012501.3	0.71823	1.31451	0.0391283	0.05382	0.0347714	0.205005	0.038945	0.0472244	0.134155	0.064664	0.212339	0.0914995	0.0457086
AC012531.25	0.00618973	0.0026816	0.00303043	0.00553369	0.00443919	0.379699	0.150365	0.00147128	0.00618585	0.00252616	0.00248969	0.414373	0.0210156
AC012594.1	0.619928	0.1932	0.154252	0.0481152	0.127734	0.418071	0.040231	0.0885044	0.0674749	0.126707	0.0304359	0.0247608	0.0605856
AC012671.2	18.6608	10.1153	22.1024	12.7788	9.64595	13.2727	8.64554	7.38803	17.1363	2.20702	5.36994	3.15839	3.51881
AC013248.2	0.0221417	0.135557	0.0431085	0.0716277	0.00677204	0.646725	0.00740697	0.00629629	0.00514244	0.031061	0.00989323	0.00688657	0.00738154
AC013262.1	2.1578	3.32206	0.306977	2.5177	0.905968	1.36791	0.879791	0.916961	0.394563	0.290125	2.23031	0.490834	0.219005
AC013264.2	0.289599	0.0305501	0.0534849	0.0487927	0.025084	0.0383127	0.322634	0.0307836	0.0366473	0.045695	0.0171727	0.0473761	0.0138681
AC013267.1	1.84143	2.28857	6.07254	6.00475	4.12569	0.789238	0.39158	1.079	0.298696	0.569111	1.1905	0.0907714	0.25812
AC013269.4	0.190821	0.117288	0.490215	0.0139529	0.0165126	0.0187279	0.0139018	0.00718433	0.0449402	0.00672777	0.0540491	0.0213348	0.00434494
AC013271.3	0.0770367	0.164907	0.112734	0.0125261	1.55363	0.0237564	0.0103397	0.00478156	0.0121179	0.00794592	0.0102788	0.00691544	0.0030325
AC013271.5	20.9578	40.2651	14.6145	7.13888	9.69408	5.36161	11.7819	6.51561	7.92965	4.80782	4.49789	7.92535	4.50982
AC013399.3	1.51423	0.552878	2.8912	0.973605	1.48346	0.410405	0.0897299	0.469578	0.22939	0.514371	0.573198	0.150376	0.147582
AC013404.1	3.66459	6.24367	4.09536	12.0881	12.1704	13.4514	2.24477	4.06256	0.872673	2.13143	1.82277	4.89959	1.25279
AC013410.1	0.858075	0.0214417	0.00932975	0.00877855	0.00910545	0.0131345	0.00843595	0.00424293	0.0139141	0.0112948	0.0117178	0.0132945	0.0172349
AC013429.4	1.59817	0.330155	2.65373	0.0544809	0.0469358	0.172012	0.053152	0.186928	0.177429	0.277675	0.0699477	0.326695	0.0526909
AC013429.5	0.803159	2.91546	3.43485	5.58469	4.3399	2.85874	5.1167	1.1337	1.67013	0.409292	2.71771	2.80018	0.21549
AC013448.1	0.160303	0.0487656	0.00722391	0.00982378	0.00810903	0.0628231	0.00917067	0.197356	0.0156024	0.225442	0.0105816	0.229615	0.0151838
AC013460.1	0.249507	0.0464602	0.0114133	0.0115901	0.00987629	1.60491	0.00918139	0.0116541	0.0113796	0.00928444	0.00797738	0.00982	0.00694662
AC013461.1	162.17	25.2145	14.8491	21.6396	31.8499	38.7305	38.9356	7.80359	35.8717	12.8265	8.36248	10.943	12.8035
AC013463.2	0.25758	0.553093	0.161062	0.568039	1.7588	0.11597	0.0315673	0.112485	0.0432661	0.0902833	0.0928015	0.151323	0.0637345
AC013470.6	0.145197	0.110058	0.0195768	0.303616	0.0180206	0.578068	0.0205309	0.0696911	0.0155608	0.0907565	0.0140428	0.594225	0.0206571
AC013474.4	0.246908	0.0283401	0.0250701	0.578786	0.00967644	0.0164435	0.0101147	0.00839343	0.00696198	0.0318747	0.0164521	0.00739895	0.0135796
AC015849.14	0.0505964	0.055079	0.352957	0.0310404	0.0613133	0.196972	0.0289664	0.894264	0.0536699	0.208102	0.0202148	0.0158317	0.0309933
AC015849.2	0.284896	2.42506	2.08876	1.67148	0.657118	0.213696	0.0526135	0.0804743	0.204187	0.0995484	1.1346	0.0322046	0.0553683
AC015971.2	0.0146469	0.0259918	0.00319603	0.00372557	0.00287793	0.0138612	0.00313141	0.0294397	0.00223659	0.00816764	0.00217209	0.888562	0.00199125
AC015977.5	32.3623	8.94874	16.8724	34.7329	24.4149	4.68476	30.645	4.68636	4.71293	3.26369	15.2564	5.78892	4.63056
AC015987.1	0.0518357	0.0850477	0.00966564	0.0048244	0.762468	0.0191398	0.00556518	0.017827	0.0026417	0.00240476	0.00814265	0.00748788	0.0229498
AC016549.1	0.0367768	0.0439453	0.00338516	0.00413966	0.878037	0.00428794	0.00314136	0.0120473	0.00258987	0.000616887	0.00248467	0.00281564	0.00573242
AC016582.2	0.0379235	0.0147758	0.00776676	0.0117358	0.00643187	0.0109564	0.641542	0.00730534	0.00508705	0.0138589	0.00463763	0.236327	0.00165146
AC016629.3	0.119928	0.0356193	0.0309263	0.0322098	0.0292994	0.468204	0.0377002	0.0378845	0.112919	0.0133272	0.0426429	0.0180944	0.0212457
AC016691.2	14.7334	22.1483	16.4647	11.1563	21.6898	17.8654	11.1329	3.44446	8.57925	3.80031	16.7894	7.46941	1.72634
AC016696.1	0.735742	0.412382	0.631126	0.695846	0.0385262	0.165787	0.995844	0.146669	0.0592209	0.141293	0.207508	0.725661	0.0443942
AC016700.4	1.9481	1.03214	2.88607	2.44266	0.803062	1.11798	2.86735	1.89121	1.90464	0.299558	1.36989	0.143714	0.293622
AC016700.5	0.0690585	0.0624394	0.0245338	0.0220746	0.0244219	0.331786	0.0235481	0.203202	0.0961844	0.0590873	0.0138521	0.0186724	0.0511396
AC016700.6	0.0799062	0.0104125	0.166382	0.553246	0.908532	0.0228094	0.00854443	0.0080868	0.0203876	0.161039	0.0167377	0.00759579	0.036321
AC016712.2	116.624	75.0777	311.746	334.322	337.936	162.437	191.462	41.809	76.3268	43.8031	49.941	94.2342	47.2811
AC016722.4	0.0170501	0.0132353	0.00356593	0.936252	0.00148114	0.0101687	0.00235648	0.00102127	0.00145586	0.000864813	0.001124	0.00131117	0.0101134
AC016727.3	1.10792	0.595571	3.77537	0.297174	3.2563	1.62291	0.620946	0.796409	3.86662	0.585056	0.208514	0.742766	2.52445
AC016734.2	8.87658	14.7283	21.7833	15.7264	28.2436	3.05432	11.7145	2.52912	20.475	3.52128	3.80397	10.8573	2.68624
AC016739.2	507.288	568.381	544.85	573.698	459.49	319.836	330.021	139.004	216.931	100.027	85.8219	249.205	153.447
AC016747.3	4.20507	3.18437	5.72003	2.86563	4.47815	7.07252	1.3971	0.436525	0.561877	0.538424	1.20635	0.786462	0.547488
AC016757.3	11.0715	2.53274	0.8949	0.767443	1.53958	0.992026	2.15987	0.480502	4.2756	0.546271	0.343533	0.146046	0.24994
AC016772.4	0.257324	0.251374	0.0420491	0.111886	0.0189764	0.130934	0.0179659	0.0265876	0.0656872	0.00940209	0.0363323	0.00739428	0.0240877
AC016831.6	0.00378317	0.0992608	0.0115552	0.0110248	0.00577728	0.488131	0.0075563	0.0552421	0.0212959	0.0430178	0.243191	0.00376221	0.00640225
AC016894.1	27.5558	21.1859	34.269	52.4853	25.8371	37.7236	22.4344	3.1697	17.0968	5.05685	4.36843	18.8589	7.95814
AC016907.3	0.0984029	0.0261406	0.916435	0.582011	0.0103559	0.313124	0.0121921	0.0289717	0.00939212	0.0285293	0.0105408	0.955318	0.00858601
AC016995.3	1.20875	2.69297	0.873873	0.689517	1.22296	1.5533	3.4649	0.269798	0.242691	0.832725	1.55894	0.205531	0.184046
AC017002.1	4.47541	1.01342	1.22903	0.361185	0.491142	0.403842	1.23471	0.672787	1.0587	1.65726	1.52517	0.237859	0.639489
AC017035.2	0.528304	0.379712	0.0478382	1.5926	0.818686	0.329018	1.54958	0.120575	2.17302	0.16262	0.51334	0.683254	0.101452
AC017078.1	0.238452	0.397501	0.205751	1.68504	0.128455	0.715628	0.962297	0.0481815	0.165115	0.0587997	0.342963	1.02236	0.0294507
AC017079.3	0.201972	0.528439	0.0313946	0.0281208	0.0249044	0.34452	1.3496	0.0644158	0.199257	0.0736276	0.0451809	0.0278301	0.0807357
AC017079.4	13.0628	7.49194	9.17614	4.61419	5.00592	5.72148	11.6291	2.19712	2.4155	11.9183	3.6132	1.34791	2.80644
AC017080.1	26.0751	39.9464	100.212	83.4208	75.3579	36.443	47.4591	6.75963	65.067	11.5458	25.7729	40.5321	6.40797
AC017083.2	1.00023	0.0962187	1.13155	0.0485186	0.928879	0.523247	0.0322199	0.0379583	0.0402953	0.0558809	0.0306552	0.0314697	0.0428758
AC017104.2	0.010841	0.303534	0.0996131	0.0430198	0.0436063	0.0996226	0.0215188	0.110615	0.124748	0.0117258	0.0331242	0.0244777	0.0735535
AC017104.6	4.3647	2.92483	1.85787	0.950241	0.329201	0.52063	0.194778	0.537328	0.221558	0.390702	0.934367	0.877581	0.896219
AC018463.4	0.0984435	0.0239201	0.0273082	0.824257	0.795199	0.0936551	0.0472027	0.60226	0.0216979	0.243208	0.144975	0.010965	0.0669082
AC018463.5	0.631395	0.91396	0.782432	1.73572	3.76875	0.296067	1.03904	0.197598	0.0860747	0.858937	0.33821	0.0447921	0.307031
AC018634.9	0.00647292	0.00906958	0.959914	0.00186847	0.00129099	0.011157	0.00149885	0.000662588	0.00177081	0.000587422	0.00317452	0.000920198	0.00161305
AC018693.6	0.451825	0.183698	0.0318715	0.0255203	0.0157549	0.117034	0.0343521	0.044293	0.0222903	0.0276985	0.0160503	0.0167182	0.0128931
AC018738.2	128.077	636.407	582.524	698.194	535.554	179.739	372.215	215.504	188.678	128.589	137.03	172.666	34.8249
AC018755.16	4.3526	6.47987	7.24601	3.34825	2.39832	4.38267	6.89896	1.38804	3.83025	3.64606	1.6959	4.26819	3.06487
AC018804.6	0.667513	0.145916	0.222118	0.517275	0.0275895	0.0559253	0.989544	0.125907	0.0665049	0.101206	0.0254367	0.0184959	0.0365679
AC018816.3	0.678079	0.825107	1.64504	0.108909	0.2953	0.27186	2.15267	1.2127	0.413469	0.09516	1.49427	5.48953	0.317908
AC018865.5	0.0216117	0.289299	0.019803	0.0392872	0.0127104	0.521731	0.0130879	0.0147112	0.010635	0.0215017	0.0185975	0.00801345	0.00901156
AC018890.6	0.0455551	0.122942	0.787657	0.00562571	0.00554363	0.00503203	0.00411142	0.00145811	0.00309661	0.00137729	0.00400575	0.0119608	0.00163541
AC019050.1	0.212448	0.436916	0.962067	3.30434	1.51621	0.544926	1.80826	0.195204	2.9881	0.195257	0.419198	1.24973	0.167341
AC019080.1	0.00644196	0.0100554	0.442215	0.00785412	0.00599919	0.00399922	0.00529862	0.0129335	0.00470597	0.0077621	0.0032199	0.487913	0.00160167
AC019084.7	1.55611	0.47223	0.0990575	0.0786131	1.52056	0.219649	0.822494	0.298463	0.0918246	0.148127	0.116219	0.0610388	2.51562
AC019129.1	3.26134	1.93786	2.52134	0.488201	6.65344	2.67556	1.00734	0.306168	2.18643	0.391367	0.573513	1.69237	0.305069
AC019181.3	17.1078	13.0744	30.0477	39.6074	36.126	15.0643	19.5418	3.96057	22.8514	2.64103	5.16405	8.589	1.22461
AC019186.1	0.00294897	0.0880255	0.355551	0.169688	0.00284892	0.00509093	0.00384352	0.196401	0.0779681	0.00931406	0.0433242	0.00662266	0.0383728
AC019349.5	0.924795	0.912185	1.33861	0.0337673	0.434	0.485061	0.026433	0.092243	0.103472	0.0994878	0.364916	7.14021	0.0448241
AC020550.7	0.217482	0.386403	0.0707499	0.0437005	0.307898	0.257881	0.0293325	0.0740243	1.7528	0.0812629	0.332065	0.0286329	0.41777
AC020571.3	0.237727	0.371571	2.07534	0.0300311	1.98637	1.89067	0.281974	0.0720432	0.112204	0.0244673	0.882149	0.880119	0.155336
AC020594.5	0.0112922	0.928725	0.038694	0.674871	0.0123491	0.189015	0.0311108	0.0211136	0.0421935	0.00878798	0.0114689	0.0178046	0.0125752
AC020951.1	0.0619548	0.0424836	0.910024	0.833718	0.00782221	0.0412174	0.00901481	0.0313862	0.0102228	0.0026124	0.0280577	0.00627421	0.0152113
AC020983.5	11.7971	6.47101	27.9128	5.74538	12.9372	4.4385	4.35062	2.78867	4.37728	6.4451	4.26569	9.25299	2.21766
AC021016.7	17.9737	4.46478	12.693	17.8604	12.4019	6.355	6.14628	3.19319	11.1533	4.19645	6.55407	3.39543	3.61249
AC021188.4	0.0761719	0.00242934	0.00291021	0.00374851	0.00262072	0.137555	0.726915	0.00218068	0.00663219	0.00427505	0.00457181	0.00538773	0.0246017
AC021224.1	0.0152282	0.00329262	0.00141692	0.00153646	0.00149803	0.00511493	0.00172601	0.0249289	0.688572	0.00737289	0.00226875	0.242833	0.00421147
AC021876.4	0.186027	0.160333	1.48078	1.00114	1.21916	0.145375	0.0175381	0.0228823	0.0281039	0.0112914	0.111016	0.569774	0.0465829
AC022007.5	0.551364	0.772024	0.314904	2.48293	0.0594204	0.406134	1.9271	0.193124	0.277425	0.0963822	0.281117	0.0994738	0.538595
AC022153.1	0.207795	0.134789	1.18067	0.75764	0.825116	0.0614616	0.0339138	0.35436	0.029885	0.0529085	0.322219	0.0152018	0.0240392
AC022182.2	0.538067	0.200051	4.14138	1.45296	1.5835	0.416737	1.67694	0.140059	1.53763	0.336899	0.760441	0.0615222	0.153797
AC022182.3	1.12962	0.740964	0.0332473	0.821789	0.0399606	0.624157	0.0793902	0.135418	3.14305	0.0936587	0.0510003	0.0355133	0.0722378
AC022210.2	3.10169	3.77624	25.4816	39.2118	24.4778	2.62572	13.8633	1.84883	4.41105	6.33097	1.53017	4.89398	1.44686
AC022486.1	0.0780634	0.140136	0.139962	0.686439	0.0146778	0.0184828	0.0123236	0.559287	0.193031	0.0260074	0.0993343	0.0128143	0.019442
AC023115.2	0.0846931	0.015579	0.0131075	0.0133369	0.010052	0.0159855	0.0142926	0.0353914	0.255028	0.00468465	0.490327	0.00745657	0.0400661
AC023449.2	0.256115	0.565122	0.0113951	0.0114148	0.00914808	0.0184702	0.0112551	0.928172	0.0133469	0.137467	0.00916117	0.0101943	0.0187382
AC024082.3	0.0502114	0.00835244	0.00748374	0.00455991	0.00341461	0.0182392	0.869965	0.0119191	0.00401876	0.0108755	0.00371597	0.00328204	0.00396219
AC024082.4	0.383581	0.0480086	0.0302814	1.03129	0.022718	0.229094	2.9118	0.0386631	0.120003	0.057468	0.0564733	0.0226773	0.04795
AC024560.2	1.08672	0.488084	0.825862	0.0771523	1.05926	0.514825	0.223432	0.365164	2.53303	0.305848	0.267274	0.0431305	0.210228
AC024560.3	0.458414	0.360864	0.815679	0.634396	1.05815	0.916455	0.594929	0.39665	1.52836	0.182941	0.19894	0.785931	0.0682963
AC024592.9	1.43822	0.12586	0.0357495	0.0527611	0.315696	0.197715	0.0344655	0.156354	0.178456	0.190766	0.180667	0.0256147	0.0676745
AC025171.1	0.319025	1.04505	0.792423	0.156287	0.961743	0.693486	1.97449	0.168643	0.217351	0.13293	4.14746	1.31758	0.0735357
AC025335.1	10.4391	2.3788	2.41668	4.29553	3.18563	0.89505	0.375708	1.37173	0.507145	1.013	0.75511	1.11427	0.252237
AC025750.5	5.63192	3.61105	36.4349	8.53417	9.09239	5.10349	11.8244	3.85333	9.11023	1.97198	7.67975	5.42106	0.731329
AC025750.7	7.8592	8.38376	9.93337	23.4685	8.63471	3.71934	8.28435	3.30713	5.06898	10.3512	4.21498	4.34097	4.43353
AC026271.5	1.4139	0.249227	0.890548	0.962203	2.99948	0.314448	0.390398	0.813704	0.194312	0.266815	1.19308	0.176912	0.134975
AC026904.1	0.264924	0.0726839	0.0924512	0.143878	0.0346236	0.0223823	0.0327802	0.145665	0.0368747	0.0742263	0.0319875	0.0282615	0.0192613
AC027612.1	1.40805	0.132784	0.0434074	0.235857	0.960001	0.367254	0.0282763	0.15584	0.0283431	0.191848	0.0952073	0.0214816	0.331652
AC027612.3	0.573086	0.141167	0.162683	0.226343	0.0853718	0.345494	0.0773245	0.0885802	0.0702799	0.0346504	0.0901058	0.063637	0.041276
AC027612.6	14.8889	6.6908	6.32783	6.13902	9.22128	2.18146	6.39275	1.55179	1.40289	4.00597	2.58319	3.87767	0.736428
AC034220.3	2.14786	2.21875	2.5861	1.75114	2.1926	1.40194	1.07477	0.456904	0.723286	0.286162	0.265964	1.46111	0.433416
AC034228.2	0.731312	0.00694159	0.00438984	0.00439403	0.00354582	0.211618	0.00470506	0.00745295	0.00787314	0.00613339	0.00415513	0.00478922	0.00269013
AC034243.1	0.099689	0.158855	1.07852	0.144554	1.70162	0.324935	1.97358	0.131068	0.0206589	0.0942278	0.0547873	0.0200132	0.197493
AC046143.3	0.0626509	0.0640142	0.114823	0.00912701	1.73459	0.0553642	0.00884885	0.832433	0.0180987	0.0152096	0.00931728	0.00952595	0.065997
AC053503.12	3.8858	0.479508	0.183977	0.0633374	0.0959631	0.873191	0.156397	0.550801	0.26101	0.189528	0.166962	1.01664	0.0768801
AC053503.4	0.134945	0.190101	0.30946	0.548072	0.429359	0.867856	0.0682591	0.676089	0.079186	0.288132	0.150761	0.147641	0.110139
AC053503.6	0.0885449	0.0205429	0.839836	0.0164912	0.0679729	0.0151115	0.610427	0.0442661	0.0106799	0.0298108	0.00855886	0.263982	0.983775
AC062017.1	1.68402	2.12626	2.80128	1.45014	3.8129	0.58643	0.631062	1.99901	0.353783	0.371085	0.651622	0.100355	0.432065
AC062029.1	1.92566	0.208677	0.0296608	0.0312881	1.68332	1.21274	0.0337225	0.289137	0.172446	0.21874	0.0487689	0.0561958	0.089636
AC062032.1	0.217008	0.0973541	0.0122752	0.0073314	0.00613783	0.0694722	0.0171823	0.342908	0.0813143	0.00101063	0.0766309	0.0111982	0.0601764
AC064834.1	0.0297935	0.0303295	0.00407261	0.00366957	0.00483979	0.763797	0.00517293	0.0246026	0.0789205	0.00525362	0.005097	0.00549862	0.0389526
AC064834.3	0.0211291	0.00304467	0.00177918	0.00188092	0.00178062	0.00221349	0.00202014	0.0492469	1.85786	0.0449549	0.00170665	0.00142614	0.0109533
AC066692.3	1.30057	0.078045	1.67125	1.50547	0.783447	0.320459	0.0236861	0.0357027	0.0571455	0.0206476	0.119189	0.0219929	0.0624035
AC068137.13	10.1428	20.5888	14.3931	19.9509	9.78392	7.55662	7.99603	2.93881	8.49169	3.24082	5.90908	9.89841	1.10899
AC068196.1	0.0833478	0.175859	0.0109762	0.0125272	0.00926399	0.0445404	0.0110891	0.0254926	0.00927353	0.134139	0.00690774	0.451937	0.0246464
AC068282.3	0.632146	0.512396	0.199652	0.305564	1.93391	2.88977	0.749491	0.325013	0.2384	0.369624	0.603605	1.67113	0.569298
AC068287.1	1.41359	1.59747	2.41995	5.86775	2.29973	1.70791	1.44388	1.68926	0.487386	2.27614	0.562122	0.978372	0.256435
AC068499.10	2.61103	0.438481	0.135176	0.236812	0.114805	2.37789	0.0878976	0.161053	3.13158	0.169199	0.238744	0.172911	0.124422
AC068522.4	34.3442	44.8939	32.1007	38.6353	33.0468	19.4221	32.2447	3.93913	15.6578	3.75545	6.90892	28.2208	4.83033
AC068657.2	1.06598	0.0668088	0.0383866	0.0862955	0.0414123	0.224715	0.0398556	0.0337918	0.0446303	0.977438	0.0252903	0.327156	0.0282391
AC068831.10	0.0195095	0.290369	0.0265434	0.0207535	0.013731	0.0769918	0.935197	0.0558138	0.0400028	0.00489967	0.0877909	0.404238	0.0241602
AC068831.15	4.88205	4.31761	11.3312	9.72192	8.18138	5.73091	4.28268	3.9389	6.84671	1.14115	4.35516	3.3692	0.901119
AC068831.16	0.00639884	0.64415	0.209815	0.0173365	0.0070336	0.00776663	0.00906247	0.0660878	0.00953267	0.00500593	0.00811019	0.00608105	0.00361876
AC068831.6	0.0720845	0.0259686	0.774559	0.00948552	0.0068259	0.0571214	0.00859859	0.0120327	0.00486772	0.0158537	0.00436604	0.00610411	0.00213228
AC069063.2	0.075927	0.133097	0.196982	0.0202325	0.0963758	0.0617777	0.0322843	0.139897	0.0304196	0.134657	0.0278378	0.0378377	0.012674
AC069154.4	42.7651	19.8604	79.3194	103.522	83.7703	55.334	54.4257	41.0682	41.909	12.2175	15.7219	32.0009	26.0854
AC069213.4	0.696944	0.54445	1.07157	0.22221	1.04501	0.645956	0.0497592	0.0729117	1.41598	0.0929553	0.0561167	0.0378988	0.0482464
AC069363.1	13.099	5.66022	1.4232	0.429759	5.79894	2.47088	2.20166	2.27357	1.37598	1.76319	0.848976	0.559433	5.09517
AC069513.4	0.551874	0.63858	1.90743	0.043051	0.0326859	0.14052	0.567902	0.176769	0.0787327	1.0847	0.588498	0.0452444	0.144013
AC072052.7	4.90245	3.32761	11.295	6.74337	9.60183	1.55893	1.08513	1.65132	2.8669	1.38924	4.1336	3.02631	0.418274
AC073055.2	0.603476	0.193887	0.0138391	0.0125686	0.013034	0.0295461	0.0128641	0.0075731	0.0227517	0.0197828	0.032482	0.0204109	0.017784
AC073063.10	0.927553	1.4249	6.77542	2.32205	2.52847	0.91703	0.615033	1.34573	0.247935	0.190373	2.52235	0.0770328	0.106122
AC073065.3	0.170738	0.474266	0.041716	0.0569662	0.0326344	0.0969135	0.0350385	0.284607	0.0672295	0.635371	0.0247166	0.0234446	0.0563587
AC073072.5	0.214012	0.442322	0.0192788	0.0242071	0.0179447	0.0413725	0.0148953	0.0521155	0.040244	0.0409519	0.0528362	0.0115111	0.0283094
AC073072.7	69.7014	44.1531	92.7507	73.7655	48.9278	26.4632	37.3164	20.0299	29.1518	22.4423	18.8883	25.6902	17.7194
AC073115.7	0.217007	0.0974408	0.0122753	0.00733114	0.00613777	0.0694715	0.0171833	0.342824	0.0813121	0.00101063	0.0766318	0.011198	0.0601764
AC073133.1	1.00406	0.185976	0.056035	0.321465	2.1297	0.163979	0.180115	0.461239	0.0837483	0.219936	0.120384	0.0526108	0.0207467
AC073133.2	0.374734	1.50097	1.46853	0.18124	2.96172	0.705079	0.131323	0.22078	0.180775	0.10337	0.104961	0.0923466	0.97417
AC073257.2	0.00228457	0.00287734	0.0044365	0.00270681	0.965705	0.00250277	0.00210176	0.00100832	0.00286551	0.00430304	0.00218955	0.00169245	0.00532591
AC073264.10	10.5355	1.92454	9.30382	23.9163	13.3509	12.4822	5.97409	2.54145	1.98206	2.14762	1.69086	5.28067	3.86994
AC073264.6	0.905964	0.0233485	0.00543109	0.00535252	0.00408267	0.00858335	0.00496217	0.00386727	0.0149311	0.00468996	0.00791671	0.00894418	0.00192614
AC073283.4	2.17141	1.54896	1.28557	1.21511	1.335	0.722167	0.103125	1.14588	0.890253	0.594198	0.547724	0.967737	1.47286
AC073310.4	0.133087	0.11153	0.0173923	0.0214918	0.0209408	0.0992044	0.0145954	0.325735	0.0250979	0.118622	0.0732881	0.0257604	0.0132555
AC073325.2	3.25242	2.55786	0.910587	0.353462	4.50385	3.26118	6.51093	0.835342	1.98304	1.41135	2.05038	2.01117	1.35842
AC073342.12	0.0180972	0.0150344	0.00719632	0.00604478	0.83017	0.0776406	0.00569829	0.00830469	0.00822292	0.00534532	0.0105522	0.00509435	0.00259936
AC073343.13	0.0356445	0.4775	0.00504116	0.00636311	0.00452764	0.082268	0.00621591	0.0252137	0.00787005	0.0718016	0.00590235	0.250374	0.0212782
AC073410.1	0.0143238	0.263254	0.592465	1.37039	0.48417	0.0084157	0.00842592	0.0087413	0.024286	0.0102242	0.0133047	0.00688363	0.195118
AC073464.4	0.000679689	0.00112638	0.421875	0.00132772	0.0011651	0.000831	0.00107427	0.00144149	0.000979806	0.000234723	0.567292	0.00104032	0.000931722
AC073465.1	0.0170502	0.0132354	0.003566	0.936251	0.00148114	0.0101688	0.00235648	0.00102125	0.00145588	0.00086482	0.001124	0.00131118	0.0101136
AC073465.3	0.96939	0.469386	1.80557	2.04845	2.14408	0.491839	0.792008	0.326198	0.723011	0.230408	2.81212	0.045008	0.142529
AC073551.1	0.0437353	0.0334851	0.00622716	0.00796574	0.00571755	0.0431924	0.522868	0.0044668	0.0107111	0.00844438	0.00412134	0.301583	0.00748153
AC073641.2	7.15723	5.98711	9.80203	9.85579	3.37652	11.034	9.19088	5.1753	2.35936	6.98466	3.37144	2.66582	1.03982
AC073657.1	0.524046	0.00590102	0.00614723	0.00758196	0.0060542	0.0235656	0.00794323	0.201666	0.0442146	0.131531	0.0114456	0.0178228	0.0120806
AC073869.2	0.0216115	0.289308	0.0198055	0.0392858	0.0127096	0.521724	0.0130876	0.0147106	0.0106348	0.0215009	0.0185967	0.00801332	0.0090112
AC073900.4	3.50052	2.23292	2.49489	5.79084	2.24927	1.85461	2.76271	0.822886	0.833443	0.744155	1.50574	0.645894	0.562121
AC074019.2	8.45061	12.2163	12.423	13.3685	16.8846	9.78356	5.40572	2.19943	5.56669	4.72457	3.5045	4.40396	2.06852
AC074117.10	0.243463	1.02383	2.11312	0.0859698	0.806433	0.219343	0.0504532	0.281393	1.30843	0.190558	0.468157	0.057643	0.151207
AC074117.13	3.68395	14.6483	9.7361	12.1933	8.14602	4.14249	16.1273	2.61207	6.22677	4.09286	3.54264	3.61797	2.23027
AC074121.4	4.55619	8.02826	22.9165	13.3696	10.6515	3.05609	13.5233	2.30249	6.74617	2.94569	1.892	2.95659	3.05569
AC074141.3	5.65668	3.84139	7.11275	8.68693	11.747	1.22635	2.09931	1.49395	0.404301	0.625552	3.08498	4.41406	0.606781
AC074183.3	3.62231	1.21267	15.7907	7.39528	1.84427	4.89179	5.67199	2.14993	0.381827	0.410034	0.488118	1.13207	1.00906
AC074212.5	11.0403	24.3921	12.495	18.7139	22.269	8.34334	16.2541	8.3624	2.16411	4.70088	2.8798	8.25436	2.13058
AC074212.6	1.87919	0.860255	1.10024	0.271502	4.57679	3.39585	1.5903	0.398039	0.190278	0.458452	0.215403	0.770083	0.293622
AC074286.1	1.0666	0.0758926	1.16223	0.751801	0.022974	0.117417	0.452556	0.0710685	0.0250829	0.0896804	0.0271391	0.0972541	0.0403023
AC074289.1	3.63413	1.65906	1.39163	0.756452	0.170221	0.439733	0.230663	0.431013	0.206798	0.220492	0.5677	0.0924994	0.1996
AC074290.1	0.0537874	0.114826	0.0303975	0.0219329	0.0428934	0.189053	2.13129	0.0464154	0.0539256	0.0563657	0.23194	0.0119054	0.0152719
AC074338.4	0.744487	0.0692442	0.00590719	0.00617811	0.00624856	0.0310094	0.00687355	0.0398711	0.0323294	0.00209443	0.0427638	0.00944175	0.00355185
AC078883.3	0.0201795	0.00184069	0.00255484	0.927562	0.00258036	0.0103078	0.00285384	0.0116898	0.00348611	0.00834875	0.00206438	0.00180506	0.00472678
AC078899.1	0.943588	0.0089389	0.00521172	0.00360464	0.00310119	0.00491147	0.00353089	0.00928016	0.00291517	0.0036464	0.00384874	0.00285696	0.00456568
AC079150.2	13.8913	12.5772	2.30319	2.55801	5.32896	6.79422	2.50189	1.89212	1.34701	1.63398	0.79349	0.433375	0.945221
AC079199.2	0.340093	0.213243	0.0450072	0.024831	0.017391	0.260795	1.37309	0.469009	0.0540366	0.0230224	0.0951658	0.0130124	0.0713065
AC079250.1	473.067	878.498	503.831	515.276	369.04	160.843	338.282	160.69	197.868	244.117	140.63	216.722	69.1344
AC079305.10	0.0255078	0.77369	0.0106161	0.0119428	0.00937277	0.0208997	0.0135692	0.0139076	0.0478304	0.00988507	0.0274257	0.0110624	0.0242901
AC079305.5	0.29166	0.107324	0.138414	0.0287941	0.034232	0.0953859	0.0329566	0.0835563	0.0956792	0.0471365	0.0221284	0.0165068	0.00622641
AC079354.3	0.304201	0.458547	3.04914	1.33176	0.0330363	0.204669	0.631363	0.194378	0.487877	0.0650387	0.148547	0.0541753	1.03726
AC079354.5	0.041869	0.00362358	0.849715	0.00313018	0.0561857	0.00182058	0.00277957	0.0239958	0.00301497	0.00379125	0.00204808	0.00203975	0.00598694
AC079354.6	0.439152	0.978882	1.2411	0.643537	0.174403	0.594999	0.760541	0.0868154	0.0660849	0.233283	0.219356	0.492609	0.0692354
AC079630.2	0.831523	0.040318	0.0114894	0.0107148	0.00920785	0.0178732	0.0094369	0.00776462	0.0134319	0.0113803	0.0168957	0.00998056	0.00998421
AC079630.4	0.0866277	0.00546046	0.0021604	0.0024038	0.00211738	0.0067219	0.00274952	0.121947	0.0181186	0.0573442	0.00290919	0.00288336	0.688556
AC079741.2	0.219119	0.397384	1.29958	0.0348825	0.531652	0.388247	0.802494	0.0318342	1.1629	0.0232932	0.027088	1.01513	0.0663962
AC079742.4	8.68747	4.34479	3.27897	2.243	1.73568	1.76901	3.94453	1.77909	3.37789	1.09248	1.08038	5.19235	0.47437
AC079767.3	2.0126	2.75501	2.85112	2.76178	1.30219	1.00464	1.59627	1.57932	1.78899	1.7485	1.08806	1.05679	0.454736
AC079767.4	0.507695	0.0211727	0.227933	0.0254042	0.0447422	0.117016	0.0284968	0.0152871	0.0167048	0.0683802	0.594655	0.0602185	0.272294
AC079776.2	0.40614	0.147848	0.0485676	0.106043	0.0583999	0.0406406	0.0298419	0.0264502	0.0238916	0.0423957	0.0203559	0.0276894	0.0217362
AC079776.4	6.97061	3.21485	19.2571	15.6035	10.582	5.80734	13.8918	2.25629	2.5927	1.65774	1.72047	1.07363	5.37191
AC079780.3	0.24211	0.361053	0.274557	0.358114	1.33866	0.229576	1.91955	0.309626	0.478544	0.629532	0.0551246	0.782328	0.0212276
AC079807.1	1.42307	0.586123	1.75144	4.29475	3.92141	1.4136	1.61131	0.33008	1.89439	1.28693	1.70338	0.0808567	0.702662
AC079807.2	0.236446	0.279356	0.0362109	0.066929	0.354913	2.6513	0.136669	0.0582728	0.0259672	0.046059	0.0384621	0.0323224	0.0370943
AC079834.1	11.9508	9.02402	4.4394	11.1798	15.2932	14.4666	12.9216	3.34184	5.54826	5.01924	3.66319	6.26127	0.890795
AC079922.2	3.22027	11.1664	7.36026	12.8931	9.18075	9.73451	7.41435	5.93871	0.910014	3.5271	1.69836	0.983417	2.97272
AC079922.3	5.43198	1.88559	3.54885	0.157112	4.99509	0.841961	1.30886	2.92188	1.67682	2.0389	0.773374	0.79026	0.629328
AC083843.1	1.00162	0.684037	1.263	0.128449	1.82724	0.592815	0.375908	1.90003	1.20818	1.93355	2.27205	2.48198	1.33115
AC083843.4	0.377045	0.418214	1.79529	0.630822	0.598162	0.568362	0.298232	0.28215	0.170813	0.413135	0.257784	0.143946	0.046044
AC083855.5	4.07036	2.347	1.19695	1.56493	3.00746	0.645374	0.277468	2.04673	0.532124	0.568228	0.525309	1.04831	0.169761
AC083863.5	4.43201	4.65948	24.2643	30.9802	26.1089	4.31323	16.8114	2.29424	4.65568	3.17269	2.24872	13.9639	2.09522
AC083873.4	0.291656	1.41742	1.78577	0.744198	0.0408794	0.748347	0.0634152	0.10816	1.01051	0.137966	0.177354	0.25924	0.215085
AC083875.2	4.15779	6.15807	4.219	3.28588	2.83581	2.83811	5.44561	0.282472	2.95057	0.444578	0.948931	0.142764	0.290406
AC083899.3	0.84106	0.40862	1.57288	0.161859	2.62577	0.172998	0.470905	1.68896	0.827168	0.515475	0.300756	0.304267	0.109293
AC084219.4	0.281043	1.28142	0.258014	1.5863	0.0570223	0.439907	0.504208	0.13404	0.155931	0.125182	1.01871	0.0550877	0.103133
AC084809.2	0.283389	0.844213	0.597173	0.11062	0.0257863	0.0178211	0.0113763	0.0208773	0.0127661	0.00346113	0.0109353	0.0384296	0.0231509
AC084809.3	2.08406	0.121003	0.0378707	0.0637608	0.119929	0.19245	0.0429489	0.0699659	0.100597	0.0407899	0.0394736	1.02519	0.0619577
AC087163.2	1.55365	0.95446	0.276612	0.863121	1.83795	0.571286	0.471732	0.398729	0.133473	0.397649	0.310539	0.0656005	0.165202
AC087430.1	0.184011	0.36608	0.0342583	0.608956	0.0196322	0.116522	0.0307798	0.472337	0.0445838	0.054862	0.0175267	0.0185751	0.0318741
AC087499.5	0.390936	0.90437	0.500875	0.0910944	2.51848	0.353942	2.10445	0.740014	0.814847	0.529569	0.543496	0.13643	0.371494
AC087650.1	6.73965	3.9247	29.9338	50.7348	25.9376	6.59431	26.8842	7.37286	3.09141	2.45591	5.58479	13.7895	2.95647
AC090018.1	0.0437358	0.0334846	0.00622712	0.00796561	0.00571754	0.0431935	0.522854	0.00446676	0.0107111	0.00844451	0.00412138	0.301596	0.00748148
AC090283.3	0.190657	0.653304	0.0345955	0.203863	0.0512859	0.179634	0.0621339	0.116916	0.0401077	0.113134	0.188728	0.125718	0.0399217
AC090286.2	0.134347	0.147952	0.032989	0.0586057	0.0948481	0.167326	0.0522317	0.133831	0.0326644	0.0821629	0.0190486	0.0375801	0.00641426
AC090453.1	1.70895	0.210221	0.729998	1.57135	0.023264	0.106679	0.353105	0.055662	0.250898	0.0336956	0.735044	0.0298551	0.191272
AC090498.1	493.393	789.252	1025.13	869.819	702.118	442.784	457.562	213.356	249.515	178.21	201.146	314.372	136.343
AC090505.4	0.00213646	0.028327	0.742254	0.00179936	0.00171028	0.00197451	0.00137277	0.000436971	0.00123592	0.000742858	0.216542	0.00109357	0.000375036
AC090587.5	0.0320992	0.23674	0.0126203	0.0134953	0.858826	0.0252437	0.0137502	0.139996	0.218907	0.0428219	0.155882	0.230996	0.0186227
AC090602.2	104.243	114.937	181.074	197.436	185.407	117.846	100.209	72.9797	113.416	50.4345	30.867	92.3065	16.8431
AC090616.2	1.44562	3.90669	3.09529	9.16157	3.98509	3.87912	4.58737	0.767239	2.48134	0.788838	0.781858	0.482508	3.63748
AC090804.1	0.0782548	0.157495	0.0195336	0.74014	0.0149226	0.0302627	0.94116	0.0398043	0.906787	0.0168879	0.0103954	0.0110625	0.0332946
AC090954.5	0.0221305	0.0889688	0.575357	0.00750011	0.0100278	0.111392	0.014756	0.0125431	0.0294317	0.00434585	0.104302	0.0101708	0.00907366
AC091133.1	0.770923	0.532223	0.824928	2.11877	1.10993	2.14577	0.0544159	0.297225	0.0896767	0.168866	0.428909	0.0628144	0.39555
AC091633.2	2.74415	2.55878	7.5415	12.4615	7.10792	3.28752	1.60802	1.16527	0.909633	0.783281	2.67461	2.75827	0.399587
AC091654.7	2.16591	1.34196	1.67427	0.408668	2.18714	1.57423	0.0868729	0.364105	1.1413	0.740092	0.397479	0.638679	0.279296
AC091729.9	7.22064	27.8075	30.0751	25.629	14.5584	4.30466	7.2141	2.58042	6.78188	4.96881	4.00381	3.56069	1.29511
AC092066.1	9.91163	4.87418	11.8638	7.5102	12.6744	2.72968	4.00989	4.44321	1.34895	0.834178	2.05558	3.03147	0.71279
AC092066.6	0.104539	0.167269	1.17152	4.124	0.249204	0.113133	1.32288	0.0698823	1.19629	0.0690312	0.227541	0.0794111	0.105304
AC092106.1	0.104017	0.179321	0.843163	0.203336	0.0261028	0.191846	0.0277583	0.0264862	0.129096	0.00654576	0.162697	0.0850702	0.0145615
AC092106.2	0.307178	0.193003	0.459699	4.20455	1.80381	0.503385	1.77687	0.254123	0.112081	0.101245	0.0533578	0.0300652	0.200632
AC092155.1	28.4849	44.6836	21.2575	25.7488	25.3644	16.3689	14.2965	16.7467	26.323	5.22506	7.18312	12.5985	9.71896
AC092162.2	0.642696	0.0220894	0.0143863	0.056246	0.0241411	0.0246042	0.0169558	0.00438282	0.035827	0.0717579	0.0705344	0.00887957	0.00749962
AC092171.2	0.16641	0.068172	0.0936918	0.753154	0.0143136	0.268647	0.0140227	0.459482	0.00860496	0.00474694	0.0223552	0.0466514	0.0797482
AC092171.4	1.48926	1.82942	1.16134	4.56623	1.58759	3.71403	1.61043	1.80364	0.381565	0.487725	0.331957	0.722088	0.314726
AC092569.2	0.924432	0.89171	0.767811	8.29782	7.39999	1.23587	0.314886	0.462976	0.390417	0.254141	0.415622	0.454992	0.189339
AC092570.3	1.88389	4.09026	14.2158	14.8003	3.7162	4.60912	5.32574	1.28405	1.149	1.11066	1.36604	7.19679	2.25218
AC092573.2	0.148903	0.0765796	0.320532	0.0336853	2.44331	0.280114	0.0407816	0.040735	0.199091	0.162273	0.130568	0.0215697	0.101855
AC092578.1	0.29188	0.0435593	0.016951	0.0254776	0.0143315	0.155283	0.156508	0.094095	0.0405608	0.0811991	0.00956344	0.0194288	0.0511628
AC092580.4	0.854876	1.77473	1.1774	0.112919	1.39129	2.46956	0.879833	3.40742	14.4585	0.922788	1.02023	0.12534	0.405146
AC092610.12	9.86934	6.99022	34.3405	36.3883	28.4436	22.3541	28.7395	6.55831	5.71785	6.25699	2.08511	3.61165	9.64444
AC092620.2	0.0119637	0.0892418	0.0122754	0.1547	0.0101166	0.0342257	0.0159522	0.104972	1.29376	0.223599	0.00753333	0.0119675	0.0296896
AC092641.2	4.58444	0.765293	8.45257	8.39793	2.46669	2.827	0.867045	1.98979	2.37464	1.35441	4.97368	3.91763	1.02889
AC092642.1	0.654527	0.581089	1.21629	0.74991	0.540023	2.09651	3.56814	0.145319	2.13556	0.440125	0.12229	2.36615	0.384084
AC092651.1	0.249051	0.141318	0.0156857	0.0188373	0.0126127	0.107508	0.537719	0.159443	0.187437	0.101761	0.416032	0.0203319	0.0322636
AC092652.1	0.00411121	0.00400041	0.00688927	0.00838987	0.00630339	0.216175	0.00647869	0.0365964	0.352802	0.0314415	0.286147	0.00568689	0.0349785
AC092664.1	0.0935299	0.117793	0.775308	0.867894	0.998944	0.0138431	0.931097	0.0395837	0.0866194	0.0210661	0.0141051	0.0132259	0.0269912
AC092667.2	0.0245841	0.596909	0.0934583	0.978427	0.917134	0.0186877	0.0183399	0.0231647	0.240791	0.0409159	0.0119854	0.0124745	0.0231282
AC092675.3	0.00898085	0.0418614	0.0887573	0.742697	0.008502	0.00967103	0.00568712	0.00825481	0.00409256	0.00065656	0.0169062	0.0401227	0.0238105
AC092687.5	0.0551342	0.218741	0.015187	0.479323	0.0139533	0.0214278	0.0154008	0.0502734	0.0404761	0.0105738	0.0457229	0.0256153	0.00817215
AC092798.2	29.8911	14.3077	55.0129	55.9783	47.0509	23.9933	27.4434	16.9219	15.4503	24.0212	8.43338	8.99096	3.50467
AC092835.2	0.63868	0.645814	0.0228261	0.0206696	0.0166634	0.169085	0.0226723	0.057862	0.116644	0.205494	0.026301	0.0231334	0.034155
AC092933.3	37.0785	11.3019	31.057	53.9361	37.1047	20.2978	23.2937	5.59627	20.7526	12.9279	20.027	14.9561	7.67058
AC093106.4	48.982	27.1385	67.4658	85.8806	56.7821	48.1545	60.1619	14.4858	26.9225	47.3418	24.9963	34.0024	10.6858
AC093106.6	11.4865	7.61897	35.444	23.5327	18.5226	9.96025	12.8037	11.2742	6.72855	4.29692	16.4645	1.80515	3.06198
AC093107.7	3.24545	4.89456	10.0343	20.3985	12.6756	5.7979	3.30252	6.08834	1.42918	2.01458	4.79708	4.92258	2.39931
AC093110.3	0.347581	0.281226	0.0216066	0.0320099	0.412147	0.203444	0.0288844	0.298323	0.199693	0.0364162	0.05096	0.0165511	0.0711581
AC093142.2	20.877	9.18544	26.9612	27.0231	24.4499	21.4971	19.4325	8.92412	1.64597	4.10531	4.27458	15.0363	5.58734
AC093162.3	0.103291	0.376229	0.0227496	0.0202863	0.0208893	0.0152263	0.0249975	0.238278	0.0144892	0.106353	0.0155407	0.032837	0.00883274
AC093166.4	1.18882	1.51878	4.23766	1.16361	0.123369	1.81021	1.68448	0.866608	0.46474	1.12059	0.66522	0.641791	0.514125
AC093323.3	36.2783	6.04827	56.1982	27.785	26.9228	32.5669	27.0894	6.84281	7.75035	5.33729	11.2209	16.035	5.92474
AC093375.1	0.0466933	0.01445	0.99037	0.0111525	1.75407	0.00771108	0.00683501	0.00862391	0.00588536	0.0301163	0.100896	0.00675917	0.0164414
AC093388.3	0.846461	0.484818	0.245562	0.33215	0.672456	0.91358	1.44281	0.847639	0.210531	0.724848	0.0710024	0.646355	0.56179
AC093390.1	0.172104	0.0852461	0.0967717	0.2232	0.035203	0.235089	0.0199445	0.022299	0.0142589	0.0393348	0.0321406	0.0173292	0.00707865
AC093495.4	0.0456809	0.406154	0.0642785	0.0214838	1.00686	0.0165015	0.0108454	0.016067	0.00999813	0.00885055	0.00784478	0.00780493	0.377629
AC093585.6	0.258024	0.0258076	0.0244661	0.0181462	0.773465	0.159301	0.0149613	0.0118961	0.0179443	0.10825	0.291123	0.0130528	0.283563
AC093616.4	1.24456	0.212345	0.256932	0.121997	0.0353536	1.17469	0.195743	0.221169	0.715387	0.544519	1.0621	0.043694	0.171515
AC093627.10	1.21039	2.33758	1.91908	2.08814	2.71505	4.63153	2.64429	0.722065	2.46932	0.814157	3.11642	2.81015	0.521824
AC093627.9	0.828718	0.78483	0.217208	1.76228	1.02964	0.194199	1.74596	0.0885767	0.057738	0.182344	0.19285	0.0482469	0.867399
AC093642.1	1.27728	1.27556	1.70594	1.66135	2.17052	0.266067	3.69448	1.46691	0.199093	0.311591	1.13162	2.5629	0.276696
AC093642.3	1.4205	4.07185	1.86956	5.27618	0.95415	1.15239	0.161012	0.786994	1.77714	0.58857	1.14833	10.5625	1.23083
AC093642.4	0.0474387	0.770375	0.939689	0.03411	0.85918	0.0213889	0.0179348	0.078801	0.0233243	0.0195337	0.0175086	0.159021	0.0116945
AC093642.5	0.31311	0.433925	0.911243	0.201014	0.0516996	0.2832	0.307574	0.0292308	0.103965	0.209696	0.0707052	0.0325439	0.0520936
AC093673.5	5.02402	10.0477	4.28613	3.56683	2.74723	7.70147	12.4954	3.88938	4.55001	2.23029	0.952125	0.616203	0.893188
AC093698.1	10.4531	6.14997	48.8828	35.7718	39.2223	30.8569	28.7661	10.174	10.3069	15.333	9.54647	16.9245	4.61217
AC093702.1	1.08546	0.383665	0.0530518	0.287618	0.126538	0.232793	0.0598555	0.178926	0.194344	0.123267	0.125376	0.0519623	0.0971455
AC093716.1	2.12727	3.56547	6.13901	2.97234	8.08266	5.37348	3.13959	2.14113	2.0211	0.953189	2.80923	4.05764	0.617894
AC093724.2	0.452895	0.0703791	0.0763092	0.0460592	0.0450652	0.548675	0.0309274	1.41326	0.0206143	0.0549603	0.0349264	0.0216999	0.184229
AC093818.1	0.27464	0.151222	0.238992	0.0617531	0.0424655	0.566507	0.041775	0.217839	0.203011	0.0397067	0.092908	0.0224745	0.0467066
AC093838.4	24.8818	49.7524	41.2735	29.6906	20.0552	48.5315	27.7158	11.7664	12.6878	9.80212	26.216	17.9006	12.7264
AC093850.1	9.4204	3.69224	21.6561	20.6762	29.1516	16.2756	12.8716	1.50493	3.1165	2.37846	7.08351	1.57853	8.59444
AC093901.1	0.0549701	0.0116977	0.850357	0.0185773	0.0643887	0.0171967	0.00821596	0.0382403	0.00629568	0.0381106	0.00585615	0.874877	0.0112168
AC094019.4	0.184858	0.110875	0.0185243	0.0141496	0.871108	0.103462	0.605719	0.0217776	0.0158068	0.00616825	0.016803	0.0167887	0.0139589
AC096574.4	0.216108	0.754683	0.0270747	0.0242027	0.0207621	0.0527731	0.0232472	0.0532595	0.23955	0.381043	0.0174145	0.0192781	0.170605
AC096649.1	6.14314	8.9961	12.1859	25.9316	28.0239	11.8474	15.3104	8.06283	13.3189	6.30667	5.5489	2.85566	2.46867
AC096664.1	70.9609	92.1152	125.752	97.1453	94.7142	52.8136	42.89	14.8391	40.4319	39.4718	23.3193	23.6927	13.8536
AC096670.3	0.0604938	0.0385386	0.57269	0.00786712	0.183324	0.0790697	0.00904699	0.00637838	0.00511065	0.00225921	0.00327696	0.00594379	0.0260014
AC096775.2	3.59435	2.91733	6.07945	4.68328	3.44827	2.62173	4.59578	1.10224	2.31304	0.808788	1.34228	2.40576	2.0877
AC097359.2	5.09368	3.08554	7.33272	3.73273	1.39809	2.90236	0.848475	0.892423	2.4559	1.6742	0.832458	1.08952	0.661907
AC097374.2	0.661358	0.251657	0.376177	6.23071	0.782508	1.65354	0.649017	0.530081	1.39076	0.148411	0.129691	0.0628089	0.133278
AC097468.4	0.226963	0.457625	0.44988	4.2163	4.74722	0.384186	0.582283	0.0848785	0.219362	0.283535	0.944422	2.15494	0.248401
AC097523.1	8.5955	9.57304	31.7317	42.4318	61.9515	37.6992	27.3633	8.46238	7.37993	3.46305	7.57739	17.1813	5.58984
AC097662.2	0.215527	0.164706	1.12085	0.0484059	0.0224354	0.238563	0.0484652	0.121657	0.196479	0.0491241	0.12769	0.612021	0.0340749
AC097713.4	0.0411802	0.028516	0.0199413	0.0958569	0.0140408	0.0453763	0.0189583	0.00260183	0.00773278	0.257148	0.43988	0.00642277	0.0223451
AC097713.5	2.80271	4.06999	6.1059	6.02773	10.1135	2.21562	0.666799	1.53728	2.66799	1.92788	3.39649	3.76137	2.70675
AC097724.3	1.18908	1.2892	8.62699	2.6464	0.320345	0.847367	3.70526	1.08703	0.33111	0.489564	1.51945	0.112551	0.835651
AC098614.1	23.9088	10.7401	9.25195	11.682	14.1944	10.8582	5.28486	4.65847	8.40887	3.55421	7.85177	4.04971	4.5566
AC098614.2	44.5901	14.6476	38.913	24.0061	45.8115	84.8355	49.6744	23.5693	33.6341	20.3302	13.5212	12.6801	21.787
AC098820.3	0.000683767	0.000744663	0.981306	0.00335303	0.00116428	0.000789742	0.00109403	0.00411375	0.000843756	0.000371193	0.00119241	0.00266057	0.00168262
AC098820.4	0.0108409	0.303543	0.0996102	0.0430191	0.0436064	0.0996227	0.0215185	0.110612	0.124745	0.0117252	0.0331244	0.0244776	0.0735547
AC098823.3	0.0760798	0.0545684	0.723305	0.00432658	0.00543665	0.00605103	0.00636469	0.00342572	0.00373829	0.0036126	0.108679	0.00299813	0.00141488
AC098824.6	0.310653	0.116278	0.021003	0.0145332	0.0137734	0.021939	0.432485	0.0121806	0.00670387	0.0263711	0.00880989	0.0134011	0.00186816
AC098828.3	29.7111	10.5156	41.6518	55.7866	39.38	7.61663	31.5162	20.1225	18.1291	11.3501	11.5115	10.6111	5.09769
AC099535.4	3.19137	1.63003	4.1745	3.17406	3.43339	2.08849	8.84907	5.13997	3.25703	1.28379	4.26957	5.94208	0.566656
AC099552.4	0.109233	0.10222	0.0145847	0.0192538	0.0166357	0.0422609	0.0182063	0.138072	0.135236	0.203386	0.0209065	0.0434011	0.136605
AC100830.4	0.249864	0.298898	0.053156	0.967575	0.0284205	0.818883	0.739516	0.0449532	0.114317	0.0548834	0.139547	0.469054	0.0209318
AC103564.6	0.159311	0.288743	0.425397	0.96162	1.1388	0.494662	0.317021	0.0724555	0.0257478	0.068125	0.0127649	0.0149799	0.0203668
AC104076.2	8.31807	9.22712	14.1767	19.7606	16.2293	5.72183	12.6579	5.64305	4.72512	2.77316	10.508	15.0518	1.20736
AC104135.2	0.641429	0.0176387	0.011818	0.012105	0.0112112	0.200016	0.0140192	0.00790886	0.0177259	0.0283074	0.00994376	0.0100605	0.0178166
AC104297.1	0.00131302	0.00148643	0.00217405	0.017276	0.0021964	0.00298264	0.00246549	0.00470805	0.955671	0.00237875	0.00089872	0.00133955	0.00510958
AC104306.1	21.6692	10.7607	32.638	66.3994	54.6713	29.5342	29.5642	22.9599	18.6745	8.89035	6.29739	14.0932	3.84758
AC104308.2	0.712841	0.385875	0.144166	0.976979	0.080339	0.66218	0.224142	0.200019	1.97744	0.211237	0.276389	0.0501004	0.0982878
AC104389.32	0.00358538	0.00638686	0.862941	0.468994	0.00267243	0.0395206	0.00378998	0.0178952	0.0026375	0.00105487	0.489517	0.0890589	0.0119457
AC104532.4	0.0592704	0.0145247	0.00577799	0.00653056	0.00537187	0.137446	0.00601331	0.05425	1.34524	0.0720557	0.2428	0.00432623	0.0463946
AC104634.3	4.25288	7.32514	0.93367	5.65235	1.14988	4.71966	1.01061	0.982182	1.12379	1.70166	2.81524	0.797604	0.535334
AC104651.2	0.18458	0.597874	0.948124	0.0449591	0.0301455	0.0732453	1.60764	0.0481501	0.128144	0.109767	0.154081	0.0296037	0.0436827
AC104653.1	0.467411	0.1418	0.871558	0.0366239	0.543037	0.662107	0.64194	0.0630265	0.0434472	0.310752	0.134865	0.0205369	0.0628956
AC104655.3	0.228035	0.0707784	0.00968604	0.0139067	0.353396	0.149091	0.0125744	0.0184298	0.0500586	0.0031314	0.0123428	0.0430039	0.0355664
AC104667.3	2.13953	0.948136	18.7658	3.6744	3.23767	1.7401	1.18062	0.737636	0.273025	0.369032	2.1851	1.30308	0.445881
AC104698.2	0.0153174	0.0943976	0.00696523	0.778888	0.00551931	0.018091	0.00642323	0.00876182	0.0491317	0.00180893	0.00528198	0.00509093	0.00432302
AC104699.1	0.232895	0.12513	0.0227062	0.0181515	0.0255172	0.213418	0.0278912	0.0510796	0.123539	0.0421693	0.0949876	0.0118285	0.0106873
AC104820.2	0.0579672	0.0148138	0.00771069	0.0111968	0.00717238	0.191736	0.0139132	0.0151602	0.20924	0.0173238	0.624251	0.680175	0.14934
AC104843.3	22.495	21.9194	123.797	152.156	94.8931	80.9134	94.1062	14.4182	55.9274	22.3936	18.7818	37.8026	9.39698
AC104843.4	0.149014	0.173745	1.30296	0.0226506	1.41165	0.103457	2.48551	0.109643	0.130261	0.231481	0.121819	0.725867	0.0319378
AC104978.1	3.54732	5.11212	8.60509	13.7288	17.9763	8.63042	9.21415	4.96722	1.39885	2.36792	6.90337	1.52666	2.02175
AC105052.1	0.125747	0.533115	0.243623	0.0430746	1.20001	0.324927	0.0386474	0.38483	0.566944	0.116534	0.247132	0.118003	0.0574127
AC105342.1	0.406141	0.147854	0.0485659	0.106038	0.0584004	0.0406399	0.0298418	0.0264502	0.0238915	0.0423952	0.020356	0.0276894	0.0217364
AC105398.3	0.228072	0.0338016	0.0227135	0.0199173	0.0155692	0.155646	0.0204798	2.13571	0.193625	0.106282	0.0320048	0.016707	0.0194685
AC105399.2	29.6657	35.296	28.6184	39.1099	23.2497	16.4003	18.3931	15.7598	7.1343	4.95918	7.51221	14.3829	6.5185
AC105402.2	0.382088	0.362616	1.97574	0.733795	2.52648	0.833558	0.401201	0.226821	0.131075	0.0214988	0.289593	0.0566632	0.0588711
AC105760.2	0.877921	0.0413754	0.0268342	0.0634439	0.0319381	0.1164	0.0285092	0.407472	0.148054	0.134427	0.0866363	0.018319	0.0186703
AC106782.20	0.521531	0.0937624	0.442515	0.0274746	0.0235407	0.244921	0.024844	0.140947	0.684611	0.145522	0.0597758	0.556902	0.033653
AC106801.1	0.0819908	0.40397	0.0146291	0.0217234	0.0151595	0.147225	0.0133141	0.0469494	0.138371	0.0613707	0.0126106	0.0106878	0.0319985
AC107081.5	25.9861	35.0115	67.7539	46.8278	62.5043	42.9355	57.815	30.0781	23.1256	12.3565	30.9773	26.4035	15.2249
AC107083.1	0.148997	0.328551	0.51563	0.0415099	0.937538	0.140015	1.55611	0.0649323	1.79487	0.105345	0.273462	0.045268	0.0477724
AC107983.4	5.56889	28.2358	24.0053	21.5893	22.391	5.55054	8.80646	2.90983	4.5079	1.64872	3.46944	10.3258	0.990927
AC108039.1	0.903017	0.488512	1.45605	1.81907	5.6309	1.37899	0.7765	0.238097	1.36225	0.342337	0.231025	0.219532	0.15372
AC108059.1	0.270815	0.287257	1.79842	1.52146	0.0277292	0.305519	1.50706	0.134196	0.378515	0.213265	0.909731	1.59707	0.0489562
AC108059.2	1.66552	1.81245	2.00191	2.2356	3.85045	3.69719	0.829514	0.738601	0.641838	0.268758	0.818704	0.191808	0.247669
AC108142.1	0.536282	0.16075	0.0167217	0.123482	0.00991174	0.0119641	0.0151727	0.0143757	0.0348799	0.0100655	0.0140825	0.041187	0.0111256
AC108479.2	0.283363	0.471102	2.11341	0.292094	0.483039	0.461716	0.737027	0.0516043	0.263748	0.0834212	0.706351	0.992316	0.06081
AC108488.4	0.294183	0.249245	0.168538	0.198352	0.0524496	0.152694	0.708298	0.0851841	0.221014	0.0853741	0.465598	0.283166	0.0359051
AC108676.1	0.265135	0.223986	0.0549939	0.327831	0.0901308	0.754325	1.34046	0.106831	0.0554948	0.106599	0.630118	0.0226123	0.0214799
AC109333.10	0.424663	2.76409	0.800733	0.19241	0.0915784	0.441129	0.837809	0.235083	0.175355	0.316188	0.177286	2.66654	0.877138
AC109638.1	0.258884	0.148232	0.00842032	0.010338	0.00761612	0.0616152	0.00916523	0.183804	0.0114735	0.116754	0.130537	0.00553819	0.047622
AC109642.1	5.36909	0.282772	0.55153	0.348565	0.259808	0.694153	0.360574	0.199547	0.147116	0.24341	1.29246	2.16964	0.0813433
AC109815.2	0.0455911	0.214373	0.794343	0.0147521	0.0136488	0.0465971	1.41274	0.0281385	0.0242067	0.0229973	0.07627	1.29071	0.015631
AC109826.1	0.115549	0.178751	0.71168	1.6172	0.542769	0.427738	1.34181	0.0759758	2.17777	1.18568	0.319527	0.0767267	0.228827
AC109829.1	0.0418684	0.00362356	0.849716	0.00313014	0.0561856	0.00182059	0.00277954	0.0239951	0.00301497	0.00379126	0.00204806	0.00203974	0.00598676
AC110615.1	3.95759	2.60375	3.01758	1.00718	2.69962	3.06403	4.51397	2.1365	7.9746	1.83799	1.67	3.79082	0.726366
AC111155.1	2.94532	2.59203	1.48767	4.63587	4.13139	2.15991	1.93028	0.875868	2.49549	0.648282	1.00532	4.34376	1.7488
AC111200.2	2.57784	0.640632	1.25555	3.76403	3.24784	3.12789	1.5168	1.52897	1.42156	0.605037	0.775623	2.31668	0.221524
AC111200.7	0.0660943	0.0562347	0.0400001	0.0373392	0.500351	0.0590988	0.0307337	0.029007	0.0170186	0.039287	0.0877459	0.0236146	0.0134748
AC113167.1	0.0115752	0.00270534	0.00374804	0.730371	0.00279775	0.0025609	0.00301041	0.0503953	0.00439835	0.00215381	0.183478	0.00192581	0.000879537
AC113189.5	5.80352	11.1073	7.78723	2.86903	5.20603	5.73924	5.9295	2.78388	21.0853	2.4837	3.93568	6.72291	6.54673
AC113404.1	69.9567	11.3886	39.6355	23.1258	27.4999	61.3585	10.7132	12.5161	19.1787	14.2986	7.20075	7.0239	5.10389
AC113618.2	0.776677	0.745479	0.562073	0.155573	0.0519132	0.435368	2.87612	0.154422	0.38954	0.160265	0.113673	0.540857	0.038043
AC114271.2	1.26202	1.19549	1.61818	0.613422	1.7886	3.73413	0.344809	2.83157	4.90891	0.592131	0.644159	0.961265	1.5053
AC114730.3	0.149267	0.0148783	0.0207926	0.0137811	0.915042	0.72256	0.0157237	0.016363	0.0132874	0.029939	0.0704575	0.0112471	0.00666186
AC114737.3	0.100551	0.255515	0.0375495	0.0944567	0.0283813	0.173945	0.830241	0.0320025	0.13113	0.00710766	0.205607	0.0859547	0.0175586
AC114755.2	0.824	0.638	1.48953	2.03606	1.32863	0.323087	0.844787	0.27867	2.44491	1.14155	0.27828	0.0945872	1.2779
AC114755.4	0.0184409	0.0665793	0.481906	0.649105	1.0464	0.193666	0.0166058	0.038552	0.140148	0.00673253	0.318748	0.0125867	0.0105328
AC114755.5	0.513291	1.2845	1.18853	3.58651	0.528342	0.403233	0.771269	0.600386	0.779465	0.315308	1.93467	1.89604	0.198457
AC114776.1	11.5421	9.03534	39.3044	40.8161	21.2119	24.1182	16.0976	17.3127	7.48811	6.4974	6.50868	5.64873	3.41889
AC114776.3	0.00966819	0.0177217	0.430289	0.00857504	0.00604592	0.0253587	0.00670965	0.0822312	0.00686372	0.0362361	0.574539	0.780828	0.014933
AC114803.3	0.0433271	0.0478279	0.0174454	0.00764112	0.73438	0.0535958	0.00537996	0.0274286	0.00322986	0.00278198	0.00252561	0.00474451	0.049692
AC114814.4	0.00414282	0.010197	0.00306337	0.00269416	0.00213278	0.00669628	0.00255928	0.00314047	0.0588648	0.17648	0.0152344	0.699412	0.0153825
AC115617.2	0.00171726	0.00554466	0.00401566	0.00306653	0.0024272	0.00280699	0.00252392	0.0163534	0.693185	0.167837	0.030204	0.00507457	0.0652434
AC116366.6	0.0488767	0.0231574	0.36453	0.0145214	0.0133883	0.382609	0.0280653	0.0277031	0.762841	0.00970881	0.0246798	0.248625	0.0512951
AC116614.1	0.62738	2.95261	1.76795	1.02325	8.35776	1.3164	3.68642	1.19243	0.434469	0.578985	1.71021	0.115811	0.236336
AC124789.1	0.470263	1.27357	0.0459406	0.0687733	0.0435929	0.469853	0.0592897	0.664447	0.426781	0.489262	0.63092	0.0458357	0.311473
AC124944.3	0.0558964	0.16535	0.915301	0.030308	0.0844151	0.262253	0.221281	0.0535413	0.0763648	0.075678	0.0287263	0.015012	0.0158723
AC125232.1	0.0203319	0.699943	0.0116449	0.0242327	0.0125143	0.752425	0.0179506	0.174443	0.151032	0.0417822	0.0215911	0.0100459	0.0620638
AC125238.3	0.704894	0.0486176	0.0281277	0.0205723	0.0115477	0.0215823	0.0128463	0.00629929	0.0229768	0.0572538	0.0379701	0.0201254	0.00718689
AC127391.3	0.0392438	0.0106017	0.0115906	0.0136209	0.0101189	0.262462	0.38627	0.011676	0.17733	0.00862753	0.0085735	0.00696083	0.0529248
AC129492.1	0.0963511	0.342513	0.0303928	0.208429	0.027348	0.0392724	0.0246488	0.0392843	0.020562	0.0754651	0.0245079	0.0266105	0.0446147
AC129778.2	0.0278903	0.0356332	0.00686775	0.00757223	0.751579	0.00613852	0.00977961	0.00616071	0.00548744	0.12997	0.00529039	0.00488782	0.00274236
AC130689.5	0.085261	0.00301539	0.822106	0.00235071	0.00250177	0.0439197	0.00339579	0.00130775	0.00561038	0.00161567	0.017489	0.00363281	0.00779427
AC131056.3	1.51833	0.230372	1.6872	0.472038	0.190808	0.267544	0.417776	0.416199	0.226862	0.229318	0.151301	1.14231	0.0499403
AC131097.4	1.35614	2.16396	6.18734	1.98628	2.89453	0.730184	2.19488	0.384465	0.970622	0.655781	0.776106	5.21336	0.486343
AC132008.1	0.540877	0.584732	0.647189	0.258655	2.13459	0.489425	0.267947	0.278142	0.240042	0.139648	0.210054	0.0995521	0.109151
AC133644.2	1.37516	0.451084	0.753074	0.0799456	0.199968	0.4218	1.5085	0.823836	6.98023	1.79249	1.78686	0.0783801	1.74867
AC133965.1	1.20629	0.829116	0.15783	1.3782	1.51187	0.977707	2.44006	0.546118	0.0980659	0.208679	0.105675	0.920606	0.61978
AC135048.13	0.0392738	0.0138825	1.88231	0.00549942	0.00770508	0.0292734	0.00351796	0.00491837	0.00182744	0.00397111	0.00241517	0.00295046	0.00245794
AC135050.5	0.0172025	0.00709524	0.00682511	0.0107965	0.319738	0.176737	0.0150034	0.0465101	0.0153874	0.0341031	0.329233	0.0163391	0.00502928
AC137932.4	0.0573676	0.128469	0.0164397	0.0168333	0.0163065	0.00909173	0.00950102	0.0758967	0.00851369	0.0458505	0.250262	0.355265	0.0102032
AC137932.5	0.0133288	0.00195121	0.00178799	0.00202981	0.00202181	0.00428975	0.00198145	0.00383423	0.00134415	0.0051347	0.00154463	0.960014	0.000737829
AC137932.6	0.155382	0.0242885	0.00582363	0.0134798	0.00617673	0.254271	0.00821466	0.461954	0.00420388	0.00388773	0.00459124	0.00377586	0.0539509
AC137934.1	0.8585	0.204379	0.148203	0.412757	0.0446646	0.107155	0.0301957	0.0403302	0.264923	0.0347813	0.230788	0.609777	0.0135457
AC138517.4	0.0586868	0.110548	0.0762668	0.0115311	0.0125544	0.00586687	0.0095515	0.046545	0.00827258	0.0122435	0.161668	0.00866158	0.477604
AC138517.5	0.0100094	0.00707619	0.00640285	0.00574464	0.0060127	0.0112322	0.00680583	0.0230634	0.607355	0.266086	0.028504	0.00953186	0.0121762
AC138517.6	0.0568742	0.180999	0.0500983	0.0370669	0.277522	1.82153	0.0239406	0.123668	0.112986	0.0419511	0.210934	0.0196279	0.0428032
AC138623.1	0.0119444	0.201794	0.00531891	0.00616582	0.00398628	0.00676682	0.00419377	0.0106351	0.00716361	0.00428232	0.0189804	0.713116	0.0056519
AC138647.1	0.00753822	0.469785	0.122152	0.2972	0.00897879	0.0131919	0.0082796	0.00938904	0.006268	0.00415811	0.0343492	0.0102479	0.00846255
AC138744.2	0.203888	0.424052	2.36001	0.681785	0.603666	0.178958	0.0469295	1.36043	0.0470094	0.116859	0.487766	0.032863	0.455781
AC138969.4	3.60328	1.05348	2.27653	3.97028	0.417181	1.05038	0.74544	0.242883	0.297044	0.362906	0.984961	0.871582	0.124049
AC139085.2	2.19893	2.73723	5.50696	4.66665	3.06274	1.83052	6.83031	0.663401	0.961467	1.44835	1.69155	3.98382	0.418071
AC139100.3	0.0506254	0.00710092	0.0131753	0.0325441	0.0241429	0.0322558	0.0201269	0.110542	0.00783444	0.0214604	0.00640475	0.67178	0.00200641
AC139100.4	0.239366	0.104203	0.0684638	0.0192936	0.0121416	0.121639	0.318697	0.0496582	0.0145743	0.0186674	0.0139053	0.0152817	0.00410922
AC139143.2	0.967879	0.147125	0.525162	0.050261	0.732165	1.10599	0.0568758	0.0346083	0.113554	0.0384163	0.151734	0.0345787	0.0416464
AC140076.1	47.6166	64.9023	109.679	123.977	121.393	26.3981	62.0581	34.0294	24.4733	14.1865	25.5172	52.7356	3.03408
AC141586.5	1.8771	1.86863	0.872691	2.18834	3.13148	0.388439	0.0959185	0.347613	0.291413	0.219558	0.365656	0.248576	0.104596
AC141928.1	0.612706	0.380299	0.641838	0.279216	0.0976733	0.443649	1.43307	0.521477	0.11548	0.191877	0.102953	0.100484	0.0792813
AC142472.6	1.54273	7.49345	2.21286	1.46379	1.72145	1.56576	0.719643	0.838311	1.68391	0.902483	0.578026	1.71828	0.55932
AC144449.1	0.0572788	0.102616	0.036204	0.0314492	0.0190692	0.605176	0.0123866	0.0130187	0.0206053	0.014905	0.0748097	0.00664811	0.00583381
AC144530.1	38.6399	36.041	92.7243	100.497	89.3702	46.1461	74.6375	55.7355	11.8358	27.2454	14.0736	36.7049	11.3486
AC144652.1	0.43572	0.288072	3.43048	1.21288	1.58437	1.29721	1.49122	0.411187	0.826903	0.544415	0.411065	0.762552	0.303922
AC144831.1	0.109406	0.77186	0.0115789	0.0127163	0.0107424	0.310417	0.0119443	0.449806	0.162807	0.0867298	0.014355	0.012733	0.0349045
AC144831.3	4.60828	1.80277	0.219314	0.185736	1.62408	0.683948	0.375689	0.424681	0.17031	0.426878	0.572965	0.816921	0.0884266
AC145343.2	0.110052	0.647758	0.0190943	0.747733	0.0137238	0.127718	0.0167442	0.0604096	0.0136276	0.0187126	0.195186	0.0215725	0.00766815
AC145676.2	0.16711	0.0666751	1.79824	0.454127	0.142031	0.250803	0.0248724	0.0141766	0.0214175	0.00849404	0.0224052	0.0210156	0.00862773
AC147651.4	1.23078	3.63947	0.15119	0.173222	0.979812	1.50559	0.731332	0.916935	2.51021	0.846939	1.08564	2.87215	1.35673
AC156455.1	3.04691	2.1827	3.53191	0.350595	1.58849	0.669672	1.81255	1.18513	0.889194	0.665156	0.539499	0.824127	4.71406
AC159540.1	0.907813	0.765322	2.45928	3.03457	3.98317	0.872754	3.90094	1.48608	1.32439	0.648945	0.800124	0.555524	0.261087
AC159540.2	1.63671	0.796413	5.34547	1.99166	4.46194	1.83764	0.967102	1.72913	0.583004	0.610942	0.81082	0.115233	1.11394
AC195454.1	0.416031	0.149181	0.0461168	0.0086274	0.0113492	0.150605	0.0159323	0.00809534	0.398662	0.00808561	0.176262	0.553925	0.0571282
AC241377.1	8.01602	2.45576	2.78952	3.99463	3.00082	1.43728	4.02531	2.27268	4.40645	0.677842	3.0729	1.13986	0.710916
AC241585.1	0.289393	0.353834	0.0582687	0.58009	0.615897	0.0448738	0.435095	0.327297	0.602765	0.146107	1.32269	0.126408	0.0972844
AC243756.1	3.1678	0.897337	4.12685	11.5788	4.08223	5.5289	1.18843	0.388633	0.747223	1.55166	3.83212	0.191903	0.718112
AC245100.1	8.68189	19.3335	8.46751	8.69685	4.93822	2.26494	2.21973	2.48217	8.9084	1.22771	9.83756	0.7722	1.1693
ACA64	0.126047	0.107962	0.020753	0.0144407	0.0136532	0.0506291	0.0161907	0.00385399	0.243186	0.0717098	0.0716578	0.253693	0.00622434
ACAA1	100.447	178.22	103.848	127.428	105.126	90.8548	75.105	31.2657	15.3568	16.6633	53.7309	37.9041	18.0503
ACAA2	15.1592	20.6313	4.65911	6.13744	3.1242	9.25269	6.11392	12.8269	18.2385	2.32029	6.99293	2.54661	2.99689
ACACA	9.90007	50.3396	102.995	53.4994	37.9153	13.5683	43.0609	7.46222	9.39439	3.98203	7.0112	5.4046	12.4674
ACACB	70.0872	21.1474	9.58103	14.1534	3.96922	20.0417	5.73416	9.27699	6.42727	3.32686	1.69955	2.2361	3.3191
ACAD10	17.9424	5.35361	8.07743	7.93888	7.34131	4.05441	5.92728	1.13564	2.68049	1.85376	6.72762	3.68961	2.27759
ACAD8	13.4341	5.08914	17.0103	12.2818	16.825	5.75457	22.9329	5.20558	2.15455	6.23894	14.2352	5.33816	4.49979
ACAD9	21.2449	56.5495	31.0143	40.1538	33.9721	44.1496	35.4911	25.3395	22.7709	9.48739	9.2738	15.226	25.327
ACADL	3.04327	1.46691	3.83036	0.992173	8.04504	4.01158	4.00605	1.11225	0.847204	0.912066	0.7886	0.279498	0.664987
ACADM	7.32491	4.79517	23.6377	14.4629	24.6528	12.1098	5.047	11.8208	2.71488	2.05813	3.58537	1.81442	4.97627
ACADS	40.1151	31.9853	6.85969	6.53873	7.16365	10.0387	10.6622	12.291	3.77027	4.01714	2.38475	16.4922	2.68117
ACADSB	5.64028	3.74234	29.6357	11.2791	8.91956	3.61595	3.75191	5.62339	8.18998	2.33583	5.82826	2.59649	3.8412
ACADVL	229.384	299.402	229.922	128.527	138.788	119.074	99.7363	83.2695	85.4283	84.0143	150.204	86.8191	40.4316
ACAN	2.83503	0.974828	0.111249	0.171045	0.252297	3.19838	0.891796	0.270664	0.527184	0.163293	0.149695	0.259756	0.194774
ACAP1	37.6475	33.7633	5.24592	4.22318	2.93364	39.1538	8.69304	9.93887	91.6121	18.4031	7.35954	3.68808	4.33798
ACAP2	19.149	5.26716	26.1351	13.5941	17.654	7.56674	13.0076	22.594	19.1482	6.9814	7.06515	3.305	6.53256
ACAP3	122.906	89.8232	76.7612	59.0624	51.673	85.0533	22.4464	23.6258	14.6187	31.0589	25.2482	19.2498	20.473
ACAT1	81.4767	37.1613	58.2375	102.856	66.0593	34.1783	34.7511	12.1153	18.9613	13.4802	22.8085	11.6042	7.31017
ACAT2	11.0995	13.5485	23.2687	21.4569	13.6849	8.08741	16.6786	3.0304	19.3697	3.09559	9.59045	11.3172	7.77214
ACBD3	25.9165	14.56	31.031	40.6216	35.628	21.4177	23.6614	12.6638	8.77001	4.97678	15.0408	14.0209	13.6917
ACBD4	32.818	55.9699	17.9024	11.1377	12.3139	23.5946	17.1556	35.9067	26.2384	3.99702	2.76962	11.1204	4.07573
ACBD5	4.98083	3.11395	3.67849	5.5073	7.80927	10.8399	3.17943	2.05828	10.8652	1.67541	7.95182	12.5341	2.8061
ACBD6	25.4983	15.4617	27.0748	17.3439	5.42403	4.44455	14.9308	6.38901	2.837	3.97701	7.53806	0.944613	4.13623
ACBD7	0.287765	0.0352861	0.129423	0.688993	1.41712	0.162412	0.0334166	0.0673618	0.0414418	0.0784274	0.020277	0.0205704	0.0175022
ACCS	21.096	30.7769	11.9928	10.0593	3.1702	9.36667	4.35647	1.92651	4.85959	10.671	3.30383	12.4786	0.942154
ACD	31.6128	27.3906	24.2864	23.5801	10.5574	34.8039	13.5084	16.8351	7.58963	7.6928	8.73749	6.19265	11.2127
ACE	2.04372	7.78305	2.94947	0.710949	1.2075	8.59126	1.27833	2.58715	6.62375	6.39138	0.679158	3.53805	0.616226
ACE2	0.786215	0.988918	0.312844	1.76568	0.569225	1.19427	0.127807	0.358779	0.490747	0.16414	0.162408	0.90346	0.175511
ACER1	0.216338	0.0202209	0.0196291	0.0324469	0.0981742	0.0526586	0.0218102	0.0663527	0.0652259	0.00383698	0.0211274	0.336434	0.0457454
ACER3	6.02839	5.70793	39.1654	20.3838	12.629	8.54823	9.45381	4.88656	5.42828	2.45339	4.9809	6.62763	9.70682
ACHE	43.3492	10.8823	2.06348	1.68841	0.745451	4.71995	3.10809	3.45856	3.58952	5.58569	0.936536	6.06519	0.807626
ACIN1	19.4074	49.5427	12.1281	23.7039	14.8177	16.0407	16.7128	12.3899	14.682	12.5366	4.55618	12.2371	4.24484
ACKR1	4.03641	11.6017	1.73924	1.31933	3.46736	129.935	2.12175	1.82585	2.81194	21.7802	3.5972	2.86584	0.898284
ACKR2	0.571446	0.390267	1.30659	0.589761	0.0569962	1.06901	3.13072	0.744671	0.257772	0.195086	0.177538	1.38167	0.128472
ACKR3	122.409	7.96924	8.51742	9.44101	8.66332	57.1671	10.5838	3.79077	7.85617	8.70363	6.46557	4.46747	1.96518
ACKR4	1.28681	0.802302	0.0432349	0.0452029	0.0483865	0.296	0.114967	0.0870854	0.0499218	0.0803638	0.0566408	0.045384	0.0437019
ACLY	19.8102	12.8977	169.26	90.6141	101.808	45.5475	85.1098	16.6057	16.5083	9.01968	71.4241	26.8587	19.5368
ACO1	18.6457	6.43861	8.21612	7.64202	8.56508	15.6741	3.65224	6.064	6.05957	1.70527	5.25813	2.32349	1.75566
ACO2	18.0385	48.7176	31.8212	36.4983	23.7534	21.1131	13.661	9.17408	18.1934	9.30955	17.0549	3.23097	11.4339
ACOT1	40.2557	9.31294	9.11942	15.7246	9.37102	10.163	7.39401	9.01731	5.7345	8.56335	8.65729	3.93497	1.75189
ACOT11	1.54839	1.00554	2.15695	0.108136	0.50941	1.28981	2.40764	0.396133	2.42056	0.391225	0.346721	0.248049	0.171435
ACOT13	67.879	18.5302	83.7615	35.6508	29.8605	60.4373	47.2527	20.7531	46.096	19.1706	34.0009	33.8761	13.7314
ACOT2	10.5168	2.42418	8.02683	5.41359	3.5765	4.54101	1.38476	1.44171	4.31062	1.40956	1.81873	5.68699	0.448768
ACOT4	0.745238	1.40165	4.13285	0.346166	0.78727	0.60716	0.0581367	0.0932885	0.190152	0.103938	0.175145	1.28974	0.0692674
ACOT7	78.0087	60.0075	12.7756	12.9412	15.5727	15.2802	12.6858	6.01378	36.3161	17.7899	9.19883	2.60326	11.8064
ACOT8	45.7714	39.0742	35.1508	33.5727	35.9784	17.7454	29.6331	8.62879	13.0672	11.0085	24.0975	1.02291	5.24908
ACOT9	69.4682	15.0077	14.6151	17.3189	20.1784	15.677	25.5596	5.70996	10.7229	5.7953	12.6379	9.59832	4.71075
ACOX1	55.8489	50.7311	38.3192	34.9552	47.1923	12.4691	30.455	10.2841	26.8212	14.3019	8.95013	13.3229	7.34901
ACOX2	12.6538	4.6041	7.69955	0.755851	2.49202	4.05797	2.41435	1.38891	1.5965	4.9717	1.97331	4.2275	1.16442
ACOX3	21.4571	8.83415	18.2579	13.5797	8.03042	10.6555	3.9819	1.40195	2.03567	3.43201	2.44362	2.79432	9.09573
ACOXL	2.01851	2.51631	7.67032	2.90186	10.2502	1.67785	1.24564	0.747872	0.428006	0.455147	1.96322	0.667274	1.45777
ACP1	22.5934	15.9597	53.9749	53.6838	47.4793	19.1042	24.643	7.49758	5.31091	12.7219	28.9529	14.0076	7.0709
ACP2	27.1313	92.0449	41.1201	33.0142	25.5545	21.0648	32.5965	11.1978	32.6777	5.94346	40.6525	13.6736	10.3287
ACP5	28.9511	27.9767	8.24995	3.11664	6.14547	9.99696	10.3992	3.22202	181.15	4.21072	22.2195	16.5714	24.7906
ACP6	4.68347	14.9618	27.8052	20.7242	22.855	7.91217	13.1959	9.29085	4.93	4.52468	7.94175	8.69876	8.47612
ACP7	0.0204445	0.0209928	0.00870064	0.0147223	0.901397	0.102631	0.00989874	0.0447688	0.117808	0.00620893	0.034836	0.701524	0.0160673
ACPP	10.4249	29.0145	112.72	27.2717	65.2287	11.7091	36.5265	5.21596	20.2228	13.4598	30.831	11.1839	7.19146
ACPT	0.0572394	0.0563096	0.0518494	0.0464465	0.0182798	0.630241	0.0151854	0.0615295	0.00860577	0.0201261	0.0127505	0.00932301	0.0121141
ACR	0.427539	0.414095	0.42732	3.0413	0.0323557	0.235638	0.0301444	0.0356379	0.0571381	0.0380444	0.189228	0.0343744	0.0371868
ACRBP	2.31947	2.34448	2.41329	2.98312	0.813419	2.99708	2.12703	1.1262	1.58087	0.511467	0.255465	0.105097	1.42301
ACRC	0.498937	0.697234	0.249813	0.0328921	1.79791	0.599275	0.0393647	0.0739812	0.106587	0.168242	0.111465	0.271263	0.353032
ACRV1	1.11625	1.25076	0.596447	1.86903	2.24238	0.455543	0.563519	0.625849	0.132465	1.10046	0.324702	0.502776	1.21983
ACSBG1	12.2661	6.29143	8.98064	2.31749	7.73494	14.5915	9.9849	1.39958	4.05453	1.21125	1.16359	3.6129	5.39122
ACSF2	16.055	13.9004	5.20584	8.46141	4.17619	8.46186	14.614	4.45421	10.1126	2.796	13.5794	17.1985	1.9846
ACSF3	42.4947	28.2705	20.5119	28.1201	23.3304	29.2972	24.9439	25.5086	23.3012	11.1563	5.19614	4.25729	12.6118
ACSL1	13.0961	12.62	124.517	79.955	70.8917	19.8625	40.7866	10.5525	23.9655	4.93206	39.8937	21.3092	22.6181
ACSL3	32.6037	37.9294	152.612	103.225	134.54	23.1855	120.259	14.6841	10.0884	6.57112	40.9636	12.0986	50.2395
ACSL4	33.3833	2.78041	6.29492	3.40767	9.3298	16.7611	2.75754	6.3812	18.3402	2.91154	8.70583	8.60158	2.3449
ACSL5	5.30888	68.2002	28.7287	29.9405	61.3001	14.5116	37.567	5.47862	25.4202	3.34688	42.7064	18.5949	7.89613
ACSL6	2.57827	0.608194	3.45754	1.12497	0.701762	0.754905	0.113829	0.251409	2.34209	0.174884	1.12191	0.673774	0.0964685
ACSM1	8.03173	78.32	158.049	27.1418	153.419	5.44981	26.1731	15.2472	3.54325	5.84124	19.329	5.17864	23.2771
ACSM2A	0.46633	1.23769	0.118085	0.339742	0.0423839	0.215146	0.0475669	0.143197	0.148592	0.109542	0.0593077	0.0283752	0.0440445
ACSM2B	0.9698	0.0983332	0.032572	0.0749848	0.271243	0.384229	0.0273283	0.0132854	0.046289	0.01396	0.0223675	0.0249474	0.020661
ACSM3	3.07538	3.0628	30.7331	39.5318	75.3838	2.22578	39.3577	2.61886	1.62427	2.69807	8.78131	6.84642	6.06082
ACSM5	1.05055	1.16603	0.132153	0.0874226	1.73522	1.63751	0.173342	0.373761	1.49199	0.470991	0.170089	0.266351	1.24459
ACSM5P1	0.479469	0.301613	0.914613	0.0226195	0.683943	0.869676	0.0269509	0.0340116	0.419381	0.0521555	0.0877974	0.0289328	1.07884
ACSS1	38.2976	124.389	164.028	155.455	114.354	20.4446	58.6243	47.3876	32.4439	26.9538	21.4499	27.6488	30.5242
ACSS2	34.6787	41.7446	21.7439	14.5767	23.9125	22.3728	17.5083	8.95508	13.3009	13.0327	8.64726	14.2381	4.28856
ACSS3	12.8358	2.65808	4.73029	2.96098	3.21377	11.7082	4.35768	2.46851	8.89455	6.89819	2.49152	4.83852	2.94392
ACTA1	6.06425	1.98813	1.30323	5.05528	0.345946	0.349669	2.47839	0.744359	0.573579	2.61081	0.967754	2.29078	0.227816
ACTA2	1995.19	288.186	47.7186	108.728	185.797	239.045	256.605	154.641	68.7671	118.74	17.6517	34.4214	100.511
ACTA2-AS1	670.051	112.726	36.3353	42.6511	41.1868	91.3201	48.8132	67.7181	16.9503	20.3316	6.68472	15.4095	22.8213
ACTB	3848.34	945.133	945.038	984.719	1233.41	1282.13	1076.11	664.083	1379.9	497.819	745.326	413.113	415.871
ACTBL2	15.8149	0.484946	0.505347	0.122484	0.131808	0.796424	2.74803	0.837298	0.466685	0.571948	0.371739	0.086328	1.0621
ACTBP1	0.112228	0.568062	0.0250198	0.0179311	0.989281	0.0237175	0.0224518	0.0527774	0.0539992	0.0618997	0.0368155	0.0189419	0.0168748
ACTBP11	35.134	2.32617	0.366178	0.424179	0.239065	3.37141	1.30512	1.18119	0.990441	1.7012	0.798281	0.805965	2.35684
ACTBP12	4.44021	0.715553	0.942408	0.103475	0.512783	0.464988	1.22193	0.347704	0.338578	1.47997	0.115673	0.0737632	0.242966
ACTBP2	3.58236	5.26058	0.275851	0.273733	0.126106	1.66566	2.45221	0.531892	0.496821	0.786194	0.923352	0.240861	0.384378
ACTBP6	0.651534	0.150502	0.0326339	0.0433879	0.0164005	0.0135645	0.0182221	0.0101455	0.0106778	0.0124857	0.0128602	0.0178109	0.00977419
ACTBP7	3.51734	0.187902	0.211396	2.06437	0.0402924	0.293843	0.0527887	0.203518	0.119723	0.116308	0.0644059	0.100292	0.0278233
ACTBP8	2.13733	0.787357	0.836677	1.58887	0.0871222	0.832501	0.633589	0.639673	0.0930158	0.109625	0.0795489	0.0484155	0.126278
ACTBP9	0.142187	0.154281	0.0081791	0.00825013	0.00880274	0.0118779	0.0090497	0.0105524	0.0124925	0.558111	0.0301642	0.00656329	0.0394892
ACTC1	11.2817	3.18178	1.0945	0.552846	1.19595	2.6234	3.44487	7.41779	1.90679	1.06139	0.493045	0.424102	0.321865
ACTG1	668.77	517.2	666.976	655.896	724.183	769.473	590.82	247.639	622.969	235.778	453.118	233.825	126.353
ACTG1P1	0.487514	0.310686	0.0612634	1.15531	0.0415491	0.35129	0.0402896	0.175952	0.122907	0.121498	0.0640225	0.0337392	0.0339817
ACTG1P10	0.0017177	0.00554629	0.00401666	0.00306742	0.00242779	0.00280766	0.0025245	0.0163574	0.693096	0.16789	0.0302115	0.00507581	0.0652612
ACTG1P12	0.522184	1.25353	1.09491	0.351204	0.0564811	0.40783	0.617515	0.364002	0.224654	0.0913864	0.347702	0.612744	0.0558537
ACTG1P14	0.539002	0.531864	0.067878	0.484781	0.536447	0.056036	0.905243	0.0583189	0.107955	0.221104	0.407097	0.0297362	1.05454
ACTG1P15	1.88034	0.246922	0.320821	0.0565644	0.0385152	0.722048	0.0880159	0.298454	0.108623	0.142825	0.0470348	0.031793	0.0180405
ACTG1P17	0.0027085	0.0659548	0.0801255	1.77002	0.00378597	0.00227747	0.00250075	0.00350061	0.0014009	0.00338405	0.0555429	0.00194104	0.00685616
ACTG1P19	0.0489381	0.0637398	0.0309399	0.0372733	0.00942192	0.020149	2.68494	0.0212667	0.013893	0.0100479	0.0410577	0.00676677	0.0115708
ACTG1P2	6.40811	0.766716	0.395176	0.55793	2.90584	0.704393	2.01696	0.447576	0.338643	0.386759	0.731106	0.148176	0.192611
ACTG1P20	0.275395	0.0969251	0.195287	0.0253559	1.25035	0.398147	0.0240857	0.0225084	0.0623409	0.884556	0.0487545	0.656055	0.0602353
ACTG1P21	0.522536	0.0538941	0.0362451	0.0585656	0.0645531	0.198754	0.025612	0.103206	0.590899	0.154256	0.132522	0.0167382	0.0422207
ACTG1P22	0.292085	0.00860618	0.263943	0.646582	0.00758984	0.652878	0.00724843	0.0437895	0.0168684	0.0419384	0.00536587	0.00537741	0.00772727
ACTG1P23	4.31127	0.454658	0.214042	2.0784	0.857005	0.207808	0.877866	0.399291	0.0848386	0.187956	0.157034	0.0739041	0.0959273
ACTG1P24	0.546519	0.0295599	0.0159946	0.0137706	0.0105825	0.151423	0.969014	0.224368	0.435788	0.0343847	0.0469278	0.512034	0.00963256
ACTG1P9	2.22148	1.20684	0.233057	1.2319	1.58958	1.33671	0.508997	1.46333	0.159484	2.69469	1.44778	1.46263	0.443511
ACTG2	3552.95	871.971	82.6304	148.992	206.235	157.763	286.482	233.738	76.3319	98.4698	32.0811	41.095	155.262
ACTL10	1.45403	3.83417	0.384276	0.334564	0.0995436	0.819197	0.581624	0.716228	2.48583	0.921729	1.15995	0.0625327	0.146328
ACTL6A	4.77432	17.4953	41.7426	22.3085	35.5635	6.92795	11.1434	19.576	10.7705	7.88412	7.66549	3.13045	8.01785
ACTL8	0.0942204	0.889117	0.323655	0.162887	0.0192486	0.0138102	0.392395	0.00716315	0.017223	0.0192355	0.022709	0.0112565	0.0270798
ACTN1	918.163	260.58	91.8114	104.786	184.513	243.412	119.716	158.485	119.337	47.5288	85.5721	51.0576	108.038
ACTN1-AS1	1.89611	4.45991	0.725627	1.61822	0.817258	3.37195	0.949181	1.38637	0.277698	0.68462	0.103976	0.127151	0.581931
ACTN2	1.39331	0.986565	0.831555	0.0624537	0.394489	0.22162	0.0582645	1.18284	0.281514	0.243223	0.191398	0.0728685	0.0798966
ACTN3	0.310413	0.311621	0.0675422	0.645117	0.0496124	0.103218	0.0495426	0.162302	0.112799	0.0780226	0.0463391	0.0230988	0.0403717
ACTN4	390.512	343.365	185.286	113.131	183.389	276.968	126.697	49.7397	71.6967	102.085	120.236	108.342	47.5534
ACTR10	17.0236	4.86093	17.3167	7.86709	17.4967	23.814	21.0783	16.9289	8.38091	2.96142	14.6522	15.137	3.48233
ACTR1A	53.8632	78.4453	52.5649	36.5632	47.4133	41.3301	24.7113	16.0595	38.5309	28.2807	30.4063	21.4933	6.33805
ACTR1B	79.1701	49.4058	43.8705	50.5323	52.7726	68.7868	50.644	30.0379	37.373	21.7034	19.4562	33.084	11.1633
ACTR2	51.316	18.5216	83.3813	71.596	90.3166	74.7985	77.8662	16.0296	74.4712	33.6353	51.9128	19.2209	23.9341
ACTR3	15.2872	12.4429	45.4934	30.2247	20.5305	17.1817	28.8018	4.65567	20.5736	5.55391	21.6025	7.24287	12.4091
ACTR3B	13.9519	4.50544	19.148	14.787	8.6133	3.51984	3.34661	1.38548	1.20279	2.36773	2.10328	5.1952	4.87342
ACTR3C	1.48418	1.88076	1.57998	2.45965	1.46756	0.864953	0.682946	0.434957	0.736894	0.510095	1.01501	1.47774	0.405273
ACTR5	3.79973	12.1246	4.35866	5.99587	5.46939	5.98512	12.8172	3.31448	2.8867	3.20325	1.23922	5.26597	1.53982
ACTR6	7.56835	3.32115	9.17311	9.11692	4.72924	9.86771	11.1323	7.49478	4.61464	2.99413	1.14237	3.73867	2.10662
ACTR8	3.19014	7.17756	2.55418	14.594	12.8976	4.50433	3.7423	1.66748	0.715778	1.30886	1.78131	1.77377	3.09264
ACTRT1	0.524064	0.00590075	0.00614709	0.00758165	0.00605398	0.0235588	0.00794292	0.201657	0.0442129	0.131533	0.0114451	0.0178219	0.0120801
ACTRT3	0.0921796	0.298439	0.0280731	0.0399092	1.84138	0.12604	0.0357365	0.0622189	1.0469	0.114812	0.0213522	0.237595	0.0553608
ACVR1	23.0362	4.93765	25.3367	24.3977	34.8665	23.4704	15.405	11.4912	9.33697	5.23642	9.17855	9.77093	1.53575
ACVR1B	7.76526	3.2937	23.2122	7.44918	7.73481	3.09605	6.66138	2.45909	11.9553	3.46862	6.83151	5.02482	2.04816
ACVR1C	0.0838028	0.163089	0.0660983	0.707077	0.00742973	0.153232	0.706631	0.00615272	0.0376723	0.00675583	0.0165414	0.00895614	0.0365616
ACVR2A	17.7159	3.10428	14.0698	5.31131	15.4023	5.62527	12.0622	2.95813	3.73613	1.45275	11.5036	5.36654	1.69177
ACVR2B	7.11343	4.43961	7.18396	8.15667	7.55765	1.63417	5.06431	1.42302	1.48297	3.23789	1.13696	5.86242	0.706939
ACVR2B-AS1	0.0673229	0.147541	0.69802	1.32985	0.041461	0.242614	0.0401921	0.14765	0.0420156	0.120698	0.112504	0.967217	0.0429151
ACVRL1	18.6446	29.7649	6.81389	8.39523	4.78137	64.8917	7.50018	6.05801	23.9864	17.7068	3.22468	10.1949	2.03739
ACY1	1.93105	2.53191	1.43209	3.72235	5.57352	2.68674	2.95057	0.49164	0.740226	0.728541	3.49695	0.147913	0.566498
ACY3	0.172502	0.232695	0.0729157	0.885469	0.0279506	0.163058	0.0290182	0.048765	2.19284	0.0503717	0.0854509	0.0143113	0.0246487
ACYP1	1.9356	2.26863	3.84186	7.30024	3.03454	8.46185	3.18027	1.29737	3.77515	1.03797	2.63737	1.55229	0.676865
ACYP2	8.60708	6.61338	9.54356	8.9496	6.56495	9.48704	7.38646	2.7444	6.73197	1.24975	10.6402	7.43345	3.04813
AD000091.3	0.703961	0.698878	3.68456	0.0766525	0.10087	0.215955	0.999242	0.0941073	0.0768495	0.126068	0.10585	0.0547769	0.0622283
AD000684.2	0.0735657	0.0563956	0.166846	0.0185506	0.491714	0.393598	0.36094	0.0199339	0.24146	0.0171519	0.0916523	0.0131549	0.0550365
AD000864.6	0.217009	0.0146962	0.0222157	0.0138915	0.00999002	0.141653	0.0108879	0.0103901	0.0149537	0.0121	0.296608	0.0103968	0.225209
AD001527.4	0.55052	0.0395574	1.20968	0.0255574	0.598555	0.13191	0.431649	0.862258	0.0214081	0.0331625	0.018407	0.0188759	0.0584601
ADA	2.80137	2.82414	1.51967	1.80589	3.64064	9.59955	3.42228	5.2934	28.2631	2.69804	1.41946	0.294914	4.41756
ADAD2	0.167546	0.0498663	0.0381405	0.0234791	0.0265121	0.519933	0.789267	0.0657133	0.0462573	0.0250288	0.187965	0.0274872	0.0328041
ADAL	2.33384	8.156	1.01126	1.95469	4.86723	2.07085	0.211944	1.62651	2.50243	0.833684	2.59989	3.16811	0.663556
ADAM10	27.531	14.5253	89.1708	37.9325	54.3852	40.7993	39.9854	21.0214	11.5305	7.40198	45.229	31.0039	10.4838
ADAM11	3.33233	6.03049	2.15652	0.675136	3.36381	7.53016	0.732975	1.64036	0.493987	0.796093	0.42701	0.537769	0.283375
ADAM12	2.52552	0.449372	0.0641265	0.301313	0.73133	0.38511	0.0628144	0.308773	3.67247	0.171221	0.0451305	0.22816	0.0546599
ADAM15	54.2085	228.988	109.785	112.981	75.0735	102.099	62.3873	36.0266	15.6671	27.7247	47.6062	24.5654	17.8874
ADAM17	19.2718	4.26643	6.68647	6.75958	13.2882	28.4683	6.89779	2.03027	12.6776	2.36437	2.34567	3.52262	7.42094
ADAM19	27.6638	2.66575	2.88588	2.29211	6.24816	1.43407	7.54369	1.54868	11.1656	1.79376	1.0532	0.51844	1.18686
ADAM20P1	0.078079	0.468067	0.00767646	0.00898046	0.00711321	0.0851878	0.940186	0.0276465	0.0101168	0.0748519	0.00817511	0.259131	0.0247888
ADAM21	0.00975489	0.0925653	0.00705507	0.0061081	0.709324	0.0983277	0.00579508	0.00428837	0.0238857	0.0171109	0.0112697	0.00579716	0.00871773
ADAM22	85.797	14.4098	6.1326	7.56984	1.57352	6.5174	15.41	13.8182	10.5063	3.64265	3.37264	3.57643	2.67364
ADAM23	0.614799	1.37032	1.12791	1.85174	0.0446836	5.66037	0.0747897	0.49123	1.66637	0.418461	0.198199	0.32613	0.155003
ADAM28	4.73059	3.60444	9.11204	8.91957	3.93864	12.8025	8.02827	5.13491	25.2563	2.10415	1.89862	5.28991	8.18009
ADAM29	0.465893	0.1498	0.0188633	0.108066	0.0187366	0.071614	0.0235507	0.0109668	0.01242	0.0547531	0.0171805	0.0201212	0.0280344
ADAM30	0.0305121	0.00436321	0.0025091	0.002744	0.00249622	0.0050727	0.0028061	0.00801397	0.918818	0.0121155	0.00255924	0.00262049	0.0053689
ADAM32	0.104624	0.343865	0.130087	0.0744935	0.087368	0.0704603	0.366838	0.411559	0.104446	0.122346	0.0548354	0.0723574	0.0567222
ADAM33	119.017	56.1124	4.5872	6.19354	6.08707	41.6254	4.98609	7.30266	4.65345	12.135	3.84713	4.89481	5.55799
ADAM7	0.870775	0.0297824	0.0131356	0.0113031	0.979046	0.014289	0.00914442	0.022529	0.0111794	0.00750441	0.00843032	0.00922692	0.0136546
ADAM8	5.59423	11.6171	13.7897	2.78511	2.15171	10.8869	3.72756	1.63279	38.4918	2.30802	3.1611	2.89421	6.9597
ADAM9	47.2866	15.1035	219.066	148.44	171.762	13.803	127.571	39.0902	22.5799	13.0178	88.006	25.4185	37.8562
ADAMDEC1	0.277624	0.644953	0.17792	0.09965	0.884784	0.552196	0.0663231	0.96845	17.6657	0.200851	0.237416	0.0646196	0.159505
ADAMTS1	86.6747	10.8097	17.1571	16.6361	8.40957	47.7926	16.4026	3.65059	13.4777	4.53234	3.85457	3.06944	2.53289
ADAMTS10	16.6866	22.6909	6.35316	4.7072	5.76515	50.3642	7.45123	20.442	7.87429	6.37372	3.00919	7.37543	12.9069
ADAMTS12	3.8649	4.54572	1.33232	0.116942	5.45933	2.52786	2.97155	1.36012	1.16135	0.40593	0.341899	0.739077	0.173009
ADAMTS13	6.35094	13.8306	33.3239	24.4634	11.0361	6.56038	6.95472	4.67946	2.85251	4.89809	2.99968	5.56978	3.48047
ADAMTS14	1.01589	1.97324	0.536154	0.778047	0.247411	2.60778	0.0741534	0.415682	6.04912	0.472835	1.29461	0.413696	0.121376
ADAMTS15	1.58903	3.87927	1.15329	2.31868	0.0635113	1.17111	0.841507	0.448662	0.522787	1.0383	0.681454	0.155847	0.136553
ADAMTS16	0.0782001	0.0191753	0.126077	0.113795	0.0125162	0.00812401	1.50597	0.0507347	0.0089565	0.0740923	0.00691879	0.0069051	0.988534
ADAMTS17	0.31231	1.62245	0.663438	2.19209	0.944889	0.458506	1.62519	0.167371	0.0752478	0.094336	0.707405	0.0413635	0.0954043
ADAMTS19	0.477215	0.308498	0.906288	0.693336	0.273357	0.261057	1.14858	0.324496	0.87865	0.126592	0.816616	0.743375	0.0419343
ADAMTS2	38.2252	22.702	3.31786	13.8859	21.8797	19.3754	21.4143	16.4865	5.4812	8.1902	20.5835	2.9843	9.4739
ADAMTS20	0.0696675	0.287382	0.0974406	0.0326685	0.0429727	0.0781823	0.0756231	0.0446727	0.0800981	0.0317386	0.0541331	0.0979537	0.00746698
ADAMTS3	2.38228	0.418895	0.590259	2.53733	0.217093	0.511565	3.10073	0.180453	0.288628	1.40345	0.204775	0.03553	0.129017
ADAMTS4	2.42992	3.85854	1.01569	2.57885	1.13873	0.83661	3.95305	0.624981	0.927845	0.204123	0.526111	1.73184	1.17371
ADAMTS5	7.582	4.10233	2.08013	0.684528	2.07343	7.99048	7.04626	1.41382	2.53417	1.34142	1.23231	2.28171	0.637396
ADAMTS6	0.0913567	0.152176	0.0528193	0.0213192	0.0178183	0.549767	0.0147189	0.0267022	0.00880091	0.021982	0.0248924	0.013714	0.00393253
ADAMTS7	4.47087	4.87477	1.15472	0.160433	1.19822	2.37564	0.29653	1.02575	8.82174	0.562145	0.702749	0.87993	0.476506
ADAMTS7P1	2.8861	0.963345	0.126195	0.0819156	0.323556	0.575856	0.0860281	0.664106	1.42154	0.225757	0.907663	0.640672	0.0972572
ADAMTS7P4	1.05363	0.50578	0.188038	0.142604	0.817373	0.457128	0.432675	0.250879	1.14202	0.179786	0.505557	1.07988	0.244661
ADAMTS8	36.7049	5.73707	5.95324	7.28673	5.2194	13.3073	8.53169	7.51289	6.12971	3.62541	1.9435	3.55058	1.4975
ADAMTS9	3.97773	3.92595	1.15891	2.21408	3.47177	10.859	0.947339	0.555631	3.51932	0.484741	5.32778	0.13788	0.419824
ADAMTS9-AS1	0.845631	0.374369	0.233461	0.0718609	0.0408707	0.132627	0.434381	0.15709	0.0602044	0.433991	0.082657	0.0862843	0.0465731
ADAMTS9-AS2	9.91678	1.53771	0.137922	0.380606	1.70952	1.48811	0.258876	0.856544	3.28533	0.997492	0.551607	0.631567	0.247942
ADAMTSL1	20.7101	2.24299	2.74514	0.817647	1.27265	4.90519	1.84506	7.7349	2.37785	1.28169	1.19368	3.41955	0.453517
ADAMTSL2	43.0084	49.383	4.24608	22.2566	23.6751	58.8151	27.62	42.6066	6.34831	34.6329	9.85263	30.3308	26.2244
ADAMTSL3	37.271	5.39314	4.45655	1.56662	2.09502	5.55953	4.62476	4.76283	2.98696	1.83844	3.09681	0.4777	0.870669
ADAMTSL4	44.8421	11.6998	3.73289	4.8386	5.9541	21.9172	8.32529	8.81437	7.08604	5.7741	5.94056	5.83063	4.24432
ADAMTSL4-AS1	3.59253	2.71453	0.335461	0.144839	0.463658	0.962207	2.14218	0.479558	0.69077	1.21528	0.354986	0.141111	1.76289
ADAMTSL5	6.50142	2.5322	2.92961	0.935459	0.233474	6.97296	0.448549	1.50422	0.83858	0.569527	3.53163	0.591264	0.411098
ADAP1	19.8243	7.51684	2.16229	2.58885	1.60057	18.3508	3.03737	6.08469	2.45153	2.82148	4.19556	4.02395	3.3418
ADAP2	2.61719	5.0895	1.50512	1.36375	0.411597	3.34882	3.16531	0.81665	0.840412	1.35344	11.4731	2.38436	1.63072
ADAR	154.811	193.368	109.652	99.4747	106.532	78.3493	67.7662	28.4445	76.0489	22.4765	122.751	53.4079	45.9167
ADARB1	45.3845	25.526	27.505	15.7724	21.6889	7.07363	20.5952	6.77346	22.2434	2.00146	7.57277	2.56487	2.29834
ADARB2	0.915309	0.965502	6.16138	3.08586	0.61788	0.375254	1.87346	0.232358	0.379509	0.154576	1.53311	0.577405	0.128399
ADAT1	5.77098	2.88413	8.61236	1.67345	2.01845	2.04865	2.92766	1.35388	1.21705	0.95288	1.58118	1.72865	0.23069
ADAT2	4.15634	4.00638	13.3051	10.1919	12.1014	7.41525	8.85246	4.41647	2.4332	0.908641	2.43315	1.26775	1.51196
ADAT3	0.00253587	0.802701	0.0524025	0.00450761	0.00380662	0.00555915	0.00357683	0.073047	0.00959319	0.00138561	0.00355824	0.00304542	0.0342807
ADCK1	12.1617	18.1899	1.63446	7.40219	4.23351	2.91442	5.96815	2.69767	1.25076	5.7712	4.49568	0.324218	0.95626
ADCK2	23.8653	51.4308	40.2357	18.8777	19.6098	10.6517	27.1032	9.84863	18.2805	10.1993	23.588	9.63431	34.6752
ADCK5	18.0857	27.2288	34.2193	22.1853	27.1422	6.41763	18.7192	15.8677	8.65262	9.09789	8.18206	8.00964	5.19194
ADCY1	1.97158	1.8402	6.75827	1.18464	1.92588	2.46124	0.118227	1.14587	0.353868	0.702005	0.812543	0.772749	0.952927
ADCY10	0.300858	0.130756	0.326394	0.709256	0.278896	0.0592093	0.0362808	0.0249576	0.0345286	0.0345739	0.0275296	0.0245671	0.0121933
ADCY10P1	1.10467	0.81929	0.5803	0.412099	1.51216	1.16881	0.76289	0.415165	2.68417	0.271885	0.301725	3.81309	0.153754
ADCY2	7.89426	13.1914	13.7891	1.39923	3.19469	4.89236	2.52014	2.56175	0.58715	4.86583	0.78629	0.816348	0.501493
ADCY3	48.4107	6.51505	17.2391	9.81485	8.18602	71.2178	10.6411	6.30076	28.0384	21.0199	6.60576	7.91397	5.0965
ADCY4	6.20504	3.19876	0.727094	1.03546	0.277938	48.5721	0.359825	0.957488	0.784194	0.924702	0.448307	1.80582	1.70329
ADCY5	114.043	31.1369	10.1832	16.4642	11.431	27.8277	12.4344	6.792	14.3518	15.3627	10.1187	6.68477	13.1696
ADCY6	54.1753	67.2168	65.4738	46.9803	65.039	27.5164	46.68	18.2868	9.91041	14.3311	21.634	17.6122	17.1437
ADCY7	12.9303	4.21649	9.81823	7.84447	3.92368	9.29017	9.70653	5.40178	30.3465	5.13534	5.04404	1.53062	11.8119
ADCY8	0.013716	0.0247984	0.370624	0.0134582	0.00713463	0.41556	0.00977453	0.00483604	0.0125558	0.00287806	0.010616	0.111186	0.00286165
ADCY9	44.125	17.2576	11.0433	3.3085	14.6306	10.3995	4.46397	10.721	3.77153	2.14651	3.02322	4.72535	1.38385
ADCYAP1	0.906346	0.011084	0.00854675	0.00629739	0.00475011	0.00814419	0.0053201	0.00297349	0.00552694	0.018505	0.00412432	0.00953123	0.00885047
ADCYAP1R1	0.481908	1.83476	0.247955	0.100976	0.0816372	0.800529	0.123878	0.148122	0.282244	0.133723	0.192126	3.45099	0.121152
ADD1	146.388	88.49	72.5105	80.5773	64.0533	89.6881	61.7635	75.6336	39.4974	22.6158	11.0275	31.4299	32.3247
ADD2	0.743928	2.76368	1.15195	0.759647	0.647488	5.57902	0.946743	0.662066	0.364721	0.394038	0.431056	0.942875	0.61279
ADD3	17.577	8.99897	8.15496	20.5488	2.84467	18.7033	16.1751	11.4779	16.1401	3.15447	1.69719	17.6065	3.92101
ADD3-AS1	0.849312	0.661098	0.252705	0.657488	0.04631	0.532057	0.060433	0.27614	0.197156	0.197192	0.757878	1.14514	2.36709
ADGB	0.0889592	0.0347599	0.265932	0.101382	0.0246742	0.283037	0.0320554	0.0563971	0.0166072	0.0139707	0.0442399	0.0190419	0.018944
ADGRA1	0.705333	0.29572	0.0263008	0.0301845	0.028047	0.326577	0.0274434	0.112422	0.0870471	0.189111	0.0194498	0.0204727	0.131892
ADGRA2	620.919	160.674	53.9927	71.8726	80.3282	196.9	70.0596	136.34	55.0441	93.2036	11.4303	46.4704	48.7653
ADGRA3	16.6933	10.624	10.9949	7.44683	7.93102	9.12577	7.99481	6.76808	1.87146	2.70946	8.54136	4.51183	2.78725
ADGRB1	3.1383	3.93499	4.67152	0.673075	7.12388	14.7647	2.35787	4.21768	5.99458	2.71481	0.891071	5.29525	1.22226
ADGRB2	5.44685	27.2327	15.4491	2.62982	5.52039	12.7057	6.91971	1.68216	6.68033	4.03263	3.02021	3.23534	4.44496
ADGRB3	0.27309	0.153219	0.0102147	0.0143827	0.901071	0.117288	0.0122084	0.184508	0.0139764	0.120206	0.13474	0.00803012	0.0570659
ADGRD1	15.846	0.916428	4.01838	1.37592	0.666917	7.2661	3.22518	3.01129	4.33115	1.64705	1.0108	3.05504	0.629711
ADGRD2	0.656152	0.244235	0.0294491	0.0237183	0.021303	0.11683	0.526454	0.122199	0.0623446	0.122151	0.0375629	0.0206231	0.0169773
ADGRE1	0.477827	0.111123	0.83629	0.173761	0.0168432	0.199366	0.0218099	0.0354796	0.0237874	0.0274045	0.0197381	0.0284775	0.0280926
ADGRE2	1.24095	1.68228	1.34785	0.41011	1.42638	2.01627	2.99456	0.687639	7.52329	1.22268	1.69361	0.375164	0.379227
ADGRE4P	0.906341	0.0110844	0.00854717	0.00629791	0.0047504	0.00814462	0.00532024	0.0029736	0.00552726	0.0185061	0.00412449	0.0095316	0.00885077
ADGRE5	122.293	100.946	44.0227	23.0229	60.2308	134.88	46.6755	19.4075	145.523	44.8852	51.3833	21.7026	55.0278
ADGRF1	4.46899	2.42015	14.4214	3.99936	11.3312	0.947041	0.572111	0.488812	0.418233	0.383052	6.52882	4.84234	1.17856
ADGRF4	0.0110876	0.212759	0.483439	0.00950294	0.79595	0.0478676	0.00969734	0.00149032	0.212204	0.0144651	0.162526	0.0122945	0.0267165
ADGRF5	2.3161	1.54124	2.1893	1.88425	2.25111	21.367	2.33794	1.06706	3.44141	4.63058	0.98906	1.62733	1.35765
ADGRF5P1	0.0407883	0.0494761	0.847774	0.00308705	0.00295197	0.0334284	0.00260292	0.00139125	0.00602	0.000797687	0.00527975	0.00578221	0.000620815
ADGRG1	8.38549	44.7157	42.314	50.3628	38.4097	23.6644	29.855	22.3205	10.4639	4.84298	18.4978	50.7129	7.45478
ADGRG2	0.0353761	0.00783248	0.0529188	0.00458595	0.00457309	0.00143643	0.00303452	0.867824	0.00128391	0.013249	0.00170844	0.00160556	0.00457191
ADGRG3	0.698248	0.728912	0.0266101	0.0291393	0.0252448	1.46991	0.0324035	0.237909	0.429332	0.122214	0.0298632	0.0376755	0.132542
ADGRG5	4.10373	1.98578	0.546583	1.69947	0.842961	1.3032	1.36385	4.0508	15.4269	1.21866	1.51631	1.89135	1.05045
ADGRG6	3.57366	1.29989	2.41255	0.0926209	1.20568	3.11291	1.19462	0.33353	0.436446	0.188767	0.263556	6.58241	0.303353
ADGRL1	46.4392	18.7565	12.1622	17.7488	5.61867	11.1938	8.91715	3.52645	6.08138	9.51761	4.22449	13.1102	5.70353
ADGRL2	105.297	6.36107	5.25209	8.22557	8.83104	36.6751	14.1222	17.455	9.90417	4.50407	4.56092	11.7352	4.07649
ADGRL3	0.447633	0.328053	0.158574	0.902602	0.0315552	4.77517	2.73696	0.143134	0.158865	0.136316	0.0728393	0.0293073	0.0789972
ADGRL4	4.27695	4.76366	1.78292	1.58587	2.4746	41.3613	4.30607	1.98019	3.54008	5.74427	0.808744	2.81706	1.55832
ADGRV1	2.06224	2.85972	15.7933	4.58437	8.22611	1.12	5.40905	1.00115	0.547269	0.858646	3.11987	2.28823	1.13001
ADH1A	0.611149	0.0390044	0.0241031	0.0290771	0.904541	0.0551255	0.0258516	0.0309044	0.0602386	0.00885554	0.145161	0.0324091	0.03358
ADH1B	11.3979	0.539576	0.506414	0.168602	0.494039	8.80223	0.305608	0.849498	1.79161	1.96743	0.219347	0.462048	0.495744
ADH1C	0.588702	1.14433	1.09787	0.20673	2.03754	0.726094	0.340995	0.469222	0.832957	0.271315	0.0793286	0.0622137	0.1427
ADH5	78.2558	25.954	29.4894	26.9355	29.7805	31.4644	37.7562	12.9817	21.0124	12.369	14.5074	23.7361	21.7578
ADH5P2	0.435145	0.717343	0.213391	1.80571	0.034063	0.1754	0.0583081	0.0388368	0.0231356	0.0751415	0.308305	0.0526669	0.0625538
ADH5P3	0.0837985	0.100639	0.0352803	0.031806	0.0188229	0.563463	0.0135003	0.0254812	0.184631	0.0230189	0.766864	0.00810709	0.144588
ADH5P4	0.658903	0.309219	1.79415	0.106845	0.0487109	0.632726	5.91848	0.0753486	0.049358	0.146232	0.0709255	0.0670479	0.122054
ADH6	0.00372118	0.00739364	0.00902216	0.0154889	0.0082073	0.00330411	0.00415294	0.0232899	0.00224289	0.00590559	0.91284	0.00264158	0.00178972
ADHFE1	14.9317	3.36916	2.39428	10.5672	5.9751	9.79643	0.617448	3.81665	6.0621	3.74202	3.06063	6.65785	1.0094
ADI1	141.858	200.247	185.289	123.873	141.795	66.8481	126.046	53.0213	43.9924	42.4037	69.7993	31.7028	53.1249
ADIPOQ	0.0367493	0.15711	0.00580209	0.00639604	0.00563648	0.0228237	0.00652819	0.0613177	0.0150788	0.0977593	0.563057	0.00817946	0.0135619
ADIPOR1	14.3246	24.5006	45.0145	29.9379	29.0958	20.9462	12.2635	7.82655	9.68931	2.78726	15.094	11.3941	13.1257
ADIPOR2	35.593	32.3754	31.6486	31.8694	19.3147	9.18763	34.7996	11.2033	12.1742	10.059	23.2038	9.80043	8.77089
ADIRF	684.092	396.985	15.3778	140.564	77.2389	511.614	268.322	112.583	26.0192	170.859	33.0969	134.297	45.9507
ADIRF-AS1	63.4619	15.1135	5.53528	6.99501	5.33645	38.3502	19.6965	6.90577	4.14435	9.05116	1.82344	10.2786	7.30792
ADK	11.1106	7.13227	12.3764	17.1048	18.1534	16.2344	16.2361	2.92128	9.6181	4.87822	7.80758	12.0792	8.34777
ADM	0.892949	1.07749	3.69549	1.69858	3.80837	3.58849	0.210433	0.815632	1.18392	3.13028	3.51299	1.06128	1.3241
ADM2	1.33258	6.69007	10.8206	1.87239	8.5594	5.47494	4.35938	6.64719	1.44916	1.83899	1.76637	2.25677	0.932193
ADM5	4.58269	10.8701	1.27039	0.29705	2.99115	10.8038	0.532308	0.941609	1.07818	2.58994	0.423447	0.167663	0.4516
ADNP	68.2666	19.4526	64.0113	75.188	48.8891	25.5117	39.9869	26.6102	22.2857	12.6782	19.68	27.1426	11.297
ADNP-AS1	0.0117702	0.334976	0.0142884	0.0210356	0.35781	0.0061527	0.00791229	0.0152079	0.0360889	0.0251662	0.167288	0.988283	0.0140213
ADNP2	14.9123	3.90886	9.18057	30.595	15.0141	23.469	7.42778	7.14684	10.5094	5.7619	9.31573	4.42906	8.32937
ADO	30.3291	14.4679	17.0164	14.8317	22.3122	9.47237	7.71103	5.21468	10.0043	10.252	8.40932	7.28879	8.69021
ADORA1	0.698506	4.43384	2.64379	2.16921	0.610249	0.732314	0.552252	2.05449	0.412183	0.203236	3.32092	2.94501	0.224003
ADORA2A	0.232542	0.270601	0.117537	0.0325947	0.0452225	0.0537358	0.0257912	0.0695791	0.0416804	0.0575802	0.0184405	0.0200296	0.0146653
ADORA2A-AS1	0.051707	0.103993	0.0189737	0.264507	0.011109	0.490974	0.0129046	0.0607168	0.0284928	0.0800328	0.258479	0.606312	0.0117988
ADORA2B	0.284985	0.449815	0.536745	0.673748	0.376679	0.795917	1.57	0.169319	0.0679433	0.0864746	0.169565	0.739994	0.0788191
ADORA3	2.9761	2.3138	0.673126	3.88693	3.39526	6.79969	2.78408	1.95387	13.2923	1.42849	1.63735	0.671827	1.1872
ADPGK	4.27986	5.90217	19.6834	35.4616	19.198	5.48958	9.70345	6.95179	10.6514	1.75227	6.63597	5.86222	9.42829
ADPGK-AS1	0.0333267	0.0450721	0.153861	0.00592049	0.519304	0.0859711	0.00573962	0.00772591	0.0477019	0.00786686	0.0803482	0.00586964	0.00129283
ADPRH	8.19467	14.2321	13.9235	7.2181	8.8014	3.29576	5.3829	7.22713	3.55779	3.88382	5.49863	1.4203	5.36395
ADPRHL1	3.55301	2.31511	4.66234	2.91186	9.30971	3.53848	3.44655	1.5222	0.280411	0.304999	0.603832	0.103673	0.447826
ADPRHL2	41.5196	30.0152	24.9065	32.6889	29.6811	27.2194	21.3834	8.01111	20.9071	16.1068	62.8183	22.6712	13.0714
ADPRM	2.4339	2.26934	2.72656	6.03716	2.74341	1.74272	0.87736	1.82105	2.23408	0.71656	0.524237	2.51502	0.358599
ADRA1A	2.65804	0.592834	0.676829	1.71925	0.471235	0.595576	0.0707679	0.168694	0.125408	0.147115	0.291269	0.204337	0.278642
ADRA1D	4.80113	1.03794	0.119432	0.851675	0.143824	0.964325	0.700255	0.202545	0.276056	0.531126	0.187191	0.118019	0.066475
ADRA2A	17.353	13.8406	38.351	6.97642	6.00054	42.4716	2.14065	12.3304	16.5808	9.54868	4.53312	2.37893	3.49411
ADRA2B	1.36059	0.997272	0.248807	0.0495019	0.0427383	0.73239	0.387081	0.352426	0.229535	0.277656	0.113297	0.108314	0.100392
ADRA2C	26.1732	8.35532	9.58464	4.80603	4.13969	7.14722	4.80318	1.31598	2.20348	1.71854	1.03412	4.674	1.04456
ADRB1	1.18558	1.75064	5.84665	23.0008	4.32565	0.902167	2.94914	0.7834	0.544005	3.10051	3.18343	2.80439	0.623673
ADRB2	2.24837	3.30864	7.88469	9.06237	20.1943	5.24007	9.39434	1.66161	2.25694	1.59314	6.59546	1.31532	1.24474
ADRM1	49.3033	103.586	102.275	78.2358	55.767	40.9562	82.5364	18.5137	69.7102	34.0466	85.1769	18.9167	32.976
ADSL	39.0553	32.5804	28.8609	36.3366	15.4167	13.5663	15.2895	7.49108	13.8554	4.36079	6.64721	13.4363	5.10362
ADSS	27.3323	9.25678	21.5162	23.7587	20.7166	28.2094	13.6548	8.01196	7.5796	1.97213	2.53496	4.55966	3.89697
ADSSL1	4.25746	1.73007	4.48295	3.89417	2.94768	2.65905	3.6251	2.09331	0.832186	1.6657	0.839677	3.82475	2.14788
ADTRP	0.362098	0.00746629	0.00536789	0.00680208	0.00513285	0.0669765	0.00638356	0.0484096	0.382966	0.0888122	0.00517453	0.00836312	0.00604805
AE000658.22	3.14595	2.68308	6.53429	2.26926	0.79669	2.4545	0.50845	0.73057	1.79106	0.665909	0.367814	0.893985	1.15845
AE000662.93	0.427342	0.423881	0.0590256	0.481538	0.288554	0.493642	0.070348	0.111129	0.358097	0.578851	0.490118	0.0641175	0.153357
AEBP1	4506.79	1885.07	128.498	293.603	379.661	1272.73	511.61	767.991	267.22	635.044	93.9842	164.037	382.769
AEBP2	33.4536	13.1367	5.144	17.3359	11.7218	16.0174	18.0687	8.18335	19.4366	7.97657	4.99904	11.1261	4.40022
AEN	27.3835	33.6847	13.7406	23.3885	26.7887	13.4629	10.4971	3.35161	10.7944	9.82358	10.0333	3.83851	8.21247
AES	507.846	608.735	419.372	261.786	283.281	247.417	228.192	149.616	188.619	165.682	76.0367	154.036	130.38
AF001548.3	3.35544	1.4765	0.0714987	0.233667	0.0893284	0.688745	0.0678838	0.198966	0.127671	0.351101	0.18082	0.0641762	0.094204
AF001548.5	0.753564	0.227253	1.02919	0.0259542	0.0195344	0.68871	0.0203205	0.0144359	0.957643	0.163143	0.0262164	0.0210696	0.0529676
AF011889.5	0.00535247	0.0019866	0.00498364	0.00252716	0.00249823	0.00218875	0.00221129	0.0108663	0.00169148	0.017147	0.00235515	0.943367	0.0028253
AF013593.1	0.00293656	0.0728385	0.00557174	0.00426443	0.708424	0.00283164	0.00328248	0.0408703	0.00399027	0.00353032	0.134585	0.00363102	0.0132444
AF038458.5	0.512722	0.03602	0.0333473	1.01166	0.0257902	1.33405	0.0257962	0.0174865	0.0692771	0.212507	0.238238	0.0235908	0.459512
AF121898.3	0.134222	0.163556	0.0253986	0.485629	0.0111243	0.00702313	0.0100589	0.0339535	0.00962981	0.00497776	0.0386689	0.00896903	0.06679
AF127577.10	10.9789	3.64159	17.4359	16.7473	16.8988	7.05656	9.94052	3.07848	5.45582	2.86063	5.15929	10.5644	7.18179
AF127577.12	0.22339	0.267957	0.0162743	0.0664669	0.0521839	0.0191025	0.0227831	0.216262	0.025759	0.0550061	0.0184641	0.0116032	0.00474815
AF127936.3	0.100675	0.0332185	0.0412793	0.0466026	0.0194637	0.125885	0.235919	0.0174053	0.239697	0.0235235	0.0493891	0.0239968	0.0429458
AF127936.9	0.71331	1.13403	2.28676	4.79086	0.0699781	0.288676	1.48366	0.74445	0.76447	0.40012	1.87496	0.182171	0.266555
AF129075.5	0.0221416	0.135535	0.0431098	0.0716288	0.00677194	0.646746	0.00740695	0.00629639	0.0051424	0.0310604	0.00989308	0.00688643	0.00738143
AF129408.17	0.0818507	0.00628972	0.00245165	0.00320517	0.00352043	0.0238131	0.746481	0.0302507	0.00415682	0.00504898	0.0799805	0.00255564	0.0103954
AF131215.1	0.0666558	0.00959882	0.00557559	0.00771749	0.826669	0.0188157	0.934846	0.0166927	0.00560916	0.00230115	0.0928887	0.00479529	0.00783419
AF131215.4	0.0432266	0.0109256	0.0110055	0.00713311	0.00510398	0.532311	0.00752472	0.202917	0.0817027	0.0763413	0.00882611	0.00546007	0.00752282
AF131215.8	0.318753	0.130659	0.0185441	0.0144765	0.465144	0.078764	0.87916	0.0271419	0.00800299	0.0189506	0.0138778	0.0124257	0.014101
AF131215.9	1.87498	2.91848	6.83333	2.98376	3.56875	2.84327	0.864085	1.20645	5.42159	3.54884	0.652917	2.62456	0.658982
AF131216.5	0.940881	0.175302	0.216981	0.651109	0.343124	0.252383	0.0432949	0.0873693	0.127882	0.0286127	0.0983523	0.0217123	0.0129967
AF131216.6	0.00285234	0.0124585	0.0812446	0.00922517	0.00655403	0.00286894	0.00513537	0.00312826	0.00296744	0.00462887	0.00389314	0.00306181	0.861982
AF131217.1	33.5571	1.59055	2.43826	1.20369	0.949462	2.65785	3.90164	0.46952	0.62905	1.14729	0.871559	0.394792	0.189251
AF186192.5	0.0813142	0.262567	0.0306691	0.0452757	0.0259179	0.404771	0.475894	0.0568398	0.222824	0.0259919	0.313554	0.0385496	0.0158319
AF213884.2	1.07924	1.50796	1.51674	0.410999	2.95024	1.11805	0.11172	0.978758	0.901163	0.618948	0.349524	1.06406	0.392609
AF230666.2	0.101299	0.64625	0.0472049	0.025483	0.347345	0.0491275	0.0271232	0.128477	0.0454138	0.0507802	0.147392	0.0385286	0.345576
AF241726.2	0.0760244	0.0632565	0.0585997	0.213145	0.0228608	0.400472	0.0240685	0.034546	0.0286952	0.0209572	0.0261803	0.0102186	0.0209754
AF277315.13	0.701629	0.250936	3.47719	2.09741	1.00677	1.57604	0.989205	0.144872	0.146795	0.137606	0.237476	0.085842	0.148227
AFAP1	25.9383	15.7874	12.2815	10.9159	12.7989	9.39088	11.1286	3.92518	9.2733	4.60337	5.5769	2.5381	4.84166
AFAP1L1	1.61586	7.28408	0.271858	0.461087	2.90847	5.91258	3.45047	2.37975	1.78	2.28979	1.63894	0.587435	1.41967
AFAP1L2	3.84071	2.046	3.16398	6.0762	1.76723	18.7719	3.07511	1.96705	2.51171	1.54933	1.99369	0.375928	0.861209
AFDN	9.84794	10.1261	43.2419	42.7175	24.5714	9.50884	26.5615	13.6406	6.67193	7.05516	22.9176	16.316	6.82344
AFDN-AS1	0.189379	0.132957	0.302854	0.0331305	1.01262	0.0988662	0.434439	2.25297	0.225451	0.38485	0.644166	0.0342038	0.254113
AFF1	29.7614	11.2243	30.5442	18.9498	45.5672	15.1448	28.8011	15.5824	29.145	16.5961	15.8308	17.5809	8.27176
AFF2	0.520675	1.06305	1.58308	0.0564896	2.07807	0.510366	1.2015	0.124766	1.19024	0.099768	0.659385	0.536553	0.376074
AFF3	1.1938	3.34526	8.13882	7.41423	6.51229	6.88277	2.61368	0.498913	2.71967	1.89763	1.54266	0.564172	0.676098
AFF4	30.178	15.5265	20.7108	21.2965	40.3445	10.9419	9.59395	27.6065	15.1329	2.7138	17.2401	7.19367	5.52075
AFG3L1P	9.82506	3.21529	3.68888	3.99008	3.20177	7.4084	1.6672	1.30528	3.51479	1.57655	0.441547	1.58761	0.577534
AFG3L2	23.0247	42.8831	46.4818	19.3315	36.1445	16.3102	14.9882	8.36772	6.08685	7.26979	19.3682	15.0103	12.7332
AFG3L2P1	0.249766	1.1867	0.0579752	0.0427395	0.0384736	0.110094	0.0298859	0.0176565	0.0230656	0.0881862	0.0190078	0.0573427	0.0791046
AFMID	13.5949	56.4252	45.2655	20.8895	56.4087	23.9153	54.401	10.798	11.6815	6.20831	24.6896	10.9048	3.81778
AFTPH	19.0556	23.3769	70.1429	50.5926	48.404	28.0324	36.175	26.0025	29.45	7.46583	25.0323	15.2405	13.0295
AGA	4.32959	6.59762	11.282	1.97852	2.54613	8.07503	13.0455	3.33768	3.66202	1.88789	2.62473	5.46561	1.16768
AGAP1	5.76943	15.5461	23.315	16.7848	13.7123	5.37513	15.794	2.66038	7.41272	3.83644	5.28204	7.4127	1.09903
AGAP1-IT1	0.429622	0.230884	0.0316917	0.0223427	0.331179	0.1182	0.439253	0.0214627	0.0491162	0.0454223	0.246309	0.0229863	0.011532
AGAP10P	0.493788	0.320179	0.0392553	0.383898	0.0462922	0.271695	0.077214	0.127628	0.627548	0.138234	0.323164	0.126581	0.0245237
AGAP12P	2.00667	1.71168	0.488423	4.91709	1.12005	0.255992	0.4899	0.729311	4.5428	0.778691	0.155832	1.0264	1.77716
AGAP14	0.179215	0.0908836	0.0169114	0.0171287	0.0126349	0.206798	1.21677	0.0487056	0.0966815	0.0628357	0.0194847	0.0137313	0.0182192
AGAP2	2.93862	11.4533	0.757013	4.04559	2.55566	8.23812	2.2868	1.70434	8.68283	1.37078	1.87326	0.414224	3.67946
AGAP2-AS1	7.72979	7.69256	3.03683	7.10575	3.14442	9.58403	2.49757	1.16789	2.79895	1.65168	1.01282	1.32537	3.25233
AGAP3	59.5608	84.9031	42.8197	53.4609	31.4765	30.2089	58.0706	25.0753	21.8738	13.8067	11.029	28.3593	7.35519
AGAP4	6.97129	10.7718	7.85517	11.7489	15.8205	13.2929	5.64004	1.97521	2.00661	2.48199	9.84963	13.2095	3.37632
AGAP5	0.00713179	0.00407235	0.0323991	0.931911	0.00350512	0.00799468	0.00248846	0.000633849	0.00359171	0.00034106	0.00338356	0.00191081	0.000636839
AGAP6	35.7456	31.4675	21.7821	37.7761	24.9639	21.1803	25.5406	14.3482	5.18889	4.46105	15.1238	19.1143	9.30774
AGAP7P	0.0506293	0.337296	1.53666	0.0712911	0.0166931	0.642182	0.0148359	0.012331	0.145933	0.03214	0.101779	0.0161003	0.0221331
AGAP9	10.5592	2.23919	1.80465	3.45765	1.49313	3.47102	1.29362	0.380016	2.52337	0.908468	1.77891	2.74396	0.346865
AGBL1	1.64363	0.107992	0.01191	0.0119668	0.0099884	0.0775698	0.0117851	0.0185359	0.0340593	0.0220632	0.0168685	0.0142153	0.0194135
AGBL1-AS1	0.773502	0.015158	0.00600569	0.0063226	0.00567625	0.0829814	0.00621059	0.0146415	0.0253686	0.0228335	0.015037	0.0102368	0.0160263
AGBL2	0.119544	0.253494	1.36966	0.0207867	0.0171028	0.0493647	0.0172524	0.0446574	0.569007	0.27696	0.161761	0.0690509	0.0313544
AGBL3	0.802999	1.05072	0.40323	0.23998	1.10938	0.890933	3.46096	0.413051	0.257716	2.12552	0.419131	0.740066	1.08632
AGBL4	0.0432484	0.00645348	0.251248	0.671283	0.00912588	0.0725743	0.00934561	0.0365077	0.00917342	0.0401704	0.00609015	1.83222	0.0125554
AGBL5	29.0969	62.8984	44.2066	37.4755	31.4553	23.2664	19.1795	18.7852	8.18128	9.28179	11.2192	17.6063	8.34751
AGBL5-AS1	0.407652	0.366773	0.290614	0.304895	0.0488543	1.11029	0.0360445	0.203855	0.231751	0.134491	0.462594	0.256284	0.145904
AGER	2.29995	2.68953	1.37049	5.31652	0.645022	1.71805	3.46109	1.76395	4.1031	0.677791	1.19293	2.36828	0.39329
AGFG1	30.9282	6.13535	17.2125	16.485	28.2082	14.0652	14.3123	9.928	8.20477	14.9007	10.2632	4.62811	3.72853
AGFG2	11.1957	25.6902	34.1793	13.7813	10.1683	10.3451	5.16027	5.76685	0.994921	2.01394	1.28751	3.35078	4.06586
AGGF1	13.7333	5.88853	13.8316	11.6615	21.4239	7.85757	8.32107	8.56387	8.63473	9.61864	3.77014	13.2317	2.46342
AGGF1P1	0.415283	0.020718	0.158904	0.0525113	0.0368122	0.0312884	0.0318708	0.0874803	0.0302342	0.0417793	0.0428853	0.0333552	0.0168774
AGGF1P10	0.945799	0.0350533	0.301266	0.0939139	0.0653309	0.0530804	0.0557749	0.157406	0.0524483	0.073369	0.0772937	0.0592116	0.030054
AGK	5.89589	5.79044	7.73676	5.56709	5.91672	6.89132	6.26267	3.21015	4.01443	2.95684	1.791	0.857219	1.10947
AGL	12.8693	12.4265	7.18643	12.3237	10.0662	10.5629	9.09663	2.20359	8.82465	1.60962	2.25353	5.3179	1.25906
AGMAT	0.938853	0.929026	1.16269	2.85709	1.78594	2.41021	0.850621	0.339881	0.2435	0.223112	0.830113	0.128362	0.300601
AGO1	22.1716	8.29297	15.9272	11.7233	12.4935	31.2576	13.3498	13.7775	17.3914	4.39939	6.40814	14.5354	5.27229
AGO2	24.8815	7.19582	33.9854	23.8497	14.2969	20.8598	25.4847	10.6582	15.2871	3.33251	3.93556	4.74854	5.48416
AGO3	12.5638	10.0353	18.0254	11.9238	10.2377	10.3134	15.3707	11.1893	10.2736	9.14211	4.15642	2.79401	2.97441
AGO4	23.9072	7.37735	9.77625	10.5516	12.8114	10.9499	10.8432	5.57654	6.04194	5.85882	6.03583	7.08021	4.18984
AGPAT1	127.027	42.8574	27.0329	60.1302	23.3522	72.5868	35.8237	9.92472	18.0755	20.9753	37.2367	31.0615	9.91562
AGPAT2	65.0355	105.369	75.5061	54.3853	47.3212	38.8199	34.2848	30.8184	24.03	28.2486	20.4024	22.9155	4.86368
AGPAT3	13.598	39.1234	67.2032	63.5813	70.1034	33.559	24.3298	8.93001	41.5035	15.0601	23.639	5.13118	10.238
AGPAT4	20.6293	17.4813	1.53133	2.5847	0.494649	4.35423	3.95877	2.87614	5.34659	3.65095	1.51009	4.96558	0.61636
AGPAT4-IT1	0.8166	0.030628	0.0147883	0.0143497	0.0105503	0.0476852	0.0130536	0.0214027	0.0206151	0.0087571	0.0141378	0.982253	0.00517984
AGPAT5	1.86413	2.05044	12.2481	7.85614	7.6322	1.14924	6.31739	0.977028	4.81481	0.74273	1.29354	2.43428	0.619939
AGPS	14.0925	2.61532	3.3364	3.38859	2.17991	20.4165	7.57089	1.83012	13.2071	3.53023	4.38476	4.07824	1.36939
AGR2	14.8115	169.061	785.277	146.088	519.211	24.3445	100.043	50.6294	8.14301	15.6523	393.052	61.4354	32.2517
AGR3	1.62177	3.12143	73.9917	6.23659	53.711	2.19879	10.7469	9.73863	1.01711	1.5633	21.8989	1.59367	7.56018
AGRN	7.21074	12.7381	55.8918	16.898	25.8099	5.80306	13.7966	3.8836	2.32416	5.60076	17.5324	20.2263	2.28446
AGRP	0.0794855	0.0654387	0.00368375	0.00463334	0.0039535	0.731733	0.00561122	0.0134154	0.0528338	0.0160913	0.00370585	0.00568104	0.013734
AGT	2.24225	2.11837	3.6656	5.04319	0.753352	9.24071	9.11648	1.16942	0.565606	0.510222	8.22445	0.525088	0.825264
AGTPBP1	0.962779	3.27606	5.23003	1.39664	2.24341	4.08448	1.61031	0.614557	0.680409	0.320913	3.31514	1.13324	2.13203
AGTR1	0.51532	3.26951	2.78402	0.433871	3.70641	0.730663	1.40711	0.397807	0.213502	0.62715	0.766468	0.118935	1.02923
AGTR2	0.111676	0.518526	0.0198795	0.0193668	0.0129653	0.0581388	0.0169724	0.0392715	0.0489323	0.0524971	0.0230176	0.0193388	0.0594171
AGTRAP	44.2278	142.845	147.595	101.005	80.5003	42.3936	76.265	32.4548	46.8204	24.0082	61.2737	35.4599	20.1511
AGXT	0.0653665	0.0223894	0.822515	0.00567022	0.0119738	0.0479673	0.00472512	0.00394507	0.00212226	0.00600949	0.00273228	0.00225087	0.00233287
AHCTF1	5.31764	6.25203	11.9326	24.6094	11.2996	18.993	18.0893	6.26678	14.8746	10.8686	14.3408	6.78727	4.36827
AHCY	55.7305	44.2562	76.6667	79.5005	66.1386	15.845	26.8882	23.5168	19.2324	8.35802	14.0349	15.9409	6.89121
AHCYL1	78.9816	47.8798	67.2997	66.1964	62.8124	51.6058	39.2976	19.5633	42.4866	12.0814	46.8432	31.5532	12.3988
AHCYL2	19.3798	4.75906	23.9376	15.8539	16.3294	7.10354	5.32486	3.77802	4.04706	3.1362	3.28267	3.71997	5.34794
AHDC1	32.0153	18.6008	8.19517	7.59043	2.70376	9.57515	14.3592	8.12697	6.92574	4.27536	10.4969	7.86858	2.26667
AHI1	53.1475	21.1323	46.921	36.8453	16.0373	63.5819	37.6418	18.8655	11.5216	12.3218	20.5025	14.9827	9.49904
AHNAK	221.351	86.2445	146.457	87.0475	169.386	260.482	122.401	87.9723	114.229	36.8473	48.4795	100.751	34.3522
AHNAK2	255.323	65.3659	5.27775	2.2061	13.9162	20.3552	24.2181	9.32005	7.68468	12.1937	7.77765	7.43463	7.92743
AHR	6.97497	9.80847	9.39874	8.74408	14.3578	39.5731	13.1671	10.2016	17.5598	4.86092	2.45771	9.73102	3.16468
AHRR	1.18943	0.129918	0.734234	0.117231	0.048891	0.430672	0.0573498	0.544619	0.98935	0.778376	0.103236	0.773316	0.103372
AHSA1	103.401	35.7196	88.2452	70.4255	82.1849	47.2346	49.962	24.6923	25.7977	6.84519	26.1504	18.331	10.0105
AHSA2	89.5935	42.3442	70.0785	72.5026	63.8015	51.5964	44.7795	37.5658	39.0721	20.8552	33.6258	34.7725	7.41247
AHSP	0.994346	0.401704	0.121422	0.291327	0.0658932	0.211635	0.0408648	0.12841	0.243427	0.388399	0.0328755	0.0436691	0.0360268
AIDA	10.3388	2.22763	9.26726	2.66455	3.01849	1.61847	3.72306	4.68292	3.80523	1.20055	4.08013	1.70677	1.66616
AIF1	28.6611	9.97376	13.4753	13.436	7.54256	53.0281	12.6986	9.11894	61.2861	7.45893	13.9113	5.12789	25.2813
AIF1L	2.1358	11.4413	8.23114	9.76433	4.33367	2.51185	0.757512	4.72113	0.658105	2.53492	2.3494	1.85497	0.705915
AIFM1	12.6832	19.9539	42.1174	51.8032	41.7628	10.0674	15.2983	7.01048	9.65615	10.723	39.6738	14.393	9.85743
AIFM2	32.0366	4.16789	12.9682	9.215	3.12854	10.7889	10.4366	3.65004	6.4474	3.24253	6.661	4.97311	8.28412
AIFM3	0.656812	8.24579	0.713616	3.96889	0.860077	0.913036	1.04865	0.523147	0.345602	2.30209	0.710456	0.53376	0.178073
AIG1	33.3588	42.8361	20.1279	51.8139	28.6943	8.98858	17.7775	7.69727	6.36107	4.6916	7.69843	10.8052	5.14942
AIM1	2.8304	8.2865	20.4512	18.336	24.9662	4.58661	22.0938	2.954	10.6607	2.39727	11.4527	5.70671	1.27793
AIM1L	0.0754071	0.562802	0.876604	0.720803	0.299783	0.170454	0.0413911	0.416286	0.271627	0.0920119	0.370537	2.96088	0.141411
AIM2	0.797861	1.48754	0.155725	2.37583	0.480364	1.08849	0.0691576	0.487151	2.26353	0.232735	0.141275	0.134075	0.28626
AIMP1	37.534	16.9819	14.2742	19.9336	23.3732	17.6389	12.9035	15.3908	22.892	11.6194	10.3022	25.8597	9.29661
AIMP1P1	0.582818	0.743032	0.88546	0.0429844	0.0292344	0.124102	0.259331	0.0228836	0.0585765	0.0165578	0.161064	0.0248974	0.049058
AIMP2	5.73028	16.1311	32.1901	19.6319	33.3222	3.79848	12.8459	16.5007	8.54565	11.147	7.12809	6.12909	7.89959
AIP	160.561	84.35	18.4626	29.2825	26.4194	128.095	47.733	29.0958	69.3043	12.2833	6.18774	34.8876	40.3372
AIRE	0.0806714	0.00264154	0.00156376	0.00163083	0.00153351	0.00672118	0.00193919	0.0785921	0.00508105	0.0197333	0.00216336	0.00195474	0.795774
AJ003147.11	1.30806	0.328385	0.749621	0.702942	1.78987	0.221424	0.0343801	0.255689	0.541655	0.121274	0.874771	0.0384867	0.0334416
AJ006998.2	0.154232	0.0264398	0.00953323	0.0172421	0.779979	0.311604	0.0135945	0.461479	0.00773407	0.0187674	0.108957	0.00726443	0.0831729
AJ011932.1	23.6613	0.918723	2.20113	0.273698	0.889974	0.820951	1.21317	0.475387	0.30769	0.565156	0.355509	0.0947869	0.222562
AJ239322.1	0.0107813	0.00533796	0.00351821	0.00399208	0.00328775	0.0133677	0.00426713	0.00432097	0.443111	0.00845406	0.48874	0.00469039	0.00613151
AJAP1	8.11247	3.4554	0.553763	2.07741	0.376948	0.916416	1.17456	0.836788	1.4605	2.7868	0.471429	0.422921	0.354591
AJUBA	16.3253	4.39689	0.601835	0.728516	3.01343	7.06888	2.18814	0.851948	4.03428	1.33597	1.07216	7.53704	2.84559
AK1	25.6762	6.81348	11.1966	11.5647	3.61131	25.3149	14.0608	3.51307	6.25702	7.64728	2.99343	5.49258	0.858633
AK2	39.1244	79.5514	34.5467	59.0008	50.7715	25.5112	37.638	19.4864	10.0122	4.56974	38.438	16.2842	5.0653
AK3	25.1479	13.0865	11.0277	17.2587	23.649	18.1567	10.1	3.08471	14.4332	1.87004	5.19309	14.9352	3.05712
AK4	6.36073	9.7843	11.8418	14.7865	29.4101	3.89845	7.78429	2.25534	2.2202	4.43764	5.2466	2.38101	5.593
AK5	1.62481	3.34971	31.4445	4.27095	3.39828	1.32215	1.44408	0.61958	1.71679	0.57552	7.16036	1.5555	0.517797
AK6	3.29251	2.04272	21.962	7.29389	23.59	4.21867	12.1715	1.95044	2.78852	1.1479	4.51386	4.08479	1.94315
AK8	2.46299	0.684346	2.29222	0.374178	1.80858	0.488093	0.428374	1.27087	0.108126	0.260675	0.399556	0.212717	0.209265
AK9	0.69181	0.362432	0.668192	0.111225	2.50019	2.38433	1.18412	0.177558	1.6201	0.10708	0.92506	0.12035	0.147558
AKAP1	75.4729	46.388	92.1278	99.1214	64.6618	25.5189	59.5006	28.0304	21.3974	26.5077	24.6702	35.5004	9.10246
AKAP10	20.5237	9.86746	9.01257	18.3399	14.8803	18.0053	10.4084	5.01806	11.828	3.47806	5.49005	3.5274	1.62078
AKAP11	67.2853	11.7807	14.142	10.9188	10.2858	18.473	12.1053	11.149	22.124	20.6552	15.5444	27.8069	3.72971
AKAP12	84.937	9.46378	6.10689	4.29917	7.32075	25.2879	14.3322	11.4154	25.4965	9.81213	1.96333	2.69193	8.87297
AKAP13	45.7327	21.6613	29.7094	36.932	39.8171	36.9472	23.692	12.6981	33.2217	22.2967	9.0919	10.1809	17.0188
AKAP17A	30.6863	21.4854	55.3896	51.1742	53.5177	21.4522	38.1429	21.7388	18.9332	16.8123	13.7088	20.7896	17.1692
AKAP3	0.0534601	0.0630446	0.344293	0.689872	0.0227543	0.078921	0.45026	0.195981	0.0157656	0.0407542	0.0130225	0.0158121	0.0160589
AKAP5	1.33344	0.218287	0.0582086	1.01495	0.861162	0.564346	0.0577843	0.721264	1.44908	0.101222	0.0944835	0.29135	1.23441
AKAP6	2.34027	1.41947	0.141256	0.590474	0.106855	0.606052	0.61606	1.10318	0.371279	0.425347	0.626881	0.523099	0.129773
AKAP7	2.01304	4.83395	2.10109	2.43109	2.82153	3.63239	3.20254	0.686274	1.19337	1.72028	1.08058	0.145932	1.13793
AKAP8	16.7764	37.3444	15.0085	41.3278	24.8078	16.7457	8.40029	30.6152	5.35785	11.5025	18.3453	4.78944	3.97875
AKAP8L	134.263	199.091	83.8622	73.0041	74.0044	84.6832	34.3483	44.4022	47.6595	32.1918	62.4686	38.256	19.7661
AKAP9	58.6938	35.1309	60.0897	40.5263	41.8295	39.5237	25.7198	17.3487	26.407	9.19377	9.55966	21.6348	17.3425
AKIP1	30.9835	21.0374	3.95927	8.83301	6.60822	8.87326	11.4419	11.0224	11.5891	2.85674	4.74742	7.02496	12.0227
AKIRIN1	41.1235	8.44451	30.6765	38.8189	27.1377	16.9176	20.2442	16.7638	26.761	7.2357	14.4227	8.31403	5.13992
AKIRIN2	1.55552	2.40168	2.45157	2.72478	4.3749	2.97159	4.87588	0.729321	0.423475	1.29975	0.587324	0.257719	0.346492
AKNA	22.1014	33.6049	10.4918	10.6592	12.4852	64.3473	11.415	18.5917	59.9794	17.2227	22.2146	11.9415	12.9453
AKNAD1	0.701419	0.515764	0.406462	0.202671	1.05143	0.415083	0.0985613	1.15445	6.1951	0.269047	0.683972	0.0821206	0.223924
AKR1A1	102.668	196.235	182.937	124.237	144.763	67.2531	106.627	71.2842	74.5077	21.1314	54.9113	34.4012	48.045
AKR1B1	46.6888	14.6783	16.3052	10.3067	7.52563	8.49344	11.3871	11.072	20.8456	18.3866	3.37294	10.0178	1.91994
AKR1B10	0.0152284	0.00329254	0.00141692	0.00153646	0.00149802	0.00511493	0.00172602	0.0249296	0.68857	0.00737292	0.00226894	0.242834	0.00421153
AKR1B1P7	0.0694092	0.00809153	0.00366235	0.00801153	0.00593562	0.0103827	0.00710672	0.0070738	0.0558413	0.0142806	0.805218	0.00384337	0.00114374
AKR1C1	11.272	17.3141	9.87881	32.0726	4.49114	20.1184	23.8455	5.0655	5.50098	4.22981	30.2675	11.5933	2.35023
AKR1C2	17.832	23.7594	12.5436	13.4309	22.768	22.7235	16.0082	3.57736	5.37532	2.9212	19.8414	18.8797	3.33946
AKR1C3	9.26766	6.6347	10.3539	14.0749	8.71193	18.9535	4.62439	4.45702	3.55045	3.83877	24.8206	4.95306	1.75909
AKR1C4	0.0437178	0.0334749	0.0174004	0.0121064	0.531676	0.211232	0.0137043	0.00811865	0.00998423	0.0475288	0.0156637	0.00754986	0.0478433
AKR1E2	1.4974	4.13006	0.767747	1.85271	0.240469	1.19462	0.758942	1.35462	1.82782	0.753229	0.190393	0.188457	0.243531
AKR7A2	74.5002	68.1496	38.6959	45.245	52.3652	40.0766	47.8697	12.3719	18.383	34.6455	16.207	11.5072	5.9832
AKR7A2P1	0.0713728	0.149642	0.0169245	0.876988	0.0164484	0.456846	0.0198225	0.0298241	0.204362	0.228044	0.0831951	0.524246	0.322285
AKR7A3	1.19628	0.374733	1.44282	1.92072	1.30983	0.210445	0.0315039	0.0640198	0.137381	0.0397908	0.123672	0.0959145	0.0528809
AKR7L	0.903386	0.216053	1.52871	0.0243035	0.151936	0.0907049	0.948111	0.0203978	0.0146559	0.0237592	0.018856	0.024399	0.0347239
AKT1	95.7202	105.618	130.053	153.535	113.107	68.3847	70.6914	37.1135	58.1158	14.2023	29.7311	25.8644	21.8627
AKT1S1	76.1436	102.403	57.9761	54.6507	22.9052	24.3004	51.3519	19.5293	11.909	36.9027	19.329	18.0924	38.5071
AKT2	51.9688	103.518	37.5251	60.4437	48.6197	40.419	43.5844	34.6436	12.719	19.7322	48.1422	19.4971	15.187
AKT3	97.6672	36.515	52.8782	43.0387	66.2047	33.1172	36.6972	10.6213	27.3448	22.068	9.95557	18.2402	6.652
AKTIP	56.5901	6.77525	25.8888	18.6141	18.8553	40.2686	19.2217	13.3402	30.3344	5.13237	14.7595	30.3622	14.8574
AL022237.3	19.524	20.05	32.839	26.143	26.018	9.11255	26.22	13.3643	11.1454	5.36762	11.8964	7.71017	1.60969
AL022341.3	0.529667	1.07052	1.85268	0.604764	0.0412435	2.77378	1.95137	0.338274	0.204437	0.163974	0.249683	0.0385005	0.18111
AL022344.7	0.522054	0.12389	1.80228	0.614993	0.0312634	0.231099	0.488586	0.0667702	0.149601	0.272098	0.597538	0.0276959	0.0721284
AL022393.9	0.00832278	0.0351743	0.00578518	0.00397685	0.00328567	0.00634036	0.915345	0.00456549	0.00297081	0.00162629	0.00231263	0.00293722	0.00735694
AL022476.2	0.489321	1.25158	1.05949	0.33051	1.21783	0.443139	1.98301	1.45255	1.07909	0.816359	0.680807	0.80201	0.394304
AL035610.1	0.641004	0.957613	0.0406923	0.0462729	0.0333011	0.346308	0.519309	0.0946122	0.0359602	0.107849	0.0415222	0.0390249	0.0965317
AL035610.2	0.205367	0.0815531	0.0169067	0.0163938	0.0123679	0.215686	0.207975	0.0511651	0.0810329	0.0593252	0.0194246	0.0128858	0.0199156
AL109761.5	0.805618	0.0610433	0.011319	0.0155466	0.0123772	0.0346065	0.0114116	0.00788909	0.00832173	0.00762678	0.00943089	0.00874028	0.00606889
AL121657.4	2.70496	6.199	8.29884	3.37029	3.08015	7.79661	1.14774	0.744092	3.22614	1.09755	3.01526	1.41545	0.903925
AL133243.1	1.23339	1.00068	1.07468	0.056892	0.376445	1.21578	0.0679154	0.0915631	0.0994759	0.979031	0.625461	0.0444571	0.13423
AL133243.2	0.290067	0.192078	0.133921	0.0384868	0.686125	0.31208	1.5906	0.136006	0.182723	0.0210158	0.488959	0.875886	0.0520523
AL133243.4	0.196914	0.207061	0.0191115	0.0193582	0.0132074	0.0247426	1.1622	0.0178452	0.0534012	0.0301076	0.0478456	0.191984	0.0162207
AL133244.1	1.26393	1.41799	0.971748	0.0820308	1.83402	0.817357	1.66574	0.254411	0.400386	0.341461	1.63508	0.116525	0.199326
AL133245.2	0.275872	0.55458	0.0710223	0.0293624	0.0767513	0.710597	0.0452245	0.117325	0.110268	0.03179	0.0861278	0.841924	0.0491557
AL133493.2	0.335144	0.0655744	0.783781	0.0511454	0.0400686	1.28505	0.0343981	0.0898996	1.02154	0.130288	0.115455	0.0238391	0.0238129
AL136419.6	0.228154	0.298453	1.53514	0.849957	0.0861556	0.36643	0.0524102	0.0903879	0.252199	0.0368754	0.194249	0.932599	0.0769936
AL162151.3	1.12122	0.268151	0.836811	1.3499	0.0485063	0.347106	0.0472074	0.235315	0.191744	0.399161	0.237206	0.175262	0.742405
AL353898.1	0.0505328	0.595178	0.012558	0.0125644	0.905746	0.138498	0.0127257	0.0653486	0.0238826	0.0659987	0.0726826	0.0119231	0.0323605
AL354828.1	0.00130788	0.0181059	0.0127433	0.00155033	0.00154955	0.00182388	0.945657	0.00380829	0.00131365	0.00131994	0.00147664	0.00140491	0.00793838
AL354828.2	0.541973	0.470474	0.271809	0.129773	0.643651	0.261269	0.0545318	0.176425	0.0974642	1.09579	0.13073	0.0422983	0.0838087
AL356053.1	1.68745	0.260457	2.16103	0.0421731	0.0341972	0.156789	0.298059	0.0343536	0.137709	0.0636851	0.0443189	0.05816	0.0216236
AL356585.1	0.83213	0.348508	1.11926	2.64814	0.0325576	0.154836	1.42784	0.236432	0.0581842	0.0824523	0.0777294	0.928905	0.0530361
AL358852.1	0.756941	0.206577	1.04641	0.0291431	0.0246879	0.703717	0.0284856	0.0583391	0.0328456	0.0394212	0.021507	0.0332522	0.0186713
AL365181.1	1.06	0.748199	0.040651	0.847913	0.0523768	0.368462	0.0464933	0.0989107	0.0996926	0.286017	0.130558	0.043105	0.17762
AL450992.2	0.0272411	0.316009	0.0668959	0.0513165	0.0508253	0.568975	0.507228	0.0527724	0.136081	0.131255	0.0495782	0.0235361	0.0182862
AL513523.2	23.4649	18.4913	10.1254	8.45403	2.97239	8.58502	1.9113	7.40912	1.95063	2.04424	1.08998	1.66474	2.83695
AL589743.1	16.5872	15.0521	23.0301	12.6859	6.06383	2.1671	4.00769	4.17721	1.44358	1.64829	2.53926	1.75701	2.84064
AL590762.6	0.311363	0.428696	1.31875	0.0708196	2.68797	0.891648	0.0443309	0.132078	0.050825	0.436236	0.198553	0.387234	0.0415042
AL591893.1	0.0677849	0.0705805	0.0824627	0.0797597	0.751964	0.0697289	1.02479	0.112049	0.0112433	0.0401115	0.0154984	0.602226	0.0717986
AL772307.1	0.0254957	0.105805	0.485859	0.00710063	0.488968	0.705067	0.00636862	0.00541243	0.00490546	0.123264	0.00541669	0.00499633	0.0313419
AL928768.3	11.2214	3.22676	0.550534	1.1343	7.54018	8.65648	3.2193	28.0271	43.6197	19.2663	3.52668	5.53795	1.47327
ALAD	14.0893	4.46956	8.26614	3.81284	6.32481	6.45809	8.0811	4.06866	13.2735	3.36551	3.26987	2.22676	1.29383
ALAS1	17.0507	4.68104	39.7266	16.0082	33.7205	9.95057	17.3788	4.87526	10.807	4.31626	11.7943	4.21469	4.47595
ALB	0.550481	0.033524	0.103844	0.030032	1.38715	0.11798	0.0330743	0.0754214	0.0363132	0.0901555	0.192394	0.0702603	0.279367
ALCAM	28.9717	22.7077	74.9767	36.7977	63.9999	31.6026	41.9534	14.8852	7.60238	14.0403	37.4041	19.5779	2.48035
ALDH16A1	20.3484	58.8511	10.4403	9.46904	7.59826	28.551	7.83373	2.53571	24.622	7.49843	11.7293	10.3073	5.2154
ALDH18A1	38.355	91.1056	181.686	107.614	102.502	44.1773	101.34	38.1041	21.0465	28.4992	38.6302	34.6544	27.2856
ALDH1A1	229.896	14.141	26.144	18.9799	32.1062	111.464	54.0983	39.4102	12.2582	54.4428	17.4305	24.657	5.9716
ALDH1A2	25.4208	2.88636	2.6052	2.96612	1.94845	3.7684	4.86626	1.94061	5.02584	3.367	3.726	7.32983	3.14913
ALDH1A3	91.7672	87.4777	160.13	110.715	125.408	33.6486	79.1124	39.1653	18.5237	14.4786	66.6044	47.3746	21.5949
ALDH1B1	143.492	56.2617	21.6737	47.1012	34.5393	27.0572	25.8806	20.2933	12.3075	4.87721	17.6967	4.42974	10.39
ALDH1L1	19.6227	62.015	63.464	33.8375	33.5559	6.76755	9.05861	10.5816	3.96086	3.78189	15.5538	26.6558	14.1448
ALDH1L2	7.26952	0.544322	0.197072	0.116144	0.493371	1.07061	1.82477	7.27568	0.703701	0.621547	0.150789	0.308344	0.424133
ALDH2	32.5777	18.2012	15.3141	7.24488	3.44381	23.9851	9.11797	6.30101	21.0573	4.64781	11.586	12.6816	14.8415
ALDH3A1	0.0184147	0.323169	0.611251	0.012614	0.00895028	0.0176705	0.00817178	0.0601086	0.00608954	0.0125348	0.00761146	0.89102	0.0223941
ALDH3A2	47.2467	16.5317	45.404	58.5451	52.8597	39.0156	27.3884	17.1538	33.5744	5.8977	20.7523	66.4778	4.15275
ALDH3B1	19.3131	38.2435	2.90469	5.60694	5.50776	9.39156	5.94392	2.58845	26.1875	1.95043	4.03545	1.86733	1.45938
ALDH3B2	1.8424	21.9029	33.9773	5.68369	22.5271	2.89335	9.05493	1.96694	1.66305	2.09533	11.6504	1.4929	9.24972
ALDH4A1	5.83731	22.0452	31.9645	18.2638	22.6459	4.13806	4.48151	5.75862	4.55706	3.65661	8.38413	15.0615	2.20575
ALDH5A1	4.74808	1.39515	5.31071	6.91971	3.16603	5.53626	3.4537	1.59293	5.87479	2.79275	4.22503	5.76995	1.2149
ALDH6A1	13.3355	11.5816	42.2291	47.326	35.0305	11.2436	21.954	6.18198	5.46391	6.89205	27.6169	13.8166	5.32835
ALDH7A1	30.5819	7.80463	15.1391	24.4066	29.2818	7.44544	10.5869	6.45788	10.9624	3.1218	4.7746	11.8511	6.5858
ALDH7A1P1	3.47004	2.38164	3.5413	1.21413	5.98553	0.592435	2.55965	0.543974	0.281206	0.714697	0.911488	0.190456	1.61346
ALDH8A1	0.0372849	0.037197	0.242596	1.40249	0.0127675	0.14482	0.0115969	0.00847742	0.00641844	0.022184	0.0160053	0.0330792	0.0250826
ALDH9A1	35.1036	17.6198	49.0571	28.7992	38.7773	24.1628	36.0505	6.31027	15.2115	12.3443	8.02893	17.8858	5.64899
ALDOA	660.479	539.714	491.359	371.67	385.612	141.771	268.401	137.663	186.112	161.494	230.149	159.73	166.846
ALDOAP2	0.557157	0.992829	0.625502	1.2023	0.371219	0.279013	0.0902398	0.409368	0.341262	0.145401	0.428486	0.0416423	0.51558
ALDOC	53.0332	9.72215	20.7249	14.5828	10.762	7.99864	11.5048	11.1263	9.57497	9.90137	4.21014	8.59565	2.26308
ALG1	11.6088	22.8434	14.8784	16.6066	29.2694	16.1431	15.1271	3.7794	7.68471	4.51961	29.6825	10.5932	10.2637
ALG10	0.53422	0.505344	2.89261	0.873219	4.66807	0.225334	1.4182	0.0893455	1.05676	0.439308	1.79425	0.325618	0.177727
ALG10B	4.18715	2.92156	5.32086	0.661556	9.46906	4.82498	4.83606	1.41813	6.87204	2.11493	6.95488	0.727324	0.691462
ALG11	0.374441	0.159376	1.06797	0.566157	0.0397268	0.31922	0.0317392	0.201134	0.0341318	0.128221	0.166643	0.409891	0.501351
ALG12	29.8068	26.4685	31.0184	48.5486	17.5147	21.3854	26.0617	5.2517	19.6222	11.9303	20.0951	26.4203	13.8762
ALG13	24.017	6.1436	35.3786	18.0219	31.8488	21.0227	18.0349	8.10598	5.58421	7.94586	10.1522	15.2303	3.5139
ALG14	43.6938	25.2693	18.3928	19.878	13.811	14.1848	19.5975	9.79289	4.95088	5.36259	14.4896	8.59407	8.98274
ALG1L	6.83314	7.52154	14.1012	19.351	14.8362	5.20509	6.01946	2.60876	0.918931	1.20853	1.63186	0.676308	1.08793
ALG1L11P	0.0371816	0.00404231	0.174088	0.00484835	0.530254	0.0189168	0.00393997	0.00492726	0.00609643	0.162202	0.0138211	0.00300786	0.0366747
ALG1L15P	0.0262343	0.0843913	0.0155616	0.01619	0.45375	0.129593	0.0205545	0.0973103	0.0971754	0.0321288	0.0137711	0.00601706	0.00732292
ALG1L2	0.165128	0.0289151	0.0112853	0.0141808	0.0128151	0.0936531	0.0150417	0.0469882	0.446332	0.106954	0.0309973	0.0151049	0.0126045
ALG1L3P	0.392808	0.622196	0.259297	0.351172	2.1221	0.601301	0.0269056	0.0568001	0.0291146	0.30555	0.101231	0.0216609	0.109861
ALG1L5P	0.287914	0.358503	2.30638	0.305169	0.346208	0.891072	0.0368277	0.130127	0.121398	0.0837805	0.0961211	0.022206	0.0142895
ALG1L6P	0.02675	0.0848871	0.0158268	0.970726	0.436953	0.150126	0.0210032	0.102569	0.0976523	0.0374888	0.0308459	0.00713373	0.0180374
ALG1L8P	0.0577501	0.3399	0.0219786	0.0243772	0.436929	0.148605	0.027984	0.18322	0.107127	0.596981	0.0212929	0.0160262	0.0178298
ALG1L9P	0.835939	0.84841	0.738162	2.12554	0.395867	0.195545	0.0646031	0.742531	0.448875	0.415317	0.060731	0.0498963	0.0785861
ALG2	25.3983	19.1507	53.714	47.2369	47.1415	26.785	30.5178	20.6666	13.6548	6.14318	23.2129	9.77101	5.60733
ALG3	28.8128	94.9	48.8165	44.2312	54.3461	17.3222	28.2384	5.38358	16.7781	9.75855	18.4205	10.1464	21.8456
ALG5	17.3597	4.63136	17.6165	28.1825	26.268	18.5851	9.37536	15.9224	6.57563	5.65666	25.3738	11.1578	4.29522
ALG6	3.35062	3.87068	10.8229	5.78533	6.58943	4.83683	6.65862	2.70569	2.58345	3.12331	1.98409	1.89869	0.790351
ALG8	7.67576	3.99372	13.0967	22.6627	13.516	8.96356	9.08213	6.31772	3.79952	2.15926	2.50047	4.1315	7.10091
ALG9	2.04989	4.39978	3.61667	1.55404	2.31967	2.85594	3.06233	4.4908	1.16302	0.734728	0.984618	1.16557	0.60294
ALKBH1	10.3387	3.43124	12.4963	2.92335	5.01996	2.82797	3.20619	0.996984	1.11442	1.93888	5.19321	0.977174	0.53566
ALKBH2	21.3565	13.5151	27.9812	28.1846	20.0469	17.5478	3.16469	3.58288	2.90836	3.79428	3.0733	3.38852	2.45578
ALKBH3	20.2537	24.9571	17.9472	20.6388	14.9742	6.7474	10.4267	4.71218	1.19571	3.25275	4.1	6.5631	2.23117
ALKBH3-AS1	0.00761028	0.00963416	0.849001	0.0958558	0.00479857	0.00507628	0.0062529	0.00514264	0.00277739	0.00168612	0.00344068	0.00606077	0.00266299
ALKBH4	23.7235	28.5829	12.7128	7.92401	9.36511	8.9739	6.4908	4.25306	9.02382	2.17686	5.63568	2.73852	5.39901
ALKBH5	96.8614	68.9206	82.1136	111.568	58.0739	55.1938	58.7886	40.7141	45.5764	13.6144	65.2424	30.2233	30.1089
ALKBH6	15.7657	17.6415	19.3222	9.41514	18.7354	7.88049	11.9781	7.45351	10.091	7.23895	4.79555	8.3403	4.34209
ALKBH7	163.802	191.46	145.41	82.1536	77.8655	52.7846	64.964	38.2834	35.4743	39.7598	16.6777	35.7437	30.6215
ALKBH8	1.05537	0.636012	1.60051	0.114698	1.64547	0.335717	2.98888	0.168925	1.8438	0.193298	0.165733	0.070525	1.18106
ALLC	0.433459	0.0875836	0.0187644	0.0171401	0.129902	0.0980371	0.0210426	0.00515467	0.0631345	0.0793468	0.0170612	0.0177319	0.0116423
ALMS1	3.13172	6.22076	4.87893	7.90149	3.62687	4.72118	2.1598	1.7802	1.7116	5.02504	0.842541	3.47053	1.52934
ALMS1-IT1	0.215352	0.107443	0.0885325	0.0602533	0.0805808	0.958269	0.0565473	0.149244	0.185424	0.10802	0.052018	0.742088	0.196229
ALMS1P1	0.34246	0.482293	0.298379	1.50838	0.888848	0.260808	0.0346526	0.219099	0.206499	0.131215	0.299978	0.269985	0.0574059
ALOX12	0.0693991	0.00809033	0.00366188	0.00801029	0.0059353	0.0103811	0.00710589	0.00707288	0.0558244	0.0142786	0.805254	0.00384285	0.00114359
ALOX12-AS1	0.966195	1.39143	0.912164	2.59121	3.88002	3.35384	1.31903	0.171911	0.115474	0.174538	0.250085	1.74839	0.12572
ALOX12B	1.32818	0.123044	0.0136119	0.013916	0.0110936	0.035676	0.0140296	0.0143449	0.130317	0.32912	0.0144161	0.952958	0.0192965
ALOX12P2	0.855075	1.39314	1.53184	1.40025	2.63921	1.06381	0.0716582	0.128453	0.482832	0.250073	0.428963	0.624503	0.130197
ALOX15	4.13006	1.02519	8.67382	2.04354	3.57147	0.975355	2.52653	0.250132	0.42567	0.473566	0.742874	0.125782	2.03601
ALOX15B	6.69742	23.3491	28.8716	13.2201	20.7668	5.51161	8.02633	3.03292	12.788	4.10153	4.57947	0.984501	10.0708
ALOX5	13.5282	13.1954	5.65243	7.0981	6.48455	6.65158	7.09937	6.35469	22.1575	9.76712	5.78791	10.2659	2.9571
ALOX5AP	13.225	10.1782	6.64412	2.89751	8.45253	23.7848	2.11326	8.13775	33.6903	4.1247	7.91611	11.2769	8.55883
ALOXE3	0.0201602	0.320015	0.107532	0.0549055	0.0460815	0.408863	0.0329462	0.322764	0.128501	0.407058	0.0441078	0.0300275	0.0770384
ALPK1	8.50408	7.56271	1.92816	2.12955	3.20285	17.3204	6.53521	3.76005	2.88939	1.19961	8.76715	1.6949	0.505993
ALPK2	0.0554169	0.325403	0.0106068	0.0282713	0.0126243	0.0339427	0.0147053	0.0362392	3.33936	0.0189705	0.00940589	0.0981983	0.0168535
ALPK3	2.52968	0.384427	0.12062	0.0796996	2.0553	0.224356	0.200096	0.289717	0.705306	0.114761	0.18505	0.0592765	0.0517163
ALPL	0.527618	1.60863	0.322621	1.77799	2.42339	0.718528	0.0943174	0.312153	0.199664	0.484606	0.303835	1.27963	1.94702
ALS2	5.68775	6.26249	5.80502	4.86857	2.02631	3.35655	3.39562	1.10111	1.47678	1.31304	1.0589	1.5836	2.06425
ALS2CL	11.0394	37.9714	3.36736	5.90984	3.94803	4.41901	2.03837	1.88019	5.56299	3.46208	5.94406	16.7655	8.69182
ALS2CR11	0.0503154	0.00732437	0.0113975	0.644797	0.226267	0.00630627	0.00537171	0.00375479	0.0157606	0.0164889	0.00448759	0.00507966	0.00264859
ALX4	0.273812	0.379472	3.56406	0.231284	0.026558	0.0867648	0.077312	0.0458003	0.0944412	0.0919806	0.0257165	0.0770135	0.0257861
ALYREF	2.67689	13.6275	22.9712	25.5075	13.1722	4.57222	1.71169	2.26506	7.59798	1.74563	3.42783	4.86573	1.85854
AMACR	11.3993	18.4257	66.6741	31.1267	49.1861	9.55947	12.9041	10.0718	12.9854	6.47355	3.07891	5.49579	19.619
AMBP	0.00322346	0.0139975	0.0896482	0.010352	0.00715312	0.003258	0.00577863	0.00352075	0.00341936	0.00541587	0.00446341	0.00355938	1.84621
AMBRA1	29.7975	13.5172	6.75704	8.42958	2.87454	7.88687	4.43521	1.82184	5.58801	1.66657	7.26708	1.84873	1.10978
AMD1	13.733	40.0059	344.923	245.627	210.197	17.1143	167.35	40.6923	10.2013	28.8905	63.9386	31.5362	22.7917
AMD1P2	0.00372143	0.00739421	0.00902275	0.0154896	0.00820785	0.00330434	0.0041532	0.0232915	0.00224295	0.00590596	0.912835	0.00264175	0.00178983
AMD1P4	0.0152188	0.00372556	0.0115901	0.012052	0.221594	0.0091481	0.00835264	0.035726	0.432256	0.0667187	0.0237926	0.116754	0.0430707
AMDHD2	15.4435	54.3912	25.7853	12.0245	10.0185	16.9757	22.9822	4.32961	24.2072	4.41832	8.76465	8.6973	8.96208
AMER1	2.2998	0.853124	1.55712	1.81093	8.03913	1.40367	3.95779	1.04649	1.55269	0.306795	1.82263	0.755166	0.594646
AMFR	122.731	36.0975	30.681	33.5588	27.6814	62.8274	44.0015	25.4671	29.6178	18.6182	29.9956	38.8134	25.9094
AMH	3.96107	4.21605	20.7402	18.0806	10.4117	9.92203	3.1066	1.37592	0.885822	0.777386	1.83039	1.09653	1.59567
AMHR2	0.0207787	0.229572	0.0101683	0.74763	0.840922	0.0227243	0.010127	0.0206796	0.0554719	0.00281866	0.00766601	0.0074592	0.0239832
AMIGO1	17.1805	8.269	13.2773	15.4799	9.49077	7.73017	4.92388	17.1986	8.20191	3.0067	2.6646	3.14364	2.43299
AMIGO2	8.65842	0.747617	3.33193	1.09593	1.2951	5.5716	1.02611	1.75953	5.89987	2.97186	0.335467	2.92625	0.380305
AMIGO3	0.138067	0.287492	0.723637	1.70803	0.0237793	0.0363264	0.0211557	0.0428337	0.0740036	0.0124949	0.902028	0.018327	0.0118277
AMMECR1	2.04722	1.16655	3.67058	1.83019	3.07074	1.44891	4.52691	1.33442	0.762806	0.528062	0.869138	3.30609	0.438393
AMMECR1L	5.8197	6.99395	12.4945	5.56872	7.21084	14.7062	5.07704	8.98314	3.12591	4.09787	3.17277	4.64239	3.107
AMN	5.12995	0.347732	0.804445	2.4921	1.49621	0.729028	0.0920727	3.90617	0.661782	0.319638	0.239535	3.59819	0.183153
AMN1	4.01241	3.14265	1.16245	6.13401	11.7856	4.28132	4.29497	7.03146	2.09543	2.15521	4.6761	0.872517	3.35582
AMOT	6.16691	14.3099	10.2742	7.0452	3.63879	11.2215	8.78621	6.03757	3.26319	2.27283	7.5921	4.22719	1.1645
AMOTL1	127.658	100.679	82.444	73.9519	61.374	51.5203	59.1328	33.28	22.2866	20.7898	15.5819	25.9665	19.3356
AMOTL2	68.1442	14.9382	11.7078	8.34898	19.9598	27.9871	10.321	10.5881	3.06324	2.66544	4.02671	1.63255	7.61692
AMPD1	4.78121	2.75815	3.67681	0.776818	1.28645	2.91364	1.52729	26.8332	2.32094	3.06724	0.65307	0.736893	1.66827
AMPD2	147.539	88.3225	50.2229	37.9183	29.7897	56.2334	18.5419	14.0783	12.9153	17.7422	7.39765	13.3025	17.9967
AMPD3	4.97643	6.14905	21.2675	5.96921	6.87717	7.0729	14.1435	6.30762	20.9397	3.2237	5.05576	5.02533	4.99218
AMPH	1.10136	2.79381	0.39122	0.136091	1.11575	1.22299	0.683461	1.19004	0.157371	0.543868	0.129023	0.0898744	0.445141
AMT	0.0681261	0.0102426	0.00767526	0.0118133	0.666148	0.0513133	0.0155935	0.0411914	0.0406688	0.0311731	0.00601684	0.0124662	0.0375714
AMTN	0.050305	0.00732283	0.0113943	0.645062	0.226031	0.00630483	0.00537052	0.00375379	0.015757	0.0164855	0.00448659	0.00507858	0.00264809
AMY1A	3.64682	1.68339	1.72563	3.64208	1.82483	2.85343	6.62811	1.80688	0.816191	0.678523	0.512993	3.27653	1.90459
AMY1B	1.51941	0.999447	2.39339	3.24651	2.83441	0.965159	6.32662	1.83253	1.4172	0.691365	0.555577	0.880961	0.337408
AMY1C	0.127881	0.127707	0.168584	0.0165114	0.0164675	0.137605	1.30215	0.0252414	0.0258303	0.0135752	0.0110668	0.00845107	0.0189315
AMY2A	3.37822	0.784743	0.510117	0.654435	2.59457	2.94328	2.2186	0.695614	0.875698	2.16084	0.308678	5.37238	0.502829
AMY2B	7.39504	3.21045	8.43354	8.05437	8.03221	3.22259	10.4955	4.48258	5.35262	2.45083	1.98454	5.78761	4.09816
AMYP1	2.01088	0.906949	0.494562	2.75089	3.65464	1.01064	0.856307	6.83092	0.856021	1.03674	0.804636	3.48523	0.301587
AMZ1	0.0342824	0.0568603	0.00874892	0.0148351	0.0133375	0.0268482	0.0119079	0.0203208	0.785983	0.00833576	0.00386372	0.0114936	0.00318257
AMZ2	18.9577	6.25025	13.8573	15.4342	14.604	18.2164	9.28824	7.45829	6.82616	4.46422	5.34966	5.9947	2.29894
AMZ2P1	31.433	8.86657	11.002	13.9596	6.37458	14.1425	9.54616	8.29057	8.34019	1.80938	2.02957	2.28548	0.920372
ANAPC1	8.51663	11.1271	25.5197	13.2234	11.7922	12.5459	15.011	2.83448	7.31123	3.30706	2.70942	5.01141	1.09058
ANAPC10	8.93671	2.67804	3.33649	1.67985	6.1508	2.59379	0.407552	1.11658	1.41267	0.68941	0.880732	2.83504	0.282332
ANAPC11	70.4179	203.264	236.559	153.513	164.182	94.3492	120.013	62.3498	33.5893	40.1631	52.2744	39.3999	54.9254
ANAPC13	9.20353	5.69837	16.3773	15.2023	16.8769	5.19308	10.6536	11.4505	3.64664	2.98553	12.8779	4.30554	3.52879
ANAPC15	42.8193	55.4107	65.4045	37.6401	43.1484	16.9927	31.37	12.561	20.8783	13.4204	12.319	21.6698	10.3657
ANAPC16	158.427	55.4907	119.019	104.06	103.478	82.6431	78.3411	33.2608	51.3669	36.7312	86.1909	80.5311	40.4606
ANAPC2	26.0654	79.5473	70.2533	72.5832	66.5394	35.6216	31.3248	22.7053	17.9737	19.9598	23.6647	24.1827	23.5787
ANAPC4	33.1513	11.7743	19.464	15.7406	12.63	20.4673	4.73954	7.6115	7.21004	3.0719	8.75682	11.6147	1.768
ANAPC5	90.2327	89.1545	83.3441	78.5844	79.1805	36.9209	40.3004	62.3311	51.2124	20.3947	15.5123	38.7691	12.0629
ANAPC7	50.0948	98.9634	55.3827	55.0906	19.4332	25.675	63.1873	16.1444	34.7503	20.9763	12.0529	8.82483	10.4243
ANG	14.2151	11.4859	0.949362	11.0431	8.33474	3.08251	11.885	2.88194	2.236	15.3494	10.978	5.21648	1.34261
ANGEL1	7.1705	24.4709	11.5483	23.0458	17.0207	22.1699	4.771	10.4263	12.5616	5.58786	4.10316	5.31159	3.8124
ANGEL2	16.0361	14.3113	17.112	12.0461	13.4667	7.76942	18.7064	4.526	10.238	15.0016	9.26449	1.68795	2.83385
ANGPT1	5.7497	1.52498	1.51962	1.81632	2.40999	5.8733	1.59306	1.99092	0.682339	1.25404	1.08381	4.92491	0.577033
ANGPT2	1.13815	2.25067	8.87853	0.896032	5.81755	3.84826	0.561669	0.968277	5.00142	3.52449	0.477501	1.24464	0.392822
ANGPT4	0.270655	0.0400458	0.0168667	0.0211852	0.0192149	0.253605	0.0334642	0.0132549	0.0289462	0.185686	0.0547888	0.0227706	0.0395175
ANGPTL1	0.610781	0.544456	0.834295	1.25103	1.01687	11.7132	0.247377	0.740942	0.262153	0.287701	0.172743	0.0996937	0.218732
ANGPTL2	76.8143	21.5422	9.99955	12.435	19.2997	51.6526	28.7656	15.0541	6.86434	7.31841	9.1509	20.0287	8.07453
ANGPTL3	0.073117	0.116541	0.0764827	0.659306	0.0189236	0.102611	0.707322	0.106305	0.0401266	0.0148732	0.561169	0.0159697	0.507253
ANGPTL4	2.70737	4.30665	0.554872	1.71214	0.935596	1.36318	0.10584	0.376093	0.550894	0.206584	2.07265	2.86806	0.24006
ANGPTL6	0.531131	1.20895	1.07695	0.0703612	2.17157	0.986406	0.0885554	0.267214	6.0615	0.277173	1.33175	0.0665652	0.861869
ANGPTL7	0.467022	0.870615	0.293049	0.620449	0.0617109	0.61985	0.0721448	0.594078	0.138104	0.114117	0.0486667	0.0490923	0.0511009
ANGPTL8	0.156576	0.620861	0.0443866	0.0909173	0.063823	0.533905	0.045417	0.132263	0.136441	0.346319	0.0444119	0.734201	0.0504772
ANK1	2.13912	2.38088	6.97562	4.19015	10.4938	1.79929	5.22481	0.899834	0.961858	1.46314	6.99194	0.604323	0.875264
ANK2	8.93662	2.4525	0.799682	3.00796	0.163522	18.7663	0.829929	3.67371	7.49415	1.20571	0.754927	2.44597	3.46905
ANK3	3.48692	6.73309	47.4519	28.9823	23.9875	4.25101	13.8419	2.09646	1.47128	9.89164	18.7766	8.11155	2.91779
ANKAR	3.08307	0.96165	0.873206	0.0798092	0.0566301	0.714521	0.0645566	0.178074	2.5643	0.125496	0.119709	0.111635	0.0673462
ANKDD1A	17.2888	7.88852	1.86218	1.25156	3.97233	6.06108	1.78921	1.53157	4.12926	7.33474	2.20292	5.14358	1.54423
ANKDD1B	0.461869	0.535689	0.683999	0.59696	0.761217	0.431996	1.78473	0.15552	0.236178	0.506243	0.327289	0.0348252	0.483487
ANKEF1	1.03421	3.16589	3.24295	14.3148	11.1014	1.04215	1.7165	0.432345	3.46141	0.262999	3.40267	2.54502	1.27771
ANKFN1	0.17044	0.129498	0.0133016	0.0847389	0.0138544	0.463729	0.0155026	0.0223525	0.0108142	0.0469985	0.0101668	0.013055	0.00554854
ANKFY1	17.9639	5.62265	11.8194	13.9182	12.0753	12.6888	19.3223	3.89743	7.81241	1.90438	3.20014	7.93522	1.83989
ANKH	36.6693	11.946	64.69	47.3114	43.8387	27.6492	48.4151	12.705	22.2723	14.9053	29.5973	55.5758	9.42445
ANKHD1	2.10685	8.19095	2.8727	2.57228	8.0625	1.47883	0.950803	0.733697	2.33373	0.33101	1.0673	0.975709	0.323633
ANKHD1-EIF4EBP3	0.504388	0.880262	0.921713	0.228197	0.0598062	0.497008	0.0388509	0.248244	0.277071	0.103088	0.0959397	0.0359294	0.109505
ANKIB1	13.124	6.72762	11.4904	19.4463	26.7548	6.48811	13.1621	4.74189	6.58829	5.93617	13.6744	9.2339	1.63205
ANKK1	0.660798	0.397983	0.654237	0.278643	0.0437226	0.426762	0.0547257	0.310212	2.61345	0.497898	0.384633	0.54796	0.128974
ANKLE1	0.623087	0.726425	1.71991	0.897078	0.0295017	0.0906598	0.179189	0.187199	0.214099	0.0355019	0.148344	0.0589951	0.0900115
ANKLE2	35.5826	36.1278	34.7611	23.5359	18.1705	53.0901	10.3001	13.8899	14.5691	7.13077	24.6518	17.0207	11.1696
ANKMY1	13.4184	29.5276	6.92209	16.2513	14.6136	9.37133	5.27045	4.07834	2.91101	1.8999	7.9087	8.47941	1.34789
ANKMY2	11.2298	6.08895	3.81069	3.41925	5.89448	3.53357	4.30298	2.48599	7.77179	1.92258	2.01164	3.91321	1.6151
ANKRA2	8.898	6.0701	14.7524	2.97899	11.9791	4.15654	7.46752	7.35306	13.0464	2.48757	1.49247	7.30015	1.01763
ANKRD1	0.0258122	0.393986	0.00795779	0.0125623	0.00619521	0.0108439	0.00782431	0.0220709	0.0154806	0.00783982	0.0588484	0.423226	0.00735285
ANKRD10	53.4969	24.8962	64.6189	46.8597	64.5909	68.553	33.4407	17.6534	51.4135	25.1392	44.0249	29.6857	9.62696
ANKRD10-IT1	0.0437355	0.0334853	0.00622708	0.00796547	0.00571766	0.0431935	0.522859	0.00446679	0.0107108	0.00844434	0.00412135	0.301592	0.00748139
ANKRD11	54.7924	40.5541	20.3171	26.9901	37.1291	52.6297	12.6352	13.3939	33.3371	12.1001	12.5542	17.1572	12.4099
ANKRD12	24.2121	25.93	25.3336	27.0809	26.4586	23.2704	23.7162	4.36617	15.2358	17.9836	4.06062	12.2045	2.14731
ANKRD13A	37.3014	12.7724	26.3049	15.931	21.7422	41.4342	13.2312	7.93975	17.2452	14.0227	23.809	10.4445	4.82151
ANKRD13B	7.14186	24.4999	15.8583	19.1043	27.0907	18.2125	11.3693	10.9332	5.87804	9.54153	4.2591	2.02841	3.08292
ANKRD13C	13.2607	4.16889	7.85578	4.67096	5.56646	4.08169	2.39985	4.89401	2.98409	3.79449	7.01488	2.44221	1.86599
ANKRD13D	85.0762	171.601	82.1847	88.9857	59.374	83.5018	54.3856	68.0265	101.346	29.8945	27.4835	31.93	37.2106
ANKRD16	3.74463	32.5271	12.6828	10.2588	3.28086	4.66078	7.86213	1.70321	6.67109	1.98144	2.01347	0.934252	12.6795
ANKRD17	7.9791	4.12849	30.1153	20.8579	17.1419	7.69086	7.40786	4.79423	3.82305	7.12496	16.1957	5.36482	7.3759
ANKRD18A	0.672761	0.312824	0.00840666	0.00773668	0.00742123	0.0145021	0.00808816	0.0690356	0.0309681	0.00802092	0.0115576	0.827092	0.0215858
ANKRD18EP	0.450936	0.155314	0.0242326	0.0617932	0.0392812	0.0465808	0.135522	0.0220395	0.0136418	0.014157	0.010114	0.0111623	0.015226
ANKRD19P	7.41171	0.719238	0.834026	1.3002	5.86452	3.68767	0.677637	0.881975	0.721792	0.646166	1.44169	0.241592	0.571787
ANKRD2	1.51463	0.735286	0.235303	0.282892	0.0864038	2.31559	0.505777	0.882919	0.345757	0.575414	0.0802085	0.333978	0.105842
ANKRD20A1	0.119079	0.468206	0.0227408	0.0607314	0.0249029	0.0406259	0.0548117	0.07846	0.0526092	0.0176756	0.017208	0.0290757	0.013874
ANKRD20A10P	0.0736399	0.0196436	0.165013	0.0486727	0.0185284	0.398645	0.0226458	0.125754	0.0372783	0.0422043	0.0206397	0.0112025	0.016133
ANKRD20A11P	0.00416703	0.00551005	0.094323	0.00720071	0.00541202	0.00553702	0.00546831	0.00295563	0.007482	0.00287864	0.00550116	0.841764	0.0118001
ANKRD20A2	0.0043757	0.00141193	0.00176942	0.00186217	0.00201002	0.00174196	0.00177221	0.00127765	0.00112883	0.00552678	0.0011122	0.975038	0.000972827
ANKRD20A3	0.0265338	0.00144125	0.0016341	0.00178737	0.00165821	0.00271736	0.00167881	0.00901109	0.00133601	0.0100342	0.00151392	0.939495	0.00115888
ANKRD20A5P	0.2514	0.345327	0.0376913	0.0163411	0.776626	0.554519	0.639819	0.0701783	0.0733888	0.110704	0.0445496	0.012477	0.0669779
ANKRD20A7P	0.138241	0.0314399	0.0074059	0.0079333	0.00696502	0.0211177	0.00832944	0.536514	0.18178	0.0347645	0.0103259	0.00844335	0.00673934
ANKRD22	2.08719	0.291777	0.779718	0.0843986	0.137249	1.42223	0.312712	0.557541	0.672757	0.26092	0.155285	0.934778	0.303445
ANKRD23	23.4155	8.33665	4.69627	8.07305	7.44636	20.8263	6.55179	4.46906	8.3853	2.5918	1.47985	1.26597	5.4621
ANKRD24	3.52805	1.49685	0.412296	0.778567	1.5855	0.808293	2.25381	0.360801	0.144347	0.215401	0.271157	0.695297	0.449631
ANKRD26	0.678008	1.27475	1.52997	3.6508	0.518504	2.99955	1.03671	0.835995	0.927343	4.15863	1.01022	0.571711	0.807822
ANKRD26P1	0.0415037	0.0611949	0.745684	0.016864	0.0103916	0.0350872	0.0112568	0.0116401	0.0140866	0.0037621	0.0399977	0.00536613	0.00316542
ANKRD27	5.6913	1.61875	12.5616	3.93704	2.4467	9.0637	2.13161	1.46265	5.02572	7.40347	0.831815	6.75277	1.07292
ANKRD28	3.14044	2.30332	10.6149	8.12933	10.917	27.4887	4.9606	4.84496	1.42604	1.25741	3.73887	4.36575	0.81267
ANKRD29	21.041	8.59833	4.19608	6.48474	7.38527	15.9031	6.85628	1.26985	5.58044	4.08974	1.73838	1.47573	1.38108
ANKRD30A	0.0561205	0.222473	0.0208441	0.458779	1.99823	0.0238605	0.0179087	0.0539306	0.0441725	0.0124692	0.0497996	0.0300273	0.011388
ANKRD30BL	0.00283662	0.288357	0.595538	0.0129727	0.0112617	0.00418907	0.00674725	0.00434605	0.00944104	0.000703856	0.0530158	0.00695278	0.00363734
ANKRD30BP1	0.0303598	0.0123783	0.0318604	0.00678906	0.334543	0.00551786	0.00692699	0.074506	0.0240692	0.0113128	0.128271	0.0127684	0.320697
ANKRD33B	5.57378	0.882387	0.0945751	0.251448	0.567483	3.41942	0.615709	0.159665	4.21698	0.339617	0.387143	0.372851	0.118938
ANKRD34A	2.81723	5.83905	3.24266	2.22123	7.25561	4.38936	0.338564	1.11319	0.99344	0.439676	0.718677	0.262961	0.368363
ANKRD34B	1.5054	1.87721	11.2812	0.665401	1.59946	0.226677	0.0619536	0.563843	0.120366	0.0835157	1.21488	0.25653	1.5436
ANKRD35	41.7299	9.30791	4.92232	4.9235	5.5622	6.19822	10.9078	7.33664	8.06043	8.74059	4.19517	11.2086	4.9068
ANKRD36	5.52249	4.9092	1.90404	1.18774	0.418716	2.33788	3.13246	1.03138	1.09274	4.14295	0.707289	2.14889	0.464236
ANKRD36B	2.41341	3.47642	1.07439	0.15747	3.40977	3.05216	3.49635	0.911723	0.943585	0.630426	0.281445	0.70327	0.449578
ANKRD36BP1	0.0455594	0.122949	0.787642	0.00562618	0.00554387	0.00503236	0.00411172	0.00145822	0.00309682	0.00137737	0.00400594	0.0119617	0.00163552
ANKRD36BP2	1.48994	1.43607	2.38092	0.175974	0.494101	2.39035	1.22972	9.28486	0.812173	1.65106	1.33492	1.88781	4.43212
ANKRD36C	1.68327	3.76586	0.549168	0.448376	1.96548	0.628256	0.49229	0.338978	0.459345	0.825019	0.195843	0.458644	0.189476
ANKRD37	5.73608	10.0472	23.6892	23.1501	20.6652	21.4194	12.1366	6.18248	2.63255	2.49019	1.95195	4.4802	5.41867
ANKRD39	10.1021	12.2921	12.798	4.21768	11.1219	6.31847	10.869	2.49321	3.67922	3.1886	2.79695	5.30025	0.822485
ANKRD40	41.3646	14.3112	38.6456	18.8442	30.9812	20.601	30.0317	11.7183	4.31804	12.35	11.5293	9.9849	10.3199
ANKRD42	6.37856	5.05733	14.0055	12.347	14.0667	2.69132	7.14643	3.10599	6.04625	4.27719	15.4874	10.7896	3.60073
ANKRD44	0.982691	0.485663	0.0409945	1.01289	0.0412214	0.596497	0.155957	0.719469	0.0993666	0.248721	0.0712743	1.41865	0.126604
ANKRD44-IT1	0.106198	0.146184	0.0232122	0.212884	0.0283705	0.0930317	0.0399661	0.0369384	0.238447	0.0144591	0.0314513	0.0137114	0.0151463
ANKRD46	9.92597	3.98039	13.6852	4.81581	10.6857	14.1027	6.62516	2.18545	2.10006	3.41012	5.06676	4.92975	1.48688
ANKRD49	11.5648	2.66991	2.10905	0.707322	4.06669	8.15583	2.13309	1.00746	3.53262	1.84872	0.941332	2.79781	0.465343
ANKRD50	12.4213	9.52349	10.1353	17.1846	17.805	19.583	7.1406	6.28256	1.4921	2.26517	9.0089	18.1052	2.05277
ANKRD52	37.9973	51.8645	30.8463	22.7022	14.7718	22.757	19.643	8.76638	13.8078	17.4971	26.9797	13.2968	9.0702
ANKRD53	2.88319	2.27328	0.538098	0.123845	1.03526	3.11581	0.988841	1.04524	0.562713	0.434938	0.531299	1.05801	0.409474
ANKRD54	47.3949	23.4217	29.2548	32.2572	7.57753	26.6666	30.406	16.2231	21.9969	3.30841	14.9816	3.02089	20.4904
ANKRD55	0.0989925	0.0303105	0.00604875	0.0207707	0.00705193	0.235181	0.00786999	0.0628027	1.34403	0.141421	0.00510938	0.00517698	0.0352308
ANKRD6	12.8693	6.09651	13.3872	10.5472	7.05865	4.88687	7.96363	1.42991	0.780327	3.19482	1.11389	8.7613	1.91041
ANKRD65	17.5488	7.75864	1.82438	5.07708	6.88913	18.1305	4.18922	3.66345	1.89712	6.73235	2.98645	10.3773	2.92562
ANKRD66	0.0106497	0.0978083	0.702971	0.00798483	0.00616615	0.025303	0.00683653	0.00448378	0.00396323	0.00212219	0.0593428	0.0692881	0.00308086
ANKRD9	22.0313	60.7455	45.2708	31.4178	43.1052	14.2415	29.6916	15.6381	7.82556	4.53549	18.3551	7.20195	12.9401
ANKS1A	8.20628	1.81877	9.06981	4.23879	7.73547	2.87874	3.17506	1.96337	0.56395	4.56735	3.38789	2.89659	0.497939
ANKS1B	11.7137	3.63731	8.24866	3.24888	2.25073	7.45701	7.11942	1.23627	1.94275	0.738496	6.08574	1.21466	2.10638
ANKS3	41.8024	89.6845	44.7803	32.0468	31.1806	30.2795	11.2177	18.1563	15.487	6.3247	11.8937	5.09499	7.05158
ANKS4B	0.086342	0.0595016	0.861178	0.015295	0.0121866	0.306072	0.445154	0.0419589	0.0343414	0.0496421	0.0119976	0.0471846	0.0291462
ANKS6	17.1268	7.86366	11.7908	8.07533	13.7101	4.95207	2.16456	6.88687	3.32733	2.62704	2.02193	1.39613	2.05734
ANKZF1	77.753	79.7154	107.518	84.0409	82.806	44.0559	53.2737	51.461	28.2846	11.7795	33.394	19.4885	20.429
ANLN	0.388786	0.870828	1.69439	3.64142	1.36382	0.238936	2.32947	0.127362	0.858058	0.122217	0.333604	1.52968	0.501431
ANO1	88.2734	10.7534	10.8044	19.4318	13.2094	40.8208	5.45903	21.2708	13.9849	11.5922	8.55637	14.4485	6.39494
ANO10	20.6233	15.8301	7.83414	12.7026	11.6433	10.4734	8.62056	4.52072	2.92594	6.46272	3.45207	1.98138	6.92969
ANO2	0.234029	0.188003	0.0852932	0.105131	0.0391865	3.03741	0.990714	0.200596	1.62382	0.114984	0.184307	0.0646758	0.13185
ANO3	0.00351854	0.0018844	0.00215253	0.947729	0.00271525	0.00298241	0.0025437	0.000462287	0.00177511	0.016352	0.00301678	0.001865	0.0130026
ANO4	2.10192	0.527105	2.09152	2.68975	4.97506	8.89292	8.19183	1.26935	0.550173	0.489084	0.450002	1.374	0.397296
ANO5	49.6638	1.28471	0.387275	0.324199	2.06606	3.80877	1.25146	1.2048	4.19966	1.84664	0.328895	1.13874	1.49497
ANO6	38.3983	6.10659	13.3221	2.99854	3.4	34.0252	9.74913	12.1051	8.08389	3.13993	2.73885	12.883	4.04949
ANO7	35.1934	145.411	22.0362	99.315	113.324	27.823	147.093	33.9225	7.18288	15.7607	14.7401	14.6883	16.5105
ANO7L1	0.541635	0.22793	0.258167	0.0382607	0.0251386	0.722478	0.0335166	0.0517689	0.082477	0.105808	0.812002	1.08523	0.0155897
ANO8	7.21026	9.54655	6.09809	2.1226	3.99655	2.09716	0.635295	1.11086	1.61482	0.560371	0.98209	1.33633	0.689027
ANO9	16.6915	39.5591	34.9837	6.13543	13.36	27.0315	3.54177	17.6645	36.4852	5.89004	8.27062	14.5585	12.8282
ANOS1	3.18409	1.14502	7.59062	2.20594	5.18596	2.18225	5.00375	1.16259	2.45557	0.917269	3.29942	6.11882	3.54871
ANOS2P	0.174755	0.0389826	0.0358382	0.0274294	0.0263367	0.923445	1.02091	0.367405	0.0253684	0.0691379	0.0250709	0.0132141	0.25211
ANP32A	21.4725	63.9151	91.4647	51.9375	62.4679	15.6411	46.7533	13.9508	30.5383	18.3556	24.0434	36.546	16.9138
ANP32AP1	3.38833	2.65867	5.33336	2.42525	0.696382	2.59313	0.418897	0.561039	0.391357	0.695186	1.97492	0.184653	1.67884
ANP32B	72.9757	83.1863	98.606	101.817	72.7025	36.175	66.2995	29.0525	40.3439	16.8937	22.949	48.2449	27.7544
ANP32BP1	0.149736	0.23818	1.41252	2.71751	0.244717	0.24911	0.0318194	0.074503	0.33801	0.146841	0.428619	0.0897883	0.878648
ANP32C	0.0853262	0.167201	0.690339	0.00462413	0.00383327	0.00439735	0.00323967	0.00224325	0.00389304	0.00105292	0.00244074	0.0306336	0.000775221
ANP32D	0.588389	0.197575	0.0185984	0.931261	0.0167042	0.0321845	0.0144057	0.0091511	0.0246415	0.0283373	0.0936634	0.0232995	0.0217889
ANP32E	13.8369	9.99527	5.41021	1.63975	2.26668	18.8575	4.85742	2.4286	29.2544	3.24109	5.90791	9.05296	6.2513
ANPEP	1.42927	1.85541	2.04159	0.630475	1.96362	5.55515	1.54936	1.63923	11.6679	0.948796	2.01947	13.1458	0.553931
ANTXR1	583.412	95.4755	54.1929	72.051	124.922	268.183	111.87	118.084	110.493	87.9456	46.3366	52.0678	84.9661
ANTXR2	162.555	8.79532	27.6293	44.1945	13.1857	53.0862	22.4872	24.4745	38.5653	19.4912	29.2773	21.1884	5.06977
ANXA1	71.432	27.8277	52.2703	51.8816	56.0282	108.973	50.2697	37.8525	75.462	21.1513	61.2524	43.453	56.1463
ANXA11	183.438	279.441	172.321	68.3325	89.8047	109.536	102.848	51.0213	61.8409	80.4033	60.7695	62.408	24.835
ANXA13	0.231913	0.149364	0.120358	0.0393955	0.0390342	0.0697376	0.0327929	0.0397386	0.0728333	0.0393067	0.0400335	0.0759938	0.0494994
ANXA2	194.259	65.8491	64.3647	67.0295	44.3795	164.724	63.7519	59.1659	181.327	63.045	88.9657	145.472	56.6661
ANXA2P2	2.38202	3.14647	3.32637	1.91094	1.04848	3.4572	4.46558	1.34944	2.56592	1.67505	4.76491	7.78737	3.12026
ANXA2R	10.0008	0.78598	1.2342	1.29204	0.16241	3.31168	1.88906	0.925251	5.09267	0.977369	0.204701	0.549663	0.574139
ANXA3	1.39133	2.48038	15.2495	11.8343	13.8448	1.31898	6.02701	2.33717	2.3244	0.920777	8.07503	7.46748	0.728861
ANXA4	44.7115	7.66349	14.8735	9.53571	16.9922	13.817	20.4041	18.8663	19.7279	6.39763	11.7065	12.2334	9.07079
ANXA5	145.018	62.1134	139.726	64.4639	81.361	53.7372	78.4661	33.1323	45.3208	20.6347	82.9317	39.1221	32.9734
ANXA6	397.055	171.079	24.8851	27.0779	50.8375	149.582	59.1144	77.8459	119.089	42.4924	28.4067	23.822	73.7131
ANXA7	77.7708	14.266	55.1401	51.7347	50.739	92.3667	44.4189	24.2751	39.3729	6.78538	38.9374	15.9464	29.2467
ANXA8	0.47741	1.85589	1.75377	0.567705	0.155315	0.845597	0.310869	0.274929	3.00255	0.660965	2.14665	21.7694	0.178911
ANXA8L1	0.368791	0.836622	0.132451	0.216529	0.15411	0.561842	0.768683	0.205631	1.29458	0.225619	1.27468	13.8218	0.138679
ANXA9	0.521514	0.428943	0.448386	0.646178	0.106556	0.545685	4.65765	0.989417	0.528658	0.169114	0.652035	0.141314	0.164553
AOAH	4.61587	3.52687	10.8359	6.4263	5.09805	3.61969	7.66898	1.26845	25.1734	1.58902	3.25017	3.72861	6.19867
AOC1	0.410011	1.14995	1.08894	0.0702811	0.567573	0.645692	0.0580763	0.191281	2.73438	0.278723	0.0969544	0.220271	0.487862
AOC2	0.137768	0.035533	1.0697	1.92294	0.013814	0.0251462	0.517199	0.00832166	0.0398639	0.0206299	0.173174	0.0113947	0.0245125
AOC3	262.242	54.2852	7.68384	24.0279	21.7633	75.9815	25.8505	34.6834	8.49358	5.35322	13.2587	5.77905	15.5973
AOC4P	0.143173	0.489506	0.265811	0.675486	0.0167267	0.0656663	0.0167256	0.0806417	0.0799384	0.108326	0.0250143	0.0106328	0.0223516
AOX1	13.3351	1.07278	0.756251	1.54518	0.615653	3.06472	9.89874	1.99572	0.968528	1.09631	1.39907	0.889792	0.36214
AP000223.42	0.0610286	0.00800291	0.00366284	0.00315669	0.835165	0.016332	0.00334524	0.0149686	0.00336207	0.00174481	0.0422775	0.00340813	0.00354565
AP000240.9	0.436319	0.598285	0.622339	0.739989	1.50751	0.363584	0.297246	0.667525	1.24285	0.676408	2.46142	0.294499	0.0920221
AP000254.8	1.07205	1.15674	1.34905	0.302348	0.83738	1.27401	0.0813152	0.150025	2.59716	0.0655388	0.281388	1.73684	0.096161
AP000255.6	0.0087352	0.00445931	0.470906	0.00291031	0.496646	0.00198411	0.00270494	0.00363628	0.00111469	0.000459007	0.00185788	0.00161203	0.00297399
AP000275.64	0.0122679	0.10429	0.608899	0.0121886	0.0156885	0.0405557	0.0186975	0.0145133	0.259995	0.00369436	0.878102	0.0122296	0.0188787
AP000281.1	110.146	34.9935	143.621	177.315	137.39	85.5547	82.6284	45.9732	68.9294	27.7408	34.4938	55.8281	18.3865
AP000302.58	0.313725	0.243092	0.0222971	0.0767949	0.0124221	0.145566	0.0145059	0.0033767	0.00840812	0.059707	0.0182209	0.0073566	0.0745272
AP000343.1	18.5747	19.9501	42.0346	41.398	33.7821	6.47995	24.4535	7.90408	20.9418	3.31016	7.24168	14.9214	4.00793
AP000344.4	5.01119	17.3475	9.78147	19.2389	5.34991	6.11912	2.5318	3.36165	7.92956	3.7357	2.12382	4.52863	1.94079
AP000347.2	0.642682	2.56216	0.207898	0.0463491	0.0366496	0.0839854	0.041075	0.0691644	0.104169	0.0381192	0.108449	0.0242962	0.0349987
AP000351.3	0.125431	0.0129853	0.0137552	0.220137	0.523115	0.0121959	0.010829	0.00218979	0.0436555	0.00340415	0.0100691	0.00974346	0.012489
AP000354.2	269.032	261.847	461.948	438.336	310.462	119.338	259.649	147.928	127.876	63.1948	104.651	150.061	88.6763
AP000361.2	0.445703	0.583784	1.56816	0.384411	3.17	0.357969	0.841118	0.108238	0.514478	0.117965	0.620261	0.0529185	0.235
AP000432.1	0.833851	0.306415	0.349147	0.174653	0.116508	0.651043	0.0504729	0.113951	0.149219	0.136044	0.0761562	0.978814	0.0637249
AP000432.3	0.443992	0.609099	0.030749	0.0296178	0.0264992	0.909554	0.0476638	0.144041	0.0923602	0.226447	0.0315282	0.0568093	0.351639
AP000437.3	0.33503	0.474561	0.026274	0.837314	0.0195992	1.02994	0.0252931	0.0315132	0.0995542	0.0241207	0.0368087	0.018391	0.0415964
AP000438.2	0.293187	1.22141	0.593578	4.0792	1.04571	0.748668	1.55555	0.194166	0.382561	0.21894	0.339115	0.0628647	0.265053
AP000442.1	0.00713388	0.00407346	0.0324078	0.931892	0.00350604	0.00799675	0.00248911	0.000634023	0.00359262	0.000341148	0.00338444	0.00191131	0.000636995
AP000442.4	0.0125008	0.00807894	0.00472773	0.0155931	0.00564374	0.0154275	0.00544442	0.012602	0.00313926	0.0331776	0.00369634	0.875104	0.00486422
AP000472.2	0.52896	0.0114871	0.0089114	0.0122187	0.00723903	0.118702	0.0096625	0.0697442	0.127771	0.0495098	0.00699075	0.0156067	0.033196
AP000473.5	6.62641	0.821026	0.400908	0.61263	2.35156	0.769825	1.02095	0.936951	0.149112	0.46217	0.329341	0.245716	0.273395
AP000473.8	0.83564	0.206359	0.832211	1.11386	0.0690332	0.473794	0.0642562	1.52578	0.058191	0.131915	0.463787	0.0762144	0.148962
AP000487.5	0.0407883	0.0494787	0.847771	0.00308708	0.00295199	0.0334287	0.0026029	0.00139125	0.00601994	0.000797691	0.00527976	0.00578232	0.000620808
AP000487.6	0.117925	0.609323	1.78006	0.123702	0.0231242	0.086791	0.462464	0.0776119	0.0249014	0.120536	0.53388	0.0185611	0.0211167
AP000560.3	0.419102	1.6071	0.113552	0.873813	0.735185	1.09851	0.0799111	0.097321	0.58862	0.115383	0.0890805	0.0935931	0.088829
AP000568.2	2.30582	0.264805	0.140258	1.34958	0.636366	0.596452	0.0887953	1.51921	0.405269	0.330691	0.149879	0.0828628	0.13002
AP000580.1	0.442994	0.784832	0.874091	0.0874341	0.0301752	0.355631	0.0394561	0.0515641	0.0897038	0.0264769	0.070253	0.0798119	0.0675758
AP000619.5	0.262603	0.311249	0.0403905	0.0554412	0.0141965	0.0222992	0.0164932	0.0357207	0.145102	0.00657524	0.0174035	0.0167689	0.0557577
AP000620.1	0.868124	0.406606	2.7146	0.0458119	4.97127	0.465574	0.0535421	0.31195	0.180423	0.751747	0.0930128	0.0377974	0.0995458
AP000640.10	0.429813	1.3088	0.675265	0.031027	0.0269714	0.0646048	0.0328241	0.0170919	0.12119	0.0839259	0.120653	0.0388112	0.0490202
AP000648.5	1.30616	0.747033	0.130258	0.0940529	0.309287	2.69766	1.72769	0.30471	3.51216	0.843826	0.221143	1.6501	0.455918
AP000662.4	0.0642475	0.5712	0.155348	0.0335922	1.16284	0.285566	0.0351458	0.0580204	0.0472478	0.0528665	0.317563	0.165497	0.0508682
AP000662.9	0.250818	0.757447	0.0255706	0.0260866	0.445459	0.164368	0.0232396	0.0120645	0.161538	0.0344045	0.0281657	0.0237835	0.0470549
AP000679.2	0.14129	0.0731725	0.00382093	0.00475928	0.00438564	0.0441425	0.00547278	0.0588561	0.16007	0.0636579	0.407473	0.00437517	0.028524
AP000688.15	0.00742525	0.0447303	0.267057	0.00819928	0.00842365	0.0141389	0.00662018	0.00474504	0.00448253	0.0153523	0.0034745	0.601323	0.0140279
AP000688.29	0.0944002	0.0693431	0.0486977	0.0101726	0.490909	0.00699421	0.016535	0.00561981	0.007732	0.0210586	0.220652	0.00584819	0.00203732
AP000692.10	0.0461756	0.0125933	1.38042	0.11266	0.0567929	0.443017	0.0165716	0.294618	0.228433	0.266274	0.013655	0.109836	0.0189564
AP000695.4	0.107898	0.00452288	0.00268163	0.00277329	0.00274145	0.629542	0.00319576	0.00291258	0.0448686	0.0806634	0.00333181	0.00389263	0.110976
AP000696.2	0.513854	0.161455	1.6077	0.151077	1.67282	0.232337	1.91931	0.197057	0.0921161	0.244541	0.112023	0.0388312	0.056883
AP000704.5	1.20993	2.97869	2.21788	2.59199	1.69534	0.355636	0.225765	0.16248	0.309841	0.57167	0.900776	0.079158	0.700835
AP000769.1	153.213	115.277	86.1191	31.3199	48.1952	58.8294	32.2624	40.5244	66.3671	51.9286	54.2949	76.4223	44.2462
AP000769.7	0.204279	0.5298	0.0117823	0.127974	0.0251964	0.0152109	0.0097439	0.0205325	0.00999672	0.00264246	0.00958669	0.00860758	0.0246474
AP000797.1	9.36268	4.48786	10.3001	16.195	30.8649	5.93535	8.67454	2.89095	5.98968	3.61185	3.28097	6.04592	1.36029
AP000797.2	0.755156	0.108555	1.26204	0.053822	1.27824	0.186308	0.0402071	0.0659363	0.10096	0.0856346	0.0198747	0.0224054	0.0208685
AP000866.1	0.247122	0.112452	0.0431097	0.0140416	0.0122184	0.219866	1.12411	0.0714518	0.0103133	0.101841	0.0122462	0.00825439	0.0229745
AP000892.6	668.658	109.624	11.5891	31.5512	88.122	114.902	73.8195	105.586	29.5804	51.0448	7.20565	16.2234	75.0938
AP000936.1	387.434	322.13	359.304	388.359	380.356	224.732	231.423	161.623	233.748	72.4099	85.8895	214.474	47.1178
AP000962.2	0.00140805	0.00229713	0.0707931	0.00449813	0.90054	0.00229002	0.00252279	0.00172401	0.00216973	0.0061268	0.00185221	0.00168994	0.00208818
AP001059.5	0.00294881	0.0880245	0.355497	0.169712	0.00284875	0.00509056	0.00384334	0.196415	0.0779895	0.00931359	0.0433231	0.00662231	0.0383714
AP001059.6	0.233036	0.0911359	0.0755862	0.0266779	0.0812994	0.155423	0.0429494	0.0144279	0.110425	0.0200662	0.0887552	0.0273769	0.0328407
AP001059.7	0.171439	0.310911	1.22926	1.73767	1.52796	0.505305	0.946247	0.437118	0.211226	0.078857	0.0483331	0.728426	0.067249
AP001062.7	1.18407	4.41376	2.79844	1.57287	1.67179	5.82094	2.36993	0.835156	3.14844	0.665992	1.42331	1.81582	0.279484
AP001092.4	0.108854	0.46	0.0230562	0.0242486	0.0176916	0.162078	0.0258381	0.0529276	0.0294098	0.0445095	0.0187995	0.0251023	0.00748383
AP001187.11	1.04224	0.965455	0.0744187	0.447584	0.104823	0.513283	0.709595	0.134393	0.063312	0.239449	0.4158	0.136691	0.152952
AP001258.4	1.24611	1.24349	1.81546	7.98848	1.93266	0.943522	1.38965	0.441229	1.91296	0.448921	3.75695	0.145158	0.735411
AP001347.6	0.0221247	0.0951352	0.553237	0.57634	0.0151539	0.0238816	0.592085	0.0204978	0.0130246	0.00474451	0.0687265	0.0107692	0.00427972
AP001350.4	0.0797517	0.0227755	0.0128491	0.009555	0.77643	0.0248544	0.0101202	0.00792985	0.00815788	0.0133315	0.00903459	0.00680086	0.0184098
AP001372.2	3.6051	0.563568	0.250753	2.29779	0.464227	0.362169	0.078885	0.150034	0.115261	0.725353	0.162675	1.09874	0.125447
AP001412.1	0.232616	0.220157	1.04806	0.0163526	0.327416	0.0455635	0.0155686	0.00549598	0.0197494	0.0105835	0.0437547	0.0108697	0.00381678
AP001429.1	0.000679701	0.00112641	0.421863	0.0013278	0.00116511	0.000831022	0.00107426	0.00144147	0.00097983	0.000234729	0.567305	0.00104034	0.000931742
AP001437.1	0.512624	0.177143	0.35249	0.0390993	0.788742	0.191595	0.0318219	0.227247	0.217468	0.159672	0.152356	0.122971	0.0267712
AP001462.6	0.995586	0.311512	0.0862539	2.3024	0.163766	1.82547	0.315399	0.276	0.223218	0.145926	0.139331	0.0630442	0.152086
AP001468.58	0.127449	0.0566691	0.00390838	0.00431047	0.00422829	0.145899	0.00430618	0.0181193	0.0370452	0.0182359	0.0061879	0.254324	0.319317
AP001469.9	0.253014	0.236869	0.0953906	0.112105	0.691734	0.23898	0.883014	0.0215003	0.0482197	0.218028	0.0835673	0.041443	0.0761343
AP001505.10	10.3168	7.78365	9.96093	9.15764	5.45153	3.16944	2.93521	17.528	5.34877	2.23615	3.9635	4.96364	2.18476
AP001610.9	0.49129	0.300848	1.13005	2.58632	0.908169	0.241705	0.95052	0.114815	0.0848309	0.0283217	0.0691807	0.0409127	0.0530386
AP001615.9	0.657313	0.569835	3.73252	2.71161	0.588391	1.10075	0.0820991	0.164945	0.288366	0.27753	1.15519	6.56243	0.109033
AP001625.5	0.130944	0.0177656	0.0539618	0.575177	0.00782336	0.0383585	0.00747676	0.0824469	0.00334486	0.0562462	0.00327129	0.00429525	0.0188878
AP001626.1	0.00522952	0.13985	0.0419455	0.00270542	0.00289179	0.121036	0.00302221	0.000775927	0.00881599	0.00139683	0.0963549	0.541059	0.0349175
AP001626.2	0.821737	5.8346	2.45793	2.10382	0.54743	0.560806	0.0578001	0.149237	0.207167	0.164101	1.73372	0.0678738	0.293771
AP001627.1	0.313706	0.243104	0.0222973	0.0767925	0.0124223	0.14557	0.0145065	0.00337674	0.00840821	0.0597084	0.0182211	0.00735682	0.0745306
AP002381.2	8.45129	3.64202	10.5284	16.9147	26.9738	3.98315	13.4825	1.9075	4.63237	1.29851	3.38484	7.17201	5.62891
AP003025.2	0.830296	0.0551696	0.00931576	0.0118365	0.00887056	0.0190665	0.0110859	0.0147941	0.0118848	0.00511537	0.00715668	0.00832743	0.00708108
AP003068.18	34.3303	8.47388	18.7521	10.7035	12.9736	7.14044	4.39421	3.42839	23.8364	13.0886	5.30285	11.902	6.67381
AP003068.23	1.06611	0.53887	1.56805	1.91914	3.39264	2.17197	0.535675	0.809827	1.2483	0.220278	0.17294	0.23738	0.118832
AP003068.9	13.8243	6.2075	8.67331	1.66959	6.90886	5.52016	5.84137	5.6434	1.3117	1.38233	12.6069	11.8216	1.58893
AP003419.16	5.61466	6.97815	8.71001	4.79724	4.83721	3.462	1.60457	2.09429	1.0283	0.720212	5.19347	0.230442	0.729451
AP003774.1	0.0267885	0.0128978	0.009599	0.737802	0.00935609	0.379096	0.0112292	0.05893	0.126956	0.192132	0.188504	0.935865	0.310844
AP003774.4	0.412372	1.34071	0.941654	0.250789	1.8155	0.342632	0.727794	0.218511	1.02394	0.968509	0.442914	0.295583	0.219088
AP003774.6	0.102642	0.108678	0.017774	0.0194548	0.780957	0.0218995	0.950014	0.0471764	0.197348	0.0361126	0.133514	0.567965	0.0164642
AP004372.1	0.0115339	0.345135	0.0118992	0.0193092	0.353644	0.00546784	0.0068143	0.0108972	0.0354366	0.0205725	0.162943	0.00506837	0.0112788
AP004550.1	0.00228449	0.00287723	0.00443639	0.00270677	0.965707	0.00250267	0.00210172	0.00100831	0.00286541	0.00430283	0.00218946	0.00169239	0.00532567
AP006216.10	0.0773329	0.148237	0.0436161	0.5019	1.39373	0.0429478	0.061155	0.100236	2.02823	0.15355	0.0533198	0.317687	0.0780588
AP006222.2	4.18	2.75562	1.29849	0.0813235	2.32708	0.900789	0.387389	0.12722	0.316348	0.167876	0.393764	1.9079	0.156197
AP006621.5	5.96224	4.54739	7.35474	2.7197	10.8269	17.5351	5.07245	1.71347	1.63165	1.28779	3.08527	1.22232	1.04095
AP006621.9	0.201259	1.3711	0.0167394	0.105664	0.0281269	0.0420752	0.0185471	0.0361553	0.107788	0.0154064	0.0148723	0.0137064	0.0285576
AP006748.1	1.0303	0.906269	1.74917	5.28468	5.51791	2.80968	8.04242	0.444299	0.21147	0.186756	1.04583	0.590617	0.180608
AP1AR	27.5596	6.44319	30.5233	20.5279	10.7307	20.0089	14.9417	5.00282	17.3317	2.78371	7.75126	3.9444	7.45089
AP1B1	33.0283	44.1193	64.7486	59.0047	49.0738	23.2504	42.45	50.6963	38.8652	12.3405	48.0539	17.5697	20.7994
AP1G1	21.1879	9.96669	16.2423	16.7887	14.029	15.2421	12.6733	7.15148	11.9935	4.62542	11.1562	12.235	3.70844
AP1G2	27.0478	88.5543	95.299	61.021	66.2815	36.6452	32.9822	8.46556	41.3005	10.3878	17.1085	39.1968	25.7098
AP1M1	66.0554	77.2943	54.4502	42.7347	48.0744	76.0454	36.0305	22.857	47.7016	14.6179	10.6223	20.1316	44.3846
AP1M2	16.4066	61.5421	127.819	112.647	82.9051	10.6412	47.9699	14.6601	14.3411	6.49729	40.3398	33.7278	23.5028
AP1S1	38.994	103.978	87.448	62.0011	85.896	24.1361	42.8769	20.4047	17.6955	10.1004	32.1995	19.1771	8.09232
AP1S2	25.9853	18.6545	13.203	12.4998	8.22981	13.814	16.5892	2.68562	17.7863	2.37065	1.83013	6.95476	1.3969
AP1S3	1.23148	1.85851	2.33049	0.189594	1.90617	3.10801	0.502437	0.250214	0.334181	0.371725	2.16535	0.545881	0.205948
AP2A1	60.6588	61.3922	64.1049	54.8767	52.1329	79.0625	50.0837	44.5549	20.9465	44.0001	30.1944	26.7568	30.2356
AP2A2	80.0427	138.195	117.387	102.798	93.4472	76.3311	86.6278	31.8423	46.0949	14.4835	56.9394	22.7723	33.0387
AP2B1	43.9375	67.4172	36.6012	32.7939	52.6502	59.7876	16.3711	38.5834	28.0505	6.05447	24.9401	32.668	12.1449
AP2M1	495.966	402.313	335.606	263.364	286.605	184.241	189.523	123.342	110.965	101.806	130.562	94.4625	80.2446
AP2S1	181.779	413.771	174.282	206.317	192.87	55.9501	174.32	102.753	69.5262	39.5517	93.0819	45.1502	65.6482
AP3B1	4.61149	3.98596	22.3928	14.6625	9.90574	1.40817	3.95629	2.42918	12.8749	3.94713	6.80927	6.49086	3.52573
AP3B2	0.0866127	0.202546	0.101746	0.027238	0.0208027	0.573785	1.24527	0.172085	2.31006	0.0679752	0.0783342	0.018925	0.094622
AP3D1	54.2591	47.4868	84.8442	84.4786	86.6757	46.4352	43.5637	14.6395	27.2405	27.6149	77.1555	23.6644	13.942
AP3M1	31.934	18.0695	17.038	32.1354	29.6364	19.8765	23.2684	14.9889	20.0521	11.1482	10.3077	15.6338	5.91125
AP3M2	28.8493	26.3176	69.8391	26.502	27.0343	19.4614	20.4308	3.67247	6.81693	3.39764	9.40338	14.7841	3.49097
AP3S1	24.8112	12.9182	24.6096	9.05342	29.0754	17.3654	12.3357	6.33997	5.75873	14.6162	2.94141	7.13093	7.04386
AP3S2	60.7886	25.1538	25.9328	12.6681	17.6569	14.6551	15.1776	3.71004	13.9756	13.3238	16.3612	12.9375	9.65911
AP4B1	17.3227	20.9991	8.94873	6.10808	9.90748	12.454	2.85921	12.1047	3.06491	2.052	4.19501	8.47967	1.50443
AP4E1	1.52829	2.23978	1.05628	0.499819	2.81399	4.5569	2.23638	0.926681	1.122	2.50229	0.61471	0.100599	0.80229
AP4M1	19.1223	45.5239	27.086	35.76	26.5007	24.9973	17.2429	22.6034	7.98779	8.22791	3.67994	13.4882	4.77948
AP4S1	2.09835	1.1949	4.20153	2.50185	1.45551	1.82281	1.14706	1.43561	0.833613	3.29971	5.19243	1.98546	1.83117
AP5B1	12.1565	8.75271	13.5492	4.36768	11.8382	9.22314	4.84171	7.5984	11.0033	2.05705	2.36484	3.10043	2.14688
AP5M1	5.31328	5.35473	12.1674	6.40908	7.30913	12.5656	5.85845	2.06487	2.44363	3.78501	8.76169	4.54078	1.42631
AP5S1	2.07356	1.9853	7.9977	4.56082	1.6488	3.82895	2.67423	2.35619	1.98874	1.00891	1.88983	3.3666	11.6204
AP5Z1	28.5783	42.8863	58.7655	33.015	20.7645	31.5987	13.3984	9.81781	44.591	8.61519	20.1338	5.63438	11.201
APAF1	0.842134	0.887078	4.43577	0.867879	0.630734	1.13371	3.63496	0.382619	5.80049	0.375503	3.36566	3.40423	0.239225
APBA1	8.47299	10.1059	4.75137	3.44329	2.86417	3.08744	4.0424	3.29349	2.13251	0.986185	0.833235	3.11385	0.873181
APBA2	11.322	17.6001	23.3444	27.0425	17.5642	14.2518	20.3185	4.50842	20.4735	2.26793	6.94701	6.41147	5.94813
APBA3	21.6538	33.7655	42.6515	29.1712	21.4087	50.8583	16.3335	7.32548	20.2861	3.88243	20.8401	14.2856	12.5378
APBB1	174.376	79.4077	24.2953	23.2854	15.2032	71.8019	37.4692	46.8216	19.5561	24.9622	10.5089	14.7381	18.5743
APBB1IP	4.348	2.8566	0.741067	1.19746	3.93431	4.80407	12.1221	4.00698	24.1914	0.595009	0.975048	3.02653	2.20142
APBB2	6.75325	3.49926	6.07789	12.5734	1.37461	13.703	6.98316	9.92229	6.24295	3.77389	1.74881	6.27277	2.07466
APBB3	42.4379	26.7645	28.7359	36.916	13.3451	16.2274	35.2287	11.1922	10.8258	11.1371	4.65329	11.3278	16.2082
APC	6.32398	13.7274	10.32	8.81043	5.14766	4.72359	4.61364	1.97766	2.00092	2.01877	2.28185	1.27312	0.78104
APC2	1.51288	1.45429	3.46211	1.99465	4.79494	0.261962	0.48355	0.295924	2.49045	0.793491	0.219247	2.0442	0.192296
APCDD1	25.5281	13.5053	28.9852	12.6218	20.5443	54.104	12.2102	12.2583	7.04056	24.4802	24.3749	13.5765	15.7706
APCDD1L	0.000581101	0.0011376	0.00245617	0.00150395	0.00139817	0.000802264	0.0010392	0.00404839	0.000652852	0.00427369	0.00110148	0.978676	0.00232887
APCDD1L-AS1	0.61182	0.239595	0.0261002	0.0344274	0.0250973	0.0595192	0.0295505	1.54715	0.02533	0.245915	0.0360314	0.022085	0.097383
APEH	56.5272	140.676	149.496	100.705	156.304	20.9002	94.2351	64.2914	34.3081	34.918	50.7852	41.6782	29.1756
APELA	0.217572	0.194912	4.77429	0.385124	0.285081	0.422412	0.260218	0.0953239	0.0264149	0.196096	0.0822303	0.0134858	0.0468408
APEX1	45.9513	51.4369	110.851	93.2621	112.757	40.5338	77.4261	26.7983	34.3567	14.8616	35.2397	30.494	17.0312
APEX2	12.2429	4.24571	15.9154	11.1761	8.1876	19.3643	6.60685	2.03589	4.59852	2.69545	2.0463	2.99067	0.894293
APH1A	63.7071	92.2673	86.7909	54.0021	43.2718	39.4044	40.0464	33.5312	43.4864	12.3112	50.2398	31.3777	24.5636
APH1B	11.57	9.74127	28.3044	27.7579	15.8937	11.1196	13.5129	9.2678	12.8536	7.35097	8.92349	4.3152	3.3892
API5	23.0489	9.1248	26.6704	26.4439	19.8244	15.0686	15.0747	8.28949	11.3854	10.19	9.9171	10.0051	9.95728
APIP	15.1025	1.52373	1.78678	4.96624	1.16889	4.01772	2.45737	1.27097	1.60631	0.488325	1.34609	4.94843	0.316608
APITD1	1.14587	0.649891	0.889387	3.81519	1.20833	1.80489	5.23349	1.218	0.243531	0.23908	0.353171	1.09138	0.107792
APLF	3.36998	0.123791	0.259413	0.106486	0.0255959	0.376961	0.0281316	0.146798	2.07885	0.0963429	0.0545673	0.296449	0.0366368
APLN	0.18355	0.183266	2.01231	3.56106	0.794245	0.076082	0.909274	0.0438511	0.054347	0.0174849	0.0492759	0.0745489	0.0407125
APLNR	3.02045	7.69178	1.0866	0.914086	3.09007	5.0666	1.91118	2.56015	1.22195	1.89564	1.64462	3.16911	0.727774
APLP1	1.15782	2.06409	0.597131	1.00765	0.116502	1.21537	1.39692	5.46477	0.453726	0.516178	0.358715	1.44522	0.205901
APLP2	169.498	85.2785	255.128	86.1274	167.698	61.634	130.257	16.6494	109.028	15.2194	60.2548	68.0721	27.1557
APMAP	40.8075	34.2372	109.237	69.5262	90.3746	65.4876	51.4843	26.2729	48.1384	16.7709	11.6545	28.9983	14.011
APOA1	2.37606	1.75017	0.197193	0.181639	0.208104	0.627416	0.70022	0.459843	0.93308	0.216744	0.093235	0.158767	0.0975318
APOB	0.445112	0.24578	0.122244	0.0253932	0.883161	0.142123	0.020471	0.0142168	0.0126141	0.0190285	0.0285879	0.0167005	0.024567
APOBEC3A	1.4261	0.432487	0.722659	0.0381949	0.0362893	1.00915	0.432171	0.210732	0.572135	0.360834	0.338996	0.362104	0.0581513
APOBEC3B	0.145056	2.33504	0.427966	0.235257	0.280429	1.22577	0.0907043	0.2207	0.162583	0.145595	0.334417	0.191032	0.205457
APOBEC3B-AS1	0.0378355	0.118558	0.0223157	0.0686947	0.0185337	0.0308726	0.822996	0.0285312	0.779205	0.00985715	0.0390369	0.0152858	0.00827784
APOBEC3C	32.6077	16.6766	5.82703	3.15486	4.97951	19.5067	8.61847	23.0537	43.4253	4.70785	23.2792	8.98841	9.17459
APOBEC3D	1.975	2.53769	0.996491	0.793276	0.429889	4.73467	1.27277	6.25796	8.30643	1.99708	1.32011	1.62592	0.752711
APOBEC3F	4.90565	2.83719	2.75605	1.8518	3.73394	2.2541	3.02007	3.67621	6.48301	1.0793	4.32024	2.59352	2.48891
APOBEC3G	8.95681	17.8725	2.84963	1.98453	8.96994	9.19688	6.08393	5.62562	32.554	1.4399	4.57197	5.8192	3.07515
APOBEC3H	8.79562	3.12742	1.63204	1.39386	0.877655	4.59656	0.962767	1.43424	3.24566	0.604036	1.23587	3.36065	0.733627
APOBR	9.05451	2.47883	8.0937	0.53322	3.70085	13.1707	9.01723	1.41668	17.2418	2.00744	5.72327	9.25644	7.30534
APOC1	12.1196	103.071	36.7333	43.1655	13.5297	9.93488	31.9134	12.067	444.103	10.6156	59.5184	14.4943	72.734
APOC1P1	2.72505	4.39989	4.38508	3.78432	1.94733	1.84984	3.64358	1.11239	51.1495	1.36135	13.1742	2.61397	10.8535
APOC2	0.032532	0.0304365	1.04159	0.181461	0.0162957	0.0804371	1.19471	0.01211	0.125494	0.00379044	0.310928	1.95856	0.0116536
APOD	76.7541	278.735	118.905	198.455	108.168	319.08	94.6366	44.0964	64.4209	70.6937	109.921	54.6326	79.5028
APOE	85.4565	456.607	268.688	178.451	177.988	35.8853	155.378	33.3503	1282.49	57.366	169.406	33.6505	432.284
APOF	0.235495	0.594742	1.72687	0.0508209	0.054354	0.0546206	0.0212247	0.0430737	0.0528422	0.0143698	0.0906547	0.0242666	0.0366619
APOL1	110.509	112.449	48.2309	35.3231	21.8481	110.609	51.4174	51.7626	78.7308	20.837	119.089	31.9369	46.2576
APOL2	36.8231	75.6629	57.3878	29.8891	38.6428	59.6115	32.5028	12.8894	26.0303	9.14057	97.8141	26.3353	14.2704
APOL3	20.8094	34.2241	56.0404	17.4969	30.0458	73.292	22.6186	60.2348	32.445	21.0332	116.635	20.5072	24.618
APOL4	6.66609	14.6163	23.1312	3.47214	7.33007	7.33273	7.45786	7.64739	3.40622	7.36512	17.8174	12.8712	1.8863
APOL6	19.9387	34.8551	44.0913	35.4387	19.4547	35.1149	31.2311	27.5286	22.7727	4.87755	56.9759	17.6758	11.0449
APOLD1	1.34185	2.07392	1.30837	4.47021	6.11089	6.27999	1.45868	0.914714	2.26003	0.543129	1.32905	0.15781	0.751352
APOM	2.16744	4.65033	0.844543	1.51984	1.2481	5.20689	1.2314	1.28545	3.46314	2.07533	0.574693	5.14476	0.588076
APOO	1.16313	1.47884	4.32801	1.09867	1.34817	0.85798	0.211723	0.298045	1.23548	1.35679	0.785473	1.55955	0.278127
APOOL	23.0665	8.86943	16.802	13.775	21.2049	7.33088	8.52227	4.33109	2.81722	1.87482	19.718	2.26759	3.42028
APOOP4	0.0648467	0.109972	0.178	0.0449492	0.0130991	0.191858	0.0394926	0.0639246	0.150993	0.0252797	0.0993297	0.00775629	0.010499
APOOP5	0.111517	0.284824	0.0185435	0.0174986	0.0172695	0.435559	0.0357945	0.0347711	0.0249303	0.944109	0.0148995	0.0495727	0.0107122
APOPT1	32.1406	82.5253	49.7826	32.8287	43.931	22.9493	31.8093	11.8198	8.61528	20.6929	10.8528	13.2458	14.8066
APP	335.622	181.638	270.448	112.624	78.6554	318.266	73.9158	64.945	53.1536	138.758	63.4044	108.751	31.8178
APPBP2	15.3896	8.58757	28.5909	10.6963	16.1783	20.6237	5.23449	4.47645	10.1039	8.72852	16.687	10.8678	2.83555
APPL1	17.9792	10.3147	17.1337	23.1198	15.7347	14.4478	11.5845	7.37381	15.8572	7.11325	4.31069	7.92138	6.10927
APPL2	16.3549	39.2928	65.9675	45.0709	44.3609	26.369	43.7394	8.73343	23.3793	23.5571	24.5882	21.4819	18.1048
APRT	87.7145	308.442	165.978	145.63	150.342	91.3516	93.4356	43.8049	111.586	40.9452	65.6041	62.1389	43.0271
APTR	5.15394	0.590743	0.7794	1.86146	4.56878	1.00924	0.0693186	0.12188	0.377437	1.01731	0.458319	0.604945	0.38722
APTX	16.8442	12.9352	25.3374	25.5313	29.4542	10.7396	15.0939	4.78075	10.9905	8.97235	8.32878	9.28284	4.70898
AQP1	98.5821	100.568	8.21255	25.6216	11.6434	359.863	67.3665	20.0308	7.81184	68.7029	12.9659	12.5039	9.12774
AQP11	2.30652	1.4673	4.39848	4.01155	7.20209	1.33481	1.31767	1.24032	1.33713	0.873676	0.585677	0.594646	0.330137
AQP2	0.000771043	0.00112347	0.00106545	0.942449	0.00106878	0.0175524	0.000986588	0.0024547	0.000645357	0.00421342	0.0164902	0.000981619	0.0101983
AQP3	11.1371	38.5672	120.279	33.3573	51.476	24.119	32.3241	19.9261	8.37559	23.2546	8.30187	82.1493	6.73342
AQP4	0.0379429	0.0105408	0.00270047	0.00430963	0.795558	0.0167995	0.00407892	0.00144382	0.00291923	0.0845835	0.00153663	0.00238078	0.0352062
AQP4-AS1	0.000771054	0.00112348	0.00106543	0.942449	0.00106878	0.0175518	0.0009866	0.00245472	0.00064537	0.00421346	0.0164905	0.000981629	0.0101986
AQP5	0.10527	0.363747	0.00780237	0.00934887	0.00723931	0.145239	0.20408	0.0143979	1.03146	0.02255	0.0088752	0.0066654	0.0733215
AQP9	0.847932	0.102553	0.0319877	0.0101048	0.0101145	0.106485	0.0115974	0.00626841	1.02016	0.0371418	1.17804	1.58442	0.0531964
AQR	7.23583	6.96431	13.3881	7.21146	19.7051	11.4742	14.7834	11.9503	17.5897	1.36427	5.43909	8.99908	4.89518
AR	67.9989	113.947	112.986	76.0459	75.1746	36.9481	68.7906	28.2074	9.7415	41.5043	43.2156	24.0595	22.3808
ARAF	57.0443	77.1296	21.3621	31.2143	16.1505	20.7694	22.8313	12.0984	10.7646	6.79772	6.71188	24.4334	5.69245
ARAP1	163.767	111.727	60.9045	25.6882	56.3976	97.6342	40.1061	57.1982	62.4883	39.7811	42.7948	32.1505	23.3629
ARAP1-AS1	11.7991	15.601	6.73465	2.72291	2.94573	6.38031	0.680557	4.06108	6.0697	6.54304	1.75986	4.51272	1.18936
ARAP1-AS2	0.514621	0.366567	0.168109	0.0596701	0.157741	0.136898	0.13321	0.0863821	0.0493463	0.075431	0.0381982	0.184107	0.02972
ARAP2	1.75768	1.47927	2.45352	1.78692	1.12789	3.64819	4.76025	2.08345	5.77761	3.60319	2.73344	8.051	0.737597
ARAP3	6.70539	10.1348	9.34243	6.77059	3.8189	17.0431	6.50417	11.3241	5.17956	7.17399	2.84842	10.6895	3.46502
ARC	1.59012	0.706496	0.0247918	1.11877	1.56577	0.204514	0.281375	0.0512999	2.10346	0.157193	0.0568344	0.0323497	0.107029
ARCN1	21.9571	13.6271	74.1183	51.3504	39.5593	62.468	40.5038	12.3119	15.4686	19.0696	32.9555	34.3618	12.2486
AREG	0.54337	0.281661	0.119969	0.696042	0.0362359	0.0440867	0.0289367	0.924893	0.0353146	0.0859402	0.110327	0.0250221	0.0682016
AREL1	34.6041	39.7708	32.7617	22.861	27.5267	24.6644	17.5848	10.9128	21.6782	6.49148	11.2088	13.4787	5.45662
ARF1	54.6015	85.3668	79.8053	106.421	91.1974	103.095	84.6177	22.4391	27.0535	30.4382	31.944	25.6561	21.3644
ARF3	17.7086	65.3297	101.012	44.5853	73.0671	37.4796	34.9298	35.1781	22.692	11.9468	50.7238	22.5159	8.83157
ARF4	56.9237	52.0444	194.428	108.397	178.763	69.471	88.6771	18.3352	30.5414	23.3348	38.3903	29.6494	30.0441
ARF4-AS1	0.850649	0.925301	3.92794	1.98672	2.54509	1.92611	2.41539	1.02001	1.53771	1.2712	0.407051	0.0946739	1.09215
ARF4P1	0.748634	0.332386	3.22008	0.199946	0.790456	0.384644	0.047465	0.214288	0.0572022	0.153086	0.753762	0.0405422	0.0575109
ARF5	7.7788	3.79207	25.3323	19.3764	6.63356	6.56749	5.20257	1.74649	0.806394	1.1368	4.34795	5.68627	3.59284
ARF6	10.0581	5.46977	44.6383	39.7296	50.9963	28.7667	42.2433	10.5883	23.9534	6.01894	28.6523	15.1652	14.7197
ARFGAP1	45.5934	128.426	61.414	36.0302	67.815	74.0802	42.0242	37.4189	9.02014	25.7044	22.6758	15.0563	17.7415
ARFGAP2	115.837	185.402	84.6507	54.7662	58.6142	30.8322	25.5212	17.3179	23.8793	8.55021	44.2317	24.4081	11.9892
ARFGAP3	16.8203	7.26295	38.4051	39.1987	50.3354	18.384	12.736	8.18161	17.0074	4.6888	18.8154	16.0246	9.13987
ARFGEF1	27.9968	11.7415	25.7512	31.133	21.8	13.6238	12.3528	3.61466	9.75028	9.08328	22.5521	11.4007	7.19981
ARFGEF2	6.95278	3.34313	11.5123	2.83658	4.09149	4.93092	1.16174	6.70389	1.31126	1.49104	7.13706	11.0085	1.5193
ARFGEF3	12.2021	35.638	157.565	62.9968	84.086	6.83356	21.7526	4.01197	2.06128	5.89323	18.5544	17.3122	13.0928
ARFIP1	11.5765	6.11898	12.7155	21.0956	15.3906	6.54985	15.4779	4.10955	4.48202	16.8819	9.30991	9.29104	2.0006
ARFIP2	44.4387	120.299	177.146	128.865	119.356	34.4312	63.9355	23.1703	27.6956	9.4916	61.6833	30.3527	15.1351
ARFRP1	106.279	145.372	61.5656	71.2264	61.0625	52.9236	48.5684	28.2554	34.5181	33.6505	58.6474	31.2603	22.6701
ARG2	16.0044	2.32552	5.55012	10.2695	6.19561	2.6827	2.67811	3.53352	1.59266	1.41494	1.19157	0.790516	2.77085
ARGLU1	83.0627	69.9501	178.804	115.373	121.138	136.627	97.1407	75.0892	86.8261	69.1663	64.6262	65.9533	21.2432
ARHGAP1	252.389	194.602	93.8656	86.8372	71.4546	88.7817	88.1232	79.7733	49.1156	49.313	50.0673	41.6089	50.0684
ARHGAP10	67.8716	39.4217	6.84511	7.2613	10.531	30.3631	18.3325	5.37724	2.5835	4.1526	3.15941	2.45857	1.64248
ARHGAP11A	1.6305	0.707215	1.37001	1.14691	5.15851	0.57118	2.04264	0.550327	0.686663	0.255667	1.3957	1.15494	0.329737
ARHGAP11B	0.338206	0.122055	0.758744	1.83394	0.27032	0.210228	0.0224962	0.0110699	0.182615	0.0737956	0.142417	0.0164908	0.0176271
ARHGAP12	20.8542	7.51297	18.2273	7.17051	6.91118	11.9292	6.28347	3.00889	4.20084	1.38166	3.04725	7.21442	3.25809
ARHGAP15	4.52008	7.42513	1.89885	2.09201	0.600323	4.09963	0.619023	2.09656	13.2678	3.89895	2.22337	0.644644	0.613571
ARHGAP17	17.4589	10.305	20.2216	8.68637	14.9059	31.2886	19.445	13.654	11.773	4.52675	1.47042	1.83874	2.4257
ARHGAP18	4.22644	3.65078	17.1193	11.9198	5.92721	11.285	8.20491	8.33926	18.2567	2.34862	5.62572	3.9505	3.1458
ARHGAP19	7.25718	3.41266	2.61779	6.23202	5.61733	8.97542	5.84008	1.34805	9.95043	2.75362	1.3235	2.96103	0.710885
ARHGAP20	5.84274	0.388388	0.859505	0.132958	0.959288	0.677584	0.0787543	0.279911	1.55209	1.2958	0.238955	1.56921	0.124813
ARHGAP21	22.3546	4.80404	10.1417	11.1558	4.19742	21.2099	15.9144	4.58842	10.7775	2.58464	3.63155	7.25166	1.38814
ARHGAP22	3.54907	11.9777	1.5322	1.43185	1.85684	2.73845	4.93416	7.52121	14.06	1.17213	4.98382	9.76269	3.4799
ARHGAP23	45.2647	16.5655	3.86913	12.9489	4.33686	35.7151	12.9682	5.62307	13.9261	17.4841	3.17307	14.0733	3.05203
ARHGAP24	6.15008	1.49902	2.11253	1.86119	2.21238	5.10891	0.171239	0.94624	5.56736	0.623669	0.613915	1.7904	1.34305
ARHGAP25	2.89168	2.09923	2.21078	1.26128	1.19043	23.4963	3.32244	1.83401	26.8746	1.38434	4.24765	1.29311	0.894082
ARHGAP26	2.91367	5.18794	12.6873	7.05728	2.65858	4.74353	4.13264	1.16603	8.15711	0.942367	3.76639	7.58	1.00717
ARHGAP27	33.736	22.3558	27.4326	16.8824	21.0252	23.2554	8.94149	18.3232	27.3959	5.67088	12.9254	11.4631	19.5925
ARHGAP28	0.789458	2.19092	5.0237	8.26584	2.58218	1.62886	4.17036	0.438722	0.320441	0.481108	1.85127	4.05267	0.204473
ARHGAP29	6.04028	4.14947	6.54722	7.27245	6.61317	7.5587	12.3506	2.54041	1.82695	5.73774	11.6804	5.18557	2.497
ARHGAP30	20.1002	20.3192	8.69306	6.47545	3.19466	30.4144	9.67858	39.7871	46.4133	13.5897	14.0978	6.18877	9.04768
ARHGAP31	7.58532	15.8245	5.92089	4.75657	4.36635	11.8079	5.64277	5.60302	6.40799	2.95387	4.01365	3.11964	2.99754
ARHGAP32	2.34975	36.0608	14.1029	14.9341	9.52615	2.38722	7.37963	0.676983	2.42353	0.762326	1.52347	6.07755	0.795589
ARHGAP33	19.3079	18.8172	14.7224	9.13186	3.44539	18.7423	1.3196	8.2249	4.7129	3.41157	2.24943	5.42841	5.48611
ARHGAP35	36.4139	37.8786	31.2507	47.8633	35.6484	49.7479	35.7847	21.1471	17.376	8.50984	12.5727	17.9901	18.8169
ARHGAP39	6.99748	32.5136	35.9004	26.2088	13.0501	15.6992	11.5403	3.38128	4.41605	2.1203	3.7081	3.556	6.90838
ARHGAP4	43.7385	42.1145	9.1522	12.5041	2.88004	53.0319	5.2477	50.6558	97.7734	9.09729	13.1878	9.26681	10.35
ARHGAP40	0.0696633	0.287401	0.0974407	0.0326685	0.0429722	0.0781776	0.0756168	0.0446728	0.0800978	0.0317385	0.0541323	0.0979513	0.00746703
ARHGAP42	0.600547	0.266311	0.979263	2.98146	1.4936	4.81887	0.136253	0.388357	0.583382	0.212041	0.21752	0.215376	0.107024
ARHGAP42P2	0.091272	0.104688	0.0118016	0.0205315	0.0119067	0.579345	0.0146383	0.0633772	0.00854166	0.0515256	0.00884192	0.0190146	0.0145165
ARHGAP44	12.5604	1.40759	1.5367	0.34599	0.36641	4.80544	3.72591	0.919744	0.82791	2.10364	1.44025	3.21798	0.742045
ARHGAP45	56.057	51.6126	43.6375	21.0782	24.4635	45.5996	30.9536	8.91729	184.432	16.653	35.7595	26.4011	19.4349
ARHGAP5	18.9963	7.87122	37.4209	22.7954	20.0593	25.4487	5.08298	11.4532	2.16124	11.9839	22.3064	22.5345	1.88602
ARHGAP5-AS1	1.71613	0.729343	0.404622	1.91074	2.3464	0.623018	0.233841	0.423838	0.203558	0.270278	0.139135	0.917048	0.0820464
ARHGAP6	14.0492	19.8654	107.785	66.3069	129.118	11.9374	88.7016	11.5246	3.97624	12.4245	39.0473	26.0007	8.26287
ARHGAP8	1.39916	11.8477	0.728938	0.993774	3.46726	1.31862	2.54636	0.787061	1.30995	0.321214	0.865849	2.1291	0.285047
ARHGAP9	11.4744	9.52653	4.95036	7.71212	1.88181	23.4923	11.5355	2.39721	35.4286	2.61685	7.8077	3.99069	7.18588
ARHGDIA	299.603	482.929	282.644	295.422	238.89	205.017	215.804	121.939	185.669	42.8162	134.454	117.533	82.2789
ARHGDIB	98.8567	137.893	107	85.2903	77.236	207.414	104.064	97.4299	222.844	27.2509	52.1177	44.8377	81.7647
ARHGDIG	2.50149	6.56086	12.8524	9.08788	1.72024	5.12302	0.903284	3.46807	0.433769	0.504837	0.863069	0.413337	0.567759
ARHGEF1	84.6461	137.069	68.1042	43.4221	50.533	134.481	45.8707	38.6535	212.993	28.1999	32.2429	9.84855	14.9365
ARHGEF10	1.34691	1.29665	0.752199	1.04899	3.15296	0.353475	1.16232	0.705442	1.37547	5.34119	0.565499	0.362119	0.536773
ARHGEF10L	48.2825	33.8521	12.7271	12.0329	9.61891	11.0897	6.85002	3.05517	9.60941	3.71666	1.87359	2.74539	5.5465
ARHGEF11	29.8363	13.9956	25.6806	34.1499	39.3027	32.9909	16.0385	17.4299	20.4151	12.0976	6.69892	12.8022	5.5618
ARHGEF12	41.4558	13.4431	38.7411	31.4768	38.9831	38.7487	37.85	5.96105	11.3118	22.5058	12.6835	26.0891	7.75022
ARHGEF15	1.47776	6.45627	1.64103	1.02575	0.197322	11.3067	3.35034	1.1278	7.30252	1.79395	0.953952	1.40801	0.958612
ARHGEF16	9.6619	22.6604	51.8903	29.3974	17.4356	11.8072	22.8474	10.7588	3.5969	2.28314	23.9908	15.3963	3.27393
ARHGEF17	66.8858	34.7004	13.0377	7.34904	10.7114	19.4569	24.5194	23.204	8.004	13.3493	4.78676	9.15174	1.8435
ARHGEF18	0.0432242	0.0116145	0.251258	0.412453	0.00966948	0.198392	0.010601	0.00361812	0.00482704	0.0292681	0.00548162	0.00867736	0.0109149
ARHGEF19	1.86785	5.8136	2.54797	3.45125	3.70853	12.4497	3.12446	1.57979	0.754978	0.651045	0.759904	9.87435	0.416605
ARHGEF19-AS1	0.0632214	0.129105	0.0516534	0.00858988	0.0181988	0.00829969	0.0208513	0.0179405	0.00305503	0.00579453	0.124495	0.543621	0.00517444
ARHGEF2	72.6788	61.7762	8.9019	25.9719	9.3216	45.6302	14.1126	18.5137	54.6207	23.1126	6.14462	14.7113	24.5039
ARHGEF25	195.045	21.3949	15.8113	14.3954	4.70122	34.9978	25.4295	25.9908	9.04583	30.2003	8.77354	6.45109	16.763
ARHGEF26	17.3577	13.5683	92.7726	37.3475	65.1928	10.0407	49.7597	9.76068	11.171	9.95235	46.6012	5.44258	15.0329
ARHGEF26-AS1	0.857829	0.759437	6.43247	5.15341	4.53543	1.47397	1.70795	0.667123	0.167689	0.358148	0.369312	0.0842428	0.432988
ARHGEF28	2.44859	6.67367	5.62183	5.45066	2.9726	2.77548	2.09088	1.42335	0.868976	2.11621	3.07721	7.75259	1.72795
ARHGEF3	7.90874	13.7395	8.3221	12.0052	4.0514	29.9238	8.5628	5.35327	8.92121	2.27903	7.83024	8.03284	6.06986
ARHGEF33	0.0992018	0.0851104	0.0392228	0.0156046	0.869875	0.0724446	0.0168278	0.0828611	1.12534	0.0453607	0.178965	0.34567	0.0235196
ARHGEF34P	1.09417	0.782792	0.152844	0.858665	0.0602284	0.957722	0.411383	0.185315	0.162644	0.098563	0.0868909	0.0709627	0.0778208
ARHGEF35	0.270685	1.05339	0.790765	1.343	0.178657	0.818626	1.03198	0.103464	0.317405	0.0721479	1.88242	1.80275	0.334704
ARHGEF37	37.8415	6.18452	24.0294	19.7185	21.4574	16.6683	18.8442	23.5769	4.63325	17.8362	18.793	6.63394	8.78285
ARHGEF38	1.7171	7.34388	12.5606	11.0607	10.607	3.38252	2.04858	0.97718	2.62858	0.999262	6.54828	3.99641	1.12996
ARHGEF38-IT1	0.109478	0.81645	0.227414	0.0571397	0.841295	0.388686	0.029902	0.22495	0.0516405	0.067768	0.100738	0.017536	0.0670039
ARHGEF39	5.82783	4.35218	1.34076	5.29132	3.6547	2.81147	6.19127	4.4963	0.854449	0.577972	4.34667	1.27342	1.98167
ARHGEF4	44.8021	21.9743	2.16571	12.3195	8.40428	22.7398	6.86634	7.18352	1.82359	4.60408	2.1519	2.76139	1.2035
ARHGEF40	57.9641	55.155	13.7865	21.8104	18.2593	63.7222	22.828	13.5782	29.7104	14.9846	15.1637	17.3774	15.6601
ARHGEF5	8.22944	8.54843	18	9.79224	10.8899	3.67547	14.7425	1.06896	1.06155	1.53557	3.49326	6.18601	0.776565
ARHGEF6	3.31125	3.86618	1.63414	0.85622	1.73932	4.52319	3.68216	1.72423	5.7958	1.16822	1.05234	1.95679	0.690151
ARHGEF7	82.8619	38.5255	61.867	44.3161	61.0135	92.0183	18.225	13.2084	34.6452	11.5016	43.4563	26.4536	22.9074
ARHGEF7-AS2	0.441292	0.964755	0.0738116	0.0533866	0.0514016	1.63254	0.0565795	0.0413185	0.285026	0.149607	0.0442103	0.134193	0.0718813
ARHGEF9	34.5636	17.5153	11.1954	9.05263	3.55908	4.57624	9.00225	2.58438	5.59143	5.05296	3.1642	5.49752	5.64499
ARID1A	36.5292	26.2256	45.185	26.5816	38.23	22.589	12.9757	6.15147	26.2688	10.6756	21.5847	13.3677	2.63572
ARID1B	26.4402	14.0385	19.3647	13.0793	27.1851	8.45536	35.1312	5.46679	6.71484	4.90561	7.74043	10.2088	15.2693
ARID2	12.8873	13.8527	12.8101	12.119	16.6783	5.79605	13.1842	2.90062	5.82694	3.81504	5.72816	12.2479	1.15389
ARID3A	8.82418	6.53534	5.19438	7.9128	3.99562	6.0144	5.79458	5.40816	1.63178	6.86777	4.1577	0.659409	3.00389
ARID3B	3.83866	7.89594	7.2022	2.77927	1.75461	2.97289	4.76272	3.44942	1.0909	0.912733	4.56122	2.48572	1.29371
ARID4A	3.78666	3.59346	0.847401	8.18251	2.70671	8.40626	3.87594	1.65562	4.3034	1.39594	2.2945	5.48401	2.4676
ARID4B	15.5347	7.23025	13.397	7.09071	11.0411	5.86293	8.71261	7.8852	9.76378	6.49859	2.95754	6.56222	2.46343
ARID5A	198.905	62.4336	14.9781	19.0384	18.0013	88.2066	29.1172	26.2361	99.6503	11.7608	7.37382	23.3644	6.93393
ARID5B	70.6191	11.4761	27.8628	26.6542	33.4751	18.8013	7.3489	9.93873	21.7576	9.39885	5.30079	13.4724	7.89419
ARIH1	39.0567	17.4724	29.6427	29.8246	34.6017	20.0129	35.8694	14.905	14.4506	18.4386	6.0452	12.1748	7.5055
ARIH2	67.0794	48.979	57.4296	42.6806	48.2952	17.847	41.4384	12.974	23.6645	14.8564	13.7825	22.3376	14.6359
ARIH2OS	0.725626	0.4776	1.78713	1.52045	2.24735	0.164034	0.969765	0.460405	0.169026	0.166663	0.234177	0.917987	0.159784
[truncated: 20,731 more rows]
