# Supplementary material for: Spatio-temporal analysis of prostate tumors in situ suggests pre-existence of treatment-resistant clones
Source: Nat Commun. 2022 Sep 17;13:5475. doi: 10.1038/s41467-022-33069-3 (PMC9482614; doi:10.1038/s41467-022-33069-3)
Supplement: Supplementary file 6 — Source Data [file 41467_2022_33069_MOESM6_ESM.zip › source data (Marklund et al. 2022)/sourceDataFile_SFig13_FactorProp.xlsx]

## Sheet: Suppl_Fig12_FactorProportions.c
Absolute
	Stroma	Inflammation	Immune response	Responding factors	Non-responding factors	Total
patient1	4	1	3	2	3	13
patient2	3	1	1	4	7	16
patient3	1	1	0	0	8	10
Relative
	Stroma	Inflammation	Immune response	Responding factors	Non-responding factors	Total
patient1	31	8	23	15	23	100
patient2	19	6	6	25	44	100
patient3	10	10	0	0	80	100
