# Supplementary material for: Spatio-temporal analysis of prostate tumors in situ suggests pre-existence of treatment-resistant clones
Source: Nat Commun. 2022 Sep 17;13:5475. doi: 10.1038/s41467-022-33069-3 (PMC9482614; doi:10.1038/s41467-022-33069-3)
Supplement: Supplementary file 6 — Source Data [file 41467_2022_33069_MOESM6_ESM.zip › source data (Marklund et al. 2022)/sourceDataFile_SFig5d_Boxplot_QC.xlsx]

## Sheet: S Fig6c
spot	unique transcripts	unique genes
patient1_biopsy1_rep1_after_spot_24x23	3358	1569
patient1_biopsy1_rep1_after_spot_24x24	3287	1503
patient1_biopsy1_rep1_after_spot_25x17	2577	1372
patient1_biopsy1_rep1_after_spot_25x18	930	600
patient1_biopsy1_rep1_after_spot_25x19	7033	1994
patient1_biopsy1_rep1_after_spot_25x20	2445	1201
patient1_biopsy1_rep1_after_spot_25x21	3570	1624
patient1_biopsy1_rep1_after_spot_25x22	5387	1913
patient1_biopsy1_rep1_after_spot_25x23	2932	1365
patient1_biopsy1_rep1_after_spot_25x24	8388	2599
patient1_biopsy1_rep1_after_spot_26x10	3166	1569
patient1_biopsy1_rep1_after_spot_26x11	4976	2015
patient1_biopsy1_rep1_after_spot_26x12	2165	1121
patient1_biopsy1_rep1_after_spot_26x13	4120	1746
patient1_biopsy1_rep1_after_spot_26x14	6879	2529
patient1_biopsy1_rep1_after_spot_26x15	4531	1910
patient1_biopsy1_rep1_after_spot_26x16	9669	2899
patient1_biopsy1_rep1_after_spot_26x17	6249	2265
patient1_biopsy1_rep1_after_spot_26x18	3196	1465
patient1_biopsy1_rep1_after_spot_26x19	7458	2373
patient1_biopsy1_rep1_after_spot_26x20	5422	1921
patient1_biopsy1_rep1_after_spot_26x21	4607	1858
patient1_biopsy1_rep1_after_spot_26x22	4790	1931
patient1_biopsy1_rep1_after_spot_26x23	6295	2107
patient1_biopsy1_rep1_after_spot_26x24	5464	2016
patient1_biopsy1_rep1_after_spot_26x25	8952	2504
patient1_biopsy1_rep1_after_spot_26x9	4417	1934
patient1_biopsy1_rep1_after_spot_27x10	2036	1124
patient1_biopsy1_rep1_after_spot_27x11	4486	1911
patient1_biopsy1_rep1_after_spot_27x12	3874	1872
patient1_biopsy1_rep1_after_spot_27x13	4175	1791
patient1_biopsy1_rep1_after_spot_27x14	3999	1706
patient1_biopsy1_rep1_after_spot_27x15	5280	2157
patient1_biopsy1_rep1_after_spot_27x16	5972	2032
patient1_biopsy1_rep1_after_spot_27x17	9810	2840
patient1_biopsy1_rep1_after_spot_27x18	6266	1939
patient1_biopsy1_rep1_after_spot_27x19	6582	2153
patient1_biopsy1_rep1_after_spot_27x20	7425	2259
patient1_biopsy1_rep1_after_spot_27x21	9391	2703
patient1_biopsy1_rep1_after_spot_27x22	6378	2325
patient1_biopsy1_rep1_after_spot_27x23	3880	1540
patient1_biopsy1_rep1_after_spot_27x24	4849	1811
patient1_biopsy1_rep1_after_spot_27x8	3520	1604
patient1_biopsy1_rep1_after_spot_27x9	1068	671
patient1_biopsy1_rep1_after_spot_28x10	1430	883
patient1_biopsy1_rep1_after_spot_28x11	2751	1358
patient1_biopsy1_rep1_after_spot_28x12	5248	2036
patient1_biopsy1_rep1_after_spot_28x13	4418	1901
patient1_biopsy1_rep1_after_spot_28x14	6014	2377
patient1_biopsy1_rep1_after_spot_28x15	8068	2638
patient1_biopsy1_rep1_after_spot_28x16	5520	2110
patient1_biopsy1_rep1_after_spot_28x17	5654	2002
patient1_biopsy1_rep1_after_spot_28x18	5508	1963
patient1_biopsy1_rep1_after_spot_28x19	4845	1957
patient1_biopsy1_rep1_after_spot_28x20	3524	1391
patient1_biopsy1_rep1_after_spot_28x21	2139	848
patient1_biopsy1_rep1_after_spot_28x22	2149	1159
patient1_biopsy1_rep1_after_spot_28x28	2410	1323
patient1_biopsy1_rep1_after_spot_28x9	2384	1166
patient1_biopsy1_rep1_after_spot_29x10	1340	824
patient1_biopsy1_rep1_after_spot_29x11	2417	1228
patient1_biopsy1_rep1_after_spot_29x12	2395	1373
patient1_biopsy1_rep1_after_spot_29x13	1935	1089
patient1_biopsy1_rep1_after_spot_29x14	1966	1118
patient1_biopsy1_rep1_after_spot_29x15	1917	1107
patient1_biopsy1_rep1_after_spot_29x27	2820	1323
patient1_biopsy1_rep1_after_spot_29x28	1817	926
patient1_biopsy1_rep1_after_spot_29x29	1435	811
patient1_biopsy1_rep1_after_spot_29x9	1360	814
patient1_biopsy1_rep1_after_spot_30x27	1030	652
patient1_biopsy1_rep1_after_spot_30x28	993	606
patient1_biopsy1_rep1_after_spot_30x29	1748	1018
patient1_biopsy1_rep1_after_spot_31x28	1656	877
patient1_biopsy1_rep1_after_spot_31x29	1451	829
patient1_biopsy1_rep1_after_spot_32x28	1510	878
patient1_biopsy1_rep1_after_spot_32x29	1277	690
patient1_biopsy1_rep1_after_spot_NA	2383	1263
patient1_biopsy1_rep2_after_spot_25x22	3084	1494
patient1_biopsy1_rep2_after_spot_25x23	964	638
patient1_biopsy1_rep2_after_spot_25x24	2559	1418
patient1_biopsy1_rep2_after_spot_26x17	553	385
patient1_biopsy1_rep2_after_spot_26x18	4489	1451
patient1_biopsy1_rep2_after_spot_26x19	2264	1108
patient1_biopsy1_rep2_after_spot_26x20	1224	716
patient1_biopsy1_rep2_after_spot_26x21	1463	768
patient1_biopsy1_rep2_after_spot_26x22	1946	1004
patient1_biopsy1_rep2_after_spot_26x23	1905	1081
patient1_biopsy1_rep2_after_spot_26x24	2099	1139
patient1_biopsy1_rep2_after_spot_27x13	3541	1626
patient1_biopsy1_rep2_after_spot_27x14	2352	1319
patient1_biopsy1_rep2_after_spot_27x15	3618	1669
patient1_biopsy1_rep2_after_spot_27x16	11404	3125
patient1_biopsy1_rep2_after_spot_27x17	2681	1220
patient1_biopsy1_rep2_after_spot_27x18	1999	1068
patient1_biopsy1_rep2_after_spot_27x19	7219	2076
patient1_biopsy1_rep2_after_spot_27x20	3247	1476
patient1_biopsy1_rep2_after_spot_27x21	3294	1427
patient1_biopsy1_rep2_after_spot_27x22	2608	1211
patient1_biopsy1_rep2_after_spot_27x23	2631	1321
patient1_biopsy1_rep2_after_spot_27x24	4546	1706
patient1_biopsy1_rep2_after_spot_28x10	999	644
patient1_biopsy1_rep2_after_spot_28x11	1620	971
patient1_biopsy1_rep2_after_spot_28x12	4157	1753
patient1_biopsy1_rep2_after_spot_28x13	3133	1395
patient1_biopsy1_rep2_after_spot_28x14	4453	1635
patient1_biopsy1_rep2_after_spot_28x15	3867	1597
patient1_biopsy1_rep2_after_spot_28x16	2541	1166
patient1_biopsy1_rep2_after_spot_28x17	5640	2046
patient1_biopsy1_rep2_after_spot_28x18	1339	733
patient1_biopsy1_rep2_after_spot_28x19	5045	1676
patient1_biopsy1_rep2_after_spot_28x20	2784	1214
patient1_biopsy1_rep2_after_spot_28x21	897	540
patient1_biopsy1_rep2_after_spot_28x22	2327	1226
patient1_biopsy1_rep2_after_spot_28x23	2620	1263
patient1_biopsy1_rep2_after_spot_28x9	2801	1382
patient1_biopsy1_rep2_after_spot_29x10	864	570
patient1_biopsy1_rep2_after_spot_29x11	2009	1112
patient1_biopsy1_rep2_after_spot_29x12	3730	1704
patient1_biopsy1_rep2_after_spot_29x13	1948	1097
patient1_biopsy1_rep2_after_spot_29x14	2851	1330
patient1_biopsy1_rep2_after_spot_29x15	4535	1931
patient1_biopsy1_rep2_after_spot_29x16	5802	2269
patient1_biopsy1_rep2_after_spot_29x17	4251	1613
patient1_biopsy1_rep2_after_spot_29x18	2397	1113
patient1_biopsy1_rep2_after_spot_29x19	1836	967
patient1_biopsy1_rep2_after_spot_29x20	2745	1194
patient1_biopsy1_rep2_after_spot_29x21	3161	1286
patient1_biopsy1_rep2_after_spot_29x27	1587	889
patient1_biopsy1_rep2_after_spot_29x28	293	230
patient1_biopsy1_rep2_after_spot_29x9	1231	766
patient1_biopsy1_rep2_after_spot_30x10	207	166
patient1_biopsy1_rep2_after_spot_30x11	1680	901
patient1_biopsy1_rep2_after_spot_30x12	2792	1375
patient1_biopsy1_rep2_after_spot_30x13	4753	2013
patient1_biopsy1_rep2_after_spot_30x14	3063	1523
patient1_biopsy1_rep2_after_spot_30x15	2290	1195
patient1_biopsy1_rep2_after_spot_30x16	1289	670
patient1_biopsy1_rep2_after_spot_30x26	740	484
patient1_biopsy1_rep2_after_spot_30x27	456	331
patient1_biopsy1_rep2_after_spot_30x28	334	237
patient1_biopsy1_rep2_after_spot_31x10	645	387
patient1_biopsy1_rep2_after_spot_31x26	983	634
patient1_biopsy1_rep2_after_spot_31x27	687	420
patient1_biopsy1_rep2_after_spot_31x28	548	378
patient1_biopsy1_rep2_after_spot_32x28	1077	643
patient1_biopsy1_rep2_after_spot_NA	388	265
patient1_biopsy2_rep1_after_spot_22x10	2972	1363
patient1_biopsy2_rep1_after_spot_22x11	1935	1016
patient1_biopsy2_rep1_after_spot_22x12	1714	968
patient1_biopsy2_rep1_after_spot_22x13	2362	1184
patient1_biopsy2_rep1_after_spot_22x14	1093	670
patient1_biopsy2_rep1_after_spot_22x15	1230	760
patient1_biopsy2_rep1_after_spot_22x16	2998	1306
patient1_biopsy2_rep1_after_spot_22x17	1146	685
patient1_biopsy2_rep1_after_spot_23x10	1992	1031
patient1_biopsy2_rep1_after_spot_23x11	1482	865
patient1_biopsy2_rep1_after_spot_23x12	2371	1130
patient1_biopsy2_rep1_after_spot_23x13	1135	719
patient1_biopsy2_rep1_after_spot_23x14	4196	1560
patient1_biopsy2_rep1_after_spot_23x15	1448	863
patient1_biopsy2_rep1_after_spot_23x16	1961	1118
patient1_biopsy2_rep1_after_spot_23x17	1566	920
patient1_biopsy2_rep1_after_spot_23x18	2417	1245
patient1_biopsy2_rep1_after_spot_23x19	3170	1453
patient1_biopsy2_rep1_after_spot_23x20	1711	1055
patient1_biopsy2_rep1_after_spot_23x21	1814	1062
patient1_biopsy2_rep1_after_spot_23x22	5349	1847
patient1_biopsy2_rep1_after_spot_23x23	2119	1084
patient1_biopsy2_rep1_after_spot_23x24	2359	1192
patient1_biopsy2_rep1_after_spot_23x25	3181	1486
patient1_biopsy2_rep1_after_spot_23x9	1644	909
patient1_biopsy2_rep1_after_spot_24x13	998	611
patient1_biopsy2_rep1_after_spot_24x14	2425	1146
patient1_biopsy2_rep1_after_spot_24x15	1222	796
patient1_biopsy2_rep1_after_spot_24x16	1002	646
patient1_biopsy2_rep1_after_spot_24x17	3766	1705
patient1_biopsy2_rep1_after_spot_24x18	2756	1380
patient1_biopsy2_rep1_after_spot_24x19	5081	1962
patient1_biopsy2_rep1_after_spot_24x20	3197	1500
patient1_biopsy2_rep1_after_spot_24x21	1555	876
patient1_biopsy2_rep1_after_spot_24x22	980	598
patient1_biopsy2_rep1_after_spot_24x23	4664	1606
patient1_biopsy2_rep1_after_spot_24x24	4671	1793
patient1_biopsy2_rep1_after_spot_24x25	2795	1415
patient1_biopsy2_rep1_after_spot_24x26	1598	820
patient1_biopsy2_rep1_after_spot_24x27	2315	1270
patient1_biopsy2_rep1_after_spot_24x28	1136	720
patient1_biopsy2_rep1_after_spot_24x29	874	586
patient1_biopsy2_rep1_after_spot_25x22	1153	724
patient1_biopsy2_rep1_after_spot_25x23	1528	916
patient1_biopsy2_rep1_after_spot_25x24	4097	1682
patient1_biopsy2_rep1_after_spot_25x25	2780	1225
patient1_biopsy2_rep1_after_spot_25x27	9323	2412
patient1_biopsy2_rep1_after_spot_25x28	2015	1124
patient1_biopsy2_rep1_after_spot_25x29	2052	1153
patient1_biopsy2_rep1_after_spot_25x30	1228	700
patient1_biopsy2_rep1_after_spot_26x26	1232	735
patient1_biopsy2_rep1_after_spot_26x27	1075	639
patient1_biopsy2_rep1_after_spot_26x28	4607	1699
patient1_biopsy2_rep1_after_spot_26x29	3556	1578
patient1_biopsy2_rep1_after_spot_30x20	1825	837
patient1_biopsy2_rep1_after_spot_30x21	1351	831
patient1_biopsy2_rep1_after_spot_31x14	979	653
patient1_biopsy2_rep1_after_spot_31x15	1704	901
patient1_biopsy2_rep1_after_spot_31x16	3592	1336
patient1_biopsy2_rep1_after_spot_31x17	2763	1121
patient1_biopsy2_rep1_after_spot_31x18	2469	1235
patient1_biopsy2_rep1_after_spot_31x19	2495	1418
patient1_biopsy2_rep1_after_spot_31x20	4555	1741
patient1_biopsy2_rep1_after_spot_31x21	5867	2265
patient1_biopsy2_rep1_after_spot_32x12	3449	1512
patient1_biopsy2_rep1_after_spot_32x13	1941	1119
patient1_biopsy2_rep1_after_spot_32x14	1704	1002
patient1_biopsy2_rep1_after_spot_32x15	5227	2057
patient1_biopsy2_rep1_after_spot_32x16	4196	1744
patient1_biopsy2_rep1_after_spot_32x17	1795	984
patient1_biopsy2_rep1_after_spot_32x18	2817	1457
patient1_biopsy2_rep1_after_spot_32x19	5827	2248
patient1_biopsy2_rep1_after_spot_NA	1494	906
patient1_biopsy2_rep2_after_spot_20x10	1058	677
patient1_biopsy2_rep2_after_spot_20x5	3845	1502
patient1_biopsy2_rep2_after_spot_20x6	2897	1330
patient1_biopsy2_rep2_after_spot_20x7	2354	1211
patient1_biopsy2_rep2_after_spot_20x8	2821	1343
patient1_biopsy2_rep2_after_spot_21x10	4064	1679
patient1_biopsy2_rep2_after_spot_21x11	9384	2698
patient1_biopsy2_rep2_after_spot_21x12	1529	926
patient1_biopsy2_rep2_after_spot_21x13	4316	1925
patient1_biopsy2_rep2_after_spot_21x14	3157	1459
patient1_biopsy2_rep2_after_spot_21x15	1812	968
patient1_biopsy2_rep2_after_spot_21x16	2268	1210
patient1_biopsy2_rep2_after_spot_21x4	1465	869
patient1_biopsy2_rep2_after_spot_21x5	4610	1857
patient1_biopsy2_rep2_after_spot_21x6	4374	1794
patient1_biopsy2_rep2_after_spot_21x7	3185	1372
patient1_biopsy2_rep2_after_spot_21x8	3105	1463
patient1_biopsy2_rep2_after_spot_21x9	3048	1289
patient1_biopsy2_rep2_after_spot_22x10	10765	2645
patient1_biopsy2_rep2_after_spot_22x11	2827	1333
patient1_biopsy2_rep2_after_spot_22x12	6564	2297
patient1_biopsy2_rep2_after_spot_22x13	1301	742
patient1_biopsy2_rep2_after_spot_22x14	3618	1495
patient1_biopsy2_rep2_after_spot_22x15	2852	1356
patient1_biopsy2_rep2_after_spot_22x16	2074	1110
patient1_biopsy2_rep2_after_spot_22x17	3081	1480
patient1_biopsy2_rep2_after_spot_22x18	1886	981
patient1_biopsy2_rep2_after_spot_22x19	2247	1266
patient1_biopsy2_rep2_after_spot_22x20	4736	1888
patient1_biopsy2_rep2_after_spot_22x6	4029	1829
patient1_biopsy2_rep2_after_spot_22x7	6004	2234
patient1_biopsy2_rep2_after_spot_22x8	1645	893
patient1_biopsy2_rep2_after_spot_22x9	3590	1487
patient1_biopsy2_rep2_after_spot_23x12	875	553
patient1_biopsy2_rep2_after_spot_23x13	1380	797
patient1_biopsy2_rep2_after_spot_23x14	12042	2881
patient1_biopsy2_rep2_after_spot_23x15	9183	2669
patient1_biopsy2_rep2_after_spot_23x16	3397	1585
patient1_biopsy2_rep2_after_spot_23x17	1120	698
patient1_biopsy2_rep2_after_spot_23x18	5134	1771
patient1_biopsy2_rep2_after_spot_23x19	7165	2390
patient1_biopsy2_rep2_after_spot_23x20	7529	2448
patient1_biopsy2_rep2_after_spot_23x21	6844	2164
patient1_biopsy2_rep2_after_spot_23x22	5580	2199
patient1_biopsy2_rep2_after_spot_23x23	1890	1060
patient1_biopsy2_rep2_after_spot_23x24	3054	1401
patient1_biopsy2_rep2_after_spot_24x17	1600	905
patient1_biopsy2_rep2_after_spot_24x18	1794	1009
patient1_biopsy2_rep2_after_spot_24x19	2581	1230
patient1_biopsy2_rep2_after_spot_24x20	2392	967
patient1_biopsy2_rep2_after_spot_24x21	3400	1560
patient1_biopsy2_rep2_after_spot_24x22	1059	671
patient1_biopsy2_rep2_after_spot_24x23	3632	1553
patient1_biopsy2_rep2_after_spot_24x24	7312	1805
patient1_biopsy2_rep2_after_spot_24x25	2076	1140
patient1_biopsy2_rep2_after_spot_25x22	754	450
patient1_biopsy2_rep2_after_spot_25x23	3590	1444
patient1_biopsy2_rep2_after_spot_25x24	1962	1071
patient1_biopsy2_rep2_after_spot_29x11	1246	688
patient1_biopsy2_rep2_after_spot_29x12	4144	1367
patient1_biopsy2_rep2_after_spot_29x13	5613	2085
patient1_biopsy2_rep2_after_spot_29x14	4817	1865
patient1_biopsy2_rep2_after_spot_29x15	9924	2345
patient1_biopsy2_rep2_after_spot_30x10	4762	1731
patient1_biopsy2_rep2_after_spot_30x11	7309	2146
patient1_biopsy2_rep2_after_spot_30x12	1864	1077
patient1_biopsy2_rep2_after_spot_30x13	12175	2899
patient1_biopsy2_rep2_after_spot_30x14	2425	1232
patient1_biopsy2_rep2_after_spot_30x8	13144	2847
patient1_biopsy2_rep2_after_spot_30x9	1280	799
patient1_biopsy2_rep2_after_spot_31x12	4817	1649
patient1_biopsy2_rep2_after_spot_NA	2721	1297
patient1_biopsy3_rep1_after_spot_25x17	566	406
patient1_biopsy3_rep1_after_spot_26x16	435	334
patient1_biopsy3_rep1_after_spot_26x17	490	363
patient1_biopsy3_rep1_after_spot_26x18	264	216
patient1_biopsy3_rep1_after_spot_26x19	434	309
patient1_biopsy3_rep1_after_spot_26x20	384	276
patient1_biopsy3_rep1_after_spot_27x12	717	502
patient1_biopsy3_rep1_after_spot_27x13	671	459
patient1_biopsy3_rep1_after_spot_27x14	542	399
patient1_biopsy3_rep1_after_spot_27x15	732	504
patient1_biopsy3_rep1_after_spot_27x16	1054	619
patient1_biopsy3_rep1_after_spot_27x17	1182	751
patient1_biopsy3_rep1_after_spot_27x18	590	400
patient1_biopsy3_rep1_after_spot_27x19	1074	681
patient1_biopsy3_rep1_after_spot_27x20	1488	865
patient1_biopsy3_rep1_after_spot_27x21	1739	955
patient1_biopsy3_rep1_after_spot_27x22	1073	722
patient1_biopsy3_rep1_after_spot_27x23	371	290
patient1_biopsy3_rep1_after_spot_27x24	842	561
patient1_biopsy3_rep1_after_spot_27x25	365	277
patient1_biopsy3_rep1_after_spot_28x10	1309	841
patient1_biopsy3_rep1_after_spot_28x11	1825	1067
patient1_biopsy3_rep1_after_spot_28x12	1837	1000
patient1_biopsy3_rep1_after_spot_28x13	1885	972
patient1_biopsy3_rep1_after_spot_28x14	1507	850
patient1_biopsy3_rep1_after_spot_28x15	1396	790
patient1_biopsy3_rep1_after_spot_28x16	1355	618
patient1_biopsy3_rep1_after_spot_28x17	675	440
patient1_biopsy3_rep1_after_spot_28x18	1066	626
patient1_biopsy3_rep1_after_spot_28x19	1485	838
patient1_biopsy3_rep1_after_spot_28x20	1184	648
patient1_biopsy3_rep1_after_spot_28x21	332	275
patient1_biopsy3_rep1_after_spot_28x22	1516	967
patient1_biopsy3_rep1_after_spot_28x23	1113	662
patient1_biopsy3_rep1_after_spot_28x24	831	600
patient1_biopsy3_rep1_after_spot_28x25	783	563
patient1_biopsy3_rep1_after_spot_28x26	331	236
patient1_biopsy3_rep1_after_spot_28x27	891	569
patient1_biopsy3_rep1_after_spot_28x28	777	502
patient1_biopsy3_rep1_after_spot_28x29	608	435
patient1_biopsy3_rep1_after_spot_28x9	374	277
patient1_biopsy3_rep1_after_spot_29x10	2663	1405
patient1_biopsy3_rep1_after_spot_29x11	2588	1287
patient1_biopsy3_rep1_after_spot_29x12	3594	1811
patient1_biopsy3_rep1_after_spot_29x13	1693	1002
patient1_biopsy3_rep1_after_spot_29x24	868	571
patient1_biopsy3_rep1_after_spot_29x26	812	531
patient1_biopsy3_rep1_after_spot_29x27	562	414
patient1_biopsy3_rep1_after_spot_29x28	334	255
patient1_biopsy3_rep1_after_spot_29x29	289	212
patient1_biopsy3_rep1_after_spot_29x30	1015	699
patient1_biopsy3_rep1_after_spot_29x31	11174	2750
patient1_biopsy3_rep1_after_spot_29x32	822	528
patient1_biopsy3_rep1_after_spot_29x33	3130	1578
patient1_biopsy3_rep1_after_spot_29x34	1706	1062
patient1_biopsy3_rep1_after_spot_29x6	382	290
patient1_biopsy3_rep1_after_spot_29x7	1453	957
patient1_biopsy3_rep1_after_spot_29x8	3094	1575
patient1_biopsy3_rep1_after_spot_29x9	1636	953
patient1_biopsy3_rep1_after_spot_30x10	5433	2106
patient1_biopsy3_rep1_after_spot_30x11	1497	879
patient1_biopsy3_rep1_after_spot_30x12	1348	854
patient1_biopsy3_rep1_after_spot_30x29	1031	661
patient1_biopsy3_rep1_after_spot_30x30	800	520
patient1_biopsy3_rep1_after_spot_30x31	1378	850
patient1_biopsy3_rep1_after_spot_30x32	1410	859
patient1_biopsy3_rep1_after_spot_30x33	3275	1582
patient1_biopsy3_rep1_after_spot_30x34	1030	640
patient1_biopsy3_rep1_after_spot_30x4	2822	1392
patient1_biopsy3_rep1_after_spot_30x5	2340	1363
patient1_biopsy3_rep1_after_spot_30x6	955	616
patient1_biopsy3_rep1_after_spot_30x7	2461	1297
patient1_biopsy3_rep1_after_spot_30x8	3245	1557
patient1_biopsy3_rep1_after_spot_30x9	2071	1184
patient1_biopsy3_rep1_after_spot_31x4	2991	1588
patient1_biopsy3_rep1_after_spot_31x5	3572	1717
patient1_biopsy3_rep1_after_spot_31x6	2180	1156
patient1_biopsy3_rep1_after_spot_31x7	1558	915
patient1_biopsy3_rep1_after_spot_31x8	1925	1011
patient1_biopsy3_rep1_after_spot_32x4	1124	735
patient1_biopsy3_rep1_after_spot_32x5	3023	1395
patient1_biopsy3_rep1_after_spot_32x6	1412	838
patient1_biopsy3_rep1_after_spot_NA	731	495
patient1_biopsy3_rep2_after_spot_21x15	562	399
patient1_biopsy3_rep2_after_spot_21x16	893	576
patient1_biopsy3_rep2_after_spot_22x10	2470	1098
patient1_biopsy3_rep2_after_spot_22x11	2120	1016
patient1_biopsy3_rep2_after_spot_22x12	1366	844
patient1_biopsy3_rep2_after_spot_22x13	1361	772
patient1_biopsy3_rep2_after_spot_22x14	1395	735
patient1_biopsy3_rep2_after_spot_22x15	1267	740
patient1_biopsy3_rep2_after_spot_22x16	746	489
patient1_biopsy3_rep2_after_spot_22x17	1183	623
patient1_biopsy3_rep2_after_spot_22x18	972	619
patient1_biopsy3_rep2_after_spot_22x19	1433	811
patient1_biopsy3_rep2_after_spot_22x9	679	471
patient1_biopsy3_rep2_after_spot_23x10	3367	1549
patient1_biopsy3_rep2_after_spot_23x11	2032	1092
patient1_biopsy3_rep2_after_spot_23x12	1846	931
patient1_biopsy3_rep2_after_spot_23x13	1343	770
patient1_biopsy3_rep2_after_spot_23x14	1507	782
patient1_biopsy3_rep2_after_spot_23x15	1083	647
patient1_biopsy3_rep2_after_spot_23x16	1376	727
patient1_biopsy3_rep2_after_spot_23x17	1228	754
patient1_biopsy3_rep2_after_spot_23x18	2600	1309
patient1_biopsy3_rep2_after_spot_23x19	2217	1144
patient1_biopsy3_rep2_after_spot_23x20	2413	1230
patient1_biopsy3_rep2_after_spot_23x21	1855	999
patient1_biopsy3_rep2_after_spot_23x7	1474	833
patient1_biopsy3_rep2_after_spot_23x8	5090	2029
patient1_biopsy3_rep2_after_spot_23x9	4996	2035
patient1_biopsy3_rep2_after_spot_24x10	3111	1495
patient1_biopsy3_rep2_after_spot_24x11	2876	1249
patient1_biopsy3_rep2_after_spot_24x18	755	525
patient1_biopsy3_rep2_after_spot_24x19	1609	882
patient1_biopsy3_rep2_after_spot_24x20	1166	734
patient1_biopsy3_rep2_after_spot_24x21	3186	1502
patient1_biopsy3_rep2_after_spot_24x22	891	549
patient1_biopsy3_rep2_after_spot_24x23	754	488
patient1_biopsy3_rep2_after_spot_24x24	536	391
patient1_biopsy3_rep2_after_spot_24x25	767	520
patient1_biopsy3_rep2_after_spot_24x3	1113	653
patient1_biopsy3_rep2_after_spot_24x4	2079	1122
patient1_biopsy3_rep2_after_spot_24x5	3422	1477
patient1_biopsy3_rep2_after_spot_24x6	3340	1471
patient1_biopsy3_rep2_after_spot_24x7	1268	838
patient1_biopsy3_rep2_after_spot_24x8	4410	1821
patient1_biopsy3_rep2_after_spot_24x9	5386	2142
patient1_biopsy3_rep2_after_spot_25x23	899	595
patient1_biopsy3_rep2_after_spot_25x24	779	519
patient1_biopsy3_rep2_after_spot_25x25	1282	798
patient1_biopsy3_rep2_after_spot_25x27	1341	711
patient1_biopsy3_rep2_after_spot_25x28	5242	2106
patient1_biopsy3_rep2_after_spot_25x3	559	364
patient1_biopsy3_rep2_after_spot_25x4	860	598
patient1_biopsy3_rep2_after_spot_25x5	2824	1370
patient1_biopsy3_rep2_after_spot_25x6	2158	1140
patient1_biopsy3_rep2_after_spot_25x7	2172	1256
patient1_biopsy3_rep2_after_spot_25x8	2040	1101
patient1_biopsy3_rep2_after_spot_25x9	1975	1078
patient1_biopsy3_rep2_after_spot_26x25	1747	948
patient1_biopsy3_rep2_after_spot_26x26	923	543
patient1_biopsy3_rep2_after_spot_26x27	3854	1755
patient1_biopsy3_rep2_after_spot_26x28	5398	1906
patient1_biopsy3_rep2_after_spot_26x29	5121	1994
patient1_biopsy3_rep2_after_spot_26x3	2123	1084
patient1_biopsy3_rep2_after_spot_26x30	4722	2007
patient1_biopsy3_rep2_after_spot_26x31	6757	2363
patient1_biopsy3_rep2_after_spot_26x32	1368	914
patient1_biopsy3_rep2_after_spot_26x4	2106	1137
patient1_biopsy3_rep2_after_spot_27x29	412	312
patient1_biopsy3_rep2_after_spot_27x30	621	445
patient1_biopsy3_rep2_after_spot_27x31	622	470
patient1_biopsy3_rep2_after_spot_27x32	1138	742
patient1_biopsy3_rep2_after_spot_NA	1242	828
patient1_biopsy4_rep1_after_spot_12x33	980	599
patient1_biopsy4_rep1_after_spot_12x34	3543	1399
patient1_biopsy4_rep1_after_spot_13x30	2451	1171
patient1_biopsy4_rep1_after_spot_13x31	2792	1300
patient1_biopsy4_rep1_after_spot_13x32	2995	1322
patient1_biopsy4_rep1_after_spot_13x33	2370	1167
patient1_biopsy4_rep1_after_spot_13x34	2784	1321
patient1_biopsy4_rep1_after_spot_14x27	2933	1289
patient1_biopsy4_rep1_after_spot_14x28	2990	1374
patient1_biopsy4_rep1_after_spot_14x29	4839	1901
patient1_biopsy4_rep1_after_spot_14x30	3332	1481
patient1_biopsy4_rep1_after_spot_14x32	2495	1201
patient1_biopsy4_rep1_after_spot_14x33	1810	949
patient1_biopsy4_rep1_after_spot_14x34	2322	1121
patient1_biopsy4_rep1_after_spot_15x26	3818	1649
patient1_biopsy4_rep1_after_spot_15x27	9400	2621
patient1_biopsy4_rep1_after_spot_15x28	10691	2734
patient1_biopsy4_rep1_after_spot_15x29	2816	1266
patient1_biopsy4_rep1_after_spot_15x31	3578	1588
patient1_biopsy4_rep1_after_spot_15x32	3491	1455
patient1_biopsy4_rep1_after_spot_16x22	1102	692
patient1_biopsy4_rep1_after_spot_16x23	2804	1226
patient1_biopsy4_rep1_after_spot_16x24	3398	1445
patient1_biopsy4_rep1_after_spot_16x25	2878	1334
patient1_biopsy4_rep1_after_spot_16x26	3116	1332
patient1_biopsy4_rep1_after_spot_16x27	3399	1340
patient1_biopsy4_rep1_after_spot_16x28	2477	1189
patient1_biopsy4_rep1_after_spot_16x29	2516	1216
patient1_biopsy4_rep1_after_spot_17x20	1737	924
patient1_biopsy4_rep1_after_spot_17x21	3178	1443
patient1_biopsy4_rep1_after_spot_17x22	4891	1841
patient1_biopsy4_rep1_after_spot_17x23	5683	2088
patient1_biopsy4_rep1_after_spot_17x24	5230	1882
patient1_biopsy4_rep1_after_spot_17x25	3421	1432
patient1_biopsy4_rep1_after_spot_17x26	3027	1394
patient1_biopsy4_rep1_after_spot_17x27	2719	1386
patient1_biopsy4_rep1_after_spot_18x10	1411	755
patient1_biopsy4_rep1_after_spot_18x11	1569	933
patient1_biopsy4_rep1_after_spot_18x12	746	534
patient1_biopsy4_rep1_after_spot_18x13	892	594
patient1_biopsy4_rep1_after_spot_18x14	1232	770
patient1_biopsy4_rep1_after_spot_18x19	3705	1590
patient1_biopsy4_rep1_after_spot_18x20	2969	1387
patient1_biopsy4_rep1_after_spot_18x21	3817	1599
patient1_biopsy4_rep1_after_spot_18x22	6073	2110
patient1_biopsy4_rep1_after_spot_18x23	5189	1836
patient1_biopsy4_rep1_after_spot_18x24	3155	1420
patient1_biopsy4_rep1_after_spot_19x10	1576	917
patient1_biopsy4_rep1_after_spot_19x11	2723	1399
patient1_biopsy4_rep1_after_spot_19x12	1899	1097
patient1_biopsy4_rep1_after_spot_19x13	1231	738
patient1_biopsy4_rep1_after_spot_19x14	2258	1208
patient1_biopsy4_rep1_after_spot_19x19	1290	799
patient1_biopsy4_rep1_after_spot_19x20	4573	1854
patient1_biopsy4_rep1_after_spot_19x21	3140	1436
patient1_biopsy4_rep1_after_spot_19x22	2898	1366
patient1_biopsy4_rep1_after_spot_19x7	3245	1341
patient1_biopsy4_rep1_after_spot_19x8	780	527
patient1_biopsy4_rep1_after_spot_19x9	1586	954
patient1_biopsy4_rep1_after_spot_20x10	2134	1178
patient1_biopsy4_rep1_after_spot_20x11	1702	936
patient1_biopsy4_rep1_after_spot_20x12	1129	726
patient1_biopsy4_rep1_after_spot_20x13	2455	1253
patient1_biopsy4_rep1_after_spot_20x14	2452	1283
patient1_biopsy4_rep1_after_spot_20x15	1277	797
patient1_biopsy4_rep1_after_spot_20x6	2027	1147
patient1_biopsy4_rep1_after_spot_20x7	1186	729
patient1_biopsy4_rep1_after_spot_20x8	2571	1304
patient1_biopsy4_rep1_after_spot_20x9	1682	957
patient1_biopsy4_rep1_after_spot_21x10	1335	869
patient1_biopsy4_rep1_after_spot_21x11	2530	1341
patient1_biopsy4_rep1_after_spot_21x12	1775	1023
patient1_biopsy4_rep1_after_spot_21x13	1780	1065
patient1_biopsy4_rep1_after_spot_21x33	1249	740
patient1_biopsy4_rep1_after_spot_21x34	718	485
patient1_biopsy4_rep1_after_spot_21x6	2068	1124
patient1_biopsy4_rep1_after_spot_21x7	2545	1301
patient1_biopsy4_rep1_after_spot_21x8	1852	1026
patient1_biopsy4_rep1_after_spot_21x9	1442	841
patient1_biopsy4_rep1_after_spot_22x26	589	419
patient1_biopsy4_rep1_after_spot_22x28	1019	658
patient1_biopsy4_rep1_after_spot_22x29	1130	672
patient1_biopsy4_rep1_after_spot_22x30	1294	709
patient1_biopsy4_rep1_after_spot_22x31	1604	835
patient1_biopsy4_rep1_after_spot_22x32	1155	679
patient1_biopsy4_rep1_after_spot_22x33	1919	1028
patient1_biopsy4_rep1_after_spot_22x34	1187	717
patient1_biopsy4_rep1_after_spot_22x7	280	212
patient1_biopsy4_rep1_after_spot_23x23	647	462
patient1_biopsy4_rep1_after_spot_23x24	1948	1010
patient1_biopsy4_rep1_after_spot_23x25	1830	976
patient1_biopsy4_rep1_after_spot_23x26	3266	1466
patient1_biopsy4_rep1_after_spot_23x27	3319	1435
patient1_biopsy4_rep1_after_spot_23x28	1867	977
patient1_biopsy4_rep1_after_spot_23x29	1485	832
patient1_biopsy4_rep1_after_spot_23x30	437	307
patient1_biopsy4_rep1_after_spot_23x31	1129	664
patient1_biopsy4_rep1_after_spot_23x32	756	492
patient1_biopsy4_rep1_after_spot_24x21	822	532
patient1_biopsy4_rep1_after_spot_24x22	1029	636
patient1_biopsy4_rep1_after_spot_24x23	2475	1118
patient1_biopsy4_rep1_after_spot_24x24	2817	1283
patient1_biopsy4_rep1_after_spot_24x25	1543	890
patient1_biopsy4_rep1_after_spot_24x26	2953	1367
patient1_biopsy4_rep1_after_spot_24x27	3471	1422
patient1_biopsy4_rep1_after_spot_24x28	2203	1129
patient1_biopsy4_rep1_after_spot_24x29	1486	844
patient1_biopsy4_rep1_after_spot_25x19	782	506
patient1_biopsy4_rep1_after_spot_25x20	1676	936
patient1_biopsy4_rep1_after_spot_25x21	4623	1712
patient1_biopsy4_rep1_after_spot_25x22	3952	1563
patient1_biopsy4_rep1_after_spot_25x23	2182	1105
patient1_biopsy4_rep1_after_spot_25x24	2576	1241
patient1_biopsy4_rep1_after_spot_25x25	2320	1080
patient1_biopsy4_rep1_after_spot_25x27	3157	1365
patient1_biopsy4_rep1_after_spot_25x28	2105	1137
patient1_biopsy4_rep1_after_spot_26x18	1329	798
patient1_biopsy4_rep1_after_spot_26x19	3163	1385
patient1_biopsy4_rep1_after_spot_26x20	3290	1572
patient1_biopsy4_rep1_after_spot_26x21	1638	906
patient1_biopsy4_rep1_after_spot_26x22	2208	1096
patient1_biopsy4_rep1_after_spot_26x23	2550	1181
patient1_biopsy4_rep1_after_spot_26x24	2256	1167
patient1_biopsy4_rep1_after_spot_26x25	3227	1425
patient1_biopsy4_rep1_after_spot_26x26	2180	1142
patient1_biopsy4_rep1_after_spot_27x17	1018	645
patient1_biopsy4_rep1_after_spot_27x18	2283	1100
patient1_biopsy4_rep1_after_spot_27x19	2842	1349
patient1_biopsy4_rep1_after_spot_27x20	3684	1701
patient1_biopsy4_rep1_after_spot_27x21	2276	1218
patient1_biopsy4_rep1_after_spot_27x22	1682	942
patient1_biopsy4_rep1_after_spot_28x17	1477	786
patient1_biopsy4_rep1_after_spot_28x18	1345	771
patient1_biopsy4_rep1_after_spot_28x19	3208	1399
patient1_biopsy4_rep1_after_spot_NA	2978	1465
patient1_biopsy4_rep2_after_spot_12x34	1304	726
patient1_biopsy4_rep2_after_spot_13x31	1929	1035
patient1_biopsy4_rep2_after_spot_13x32	2355	1158
patient1_biopsy4_rep2_after_spot_13x33	1053	630
patient1_biopsy4_rep2_after_spot_13x34	1241	748
patient1_biopsy4_rep2_after_spot_14x30	905	595
patient1_biopsy4_rep2_after_spot_14x32	1433	880
patient1_biopsy4_rep2_after_spot_14x33	2385	1228
patient1_biopsy4_rep2_after_spot_14x34	1271	783
patient1_biopsy4_rep2_after_spot_15x28	1183	687
patient1_biopsy4_rep2_after_spot_15x29	3245	1399
patient1_biopsy4_rep2_after_spot_15x31	1196	741
patient1_biopsy4_rep2_after_spot_15x32	2145	1110
patient1_biopsy4_rep2_after_spot_15x33	1322	757
patient1_biopsy4_rep2_after_spot_15x34	1847	909
patient1_biopsy4_rep2_after_spot_16x24	1189	726
patient1_biopsy4_rep2_after_spot_16x25	3197	1513
patient1_biopsy4_rep2_after_spot_16x26	1489	877
patient1_biopsy4_rep2_after_spot_16x27	2060	1056
patient1_biopsy4_rep2_after_spot_16x28	1849	1016
patient1_biopsy4_rep2_after_spot_16x29	4077	1809
patient1_biopsy4_rep2_after_spot_16x30	1545	870
patient1_biopsy4_rep2_after_spot_16x31	1939	1078
patient1_biopsy4_rep2_after_spot_17x22	2117	1067
patient1_biopsy4_rep2_after_spot_17x23	2139	1161
patient1_biopsy4_rep2_after_spot_17x24	4367	1924
patient1_biopsy4_rep2_after_spot_17x25	6954	2331
patient1_biopsy4_rep2_after_spot_17x26	3236	1458
patient1_biopsy4_rep2_after_spot_17x27	1394	796
patient1_biopsy4_rep2_after_spot_17x29	2105	1154
patient1_biopsy4_rep2_after_spot_17x30	1497	834
patient1_biopsy4_rep2_after_spot_18x20	917	632
patient1_biopsy4_rep2_after_spot_18x21	4315	1702
patient1_biopsy4_rep2_after_spot_18x22	2223	1256
patient1_biopsy4_rep2_after_spot_18x23	3042	1436
patient1_biopsy4_rep2_after_spot_18x24	2615	1308
patient1_biopsy4_rep2_after_spot_18x25	3157	1435
patient1_biopsy4_rep2_after_spot_18x26	3487	1545
patient1_biopsy4_rep2_after_spot_18x27	1962	1052
patient1_biopsy4_rep2_after_spot_19x10	677	466
patient1_biopsy4_rep2_after_spot_19x11	1352	868
patient1_biopsy4_rep2_after_spot_19x18	751	507
patient1_biopsy4_rep2_after_spot_19x19	2774	1274
patient1_biopsy4_rep2_after_spot_19x20	6266	2030
patient1_biopsy4_rep2_after_spot_19x21	3565	1561
patient1_biopsy4_rep2_after_spot_19x22	4460	1829
patient1_biopsy4_rep2_after_spot_19x23	2850	1415
patient1_biopsy4_rep2_after_spot_19x24	1214	742
patient1_biopsy4_rep2_after_spot_20x10	4710	1901
patient1_biopsy4_rep2_after_spot_20x11	2229	1223
patient1_biopsy4_rep2_after_spot_20x12	1324	873
patient1_biopsy4_rep2_after_spot_20x17	1467	827
patient1_biopsy4_rep2_after_spot_20x18	5658	2120
patient1_biopsy4_rep2_after_spot_20x19	5017	2010
patient1_biopsy4_rep2_after_spot_20x20	3783	1632
patient1_biopsy4_rep2_after_spot_20x21	1864	995
patient1_biopsy4_rep2_after_spot_20x6	1529	931
patient1_biopsy4_rep2_after_spot_20x7	1617	939
patient1_biopsy4_rep2_after_spot_20x8	2890	1376
patient1_biopsy4_rep2_after_spot_20x9	1071	679
patient1_biopsy4_rep2_after_spot_21x10	2540	1231
patient1_biopsy4_rep2_after_spot_21x11	4480	1851
patient1_biopsy4_rep2_after_spot_21x12	2328	1289
patient1_biopsy4_rep2_after_spot_21x13	2219	1177
patient1_biopsy4_rep2_after_spot_21x17	1006	604
patient1_biopsy4_rep2_after_spot_21x18	1185	731
patient1_biopsy4_rep2_after_spot_21x4	1675	957
patient1_biopsy4_rep2_after_spot_21x5	1758	984
patient1_biopsy4_rep2_after_spot_21x6	3449	1501
patient1_biopsy4_rep2_after_spot_21x7	3540	1443
patient1_biopsy4_rep2_after_spot_21x8	2596	1386
patient1_biopsy4_rep2_after_spot_21x9	1640	843
patient1_biopsy4_rep2_after_spot_22x10	4015	1562
patient1_biopsy4_rep2_after_spot_22x11	3630	1501
patient1_biopsy4_rep2_after_spot_22x3	1584	900
patient1_biopsy4_rep2_after_spot_22x4	1963	1032
patient1_biopsy4_rep2_after_spot_22x5	3716	1595
patient1_biopsy4_rep2_after_spot_22x6	1475	811
patient1_biopsy4_rep2_after_spot_22x7	2744	1288
patient1_biopsy4_rep2_after_spot_22x8	2494	1266
patient1_biopsy4_rep2_after_spot_22x9	2231	1221
patient1_biopsy4_rep2_after_spot_23x26	1789	1008
patient1_biopsy4_rep2_after_spot_23x27	550	386
patient1_biopsy4_rep2_after_spot_23x28	526	345
patient1_biopsy4_rep2_after_spot_23x29	499	358
patient1_biopsy4_rep2_after_spot_23x3	1893	1060
patient1_biopsy4_rep2_after_spot_23x30	257	203
patient1_biopsy4_rep2_after_spot_23x31	657	426
patient1_biopsy4_rep2_after_spot_23x32	559	402
patient1_biopsy4_rep2_after_spot_23x33	572	393
patient1_biopsy4_rep2_after_spot_23x34	468	332
patient1_biopsy4_rep2_after_spot_23x4	3417	1459
patient1_biopsy4_rep2_after_spot_23x5	1883	985
patient1_biopsy4_rep2_after_spot_23x6	4277	1772
patient1_biopsy4_rep2_after_spot_23x7	1	1
patient1_biopsy4_rep2_after_spot_23x8	4808	1808
patient1_biopsy4_rep2_after_spot_23x9	5231	2076
patient1_biopsy4_rep2_after_spot_24x22	1127	720
patient1_biopsy4_rep2_after_spot_24x24	711	496
patient1_biopsy4_rep2_after_spot_24x25	585	415
patient1_biopsy4_rep2_after_spot_24x26	354	282
patient1_biopsy4_rep2_after_spot_24x27	490	317
patient1_biopsy4_rep2_after_spot_24x28	461	336
patient1_biopsy4_rep2_after_spot_24x29	443	330
patient1_biopsy4_rep2_after_spot_24x3	346	274
patient1_biopsy4_rep2_after_spot_24x30	485	333
patient1_biopsy4_rep2_after_spot_24x31	855	554
patient1_biopsy4_rep2_after_spot_24x32	435	326
patient1_biopsy4_rep2_after_spot_24x33	717	515
patient1_biopsy4_rep2_after_spot_24x4	2082	1059
patient1_biopsy4_rep2_after_spot_24x5	3822	1595
patient1_biopsy4_rep2_after_spot_24x7	1489	867
patient1_biopsy4_rep2_after_spot_24x8	2333	1220
patient1_biopsy4_rep2_after_spot_25x19	1169	778
patient1_biopsy4_rep2_after_spot_25x20	508	353
patient1_biopsy4_rep2_after_spot_25x21	1776	968
patient1_biopsy4_rep2_after_spot_25x22	1895	990
patient1_biopsy4_rep2_after_spot_25x23	902	620
patient1_biopsy4_rep2_after_spot_25x24	1372	914
patient1_biopsy4_rep2_after_spot_25x25	706	463
patient1_biopsy4_rep2_after_spot_25x27	811	532
patient1_biopsy4_rep2_after_spot_25x28	553	382
patient1_biopsy4_rep2_after_spot_25x29	671	434
patient1_biopsy4_rep2_after_spot_26x18	208	163
patient1_biopsy4_rep2_after_spot_26x19	2537	1207
patient1_biopsy4_rep2_after_spot_26x20	938	607
patient1_biopsy4_rep2_after_spot_26x21	1306	754
patient1_biopsy4_rep2_after_spot_26x22	1519	928
patient1_biopsy4_rep2_after_spot_26x23	1498	860
patient1_biopsy4_rep2_after_spot_26x24	1020	655
patient1_biopsy4_rep2_after_spot_26x25	1736	940
patient1_biopsy4_rep2_after_spot_26x26	910	611
patient1_biopsy4_rep2_after_spot_26x27	891	543
patient1_biopsy4_rep2_after_spot_27x16	431	299
patient1_biopsy4_rep2_after_spot_27x17	954	610
patient1_biopsy4_rep2_after_spot_27x18	1660	880
patient1_biopsy4_rep2_after_spot_27x19	2117	1131
patient1_biopsy4_rep2_after_spot_27x20	1558	858
patient1_biopsy4_rep2_after_spot_27x21	1769	1009
patient1_biopsy4_rep2_after_spot_27x22	1196	729
patient1_biopsy4_rep2_after_spot_27x23	828	553
patient1_biopsy4_rep2_after_spot_27x24	947	620
patient1_biopsy4_rep2_after_spot_28x15	653	453
patient1_biopsy4_rep2_after_spot_28x16	950	573
patient1_biopsy4_rep2_after_spot_28x17	1032	662
patient1_biopsy4_rep2_after_spot_28x18	1627	860
patient1_biopsy4_rep2_after_spot_28x19	1307	825
patient1_biopsy4_rep2_after_spot_28x20	782	522
patient1_biopsy4_rep2_after_spot_28x21	563	373
patient1_biopsy4_rep2_after_spot_29x13	809	535
patient1_biopsy4_rep2_after_spot_29x14	1361	800
patient1_biopsy4_rep2_after_spot_29x15	1811	982
patient1_biopsy4_rep2_after_spot_29x16	3170	1416
patient1_biopsy4_rep2_after_spot_29x17	1262	714
patient1_biopsy4_rep2_after_spot_29x18	1255	733
patient1_biopsy4_rep2_after_spot_30x12	853	588
patient1_biopsy4_rep2_after_spot_30x13	1722	1020
patient1_biopsy4_rep2_after_spot_30x14	3116	1518
patient1_biopsy4_rep2_after_spot_30x15	1461	821
patient1_biopsy4_rep2_after_spot_30x16	1000	625
patient1_biopsy4_rep2_after_spot_30x17	942	588
patient1_biopsy4_rep2_after_spot_30x18	1939	983
patient1_biopsy4_rep2_after_spot_30x19	2178	1083
patient1_biopsy4_rep2_after_spot_31x12	605	405
patient1_biopsy4_rep2_after_spot_31x13	1434	859
patient1_biopsy4_rep2_after_spot_31x14	1918	1088
patient1_biopsy4_rep2_after_spot_31x15	2104	1090
patient1_biopsy4_rep2_after_spot_31x16	1745	886
patient1_biopsy4_rep2_after_spot_32x13	919	583
patient1_biopsy4_rep2_after_spot_NA	1394	879
patient2_biopsy1_rep1_after_spot_14x11	861	658
patient2_biopsy1_rep1_after_spot_14x12	1773	1125
patient2_biopsy1_rep1_after_spot_15x10	360	323
patient2_biopsy1_rep1_after_spot_15x11	1209	829
patient2_biopsy1_rep1_after_spot_15x12	1125	819
patient2_biopsy1_rep1_after_spot_15x13	863	635
patient2_biopsy1_rep1_after_spot_16x11	566	477
patient2_biopsy1_rep1_after_spot_16x12	395	312
patient2_biopsy1_rep1_after_spot_16x13	331	265
patient2_biopsy1_rep1_after_spot_16x14	214	183
patient2_biopsy1_rep1_after_spot_16x15	240	203
patient2_biopsy1_rep1_after_spot_16x16	705	496
patient2_biopsy1_rep1_after_spot_17x11	139	125
patient2_biopsy1_rep1_after_spot_17x12	266	239
patient2_biopsy1_rep1_after_spot_17x13	503	412
patient2_biopsy1_rep1_after_spot_17x14	262	211
patient2_biopsy1_rep1_after_spot_17x15	810	543
patient2_biopsy1_rep1_after_spot_17x16	526	451
patient2_biopsy1_rep1_after_spot_17x17	251	206
patient2_biopsy1_rep1_after_spot_17x18	979	663
patient2_biopsy1_rep1_after_spot_18x14	565	469
patient2_biopsy1_rep1_after_spot_18x15	1262	876
patient2_biopsy1_rep1_after_spot_18x16	979	700
patient2_biopsy1_rep1_after_spot_18x17	423	340
patient2_biopsy1_rep1_after_spot_18x18	1535	955
patient2_biopsy1_rep1_after_spot_18x19	624	475
patient2_biopsy1_rep1_after_spot_18x20	721	534
patient2_biopsy1_rep1_after_spot_18x7	480	366
patient2_biopsy1_rep1_after_spot_18x8	805	581
patient2_biopsy1_rep1_after_spot_19x17	454	370
patient2_biopsy1_rep1_after_spot_19x18	164	141
patient2_biopsy1_rep1_after_spot_19x19	241	207
patient2_biopsy1_rep1_after_spot_19x20	603	484
patient2_biopsy1_rep1_after_spot_19x21	417	337
patient2_biopsy1_rep1_after_spot_19x7	545	415
patient2_biopsy1_rep1_after_spot_19x8	902	683
patient2_biopsy1_rep1_after_spot_19x9	634	473
patient2_biopsy1_rep1_after_spot_20x19	1411	907
patient2_biopsy1_rep1_after_spot_20x20	189	171
patient2_biopsy1_rep1_after_spot_20x21	152	123
patient2_biopsy1_rep1_after_spot_20x22	304	245
patient2_biopsy1_rep1_after_spot_20x8	249	217
patient2_biopsy1_rep1_after_spot_20x9	372	306
patient2_biopsy1_rep1_after_spot_21x10	1010	694
patient2_biopsy1_rep1_after_spot_21x22	770	583
patient2_biopsy1_rep1_after_spot_21x23	123	102
patient2_biopsy1_rep1_after_spot_21x24	165	143
patient2_biopsy1_rep1_after_spot_21x9	253	232
patient2_biopsy1_rep1_after_spot_22x10	105	90
patient2_biopsy1_rep1_after_spot_22x11	1429	924
patient2_biopsy1_rep1_after_spot_22x12	877	671
patient2_biopsy1_rep1_after_spot_22x22	547	433
patient2_biopsy1_rep1_after_spot_22x23	316	262
patient2_biopsy1_rep1_after_spot_22x24	319	259
patient2_biopsy1_rep1_after_spot_22x25	179	153
patient2_biopsy1_rep1_after_spot_22x26	148	109
patient2_biopsy1_rep1_after_spot_22x7	110	98
patient2_biopsy1_rep1_after_spot_22x8	306	276
patient2_biopsy1_rep1_after_spot_23x10	1041	740
patient2_biopsy1_rep1_after_spot_23x11	214	189
patient2_biopsy1_rep1_after_spot_23x12	420	340
patient2_biopsy1_rep1_after_spot_23x13	596	435
patient2_biopsy1_rep1_after_spot_23x23	669	514
patient2_biopsy1_rep1_after_spot_23x24	200	175
patient2_biopsy1_rep1_after_spot_23x25	53	48
patient2_biopsy1_rep1_after_spot_23x26	176	160
patient2_biopsy1_rep1_after_spot_23x8	105	101
patient2_biopsy1_rep1_after_spot_24x12	402	344
patient2_biopsy1_rep1_after_spot_24x13	1941	1225
patient2_biopsy1_rep1_after_spot_24x14	1862	1175
patient2_biopsy1_rep1_after_spot_24x8	77	68
patient2_biopsy1_rep1_after_spot_24x9	232	216
patient2_biopsy1_rep1_after_spot_25x13	356	287
patient2_biopsy1_rep1_after_spot_25x14	640	534
patient2_biopsy1_rep1_after_spot_25x15	1481	1008
patient2_biopsy1_rep1_after_spot_25x8	887	651
patient2_biopsy1_rep1_after_spot_25x9	336	272
patient2_biopsy1_rep1_after_spot_26x15	350	314
patient2_biopsy1_rep1_after_spot_NA	2466	1423
patient2_biopsy1_rep2_after_spot_10x18	454	338
patient2_biopsy1_rep2_after_spot_10x19	286	214
patient2_biopsy1_rep2_after_spot_10x20	149	122
patient2_biopsy1_rep2_after_spot_10x21	448	323
patient2_biopsy1_rep2_after_spot_11x19	454	331
patient2_biopsy1_rep2_after_spot_11x20	392	306
patient2_biopsy1_rep2_after_spot_11x21	330	249
patient2_biopsy1_rep2_after_spot_11x22	343	268
patient2_biopsy1_rep2_after_spot_12x22	278	220
patient2_biopsy1_rep2_after_spot_12x23	398	309
patient2_biopsy1_rep2_after_spot_12x24	770	532
patient2_biopsy1_rep2_after_spot_13x24	606	474
patient2_biopsy1_rep2_after_spot_2x25	1767	1062
patient2_biopsy1_rep2_after_spot_2x26	1393	897
patient2_biopsy1_rep2_after_spot_3x24	2527	1373
patient2_biopsy1_rep2_after_spot_3x25	262	232
patient2_biopsy1_rep2_after_spot_3x26	1175	791
patient2_biopsy1_rep2_after_spot_4x23	993	752
patient2_biopsy1_rep2_after_spot_4x24	272	219
patient2_biopsy1_rep2_after_spot_4x25	552	409
patient2_biopsy1_rep2_after_spot_4x26	752	544
patient2_biopsy1_rep2_after_spot_4x27	1819	1095
patient2_biopsy1_rep2_after_spot_5x24	1027	659
patient2_biopsy1_rep2_after_spot_5x25	760	522
patient2_biopsy1_rep2_after_spot_5x26	1222	814
patient2_biopsy1_rep2_after_spot_5x27	1534	949
patient2_biopsy1_rep2_after_spot_5x28	1093	714
patient2_biopsy1_rep2_after_spot_6x25	801	583
patient2_biopsy1_rep2_after_spot_6x26	1196	836
patient2_biopsy1_rep2_after_spot_6x27	2340	1346
patient2_biopsy1_rep2_after_spot_6x28	1476	910
patient2_biopsy1_rep2_after_spot_6x29	1286	827
patient2_biopsy1_rep2_after_spot_7x25	955	650
patient2_biopsy1_rep2_after_spot_7x26	621	453
patient2_biopsy1_rep2_after_spot_7x27	1942	1156
patient2_biopsy1_rep2_after_spot_7x29	813	577
patient2_biopsy1_rep2_after_spot_7x30	800	522
patient2_biopsy1_rep2_after_spot_8x26	665	506
patient2_biopsy1_rep2_after_spot_8x27	1621	987
patient2_biopsy1_rep2_after_spot_8x28	2104	1105
patient2_biopsy1_rep2_after_spot_8x29	293	238
patient2_biopsy1_rep2_after_spot_9x19	1392	966
patient2_biopsy1_rep2_after_spot_9x20	848	587
patient2_biopsy1_rep2_after_spot_NA	296	233
patient2_biopsy2_rep1_after_spot_16x4	475	330
patient2_biopsy2_rep1_after_spot_16x5	260	221
patient2_biopsy2_rep1_after_spot_17x3	638	446
patient2_biopsy2_rep1_after_spot_17x4	347	299
patient2_biopsy2_rep1_after_spot_17x5	390	328
patient2_biopsy2_rep1_after_spot_17x6	713	492
patient2_biopsy2_rep1_after_spot_17x7	750	469
patient2_biopsy2_rep1_after_spot_18x3	229	206
patient2_biopsy2_rep1_after_spot_18x4	373	301
patient2_biopsy2_rep1_after_spot_18x5	837	573
patient2_biopsy2_rep1_after_spot_18x6	760	544
patient2_biopsy2_rep1_after_spot_18x7	454	329
patient2_biopsy2_rep1_after_spot_18x8	778	537
patient2_biopsy2_rep1_after_spot_19x10	508	403
patient2_biopsy2_rep1_after_spot_19x11	741	530
patient2_biopsy2_rep1_after_spot_19x12	468	369
patient2_biopsy2_rep1_after_spot_19x5	579	434
patient2_biopsy2_rep1_after_spot_19x7	476	387
patient2_biopsy2_rep1_after_spot_19x8	941	615
patient2_biopsy2_rep1_after_spot_19x9	348	276
patient2_biopsy2_rep1_after_spot_20x10	256	226
patient2_biopsy2_rep1_after_spot_20x11	665	495
patient2_biopsy2_rep1_after_spot_20x12	613	481
patient2_biopsy2_rep1_after_spot_20x13	2442	1278
patient2_biopsy2_rep1_after_spot_20x14	733	538
patient2_biopsy2_rep1_after_spot_20x9	636	502
patient2_biopsy2_rep1_after_spot_21x12	4234	1964
patient2_biopsy2_rep1_after_spot_3x10	981	654
patient2_biopsy2_rep1_after_spot_3x11	4485	2024
patient2_biopsy2_rep1_after_spot_3x12	2734	1427
patient2_biopsy2_rep1_after_spot_3x13	1632	1031
patient2_biopsy2_rep1_after_spot_3x14	2797	1464
patient2_biopsy2_rep1_after_spot_3x15	2593	1395
patient2_biopsy2_rep1_after_spot_3x16	2585	1390
patient2_biopsy2_rep1_after_spot_3x17	3039	1626
patient2_biopsy2_rep1_after_spot_3x18	3818	1877
patient2_biopsy2_rep1_after_spot_3x19	6091	2293
patient2_biopsy2_rep1_after_spot_3x20	3882	1792
patient2_biopsy2_rep1_after_spot_3x9	2853	1559
patient2_biopsy2_rep1_after_spot_4x10	2797	1502
patient2_biopsy2_rep1_after_spot_4x11	2510	1497
patient2_biopsy2_rep1_after_spot_4x12	2910	1573
patient2_biopsy2_rep1_after_spot_4x13	2286	1283
patient2_biopsy2_rep1_after_spot_4x15	2517	1336
patient2_biopsy2_rep1_after_spot_4x16	4227	1795
patient2_biopsy2_rep1_after_spot_4x17	1735	1033
patient2_biopsy2_rep1_after_spot_4x18	3938	1901
patient2_biopsy2_rep1_after_spot_4x19	4218	1891
patient2_biopsy2_rep1_after_spot_4x20	4862	2062
patient2_biopsy2_rep1_after_spot_4x21	4516	1930
patient2_biopsy2_rep1_after_spot_4x22	4006	1731
patient2_biopsy2_rep1_after_spot_4x23	4664	1960
patient2_biopsy2_rep1_after_spot_4x24	3603	1783
patient2_biopsy2_rep1_after_spot_4x25	644	477
patient2_biopsy2_rep1_after_spot_4x26	606	476
patient2_biopsy2_rep1_after_spot_4x29	647	481
patient2_biopsy2_rep1_after_spot_4x30	1242	704
patient2_biopsy2_rep1_after_spot_4x6	4772	2035
patient2_biopsy2_rep1_after_spot_4x7	3499	1691
patient2_biopsy2_rep1_after_spot_4x8	3940	1731
patient2_biopsy2_rep1_after_spot_4x9	4898	1914
patient2_biopsy2_rep1_after_spot_5x10	1647	987
patient2_biopsy2_rep1_after_spot_5x17	993	751
patient2_biopsy2_rep1_after_spot_5x18	3918	1738
patient2_biopsy2_rep1_after_spot_5x19	3100	1592
patient2_biopsy2_rep1_after_spot_5x20	1545	1005
patient2_biopsy2_rep1_after_spot_5x21	3194	1566
patient2_biopsy2_rep1_after_spot_5x22	3836	1785
patient2_biopsy2_rep1_after_spot_5x23	1723	1086
patient2_biopsy2_rep1_after_spot_5x24	5002	2177
patient2_biopsy2_rep1_after_spot_5x25	1429	893
patient2_biopsy2_rep1_after_spot_5x26	719	518
patient2_biopsy2_rep1_after_spot_5x27	1352	908
patient2_biopsy2_rep1_after_spot_5x28	841	573
patient2_biopsy2_rep1_after_spot_5x29	777	561
patient2_biopsy2_rep1_after_spot_5x30	1569	905
patient2_biopsy2_rep1_after_spot_5x6	614	472
patient2_biopsy2_rep1_after_spot_5x7	2559	1419
patient2_biopsy2_rep1_after_spot_5x8	3931	1763
patient2_biopsy2_rep1_after_spot_5x9	247	209
patient2_biopsy2_rep1_after_spot_6x19	2209	1035
patient2_biopsy2_rep1_after_spot_6x20	1078	700
patient2_biopsy2_rep1_after_spot_6x21	981	704
patient2_biopsy2_rep1_after_spot_6x22	959	638
patient2_biopsy2_rep1_after_spot_6x23	1514	954
patient2_biopsy2_rep1_after_spot_6x24	4007	1863
patient2_biopsy2_rep1_after_spot_6x25	1887	1164
patient2_biopsy2_rep1_after_spot_6x26	1018	648
patient2_biopsy2_rep1_after_spot_6x27	1020	692
patient2_biopsy2_rep1_after_spot_6x28	648	474
patient2_biopsy2_rep1_after_spot_6x29	616	436
patient2_biopsy2_rep1_after_spot_6x30	281	238
patient2_biopsy2_rep1_after_spot_7x27	656	428
patient2_biopsy2_rep1_after_spot_7x28	381	301
patient2_biopsy2_rep1_after_spot_8x25	419	349
patient2_biopsy2_rep1_after_spot_8x26	540	371
patient2_biopsy2_rep1_after_spot_8x27	517	393
patient2_biopsy2_rep1_after_spot_8x28	316	249
patient2_biopsy2_rep1_after_spot_8x30	268	213
patient2_biopsy2_rep1_after_spot_8x31	892	602
patient2_biopsy2_rep1_after_spot_9x26	540	363
patient2_biopsy2_rep1_after_spot_9x27	282	220
patient2_biopsy2_rep1_after_spot_NA	574	467
patient2_biopsy2_rep2_after_spot_17x4	210	181
patient2_biopsy2_rep2_after_spot_17x5	698	485
patient2_biopsy2_rep2_after_spot_17x6	528	385
patient2_biopsy2_rep2_after_spot_18x3	231	200
patient2_biopsy2_rep2_after_spot_18x4	279	216
patient2_biopsy2_rep2_after_spot_18x5	290	247
patient2_biopsy2_rep2_after_spot_18x6	483	358
patient2_biopsy2_rep2_after_spot_18x7	396	335
patient2_biopsy2_rep2_after_spot_19x10	214	174
patient2_biopsy2_rep2_after_spot_19x11	388	317
patient2_biopsy2_rep2_after_spot_19x4	319	263
patient2_biopsy2_rep2_after_spot_19x5	290	239
patient2_biopsy2_rep2_after_spot_19x6	356	293
patient2_biopsy2_rep2_after_spot_19x7	363	271
patient2_biopsy2_rep2_after_spot_19x8	405	352
patient2_biopsy2_rep2_after_spot_19x9	222	195
patient2_biopsy2_rep2_after_spot_20x10	314	270
patient2_biopsy2_rep2_after_spot_20x11	501	412
patient2_biopsy2_rep2_after_spot_20x12	269	245
patient2_biopsy2_rep2_after_spot_20x13	332	277
patient2_biopsy2_rep2_after_spot_20x14	284	252
patient2_biopsy2_rep2_after_spot_20x7	169	154
patient2_biopsy2_rep2_after_spot_20x8	210	184
patient2_biopsy2_rep2_after_spot_20x9	177	163
patient2_biopsy2_rep2_after_spot_21x10	604	485
patient2_biopsy2_rep2_after_spot_21x11	204	185
patient2_biopsy2_rep2_after_spot_21x12	154	144
patient2_biopsy2_rep2_after_spot_2x30	852	559
patient2_biopsy2_rep2_after_spot_3x10	699	564
patient2_biopsy2_rep2_after_spot_3x11	1600	1049
patient2_biopsy2_rep2_after_spot_3x12	1437	937
patient2_biopsy2_rep2_after_spot_3x13	1078	796
patient2_biopsy2_rep2_after_spot_3x14	2010	1209
patient2_biopsy2_rep2_after_spot_3x15	1487	989
patient2_biopsy2_rep2_after_spot_3x16	1496	1005
patient2_biopsy2_rep2_after_spot_3x17	2013	1206
patient2_biopsy2_rep2_after_spot_3x18	3410	1748
patient2_biopsy2_rep2_after_spot_3x19	2260	1345
patient2_biopsy2_rep2_after_spot_3x20	1568	1070
patient2_biopsy2_rep2_after_spot_3x28	987	733
patient2_biopsy2_rep2_after_spot_3x29	354	281
patient2_biopsy2_rep2_after_spot_3x9	388	290
patient2_biopsy2_rep2_after_spot_4x10	1176	838
patient2_biopsy2_rep2_after_spot_4x11	1852	1129
patient2_biopsy2_rep2_after_spot_4x12	2275	1266
patient2_biopsy2_rep2_after_spot_4x13	1736	1098
patient2_biopsy2_rep2_after_spot_4x15	1186	822
patient2_biopsy2_rep2_after_spot_4x16	968	703
patient2_biopsy2_rep2_after_spot_4x17	1529	999
patient2_biopsy2_rep2_after_spot_4x18	1681	1073
patient2_biopsy2_rep2_after_spot_4x19	2271	1295
patient2_biopsy2_rep2_after_spot_4x20	2557	1389
patient2_biopsy2_rep2_after_spot_4x21	1452	922
patient2_biopsy2_rep2_after_spot_4x22	840	649
patient2_biopsy2_rep2_after_spot_4x23	2218	1259
patient2_biopsy2_rep2_after_spot_4x24	392	325
patient2_biopsy2_rep2_after_spot_4x25	276	214
patient2_biopsy2_rep2_after_spot_4x28	422	348
patient2_biopsy2_rep2_after_spot_4x29	529	394
patient2_biopsy2_rep2_after_spot_4x6	685	514
patient2_biopsy2_rep2_after_spot_4x7	1641	1063
patient2_biopsy2_rep2_after_spot_4x8	2235	1315
patient2_biopsy2_rep2_after_spot_4x9	1313	939
patient2_biopsy2_rep2_after_spot_5x10	796	615
patient2_biopsy2_rep2_after_spot_5x11	506	408
patient2_biopsy2_rep2_after_spot_5x16	1937	1161
patient2_biopsy2_rep2_after_spot_5x17	865	649
patient2_biopsy2_rep2_after_spot_5x18	2060	1190
patient2_biopsy2_rep2_after_spot_5x19	768	557
patient2_biopsy2_rep2_after_spot_5x20	1056	753
patient2_biopsy2_rep2_after_spot_5x21	1666	1046
patient2_biopsy2_rep2_after_spot_5x22	841	637
patient2_biopsy2_rep2_after_spot_5x23	1168	850
patient2_biopsy2_rep2_after_spot_5x24	703	501
patient2_biopsy2_rep2_after_spot_5x25	421	336
patient2_biopsy2_rep2_after_spot_5x26	428	347
patient2_biopsy2_rep2_after_spot_5x27	804	574
patient2_biopsy2_rep2_after_spot_5x28	559	424
patient2_biopsy2_rep2_after_spot_5x29	556	410
patient2_biopsy2_rep2_after_spot_5x30	513	404
patient2_biopsy2_rep2_after_spot_5x6	717	531
patient2_biopsy2_rep2_after_spot_5x7	1427	970
patient2_biopsy2_rep2_after_spot_5x8	1825	1135
patient2_biopsy2_rep2_after_spot_5x9	235	204
patient2_biopsy2_rep2_after_spot_6x18	527	431
patient2_biopsy2_rep2_after_spot_6x19	920	664
patient2_biopsy2_rep2_after_spot_6x20	502	424
patient2_biopsy2_rep2_after_spot_6x21	1103	797
patient2_biopsy2_rep2_after_spot_6x22	442	367
patient2_biopsy2_rep2_after_spot_6x23	2565	1457
patient2_biopsy2_rep2_after_spot_6x24	299	268
patient2_biopsy2_rep2_after_spot_6x25	868	613
patient2_biopsy2_rep2_after_spot_6x26	661	497
patient2_biopsy2_rep2_after_spot_6x27	609	431
patient2_biopsy2_rep2_after_spot_6x28	566	401
patient2_biopsy2_rep2_after_spot_6x30	355	283
patient2_biopsy2_rep2_after_spot_6x6	1040	618
patient2_biopsy2_rep2_after_spot_6x7	599	453
patient2_biopsy2_rep2_after_spot_6x8	935	682
patient2_biopsy2_rep2_after_spot_7x30	521	376
patient2_biopsy2_rep2_after_spot_8x24	276	223
patient2_biopsy2_rep2_after_spot_8x25	194	172
patient2_biopsy2_rep2_after_spot_8x26	199	183
patient2_biopsy2_rep2_after_spot_8x27	286	233
patient2_biopsy2_rep2_after_spot_8x28	146	133
patient2_biopsy2_rep2_after_spot_9x25	178	157
patient2_biopsy2_rep2_after_spot_9x26	210	193
patient2_biopsy2_rep2_after_spot_NA	348	285
patient2_biopsy3_rep1_after_spot_3x11	1027	684
patient2_biopsy3_rep1_after_spot_3x12	7746	2367
patient2_biopsy3_rep1_after_spot_3x13	16542	3000
patient2_biopsy3_rep1_after_spot_3x14	19233	3026
patient2_biopsy3_rep1_after_spot_3x15	17705	2938
patient2_biopsy3_rep1_after_spot_3x16	19139	2950
patient2_biopsy3_rep1_after_spot_3x17	1132	737
patient2_biopsy3_rep1_after_spot_3x18	1087	753
patient2_biopsy3_rep1_after_spot_3x19	6053	2101
patient2_biopsy3_rep1_after_spot_3x20	934	639
patient2_biopsy3_rep1_after_spot_3x21	830	598
patient2_biopsy3_rep1_after_spot_3x22	12323	2737
patient2_biopsy3_rep1_after_spot_3x23	816	565
patient2_biopsy3_rep1_after_spot_3x8	1236	789
patient2_biopsy3_rep1_after_spot_4x10	3305	1555
patient2_biopsy3_rep1_after_spot_4x11	889	558
patient2_biopsy3_rep1_after_spot_4x12	1248	805
patient2_biopsy3_rep1_after_spot_4x13	16295	2836
patient2_biopsy3_rep1_after_spot_4x15	4849	1880
patient2_biopsy3_rep1_after_spot_4x16	12553	2851
patient2_biopsy3_rep1_after_spot_4x17	1088	662
patient2_biopsy3_rep1_after_spot_4x18	1024	672
patient2_biopsy3_rep1_after_spot_4x19	13443	2660
patient2_biopsy3_rep1_after_spot_4x20	2459	1338
patient2_biopsy3_rep1_after_spot_4x21	2307	1262
patient2_biopsy3_rep1_after_spot_4x22	6564	2064
patient2_biopsy3_rep1_after_spot_4x23	2441	1278
patient2_biopsy3_rep1_after_spot_4x24	7382	2300
patient2_biopsy3_rep1_after_spot_4x6	2334	1258
patient2_biopsy3_rep1_after_spot_4x7	14274	2847
patient2_biopsy3_rep1_after_spot_4x8	3823	1752
patient2_biopsy3_rep1_after_spot_4x9	2844	1319
patient2_biopsy3_rep1_after_spot_5x10	2670	1270
patient2_biopsy3_rep1_after_spot_5x11	1330	767
patient2_biopsy3_rep1_after_spot_5x12	11232	2675
patient2_biopsy3_rep1_after_spot_5x13	1493	830
patient2_biopsy3_rep1_after_spot_5x14	12415	2673
patient2_biopsy3_rep1_after_spot_5x15	1168	711
patient2_biopsy3_rep1_after_spot_5x16	3595	1564
patient2_biopsy3_rep1_after_spot_5x17	3506	1517
patient2_biopsy3_rep1_after_spot_5x18	14859	3058
patient2_biopsy3_rep1_after_spot_5x19	4064	1722
patient2_biopsy3_rep1_after_spot_5x20	16899	2899
patient2_biopsy3_rep1_after_spot_5x21	2947	1441
patient2_biopsy3_rep1_after_spot_5x22	2979	1468
patient2_biopsy3_rep1_after_spot_5x23	8766	2553
patient2_biopsy3_rep1_after_spot_5x6	789	576
patient2_biopsy3_rep1_after_spot_5x7	5437	2036
patient2_biopsy3_rep1_after_spot_5x8	8468	2565
patient2_biopsy3_rep1_after_spot_5x9	1193	687
patient2_biopsy3_rep1_after_spot_6x10	2484	1230
patient2_biopsy3_rep1_after_spot_6x11	3480	1565
patient2_biopsy3_rep1_after_spot_NA	4195	1708
patient2_biopsy3_rep2_after_spot_22x12	256	224
patient2_biopsy3_rep2_after_spot_22x13	448	374
patient2_biopsy3_rep2_after_spot_22x14	379	319
patient2_biopsy3_rep2_after_spot_22x15	314	258
patient2_biopsy3_rep2_after_spot_22x16	477	357
patient2_biopsy3_rep2_after_spot_22x17	425	341
patient2_biopsy3_rep2_after_spot_22x18	255	230
patient2_biopsy3_rep2_after_spot_22x19	318	264
patient2_biopsy3_rep2_after_spot_22x20	146	134
patient2_biopsy3_rep2_after_spot_22x21	767	576
patient2_biopsy3_rep2_after_spot_22x22	683	488
patient2_biopsy3_rep2_after_spot_22x29	813	643
patient2_biopsy3_rep2_after_spot_22x30	728	533
patient2_biopsy3_rep2_after_spot_22x31	936	657
patient2_biopsy3_rep2_after_spot_22x32	4159	1791
patient2_biopsy3_rep2_after_spot_23x10	244	211
patient2_biopsy3_rep2_after_spot_23x11	105	93
patient2_biopsy3_rep2_after_spot_23x12	222	187
patient2_biopsy3_rep2_after_spot_23x13	292	249
patient2_biopsy3_rep2_after_spot_23x14	296	258
patient2_biopsy3_rep2_after_spot_23x15	133	125
patient2_biopsy3_rep2_after_spot_23x16	247	212
patient2_biopsy3_rep2_after_spot_23x17	256	221
patient2_biopsy3_rep2_after_spot_23x18	240	209
patient2_biopsy3_rep2_after_spot_23x19	851	568
patient2_biopsy3_rep2_after_spot_23x20	165	152
patient2_biopsy3_rep2_after_spot_23x21	250	211
patient2_biopsy3_rep2_after_spot_23x22	573	457
patient2_biopsy3_rep2_after_spot_23x23	527	402
patient2_biopsy3_rep2_after_spot_23x24	434	356
patient2_biopsy3_rep2_after_spot_23x25	345	284
patient2_biopsy3_rep2_after_spot_23x26	472	397
patient2_biopsy3_rep2_after_spot_23x27	515	421
patient2_biopsy3_rep2_after_spot_23x28	892	638
patient2_biopsy3_rep2_after_spot_23x29	822	632
patient2_biopsy3_rep2_after_spot_23x30	285	253
patient2_biopsy3_rep2_after_spot_23x31	797	601
patient2_biopsy3_rep2_after_spot_23x32	954	722
patient2_biopsy3_rep2_after_spot_23x8	6019	2221
patient2_biopsy3_rep2_after_spot_23x9	400	350
patient2_biopsy3_rep2_after_spot_24x10	298	244
patient2_biopsy3_rep2_after_spot_24x11	104	94
patient2_biopsy3_rep2_after_spot_24x12	97	93
patient2_biopsy3_rep2_after_spot_24x13	241	211
patient2_biopsy3_rep2_after_spot_24x14	261	237
patient2_biopsy3_rep2_after_spot_24x15	140	129
patient2_biopsy3_rep2_after_spot_24x16	227	188
patient2_biopsy3_rep2_after_spot_24x17	469	363
patient2_biopsy3_rep2_after_spot_24x18	214	188
patient2_biopsy3_rep2_after_spot_24x19	503	338
patient2_biopsy3_rep2_after_spot_24x20	185	170
patient2_biopsy3_rep2_after_spot_24x21	332	271
patient2_biopsy3_rep2_after_spot_24x22	262	235
patient2_biopsy3_rep2_after_spot_24x23	172	159
patient2_biopsy3_rep2_after_spot_24x24	229	208
patient2_biopsy3_rep2_after_spot_24x25	92	90
patient2_biopsy3_rep2_after_spot_24x26	188	167
patient2_biopsy3_rep2_after_spot_24x27	67	47
patient2_biopsy3_rep2_after_spot_24x28	230	195
patient2_biopsy3_rep2_after_spot_24x29	293	242
patient2_biopsy3_rep2_after_spot_24x30	412	338
patient2_biopsy3_rep2_after_spot_24x31	1117	756
patient2_biopsy3_rep2_after_spot_24x32	433	353
patient2_biopsy3_rep2_after_spot_24x33	1302	844
patient2_biopsy3_rep2_after_spot_24x7	3837	1724
patient2_biopsy3_rep2_after_spot_24x8	189	174
patient2_biopsy3_rep2_after_spot_24x9	197	171
patient2_biopsy3_rep2_after_spot_29x15	2755	1397
patient2_biopsy3_rep2_after_spot_29x16	124	105
patient2_biopsy3_rep2_after_spot_29x17	214	184
patient2_biopsy3_rep2_after_spot_30x10	153	119
patient2_biopsy3_rep2_after_spot_30x11	94	90
patient2_biopsy3_rep2_after_spot_30x12	111	102
patient2_biopsy3_rep2_after_spot_30x13	315	257
patient2_biopsy3_rep2_after_spot_30x14	319	248
patient2_biopsy3_rep2_after_spot_30x15	216	172
patient2_biopsy3_rep2_after_spot_30x16	187	147
patient2_biopsy3_rep2_after_spot_30x17	145	128
patient2_biopsy3_rep2_after_spot_30x18	185	159
patient2_biopsy3_rep2_after_spot_30x19	378	286
patient2_biopsy3_rep2_after_spot_31x10	155	129
patient2_biopsy3_rep2_after_spot_31x11	82	82
patient2_biopsy3_rep2_after_spot_31x12	86	79
patient2_biopsy3_rep2_after_spot_31x13	193	161
patient2_biopsy3_rep2_after_spot_31x14	128	116
patient2_biopsy3_rep2_after_spot_31x15	152	134
patient2_biopsy3_rep2_after_spot_31x16	202	156
patient2_biopsy3_rep2_after_spot_31x17	90	80
patient2_biopsy3_rep2_after_spot_31x18	108	96
patient2_biopsy3_rep2_after_spot_31x19	103	94
patient2_biopsy3_rep2_after_spot_31x20	136	118
patient2_biopsy3_rep2_after_spot_31x9	107	98
patient2_biopsy3_rep2_after_spot_NA	156	135
patient2_biopsy4_rep1_after_spot_10x12	318	262
patient2_biopsy4_rep1_after_spot_10x15	145	137
patient2_biopsy4_rep1_after_spot_13x12	367	308
patient2_biopsy4_rep1_after_spot_13x3	56	50
patient2_biopsy4_rep1_after_spot_13x4	252	202
patient2_biopsy4_rep1_after_spot_13x5	260	217
patient2_biopsy4_rep1_after_spot_13x7	577	472
patient2_biopsy4_rep1_after_spot_13x9	427	332
patient2_biopsy4_rep1_after_spot_14x10	289	250
patient2_biopsy4_rep1_after_spot_14x11	257	214
patient2_biopsy4_rep1_after_spot_14x12	323	261
patient2_biopsy4_rep1_after_spot_14x13	254	227
patient2_biopsy4_rep1_after_spot_14x14	243	199
patient2_biopsy4_rep1_after_spot_14x19	241	201
patient2_biopsy4_rep1_after_spot_14x2	407	303
patient2_biopsy4_rep1_after_spot_14x20	46	46
patient2_biopsy4_rep1_after_spot_14x24	58	49
patient2_biopsy4_rep1_after_spot_14x25	62	54
patient2_biopsy4_rep1_after_spot_14x26	308	248
patient2_biopsy4_rep1_after_spot_14x27	159	126
patient2_biopsy4_rep1_after_spot_14x28	193	149
patient2_biopsy4_rep1_after_spot_14x3	271	237
patient2_biopsy4_rep1_after_spot_14x4	584	392
patient2_biopsy4_rep1_after_spot_14x5	896	644
patient2_biopsy4_rep1_after_spot_14x6	617	492
patient2_biopsy4_rep1_after_spot_14x7	379	290
patient2_biopsy4_rep1_after_spot_14x8	302	245
patient2_biopsy4_rep1_after_spot_14x9	600	439
patient2_biopsy4_rep1_after_spot_15x10	428	316
patient2_biopsy4_rep1_after_spot_15x11	1043	647
patient2_biopsy4_rep1_after_spot_15x12	344	273
patient2_biopsy4_rep1_after_spot_15x13	388	291
patient2_biopsy4_rep1_after_spot_15x14	199	165
patient2_biopsy4_rep1_after_spot_15x2	80	74
patient2_biopsy4_rep1_after_spot_15x23	93	91
patient2_biopsy4_rep1_after_spot_15x24	77	66
patient2_biopsy4_rep1_after_spot_15x25	370	317
patient2_biopsy4_rep1_after_spot_15x26	467	379
patient2_biopsy4_rep1_after_spot_15x27	106	93
patient2_biopsy4_rep1_after_spot_15x3	624	439
patient2_biopsy4_rep1_after_spot_15x32	194	160
patient2_biopsy4_rep1_after_spot_15x33	897	591
patient2_biopsy4_rep1_after_spot_15x34	46	36
patient2_biopsy4_rep1_after_spot_15x5	493	377
patient2_biopsy4_rep1_after_spot_15x6	484	368
patient2_biopsy4_rep1_after_spot_15x8	491	354
patient2_biopsy4_rep1_after_spot_15x9	272	230
patient2_biopsy4_rep1_after_spot_16x33	433	351
patient2_biopsy4_rep1_after_spot_16x34	220	165
patient2_biopsy4_rep1_after_spot_16x4	1	1
patient2_biopsy4_rep1_after_spot_16x6	234	215
patient2_biopsy4_rep1_after_spot_16x7	647	466
patient2_biopsy4_rep1_after_spot_4x27	288	239
patient2_biopsy4_rep1_after_spot_4x28	822	577
patient2_biopsy4_rep1_after_spot_4x30	1704	1025
patient2_biopsy4_rep1_after_spot_5x23	530	407
patient2_biopsy4_rep1_after_spot_5x25	386	300
patient2_biopsy4_rep1_after_spot_5x26	822	586
patient2_biopsy4_rep1_after_spot_5x27	1574	991
patient2_biopsy4_rep1_after_spot_5x28	894	590
patient2_biopsy4_rep1_after_spot_6x18	148	142
patient2_biopsy4_rep1_after_spot_6x19	252	211
patient2_biopsy4_rep1_after_spot_6x20	293	240
patient2_biopsy4_rep1_after_spot_6x21	375	308
patient2_biopsy4_rep1_after_spot_6x22	188	163
patient2_biopsy4_rep1_after_spot_6x23	565	430
patient2_biopsy4_rep1_after_spot_6x24	416	352
patient2_biopsy4_rep1_after_spot_6x25	835	587
patient2_biopsy4_rep1_after_spot_6x26	732	545
patient2_biopsy4_rep1_after_spot_6x27	2504	1334
patient2_biopsy4_rep1_after_spot_7x14	999	687
patient2_biopsy4_rep1_after_spot_7x16	113	108
patient2_biopsy4_rep1_after_spot_7x17	367	257
patient2_biopsy4_rep1_after_spot_7x18	278	210
patient2_biopsy4_rep1_after_spot_7x19	347	263
patient2_biopsy4_rep1_after_spot_7x20	221	184
patient2_biopsy4_rep1_after_spot_7x21	327	273
patient2_biopsy4_rep1_after_spot_7x22	214	180
patient2_biopsy4_rep1_after_spot_7x23	787	541
patient2_biopsy4_rep1_after_spot_7x24	1145	787
patient2_biopsy4_rep1_after_spot_7x25	446	363
patient2_biopsy4_rep1_after_spot_8x11	205	177
patient2_biopsy4_rep1_after_spot_8x12	245	180
patient2_biopsy4_rep1_after_spot_8x13	230	191
patient2_biopsy4_rep1_after_spot_8x14	86	84
patient2_biopsy4_rep1_after_spot_8x15	375	305
patient2_biopsy4_rep1_after_spot_8x16	213	179
patient2_biopsy4_rep1_after_spot_8x17	217	178
patient2_biopsy4_rep1_after_spot_8x18	316	239
patient2_biopsy4_rep1_after_spot_8x19	779	575
patient2_biopsy4_rep1_after_spot_8x20	275	219
patient2_biopsy4_rep1_after_spot_8x21	311	248
patient2_biopsy4_rep1_after_spot_8x22	269	213
patient2_biopsy4_rep1_after_spot_9x10	406	339
patient2_biopsy4_rep1_after_spot_9x11	132	122
patient2_biopsy4_rep1_after_spot_9x12	128	109
patient2_biopsy4_rep1_after_spot_9x13	116	94
patient2_biopsy4_rep1_after_spot_9x14	147	136
patient2_biopsy4_rep1_after_spot_9x15	88	84
patient2_biopsy4_rep1_after_spot_9x16	60	52
patient2_biopsy4_rep1_after_spot_9x17	104	96
patient2_biopsy4_rep1_after_spot_9x18	74	62
patient2_biopsy4_rep1_after_spot_NA	22	18
patient2_biopsy4_rep2_after_spot_15x10	81	75
patient2_biopsy4_rep2_after_spot_15x18	52	48
patient2_biopsy4_rep2_after_spot_15x19	205	174
patient2_biopsy4_rep2_after_spot_15x20	206	190
patient2_biopsy4_rep2_after_spot_15x21	373	295
patient2_biopsy4_rep2_after_spot_15x22	435	329
patient2_biopsy4_rep2_after_spot_15x23	185	167
patient2_biopsy4_rep2_after_spot_15x24	140	117
patient2_biopsy4_rep2_after_spot_15x25	399	329
patient2_biopsy4_rep2_after_spot_15x26	734	518
patient2_biopsy4_rep2_after_spot_15x27	336	277
patient2_biopsy4_rep2_after_spot_15x28	437	316
patient2_biopsy4_rep2_after_spot_15x29	251	202
patient2_biopsy4_rep2_after_spot_15x30	373	307
patient2_biopsy4_rep2_after_spot_15x32	603	422
patient2_biopsy4_rep2_after_spot_15x7	102	94
patient2_biopsy4_rep2_after_spot_15x8	136	114
patient2_biopsy4_rep2_after_spot_15x9	51	47
patient2_biopsy4_rep2_after_spot_16x18	61	51
patient2_biopsy4_rep2_after_spot_16x19	183	161
patient2_biopsy4_rep2_after_spot_16x20	165	140
patient2_biopsy4_rep2_after_spot_16x21	328	253
patient2_biopsy4_rep2_after_spot_16x22	286	248
patient2_biopsy4_rep2_after_spot_16x23	383	320
patient2_biopsy4_rep2_after_spot_16x24	118	105
patient2_biopsy4_rep2_after_spot_16x25	106	104
patient2_biopsy4_rep2_after_spot_16x26	405	315
patient2_biopsy4_rep2_after_spot_16x27	472	379
patient2_biopsy4_rep2_after_spot_16x28	423	318
patient2_biopsy4_rep2_after_spot_16x29	329	254
patient2_biopsy4_rep2_after_spot_16x30	2374	1274
patient2_biopsy4_rep2_after_spot_16x31	4663	1870
patient2_biopsy4_rep2_after_spot_16x32	824	580
patient2_biopsy4_rep2_after_spot_16x33	1803	1056
patient2_biopsy4_rep2_after_spot_16x34	765	539
patient2_biopsy4_rep2_after_spot_16x7	417	326
patient2_biopsy4_rep2_after_spot_16x8	87	69
patient2_biopsy4_rep2_after_spot_17x19	174	147
patient2_biopsy4_rep2_after_spot_17x20	115	99
patient2_biopsy4_rep2_after_spot_17x22	316	263
patient2_biopsy4_rep2_after_spot_17x23	207	171
patient2_biopsy4_rep2_after_spot_17x24	740	545
patient2_biopsy4_rep2_after_spot_17x25	232	193
patient2_biopsy4_rep2_after_spot_17x26	1175	762
patient2_biopsy4_rep2_after_spot_17x27	1518	844
patient2_biopsy4_rep2_after_spot_17x28	617	475
patient2_biopsy4_rep2_after_spot_17x29	341	273
patient2_biopsy4_rep2_after_spot_17x30	1243	718
patient2_biopsy4_rep2_after_spot_17x31	2009	1100
patient2_biopsy4_rep2_after_spot_17x32	1488	900
patient2_biopsy4_rep2_after_spot_18x31	658	447
patient2_biopsy4_rep2_after_spot_18x32	142	125
patient2_biopsy4_rep2_after_spot_19x32	327	259
patient2_biopsy4_rep2_after_spot_19x33	280	209
patient2_biopsy4_rep2_after_spot_19x34	584	379
patient2_biopsy4_rep2_after_spot_20x34	163	149
patient2_biopsy4_rep2_after_spot_21x14	62	51
patient2_biopsy4_rep2_after_spot_21x15	157	142
patient2_biopsy4_rep2_after_spot_21x17	197	170
patient2_biopsy4_rep2_after_spot_21x18	192	174
patient2_biopsy4_rep2_after_spot_21x19	100	97
patient2_biopsy4_rep2_after_spot_21x20	165	140
patient2_biopsy4_rep2_after_spot_22x10	52	52
patient2_biopsy4_rep2_after_spot_22x11	142	134
patient2_biopsy4_rep2_after_spot_22x12	178	160
patient2_biopsy4_rep2_after_spot_22x13	246	199
patient2_biopsy4_rep2_after_spot_22x14	138	127
patient2_biopsy4_rep2_after_spot_22x15	794	608
patient2_biopsy4_rep2_after_spot_22x16	233	194
patient2_biopsy4_rep2_after_spot_22x17	193	167
patient2_biopsy4_rep2_after_spot_22x18	224	196
patient2_biopsy4_rep2_after_spot_22x19	125	113
patient2_biopsy4_rep2_after_spot_22x20	178	151
patient2_biopsy4_rep2_after_spot_23x10	144	121
patient2_biopsy4_rep2_after_spot_23x11	343	290
patient2_biopsy4_rep2_after_spot_23x12	648	499
patient2_biopsy4_rep2_after_spot_23x13	260	225
patient2_biopsy4_rep2_after_spot_23x14	154	130
patient2_biopsy4_rep2_after_spot_23x15	211	172
patient2_biopsy4_rep2_after_spot_23x8	184	163
patient2_biopsy4_rep2_after_spot_23x9	202	178
patient2_biopsy4_rep2_after_spot_24x10	488	394
patient2_biopsy4_rep2_after_spot_24x11	141	126
patient2_biopsy4_rep2_after_spot_24x12	44	44
patient2_biopsy4_rep2_after_spot_24x13	138	132
patient2_biopsy4_rep2_after_spot_24x7	171	137
patient2_biopsy4_rep2_after_spot_24x8	161	150
patient2_biopsy4_rep2_after_spot_24x9	304	257
patient2_biopsy4_rep2_after_spot_25x10	210	173
patient2_biopsy4_rep2_after_spot_25x5	222	198
patient2_biopsy4_rep2_after_spot_25x6	149	133
patient2_biopsy4_rep2_after_spot_25x7	175	136
patient2_biopsy4_rep2_after_spot_25x8	274	220
patient2_biopsy4_rep2_after_spot_25x9	272	246
patient2_biopsy4_rep2_after_spot_26x3	97	87
patient2_biopsy4_rep2_after_spot_26x5	100	87
patient2_biopsy4_rep2_after_spot_26x6	628	484
patient2_biopsy4_rep2_after_spot_26x7	520	390
patient2_biopsy4_rep2_after_spot_NA	168	147
patient3_biopsy1_rep1_after_spot_14x33	2012	1229
patient3_biopsy1_rep1_after_spot_14x34	1163	748
patient3_biopsy1_rep1_after_spot_15x32	4202	1993
patient3_biopsy1_rep1_after_spot_15x33	854	661
patient3_biopsy1_rep1_after_spot_15x34	1898	1137
patient3_biopsy1_rep1_after_spot_16x22	1845	1090
patient3_biopsy1_rep1_after_spot_16x23	1937	1061
patient3_biopsy1_rep1_after_spot_16x24	2026	1158
patient3_biopsy1_rep1_after_spot_16x25	3192	1505
patient3_biopsy1_rep1_after_spot_16x26	3904	1769
patient3_biopsy1_rep1_after_spot_16x27	2315	1275
patient3_biopsy1_rep1_after_spot_16x28	1159	783
patient3_biopsy1_rep1_after_spot_16x29	1303	775
patient3_biopsy1_rep1_after_spot_16x30	1691	960
patient3_biopsy1_rep1_after_spot_16x31	1654	1018
patient3_biopsy1_rep1_after_spot_16x32	1820	1071
patient3_biopsy1_rep1_after_spot_17x19	1059	696
patient3_biopsy1_rep1_after_spot_17x20	3385	1626
patient3_biopsy1_rep1_after_spot_17x21	7912	2619
patient3_biopsy1_rep1_after_spot_17x22	4855	2031
patient3_biopsy1_rep1_after_spot_17x23	4137	1787
patient3_biopsy1_rep1_after_spot_17x24	4643	1966
patient3_biopsy1_rep1_after_spot_17x25	3290	1633
patient3_biopsy1_rep1_after_spot_17x26	4406	1900
patient3_biopsy1_rep1_after_spot_17x27	3356	1586
patient3_biopsy1_rep1_after_spot_17x28	2583	1367
patient3_biopsy1_rep1_after_spot_17x29	2043	1152
patient3_biopsy1_rep1_after_spot_17x30	2540	1361
patient3_biopsy1_rep1_after_spot_18x13	491	382
patient3_biopsy1_rep1_after_spot_18x14	1192	771
patient3_biopsy1_rep1_after_spot_18x15	3353	1780
patient3_biopsy1_rep1_after_spot_18x16	1896	1124
patient3_biopsy1_rep1_after_spot_18x17	2266	1333
patient3_biopsy1_rep1_after_spot_18x18	2850	1387
patient3_biopsy1_rep1_after_spot_18x19	4790	1897
patient3_biopsy1_rep1_after_spot_18x20	2098	1062
patient3_biopsy1_rep1_after_spot_18x21	6016	2183
patient3_biopsy1_rep1_after_spot_18x22	3769	1730
patient3_biopsy1_rep1_after_spot_18x23	4162	1880
patient3_biopsy1_rep1_after_spot_18x24	4198	1934
patient3_biopsy1_rep1_after_spot_18x5	2224	1176
patient3_biopsy1_rep1_after_spot_18x6	658	487
patient3_biopsy1_rep1_after_spot_18x7	698	524
patient3_biopsy1_rep1_after_spot_19x10	690	563
patient3_biopsy1_rep1_after_spot_19x11	11201	2979
patient3_biopsy1_rep1_after_spot_19x12	8395	2694
patient3_biopsy1_rep1_after_spot_19x13	867	634
patient3_biopsy1_rep1_after_spot_19x14	1202	776
patient3_biopsy1_rep1_after_spot_19x15	1841	1045
patient3_biopsy1_rep1_after_spot_19x16	3373	1588
patient3_biopsy1_rep1_after_spot_19x17	2705	1383
patient3_biopsy1_rep1_after_spot_19x18	2030	1137
patient3_biopsy1_rep1_after_spot_19x7	2374	1279
patient3_biopsy1_rep1_after_spot_19x8	381	308
patient3_biopsy1_rep1_after_spot_19x9	597	453
patient3_biopsy1_rep1_after_spot_20x11	2210	1191
patient3_biopsy1_rep1_after_spot_21x17	11443	2992
patient3_biopsy1_rep1_after_spot_21x2	2680	1424
patient3_biopsy1_rep1_after_spot_21x33	536	385
patient3_biopsy1_rep1_after_spot_21x34	2487	1350
patient3_biopsy1_rep1_after_spot_22x17	1465	913
patient3_biopsy1_rep1_after_spot_22x18	1089	697
patient3_biopsy1_rep1_after_spot_22x19	2757	1324
patient3_biopsy1_rep1_after_spot_22x2	1433	923
patient3_biopsy1_rep1_after_spot_22x20	880	607
patient3_biopsy1_rep1_after_spot_22x21	2692	1392
patient3_biopsy1_rep1_after_spot_22x32	613	464
patient3_biopsy1_rep1_after_spot_22x33	4669	1885
patient3_biopsy1_rep1_after_spot_23x18	1385	831
patient3_biopsy1_rep1_after_spot_23x19	1231	820
patient3_biopsy1_rep1_after_spot_23x2	6192	2416
patient3_biopsy1_rep1_after_spot_23x20	1781	1094
patient3_biopsy1_rep1_after_spot_23x21	1801	1059
patient3_biopsy1_rep1_after_spot_23x22	2955	1495
patient3_biopsy1_rep1_after_spot_23x3	1167	766
patient3_biopsy1_rep1_after_spot_23x30	868	624
patient3_biopsy1_rep1_after_spot_23x31	6187	2395
patient3_biopsy1_rep1_after_spot_23x32	3779	1740
patient3_biopsy1_rep1_after_spot_23x33	6573	2319
patient3_biopsy1_rep1_after_spot_24x25	1376	756
patient3_biopsy1_rep1_after_spot_24x26	472	368
patient3_biopsy1_rep1_after_spot_24x27	1450	906
patient3_biopsy1_rep1_after_spot_24x28	4137	1900
patient3_biopsy1_rep1_after_spot_24x29	2427	1288
patient3_biopsy1_rep1_after_spot_24x30	4022	1849
patient3_biopsy1_rep1_after_spot_24x31	8975	2911
patient3_biopsy1_rep1_after_spot_24x32	6072	2347
patient3_biopsy1_rep1_after_spot_24x33	5021	2094
patient3_biopsy1_rep1_after_spot_24x4	6901	2461
patient3_biopsy1_rep1_after_spot_25x22	295	248
patient3_biopsy1_rep1_after_spot_25x23	1299	722
patient3_biopsy1_rep1_after_spot_25x24	4362	1961
patient3_biopsy1_rep1_after_spot_25x25	4504	1981
patient3_biopsy1_rep1_after_spot_25x26	6721	2267
patient3_biopsy1_rep1_after_spot_25x27	3739	1784
patient3_biopsy1_rep1_after_spot_25x28	6467	2344
patient3_biopsy1_rep1_after_spot_25x29	6000	2210
patient3_biopsy1_rep1_after_spot_25x30	4770	2130
patient3_biopsy1_rep1_after_spot_25x31	7780	2732
patient3_biopsy1_rep1_after_spot_25x6	4830	1961
patient3_biopsy1_rep1_after_spot_25x7	809	558
patient3_biopsy1_rep1_after_spot_25x8	1885	1048
patient3_biopsy1_rep1_after_spot_25x9	1054	691
patient3_biopsy1_rep1_after_spot_26x10	1078	709
patient3_biopsy1_rep1_after_spot_26x11	856	572
patient3_biopsy1_rep1_after_spot_26x12	245	180
patient3_biopsy1_rep1_after_spot_26x19	175	154
patient3_biopsy1_rep1_after_spot_26x20	453	349
patient3_biopsy1_rep1_after_spot_26x21	1242	795
patient3_biopsy1_rep1_after_spot_26x22	1823	986
patient3_biopsy1_rep1_after_spot_26x23	10174	2630
patient3_biopsy1_rep1_after_spot_26x24	2418	1342
patient3_biopsy1_rep1_after_spot_26x25	4535	1871
patient3_biopsy1_rep1_after_spot_26x26	4949	1960
patient3_biopsy1_rep1_after_spot_26x27	2951	1572
patient3_biopsy1_rep1_after_spot_26x28	2948	1572
patient3_biopsy1_rep1_after_spot_26x29	3416	1665
patient3_biopsy1_rep1_after_spot_26x7	8548	2786
patient3_biopsy1_rep1_after_spot_26x8	1635	962
patient3_biopsy1_rep1_after_spot_26x9	1224	756
patient3_biopsy1_rep1_after_spot_27x10	526	382
patient3_biopsy1_rep1_after_spot_27x11	879	594
patient3_biopsy1_rep1_after_spot_27x12	330	277
patient3_biopsy1_rep1_after_spot_27x13	307	233
patient3_biopsy1_rep1_after_spot_27x14	561	410
patient3_biopsy1_rep1_after_spot_27x15	450	350
patient3_biopsy1_rep1_after_spot_27x16	3091	1472
patient3_biopsy1_rep1_after_spot_27x17	994	651
patient3_biopsy1_rep1_after_spot_27x18	2544	1425
patient3_biopsy1_rep1_after_spot_27x19	531	382
patient3_biopsy1_rep1_after_spot_27x20	970	672
patient3_biopsy1_rep1_after_spot_27x21	802	579
patient3_biopsy1_rep1_after_spot_27x22	1390	878
patient3_biopsy1_rep1_after_spot_27x9	3358	1668
patient3_biopsy1_rep1_after_spot_28x12	1460	845
patient3_biopsy1_rep1_after_spot_28x13	1045	721
patient3_biopsy1_rep1_after_spot_28x14	367	271
patient3_biopsy1_rep1_after_spot_28x15	417	320
patient3_biopsy1_rep1_after_spot_28x16	384	319
patient3_biopsy1_rep1_after_spot_28x17	972	663
patient3_biopsy1_rep1_after_spot_28x18	461	356
patient3_biopsy1_rep1_after_spot_NA	362	287
patient3_biopsy1_rep2_after_spot_16x32	1259	816
patient3_biopsy1_rep2_after_spot_17x29	1339	863
patient3_biopsy1_rep2_after_spot_17x30	258	205
patient3_biopsy1_rep2_after_spot_17x31	645	462
patient3_biopsy1_rep2_after_spot_18x23	657	462
patient3_biopsy1_rep2_after_spot_18x24	588	427
patient3_biopsy1_rep2_after_spot_18x25	323	249
patient3_biopsy1_rep2_after_spot_18x26	535	430
patient3_biopsy1_rep2_after_spot_18x27	232	203
patient3_biopsy1_rep2_after_spot_18x28	258	221
patient3_biopsy1_rep2_after_spot_18x29	250	222
patient3_biopsy1_rep2_after_spot_19x16	306	250
patient3_biopsy1_rep2_after_spot_19x17	1214	739
patient3_biopsy1_rep2_after_spot_19x18	1181	749
patient3_biopsy1_rep2_after_spot_19x19	2627	1350
patient3_biopsy1_rep2_after_spot_19x20	1684	1044
patient3_biopsy1_rep2_after_spot_19x21	1837	1068
patient3_biopsy1_rep2_after_spot_19x22	3577	1810
patient3_biopsy1_rep2_after_spot_19x23	1010	651
patient3_biopsy1_rep2_after_spot_19x24	940	616
patient3_biopsy1_rep2_after_spot_19x25	745	518
patient3_biopsy1_rep2_after_spot_19x26	744	522
patient3_biopsy1_rep2_after_spot_19x27	679	470
patient3_biopsy1_rep2_after_spot_19x28	310	245
patient3_biopsy1_rep2_after_spot_20x10	693	513
patient3_biopsy1_rep2_after_spot_20x11	4300	2033
patient3_biopsy1_rep2_after_spot_20x12	978	671
patient3_biopsy1_rep2_after_spot_20x13	1822	1073
patient3_biopsy1_rep2_after_spot_20x14	1495	843
patient3_biopsy1_rep2_after_spot_20x15	1366	843
patient3_biopsy1_rep2_after_spot_20x16	1841	1063
patient3_biopsy1_rep2_after_spot_20x17	1308	801
patient3_biopsy1_rep2_after_spot_20x18	2337	1251
patient3_biopsy1_rep2_after_spot_20x19	3587	1760
patient3_biopsy1_rep2_after_spot_20x20	2077	1179
patient3_biopsy1_rep2_after_spot_20x21	2162	1195
patient3_biopsy1_rep2_after_spot_20x23	3461	1732
patient3_biopsy1_rep2_after_spot_20x9	682	516
patient3_biopsy1_rep2_after_spot_21x10	1044	691
patient3_biopsy1_rep2_after_spot_21x11	4006	1867
patient3_biopsy1_rep2_after_spot_21x12	1955	1170
patient3_biopsy1_rep2_after_spot_21x13	1090	715
patient3_biopsy1_rep2_after_spot_21x14	1772	1007
patient3_biopsy1_rep2_after_spot_21x15	1099	739
patient3_biopsy1_rep2_after_spot_21x16	1737	1041
patient3_biopsy1_rep2_after_spot_21x17	851	567
patient3_biopsy1_rep2_after_spot_21x18	1481	898
patient3_biopsy1_rep2_after_spot_21x2	827	568
patient3_biopsy1_rep2_after_spot_21x3	831	578
patient3_biopsy1_rep2_after_spot_21x5	550	428
patient3_biopsy1_rep2_after_spot_21x7	8221	2670
patient3_biopsy1_rep2_after_spot_21x8	914	653
patient3_biopsy1_rep2_after_spot_21x9	529	381
patient3_biopsy1_rep2_after_spot_22x10	1399	921
patient3_biopsy1_rep2_after_spot_22x11	1479	922
patient3_biopsy1_rep2_after_spot_22x5	1807	1010
patient3_biopsy1_rep2_after_spot_22x6	2474	1379
patient3_biopsy1_rep2_after_spot_22x7	14653	3142
patient3_biopsy1_rep2_after_spot_22x8	732	556
patient3_biopsy1_rep2_after_spot_23x29	1114	735
patient3_biopsy1_rep2_after_spot_24x12	164	135
patient3_biopsy1_rep2_after_spot_24x13	464	389
patient3_biopsy1_rep2_after_spot_24x14	2079	1148
patient3_biopsy1_rep2_after_spot_24x28	369	299
patient3_biopsy1_rep2_after_spot_24x29	833	595
patient3_biopsy1_rep2_after_spot_24x30	571	429
patient3_biopsy1_rep2_after_spot_25x13	1842	1144
patient3_biopsy1_rep2_after_spot_25x14	2436	1317
patient3_biopsy1_rep2_after_spot_25x15	327	252
patient3_biopsy1_rep2_after_spot_25x16	1227	807
patient3_biopsy1_rep2_after_spot_25x17	785	538
patient3_biopsy1_rep2_after_spot_25x18	273	231
patient3_biopsy1_rep2_after_spot_25x19	1037	664
patient3_biopsy1_rep2_after_spot_25x27	517	379
patient3_biopsy1_rep2_after_spot_25x28	519	415
patient3_biopsy1_rep2_after_spot_25x29	2511	1261
patient3_biopsy1_rep2_after_spot_25x31	940	632
patient3_biopsy1_rep2_after_spot_26x13	815	613
patient3_biopsy1_rep2_after_spot_26x14	413	308
patient3_biopsy1_rep2_after_spot_26x15	1057	716
patient3_biopsy1_rep2_after_spot_26x16	991	663
patient3_biopsy1_rep2_after_spot_26x17	797	577
patient3_biopsy1_rep2_after_spot_26x24	375	304
patient3_biopsy1_rep2_after_spot_26x25	1617	991
patient3_biopsy1_rep2_after_spot_26x26	2115	1251
patient3_biopsy1_rep2_after_spot_26x27	4725	2164
patient3_biopsy1_rep2_after_spot_26x28	1879	1031
patient3_biopsy1_rep2_after_spot_26x29	2446	1297
patient3_biopsy1_rep2_after_spot_27x2	2256	1267
patient3_biopsy1_rep2_after_spot_27x20	900	590
patient3_biopsy1_rep2_after_spot_27x21	2044	1130
patient3_biopsy1_rep2_after_spot_27x22	1615	995
patient3_biopsy1_rep2_after_spot_27x23	1633	934
patient3_biopsy1_rep2_after_spot_27x24	4285	2024
patient3_biopsy1_rep2_after_spot_27x25	1288	765
patient3_biopsy1_rep2_after_spot_27x26	3835	1721
patient3_biopsy1_rep2_after_spot_27x27	2041	1165
patient3_biopsy1_rep2_after_spot_27x28	1457	902
patient3_biopsy1_rep2_after_spot_27x3	1452	894
patient3_biopsy1_rep2_after_spot_28x17	600	403
patient3_biopsy1_rep2_after_spot_28x18	1637	973
patient3_biopsy1_rep2_after_spot_28x19	3235	1583
patient3_biopsy1_rep2_after_spot_28x2	780	598
patient3_biopsy1_rep2_after_spot_28x20	1557	944
patient3_biopsy1_rep2_after_spot_28x21	411	243
patient3_biopsy1_rep2_after_spot_28x22	3023	1475
patient3_biopsy1_rep2_after_spot_28x23	1410	903
patient3_biopsy1_rep2_after_spot_28x24	2105	1204
patient3_biopsy1_rep2_after_spot_28x25	3147	1504
patient3_biopsy1_rep2_after_spot_28x26	3549	1706
patient3_biopsy1_rep2_after_spot_28x3	1673	965
patient3_biopsy1_rep2_after_spot_28x4	718	529
patient3_biopsy1_rep2_after_spot_28x5	454	323
patient3_biopsy1_rep2_after_spot_29x10	148	133
patient3_biopsy1_rep2_after_spot_29x12	2241	1323
patient3_biopsy1_rep2_after_spot_29x13	442	330
patient3_biopsy1_rep2_after_spot_29x14	392	314
patient3_biopsy1_rep2_after_spot_29x15	447	329
patient3_biopsy1_rep2_after_spot_29x16	754	548
patient3_biopsy1_rep2_after_spot_29x17	892	604
patient3_biopsy1_rep2_after_spot_29x18	3364	1621
patient3_biopsy1_rep2_after_spot_29x19	2903	1485
patient3_biopsy1_rep2_after_spot_29x2	2201	1215
patient3_biopsy1_rep2_after_spot_29x20	1087	734
patient3_biopsy1_rep2_after_spot_29x21	1993	1084
patient3_biopsy1_rep2_after_spot_29x22	2140	1209
patient3_biopsy1_rep2_after_spot_29x3	314	253
patient3_biopsy1_rep2_after_spot_29x4	797	533
patient3_biopsy1_rep2_after_spot_29x5	381	279
patient3_biopsy1_rep2_after_spot_29x6	922	619
patient3_biopsy1_rep2_after_spot_29x7	237	202
patient3_biopsy1_rep2_after_spot_29x8	374	289
patient3_biopsy1_rep2_after_spot_29x9	172	149
patient3_biopsy1_rep2_after_spot_30x10	313	261
patient3_biopsy1_rep2_after_spot_30x11	442	343
patient3_biopsy1_rep2_after_spot_30x12	551	436
patient3_biopsy1_rep2_after_spot_30x13	931	665
patient3_biopsy1_rep2_after_spot_30x14	249	224
patient3_biopsy1_rep2_after_spot_30x15	523	376
patient3_biopsy1_rep2_after_spot_30x16	565	402
patient3_biopsy1_rep2_after_spot_30x5	881	624
patient3_biopsy1_rep2_after_spot_30x6	625	462
patient3_biopsy1_rep2_after_spot_30x7	1006	674
patient3_biopsy1_rep2_after_spot_30x8	255	211
patient3_biopsy1_rep2_after_spot_30x9	166	146
patient3_biopsy1_rep2_after_spot_31x10	245	205
patient3_biopsy1_rep2_after_spot_31x11	288	222
patient3_biopsy1_rep2_after_spot_31x8	618	483
patient3_biopsy1_rep2_after_spot_31x9	285	230
patient3_biopsy1_rep2_after_spot_NA	234	201
patient3_biopsy2_rep1_after_spot_26x17	917	688
patient3_biopsy2_rep1_after_spot_26x18	1851	1167
patient3_biopsy2_rep1_after_spot_26x19	779	587
patient3_biopsy2_rep1_after_spot_26x20	849	616
patient3_biopsy2_rep1_after_spot_26x21	1639	1063
patient3_biopsy2_rep1_after_spot_26x22	1134	809
patient3_biopsy2_rep1_after_spot_26x23	1196	818
patient3_biopsy2_rep1_after_spot_26x24	1343	918
patient3_biopsy2_rep1_after_spot_26x25	1217	845
patient3_biopsy2_rep1_after_spot_26x26	931	676
patient3_biopsy2_rep1_after_spot_26x27	1866	1067
patient3_biopsy2_rep1_after_spot_27x12	550	438
patient3_biopsy2_rep1_after_spot_27x13	525	383
patient3_biopsy2_rep1_after_spot_27x14	504	451
patient3_biopsy2_rep1_after_spot_27x15	697	557
patient3_biopsy2_rep1_after_spot_27x16	2034	1261
patient3_biopsy2_rep1_after_spot_27x17	818	612
patient3_biopsy2_rep1_after_spot_27x18	4515	2045
patient3_biopsy2_rep1_after_spot_27x19	912	644
patient3_biopsy2_rep1_after_spot_27x20	673	518
patient3_biopsy2_rep1_after_spot_27x21	875	627
patient3_biopsy2_rep1_after_spot_27x22	1146	788
patient3_biopsy2_rep1_after_spot_27x23	835	610
patient3_biopsy2_rep1_after_spot_27x24	2088	1289
patient3_biopsy2_rep1_after_spot_28x10	570	459
patient3_biopsy2_rep1_after_spot_28x11	493	397
patient3_biopsy2_rep1_after_spot_28x12	475	390
patient3_biopsy2_rep1_after_spot_28x13	736	575
patient3_biopsy2_rep1_after_spot_28x14	459	382
patient3_biopsy2_rep1_after_spot_28x15	503	411
patient3_biopsy2_rep1_after_spot_28x16	808	579
patient3_biopsy2_rep1_after_spot_28x9	892	684
patient3_biopsy2_rep1_after_spot_29x10	276	236
patient3_biopsy2_rep1_after_spot_29x11	1132	806
patient3_biopsy2_rep1_after_spot_29x12	1654	1048
patient3_biopsy2_rep1_after_spot_29x13	844	597
patient3_biopsy2_rep1_after_spot_29x9	972	639
patient3_biopsy2_rep1_after_spot_32x21	493	392
patient3_biopsy2_rep1_after_spot_32x22	5479	2369
patient3_biopsy2_rep1_after_spot_32x24	5667	2426
patient3_biopsy2_rep1_after_spot_NA	3411	1771
patient3_biopsy2_rep2_after_spot_26x10	1326	845
patient3_biopsy2_rep2_after_spot_26x11	2077	1214
patient3_biopsy2_rep2_after_spot_26x12	1062	678
patient3_biopsy2_rep2_after_spot_26x13	1287	789
patient3_biopsy2_rep2_after_spot_26x14	926	639
patient3_biopsy2_rep2_after_spot_26x15	1393	825
patient3_biopsy2_rep2_after_spot_26x16	2164	1222
patient3_biopsy2_rep2_after_spot_26x17	2864	1486
patient3_biopsy2_rep2_after_spot_26x18	2142	1189
patient3_biopsy2_rep2_after_spot_26x19	1388	884
patient3_biopsy2_rep2_after_spot_26x20	1347	802
patient3_biopsy2_rep2_after_spot_26x21	1603	991
patient3_biopsy2_rep2_after_spot_26x22	1923	1116
patient3_biopsy2_rep2_after_spot_26x23	2331	1262
patient3_biopsy2_rep2_after_spot_26x24	1989	1142
patient3_biopsy2_rep2_after_spot_26x25	2517	1343
patient3_biopsy2_rep2_after_spot_26x26	1911	1082
patient3_biopsy2_rep2_after_spot_26x8	995	699
patient3_biopsy2_rep2_after_spot_26x9	1067	700
patient3_biopsy2_rep2_after_spot_27x10	1003	672
patient3_biopsy2_rep2_after_spot_27x11	1106	731
patient3_biopsy2_rep2_after_spot_27x12	736	549
patient3_biopsy2_rep2_after_spot_27x13	693	514
patient3_biopsy2_rep2_after_spot_27x14	844	630
patient3_biopsy2_rep2_after_spot_27x15	1570	919
patient3_biopsy2_rep2_after_spot_27x16	1229	755
patient3_biopsy2_rep2_after_spot_27x17	1474	922
patient3_biopsy2_rep2_after_spot_27x18	2045	1178
patient3_biopsy2_rep2_after_spot_27x19	1756	1058
patient3_biopsy2_rep2_after_spot_27x20	952	665
patient3_biopsy2_rep2_after_spot_27x21	795	576
patient3_biopsy2_rep2_after_spot_27x22	1296	866
patient3_biopsy2_rep2_after_spot_27x23	1062	703
patient3_biopsy2_rep2_after_spot_27x24	2433	1260
patient3_biopsy2_rep2_after_spot_27x25	959	636
patient3_biopsy2_rep2_after_spot_27x26	1627	991
patient3_biopsy2_rep2_after_spot_27x7	714	504
patient3_biopsy2_rep2_after_spot_27x8	623	459
patient3_biopsy2_rep2_after_spot_27x9	872	604
patient3_biopsy2_rep2_after_spot_28x10	1228	840
patient3_biopsy2_rep2_after_spot_28x11	1070	745
patient3_biopsy2_rep2_after_spot_28x12	894	610
patient3_biopsy2_rep2_after_spot_28x9	1142	762
patient3_biopsy2_rep2_after_spot_32x18	863	596
patient3_biopsy2_rep2_after_spot_32x19	1929	1169
patient3_biopsy2_rep2_after_spot_32x20	1507	980
patient3_biopsy2_rep2_after_spot_32x21	8519	2859
patient3_biopsy2_rep2_after_spot_NA	3237	1697
patient3_biopsy3_rep1_after_spot_21x30	1318	812
patient3_biopsy3_rep1_after_spot_21x31	1651	1068
patient3_biopsy3_rep1_after_spot_21x32	2305	1309
patient3_biopsy3_rep1_after_spot_22x27	3161	1670
patient3_biopsy3_rep1_after_spot_22x28	1140	801
patient3_biopsy3_rep1_after_spot_22x29	2044	1166
patient3_biopsy3_rep1_after_spot_22x30	2437	1358
patient3_biopsy3_rep1_after_spot_22x31	2846	1469
patient3_biopsy3_rep1_after_spot_22x32	4124	1932
patient3_biopsy3_rep1_after_spot_23x22	3201	1657
patient3_biopsy3_rep1_after_spot_23x23	2289	1169
patient3_biopsy3_rep1_after_spot_23x24	858	556
patient3_biopsy3_rep1_after_spot_23x25	1480	941
patient3_biopsy3_rep1_after_spot_23x26	1761	1067
patient3_biopsy3_rep1_after_spot_23x27	3943	1815
patient3_biopsy3_rep1_after_spot_23x28	2711	1486
patient3_biopsy3_rep1_after_spot_23x29	2387	1351
patient3_biopsy3_rep1_after_spot_23x30	1058	732
patient3_biopsy3_rep1_after_spot_24x19	1922	1117
patient3_biopsy3_rep1_after_spot_24x20	1619	962
patient3_biopsy3_rep1_after_spot_24x21	5411	2097
patient3_biopsy3_rep1_after_spot_24x22	3781	1708
patient3_biopsy3_rep1_after_spot_24x23	3275	1536
patient3_biopsy3_rep1_after_spot_24x24	894	617
patient3_biopsy3_rep1_after_spot_24x25	1814	1137
patient3_biopsy3_rep1_after_spot_24x26	1392	934
patient3_biopsy3_rep1_after_spot_24x27	3021	1597
patient3_biopsy3_rep1_after_spot_24x28	4944	2180
patient3_biopsy3_rep1_after_spot_25x18	1258	796
patient3_biopsy3_rep1_after_spot_25x19	3194	1532
patient3_biopsy3_rep1_after_spot_25x20	2338	1336
patient3_biopsy3_rep1_after_spot_25x21	8089	2668
patient3_biopsy3_rep1_after_spot_26x17	5290	2068
patient3_biopsy3_rep1_after_spot_26x18	2341	1345
patient3_biopsy3_rep1_after_spot_26x19	4632	1864
patient3_biopsy3_rep1_after_spot_26x20	3767	1766
patient3_biopsy3_rep1_after_spot_27x11	4176	1848
patient3_biopsy3_rep1_after_spot_27x12	1206	794
patient3_biopsy3_rep1_after_spot_27x13	585	444
patient3_biopsy3_rep1_after_spot_27x14	1241	857
patient3_biopsy3_rep1_after_spot_27x15	2352	1323
patient3_biopsy3_rep1_after_spot_27x16	4117	1777
patient3_biopsy3_rep1_after_spot_27x17	3271	1609
patient3_biopsy3_rep1_after_spot_27x18	4175	1885
patient3_biopsy3_rep1_after_spot_27x19	4180	1855
patient3_biopsy3_rep1_after_spot_28x10	4334	1829
patient3_biopsy3_rep1_after_spot_28x11	397	330
patient3_biopsy3_rep1_after_spot_28x12	2339	1343
patient3_biopsy3_rep1_after_spot_28x13	756	538
patient3_biopsy3_rep1_after_spot_28x14	1238	794
patient3_biopsy3_rep1_after_spot_28x15	1107	754
patient3_biopsy3_rep1_after_spot_28x16	1732	1026
patient3_biopsy3_rep1_after_spot_28x17	2759	1406
patient3_biopsy3_rep1_after_spot_28x18	2338	1303
patient3_biopsy3_rep1_after_spot_29x10	3238	1570
patient3_biopsy3_rep1_after_spot_29x11	864	597
patient3_biopsy3_rep1_after_spot_29x12	833	609
patient3_biopsy3_rep1_after_spot_29x13	1578	991
patient3_biopsy3_rep1_after_spot_29x14	654	474
patient3_biopsy3_rep1_after_spot_29x15	2588	1313
patient3_biopsy3_rep1_after_spot_29x16	3254	1547
patient3_biopsy3_rep1_after_spot_NA	2309	1264
patient3_biopsy3_rep2_after_spot_27x23	1294	825
patient3_biopsy3_rep2_after_spot_27x24	2175	1167
patient3_biopsy3_rep2_after_spot_27x25	1404	879
patient3_biopsy3_rep2_after_spot_27x26	1770	1057
patient3_biopsy3_rep2_after_spot_28x14	1433	848
patient3_biopsy3_rep2_after_spot_28x15	2735	1342
patient3_biopsy3_rep2_after_spot_28x16	1169	741
patient3_biopsy3_rep2_after_spot_28x17	2098	1097
patient3_biopsy3_rep2_after_spot_28x18	1606	947
patient3_biopsy3_rep2_after_spot_28x20	2026	1143
patient3_biopsy3_rep2_after_spot_28x21	1011	650
patient3_biopsy3_rep2_after_spot_28x22	2417	1324
patient3_biopsy3_rep2_after_spot_28x23	1772	1064
patient3_biopsy3_rep2_after_spot_28x24	1125	747
patient3_biopsy3_rep2_after_spot_28x25	2223	1180
patient3_biopsy3_rep2_after_spot_28x26	1896	1105
patient3_biopsy3_rep2_after_spot_28x27	2054	1152
patient3_biopsy3_rep2_after_spot_28x28	932	604
patient3_biopsy3_rep2_after_spot_28x29	1279	790
patient3_biopsy3_rep2_after_spot_28x30	804	552
patient3_biopsy3_rep2_after_spot_29x11	2	2
patient3_biopsy3_rep2_after_spot_29x12	4328	1879
patient3_biopsy3_rep2_after_spot_29x13	3714	1654
patient3_biopsy3_rep2_after_spot_29x14	6328	2235
patient3_biopsy3_rep2_after_spot_29x15	3961	1695
patient3_biopsy3_rep2_after_spot_29x16	4012	1722
patient3_biopsy3_rep2_after_spot_29x17	1722	964
patient3_biopsy3_rep2_after_spot_29x18	1790	1035
patient3_biopsy3_rep2_after_spot_29x19	2971	1466
patient3_biopsy3_rep2_after_spot_29x20	4890	1972
patient3_biopsy3_rep2_after_spot_29x21	4278	1904
patient3_biopsy3_rep2_after_spot_29x22	3153	1514
patient3_biopsy3_rep2_after_spot_29x23	2569	1334
patient3_biopsy3_rep2_after_spot_29x24	2507	1306
patient3_biopsy3_rep2_after_spot_29x25	2564	1284
patient3_biopsy3_rep2_after_spot_29x26	2277	1232
patient3_biopsy3_rep2_after_spot_29x27	1457	921
patient3_biopsy3_rep2_after_spot_29x28	1618	957
patient3_biopsy3_rep2_after_spot_30x10	827	550
patient3_biopsy3_rep2_after_spot_30x11	5779	2067
patient3_biopsy3_rep2_after_spot_30x12	8101	2571
patient3_biopsy3_rep2_after_spot_30x13	4639	1839
patient3_biopsy3_rep2_after_spot_30x14	6808	2372
patient3_biopsy3_rep2_after_spot_30x15	6187	2032
patient3_biopsy3_rep2_after_spot_30x16	2550	1314
patient3_biopsy3_rep2_after_spot_30x17	3777	1649
patient3_biopsy3_rep2_after_spot_30x18	5816	2205
patient3_biopsy3_rep2_after_spot_30x19	5028	1906
patient3_biopsy3_rep2_after_spot_30x20	2772	1449
patient3_biopsy3_rep2_after_spot_30x21	6549	2309
patient3_biopsy3_rep2_after_spot_31x10	3640	1676
patient3_biopsy3_rep2_after_spot_31x11	3921	1810
patient3_biopsy3_rep2_after_spot_31x12	7283	2432
patient3_biopsy3_rep2_after_spot_31x2	2006	1132
patient3_biopsy3_rep2_after_spot_31x3	1978	1073
patient3_biopsy3_rep2_after_spot_31x4	2432	1307
patient3_biopsy3_rep2_after_spot_31x5	2451	1301
patient3_biopsy3_rep2_after_spot_31x6	1993	1105
patient3_biopsy3_rep2_after_spot_31x7	5037	1960
patient3_biopsy3_rep2_after_spot_31x8	4755	1973
patient3_biopsy3_rep2_after_spot_31x9	3459	1682
patient3_biopsy3_rep2_after_spot_32x10	4370	1914
patient3_biopsy3_rep2_after_spot_32x11	5901	2166
patient3_biopsy3_rep2_after_spot_32x2	7460	2493
patient3_biopsy3_rep2_after_spot_32x3	1708	1009
patient3_biopsy3_rep2_after_spot_32x4	3921	1743
patient3_biopsy3_rep2_after_spot_32x5	2843	1419
patient3_biopsy3_rep2_after_spot_32x6	3365	1594
patient3_biopsy3_rep2_after_spot_32x7	7934	2422
patient3_biopsy3_rep2_after_spot_32x8	4605	1843
patient3_biopsy3_rep2_after_spot_32x9	4692	1939
patient3_biopsy3_rep2_after_spot_NA	9389	2761
patient3_biopsy4_rep1_after_spot_23x10	955	684
patient3_biopsy4_rep1_after_spot_23x8	1209	857
patient3_biopsy4_rep1_after_spot_23x9	1755	1089
patient3_biopsy4_rep1_after_spot_24x10	2964	1348
patient3_biopsy4_rep1_after_spot_24x11	352	294
patient3_biopsy4_rep1_after_spot_24x12	893	627
patient3_biopsy4_rep1_after_spot_24x13	2130	1225
patient3_biopsy4_rep1_after_spot_24x14	2525	1304
patient3_biopsy4_rep1_after_spot_24x7	993	700
patient3_biopsy4_rep1_after_spot_24x8	1259	817
patient3_biopsy4_rep1_after_spot_24x9	1523	983
patient3_biopsy4_rep1_after_spot_25x10	2157	1087
patient3_biopsy4_rep1_after_spot_25x11	2525	1416
patient3_biopsy4_rep1_after_spot_25x12	713	518
patient3_biopsy4_rep1_after_spot_25x13	2259	1271
patient3_biopsy4_rep1_after_spot_25x14	2671	1407
patient3_biopsy4_rep1_after_spot_25x15	1590	892
patient3_biopsy4_rep1_after_spot_25x16	1576	1016
patient3_biopsy4_rep1_after_spot_25x28	1736	1043
patient3_biopsy4_rep1_after_spot_25x4	1020	710
patient3_biopsy4_rep1_after_spot_25x5	3467	1755
patient3_biopsy4_rep1_after_spot_25x6	1954	1228
patient3_biopsy4_rep1_after_spot_25x7	1429	869
patient3_biopsy4_rep1_after_spot_25x8	2270	1366
patient3_biopsy4_rep1_after_spot_25x9	980	672
patient3_biopsy4_rep1_after_spot_26x11	861	641
patient3_biopsy4_rep1_after_spot_26x12	832	611
patient3_biopsy4_rep1_after_spot_26x13	2186	1297
patient3_biopsy4_rep1_after_spot_26x14	2221	1271
patient3_biopsy4_rep1_after_spot_26x15	1591	874
patient3_biopsy4_rep1_after_spot_26x16	2659	1406
patient3_biopsy4_rep1_after_spot_26x17	2663	1396
patient3_biopsy4_rep1_after_spot_26x18	3212	1556
patient3_biopsy4_rep1_after_spot_26x2	281	250
patient3_biopsy4_rep1_after_spot_26x26	3144	1523
patient3_biopsy4_rep1_after_spot_26x27	851	602
patient3_biopsy4_rep1_after_spot_26x28	1119	736
patient3_biopsy4_rep1_after_spot_26x29	565	404
patient3_biopsy4_rep1_after_spot_26x3	1421	920
patient3_biopsy4_rep1_after_spot_26x4	1802	1065
patient3_biopsy4_rep1_after_spot_26x5	2715	1382
patient3_biopsy4_rep1_after_spot_26x6	2253	1389
patient3_biopsy4_rep1_after_spot_26x7	2240	1311
patient3_biopsy4_rep1_after_spot_27x14	665	481
patient3_biopsy4_rep1_after_spot_27x15	1190	837
patient3_biopsy4_rep1_after_spot_27x16	4020	1837
patient3_biopsy4_rep1_after_spot_27x17	5070	2099
patient3_biopsy4_rep1_after_spot_27x18	4922	2037
patient3_biopsy4_rep1_after_spot_27x19	4673	2021
patient3_biopsy4_rep1_after_spot_27x20	2101	1281
patient3_biopsy4_rep1_after_spot_27x21	1751	1104
[truncated: 1,985 more rows]

## Sheet: S Fig 5d
Area type	concentration pepsin (%)	Minutes	Normalized intensity
E	50	11	234
E	50	11	430
E	50	11	382
E	50	11	512			E=Epithelia
E	50	11	586			S=Stroma
E	50	11	548
S	50	11	108
S	50	11	78
S	50	11	96
S	50	11	144
S	50	11	160
S	50	11	106
E	50	6	538
E	50	6	510
E	50	6	418
E	50	6	332
E	50	6	673
E	50	6	350
S	50	6	236
S	50	6	245
S	50	6	218
S	50	6	162
S	50	6	64
S	50	6	130
E	25	11	904
E	25	11	1005
E	25	11	2055
E	25	11	532
E	25	11	530
E	25	11	486
S	25	11	278
S	25	11	382
S	25	11	330
S	25	11	146
S	25	11	302
S	25	11	308
E	25	6	502
E	25	6	572
E	25	6	826
E	25	6	530
E	25	6	274
E	25	6	350
S	25	6	224
S	25	6	242
S	25	6	172
S	25	6	192
S	25	6	150
S	25	6	116
E	13	11	4789
E	13	11	4202
E	13	11	5490
E	13	11	5788
E	13	11	3658
E	13	11	8318
S	13	11	322
S	13	11	572
S	13	11	406
S	13	11	224
S	13	11	326
S	13	11	380
E	13	6	592
E	13	6	534
E	13	6	582
E	13	6	550
E	13	6	620
E	13	6	832
S	13	6	346
S	13	6	194
S	13	6	178
S	13	6	90
S	13	6	122
S	13	6	118
