# Supplementary material for: Spatio-temporal analysis of prostate tumors in situ suggests pre-existence of treatment-resistant clones
Source: Nat Commun. 2022 Sep 17;13:5475. doi: 10.1038/s41467-022-33069-3 (PMC9482614; doi:10.1038/s41467-022-33069-3)
Supplement: Supplementary file 6 — Source Data [file 41467_2022_33069_MOESM6_ESM.zip › source data (Marklund et al. 2022)/sourceDataFile_SFig8e-g_Stroma_bulk_pre_vs_post_pathways.xlsx]

## Sheet: Patient1
No	Stroma p1 b1-b4	FWER	No	Stroma p1 b1-b4	FWER
1	ECM-receptor interaction	5.07e-25	1	Regulation of actin cytoskeleton	1.55e-31
2	Focal adhesion	1.07e-14	2	Focal adhesion	2.01e-24
3	Protein digestion and absorption	9.2e-14	3	Leukocyte transendothelial migration	3.89e-20
4	Non-alcoholic fatty liver disease (NAFLD)	1.68e-13	4	Dilated cardiomyopathy	1.67e-18
5	Amoebiasis	4.23e-13	5	Bacterial invasion of epithelial cells	2.18e-17
6	Alzheimer's disease	1.7e-10	6	Hypertrophic cardiomyopathy (HCM)	6.97e-17
7	Pathways in cancer	8.47e-09	7	Tight junction	8.18e-15
8	Proteoglycans in cancer	1.84e-08	8	Arrhythmogenic right ventricular cardiomyopathy (ARVC)	7.4e-14
9	PI3K-Akt signaling pathway	2.91e-08	9	Shigellosis	2.02e-11
10	TNF signaling pathway	9.38e-08	10	Pathogenic Escherichia coli infection	5.18e-11
11	Small cell lung cancer	4.24e-07	11	Salmonella infection	5.39e-11
12	Parkinson's disease	6.8e-07	12	Vascular smooth muscle contraction	5.29e-10
13	Osteoclast differentiation	1e-06	13	Proteoglycans in cancer	5.72e-10
14	MAPK signaling pathway	3.64e-06	14	Platelet activation	6.65e-09
15	Oxidative phosphorylation	6.45e-06	15	Adherens junction	4.25e-08
16	Hepatitis B	1.69e-05	16	Oxytocin signaling pathway	5.62e-08
17	Huntington's disease	2.42e-05	17	Rap1 signaling pathway	2.83e-05
19	Toxoplasmosis	6.17e-05	18	Glycolysis / Gluconeogenesis	5.19e-05
20	Leishmaniasis	0.000186	19	Ribosome	0.000154
21	Bladder cancer	0.000273	20	Starch and sucrose metabolism	0.00468
22	Toll-like receptor signaling pathway	0.000283	21	Fc gamma R-mediated phagocytosis	0.0048
23	Inflammatory bowel disease (IBD)	0.00056	22	Viral myocarditis	0.0175
24	Chagas disease (American trypanosomiasis)	0.00161	23	Adrenergic signaling in cardiomyocytes	0.0175
25	Pertussis	0.00191	24	Amoebiasis	0.02
26	Hepatitis C	0.00342	25	MAPK signaling pathway	0.0209
27	Arrhythmogenic right ventricular cardiomyopathy (ARVC)	0.00358
28	Adherens junction	0.00426
29	TGF-beta signaling pathway	0.00874
30	Estrogen signaling pathway	0.0107
31	B cell receptor signaling pathway	0.0138
32	Pancreatic cancer	0.0142
33	Bacterial invasion of epithelial cells	0.0159
34	Rap1 signaling pathway	0.0177
35	Renal cell carcinoma	0.0199
36	Steroid biosynthesis	0.0228
37	Tuberculosis	0.0235
38	Legionellosis	0.0282
39	Viral carcinogenesis	0.0409
40	Prolactin signaling pathway	0.0439
41	Malaria	0.0451
42	Cardiac muscle contraction	0.0466
43	Neurotrophin signaling pathway	0.0473

## Sheet: Patient2
No	Stroma before b3 b4	FWER	No	Stroma after b3 b4	FWER
1	ECM-receptor interaction	1.11e-63	1	Antigen processing and presentation	9.23e-11
2	Protein digestion and absorption	2.38e-45	2	Graft-versus-host disease	1.73e-08
3	Focal adhesion	1.36e-22	3	Viral myocarditis	2e-08
4	Amoebiasis	2.23e-20	4	Autoimmune thyroid disease	7.91e-07
5	PI3K-Akt signaling pathway	1.24e-14	5	Allograft rejection	9.53e-07
6	Dilated cardiomyopathy	9.87e-11	6	Type I diabetes mellitus	1.29e-05
8	Hypertrophic cardiomyopathy (HCM)	5.15e-09	7	Cell adhesion molecules (CAMs)	4.02e-05
9	Ribosome	1.43e-08	8	Intestinal immune network for IgA production	0.000123
10	Proteoglycans in cancer	4.39e-07	9	Phagosome	0.000138
11	Complement and coagulation cascades	4.92e-05	10	Protein processing in endoplasmic reticulum	0.0027
12	Malaria	0.000545	11	Dilated cardiomyopathy	0.00318
13	Arrhythmogenic right ventricular cardiomyopathy (ARVC)	0.00123	12	Hypertrophic cardiomyopathy (HCM)	0.00687
14	Cytokine-cytokine receptor interaction	0.00514	14	Inflammatory bowel disease (IBD)	0.0287
15	Tight junction	0.00534	15	Leishmaniasis	0.0352
18	Leukocyte transendothelial migration	0.0217	16	Asthma	0.0376
20	Regulation of actin cytoskeleton	0.0336	17	Staphylococcus aureus infection	0.0384
22	Pathogenic Escherichia coli infection	0.0421

## Sheet: Patient3
No	Stroma p2 b2	FWER	No	Stroma p2 b2	FWER
1	ECM-receptor interaction	4.97e-63	2	Alzheimer's disease	8.12e-34
2	Focal adhesion	7.17e-44	3	Parkinson's disease	1.35e-32
3	Protein digestion and absorption	1.64e-33	4	Oxidative phosphorylation	4.96e-32
4	PI3K-Akt signaling pathway	1.52e-27	5	Non-alcoholic fatty liver disease (NAFLD)	1.36e-25
5	Proteoglycans in cancer	1.25e-25	6	Antigen processing and presentation	7.3e-23
6	Amoebiasis	2.93e-25	7	Phagosome	1.57e-22
7	Pathways in cancer	1.65e-11	8	Huntington's disease	5.28e-22
8	Malaria	4.51e-09	9	Graft-versus-host disease	2.83e-20
9	Small cell lung cancer	4.76e-09	10	Protein processing in endoplasmic reticulum	4.96e-20
10	Dilated cardiomyopathy	1.87e-08	11	Autoimmune thyroid disease	1.32e-19
11	Bladder cancer	3.18e-08	12	Allograft rejection	2.96e-19
12	Hypertrophic cardiomyopathy (HCM)	7.8e-08	13	Endocytosis	1.13e-17
13	Complement and coagulation cascades	1.69e-07	14	Cardiac muscle contraction	1.21e-17
14	Rap1 signaling pathway	5.84e-07	15	Type I diabetes mellitus	4.5e-13
15	TGF-beta signaling pathway	1.13e-06	16	Cell adhesion molecules (CAMs)	8.25e-12
17	Cytokine-cytokine receptor interaction	9.73e-06	17	Glycolysis / Gluconeogenesis	1.82e-11
18	Regulation of actin cytoskeleton	1.79e-05	18	Viral myocarditis	3.08e-11
19	Platelet activation	7.72e-05	19	Tuberculosis	5.54e-11
20	Leukocyte transendothelial migration	0.000278	20	Intestinal immune network for IgA production	1.36e-10
21	Pyruvate metabolism	0.000453	21	cGMP-PKG signaling pathway	2.13e-09
22	Peroxisome	0.000717	22	Asthma	4.8e-09
23	Glycolysis / Gluconeogenesis	0.000801	23	Rheumatoid arthritis	1.15e-08
24	Bacterial invasion of epithelial cells	0.000821	24	Pyruvate metabolism	2.39e-08
26	Phagosome	0.0117	25	Citrate cycle (TCA cycle)	1.84e-07
27	Citrate cycle (TCA cycle)	0.0216	27	Toxoplasmosis	6.66e-07
			28	Regulation of actin cytoskeleton	7.92e-07
			30	Pancreatic secretion	1.91e-06
			31	Legionellosis	4.07e-06
			32	HIF-1 signaling pathway	4.07e-06
			33	Leukocyte transendothelial migration	6.33e-06
			34	AMPK signaling pathway	7.06e-06
			35	Synaptic vesicle cycle	9.27e-06
			36	Staphylococcus aureus infection	1.05e-05
			37	Pathogenic Escherichia coli infection	1.09e-05
			38	Adrenergic signaling in cardiomyocytes	1.15e-05
			39	Vibrio cholerae infection	3.34e-05
			40	Lysosome	4.11e-05
			41	Calcium signaling pathway	6.23e-05
			42	Estrogen signaling pathway	7.64e-05
			44	Endocrine and other factor-regulated calcium reabsorption	0.000102
			45	Insulin signaling pathway	0.000121
			46	Inflammatory bowel disease (IBD)	0.000228
			47	Gastric acid secretion	0.000364
			48	Oxytocin signaling pathway	0.000478
			49	Central carbon metabolism in cancer	0.000929
			50	Glyoxylate and dicarboxylate metabolism	0.00134
			51	Thyroid hormone synthesis	0.00205
			52	Influenza A	0.00232
			53	Salivary secretion	0.00234
			54	Fructose and mannose metabolism	0.00285
			55	Mineral absorption	0.00318
			56	Ribosome	0.00452
			57	Pentose phosphate pathway	0.00487
			58	Proximal tubule bicarbonate reclamation	0.0049
			59	Bacterial invasion of epithelial cells	0.00695
			60	Focal adhesion	0.00824
			61	Vasopressin-regulated water reabsorption	0.00895
			62	Proteoglycans in cancer	0.00935
			63	PI3K-Akt signaling pathway	0.0115
			64	Epithelial cell signaling in Helicobacter pylori infection	0.0125
			65	Glucagon signaling pathway	0.0154
			66	Amyotrophic lateral sclerosis (ALS)	0.0154
			67	Fatty acid degradation	0.0221
			68	Tight junction	0.0221
			69	Collecting duct acid secretion	0.0226
			70	Peroxisome	0.024
			71	Hippo signaling pathway	0.0317
			72	Starch and sucrose metabolism	0.0321
