# Supplementary material for: Spatio-temporal analysis of prostate tumors in situ suggests pre-existence of treatment-resistant clones
Source: Nat Commun. 2022 Sep 17;13:5475. doi: 10.1038/s41467-022-33069-3 (PMC9482614; doi:10.1038/s41467-022-33069-3)
Supplement: Supplementary file 6 — Source Data [file 41467_2022_33069_MOESM6_ESM.zip › source data (Marklund et al. 2022)/sourceDataFile_SFig1_CorrelationAR&PSA.xlsx]

## Sheet: Blad1
	post-ADT	post-ADT
Patient	PSA	Nuclear AR, Mean intesity (arb.unit)
A	0.12	20.8
B	1.3	22.6
C	2.4	23.5
D	11	26.3
E	18	65.6
