# Supplementary material for: Spatio-temporal analysis of prostate tumors in situ suggests pre-existence of treatment-resistant clones
Source: Nat Commun. 2022 Sep 17;13:5475. doi: 10.1038/s41467-022-33069-3 (PMC9482614; doi:10.1038/s41467-022-33069-3)
Supplement: Supplementary file 6 — Source Data [file 41467_2022_33069_MOESM6_ESM.zip › source data (Marklund et al. 2022)/sourceDataFile_SFig22 covariate-matrix-rate(gene,type)-global.tsv]

	Factor 1	Factor 2	Factor 3	Factor 4	Factor 5	Factor 6	Factor 7	Factor 8	Factor 9	Factor 10	Factor 11	Factor 12	Factor 13
5S_rRNA	-0.197123	-0.0777113	-0.176695	-0.141647	-0.129098	-0.0850105	-0.128018	-0.0750389	-0.0925152	-0.0734623	-0.0556411	0.305648	-0.0524576
7SK	-0.364432	1.80206	-0.5928	-0.226224	-0.678687	-0.437155	-0.271228	-0.281231	-0.158274	-0.090341	-0.358313	0.892296	0.35594
A1BG-AS1	0.199198	0.0620825	-0.634773	-0.361604	-0.146928	1.10036	-0.509306	-0.0676149	-0.248333	0.00204363	0.66458	-0.404891	-0.0145274
A1CF	0.12239	-0.0281741	-0.280346	-0.283156	-6.99624e-05	-0.0444405	-0.2134	-0.0596994	-0.050864	-0.042621	0.147612	-0.0932371	-0.0572576
A2M	2.18532	0.466309	-1.53665	0.00690138	-0.0603018	2.0665	0.45427	1.6546	1.03452	1.63933	0.292666	-0.0653333	1.2887
A2M-AS1	1.67486	-0.517106	-1.94308	-0.676761	-0.678262	1.63662	-0.220925	1.14271	0.479269	0.758711	0.0275647	-0.184947	0.823408
A2ML1	0.396599	0.356651	0.0244454	-0.0833741	-0.353964	-0.259819	-0.521198	-0.151919	-0.162342	-0.128012	-0.0889968	0.49923	-0.0999575
A4GALT	0.786817	0.807402	-0.221056	-0.809543	-0.0824692	0.215419	-0.126129	-0.489621	-0.789288	0.688897	-0.473697	0.189574	0.955857
AAAS	-0.660413	0.289283	-0.152558	-0.221892	0.105961	0.696103	-0.128019	0.244232	-0.22618	-0.371755	0.31083	-0.00419025	0.930341
AACS	-0.561408	-0.185842	0.204917	0.584571	0.271996	-0.506148	-0.0790272	-0.187366	-0.181074	0.623162	-0.301674	0.414309	0.128187
AACSP1	-0.212309	-0.169743	-0.119458	-0.166926	0.518422	-0.164479	-0.143084	-0.0859135	-0.118176	-0.0892121	-0.101986	-0.0985591	-0.0571451
AADACL2	-0.179169	-0.012352	-0.0973484	-0.103016	-0.110876	-0.0207551	-0.09172	-0.0765103	-0.098127	-0.0796672	-0.0322181	-0.0450074	-0.0386971
AADACL4	-0.25762	0.713996	-0.142912	-0.133028	-0.137293	-0.234912	-0.151908	-0.112586	-0.154004	-0.069289	-0.0827457	-0.123813	-0.0549307
AADAT	-0.636603	-0.391755	1.12453	0.938991	0.638466	-0.982203	0.616028	-0.0986909	-0.647428	-0.824178	-0.675456	0.141151	1.30279
AAED1	0.286793	-0.348781	-1.16109	0.280279	0.239774	0.329539	-0.164459	0.215812	-0.407698	0.385453	0.28965	-0.156036	0.701382
AAGAB	-0.481172	-0.174134	0.45754	0.418114	0.687868	0.0769382	0.277895	-0.472767	-0.210082	-0.0513956	0.0950936	-0.0564185	0.065307
AAK1	0.182235	-0.0342075	0.47503	-0.668119	-0.193024	-0.23683	-0.429864	0.837332	0.364977	0.208089	0.0192427	0.580848	-0.474644
AAMDC	0.552223	0.872262	0.0802531	0.798053	-0.051185	-0.345762	-0.56595	-0.546995	-1.24458	1.07488	-0.232368	-0.0876088	0.486379
AAMP	0.547067	0.535584	0.317921	0.149587	0.65839	-0.135536	0.298511	-0.211266	-0.810807	-0.404512	0.289502	0.261899	-0.175018
AANAT	0.0982002	0.319396	-0.27482	-0.26815	-0.231571	-0.162802	-0.207103	-0.0828662	-0.0677342	0.0746314	-0.0992534	0.0308749	-0.00459472
AAR2	-0.0369535	0.627461	0.130904	0.317332	0.0533565	0.0440833	0.167992	0.270425	-0.370484	-0.124225	-0.668317	0.300159	0.0538463
AARD	0.0470064	0.669387	-0.0273162	-0.321653	-0.311473	-0.0419618	-0.265945	-0.116837	-0.0159687	-0.0986116	-0.130497	-0.127999	-0.0766943
AARS	0.861994	0.885489	0.129099	-0.191737	-0.419521	-0.271892	0.0200617	0.615085	0.125464	0.689229	-0.00121113	-0.801878	-0.78036
AARS2	-0.861249	-0.0716375	0.077932	0.33533	0.200538	-0.65758	0.375862	0.224577	0.243898	-0.299845	0.387076	0.558824	-0.154645
AARSD1	-0.551463	-0.474433	-0.258746	0.807916	0.091186	-0.296452	0.028663	-0.303031	-0.488652	-0.130913	0.654397	0.257474	0.232116
AASDH	-0.580772	0.157689	1.40381	-0.407795	-0.567807	0.0394448	0.10174	-0.50802	-0.124271	-0.308788	-0.0531729	1.01203	-0.210971
AASDHPPT	-0.0977093	-0.833433	-0.242215	0.737151	0.140421	0.153863	0.0166086	0.393735	1.06182	-0.048498	0.126946	-0.442469	-0.599275
AASS	0.0159418	-0.246916	-0.515714	-0.248381	-0.237899	0.258069	0.328303	0.516299	0.313944	-0.187057	0.123401	-0.36467	-0.120434
AATBC	-0.0991174	-0.0701536	-0.259921	-0.169395	-0.218235	0.42951	-0.175717	-0.0821374	-0.14282	0.0597645	-0.143971	-0.136732	0.145624
AATF	0.762974	0.0761312	0.396953	0.0450119	0.2511	-0.0346778	0.38395	-0.618193	0.632675	-0.389068	0.199174	-0.666158	-0.120826
AATK	1.10025	0.171201	0.854128	-0.284051	-0.457949	-0.09386	-0.392843	-0.173403	-0.321431	-0.226663	-0.0381981	-0.432145	-0.156884
AB019441.29	0.451288	0.80976	1.04502	1.41166	1.13684	0.302621	1.00036	0.736308	0.469399	0.411246	0.268316	0.72718	-0.10886
ABAT	-0.427258	-0.56933	1.55243	0.562753	0.164282	-0.335831	0.76701	-0.268629	-0.477764	-0.297266	0.366142	-0.378781	-0.37809
ABC12-49244600F4.4	-0.243805	-0.252798	-0.0730832	-0.286635	0.337063	0.151117	0.269657	-0.072277	-0.166856	-0.0873521	-0.104793	-0.182732	-0.100841
ABC13-47488600E17.1	-0.230576	-0.211685	-0.299057	0.414949	0.410499	-0.138579	-0.217717	-0.119001	-0.147383	-0.0737458	-0.116362	-0.109471	-0.0867598
ABC13-47656900H15.1	0.238468	0.458984	0.0648037	0.476082	0.242461	0.117634	-0.605062	-0.244898	-0.157331	-0.383539	0.376994	-0.711527	0.558447
ABC7-42404400C24.1	-0.249557	-0.253314	-0.2193	-0.16905	-0.14761	-0.129419	-0.160745	-0.100069	0.796122	-0.0940777	0.0194082	-0.167441	-0.0467219
ABC7-42418200C9.1	-0.168146	-0.156551	-0.215478	-0.200999	-0.159824	-0.155342	0.549143	-0.0750816	-0.116644	-0.0649364	-0.100723	-0.0914654	-0.0510976
ABCA1	0.583682	-0.829072	-0.301103	-0.766689	-0.579934	0.391025	-0.0697357	-0.0189286	-0.324904	0.419541	0.285733	1.01599	0.827233
ABCA10	0.454412	-0.212347	-0.124646	0.173365	-0.46719	0.784952	-0.405259	-0.170009	-0.500834	0.426262	-0.292489	0.158495	-0.201465
ABCA11P	-0.423644	-0.503321	0.602732	-0.365326	0.507597	-0.250872	0.0156568	0.0324523	-0.535199	-0.245121	0.553259	0.559192	-0.234595
ABCA12	-0.202228	-0.159605	-0.174612	-0.136918	-0.183276	0.342681	-0.136795	0.0549554	-0.112646	-0.0624025	-0.0848831	-0.0940863	-0.0518895
ABCA17P	0.327899	-0.209797	0.17231	0.330114	-0.377831	0.399039	-0.399929	0.1495	-0.236174	-0.131679	-0.211305	-0.24507	-0.149017
ABCA2	-0.77696	0.928842	1.04558	0.392261	0.493325	-0.233165	-0.000548805	-0.0510131	-0.362312	-0.707822	0.357771	0.0763259	0.593402
ABCA3	-0.345321	0.566923	0.153096	0.557822	0.465933	-0.828054	-0.546742	0.524084	-0.45461	-0.17678	0.963672	-0.00141284	0.0852471
ABCA4	-0.0319454	-0.0823443	-0.171128	-0.129352	-0.121754	-0.0133221	-0.11378	-0.0508996	-0.0177674	-0.0511879	-0.00783871	-0.14966	-0.04977
ABCA5	0.414004	-0.153504	0.96061	-0.411213	0.351094	-0.152621	-0.219915	-0.206277	-0.776179	0.544527	-0.116798	-0.0599382	0.0382016
ABCA6	0.498169	1.49458	-0.425921	-0.521722	-0.319099	-0.264595	-0.483237	-0.201706	-0.0162844	-0.10744	-0.29684	0.401759	-0.149277
ABCA7	0.232061	0.898905	-0.855419	-1.04575	-0.0671339	0.218233	-0.859726	0.648116	1.08583	0.128172	-0.721196	0.0898038	0.714726
ABCA8	0.687588	-0.810559	-0.523697	0.121533	-0.34281	0.986108	0.0229352	0.526753	0.203275	0.0214722	-0.651665	0.314622	-0.0858811
ABCA9	0.795781	-0.357076	-0.769625	0.188037	-0.779725	0.485518	-0.151124	0.127261	-0.104564	0.546867	0.238356	0.00518912	-0.245393
ABCB1	0.375204	-0.236844	-0.72169	-0.66025	0.537827	0.156678	0.228609	0.107796	0.157596	-0.0727382	-0.530696	-0.172005	0.920234
ABCB10	0.414494	-0.340139	-0.120559	0.7137	0.837626	-0.198121	0.513212	-0.138216	0.355664	-0.472829	-0.606716	-0.13628	-0.588061
ABCB4	0.769517	-0.400211	-0.58765	-0.521002	0.558548	0.320862	0.125279	-0.252546	-0.219711	-0.0667476	0.269611	-0.36349	-0.0757417
ABCB5	-0.0989406	-0.0710709	0.605696	-0.279985	0.27497	-0.205071	-0.242131	-0.11421	-0.088144	-0.110099	-0.164522	-0.149402	-0.0939967
ABCB6	-0.270284	-0.252809	-0.341056	-0.185281	0.621114	-0.264566	0.220616	0.301932	0.0158481	0.00250917	-0.119673	-0.228781	-0.121365
ABCB7	0.377164	0.0738586	0.322867	0.310883	0.161061	-0.301892	0.192588	-0.395798	0.0186409	-0.376405	-0.303804	-0.444341	0.65804
ABCB8	0.0480182	0.905225	0.269413	0.239935	-0.0633378	0.0699158	-0.0332786	0.291371	-0.543614	-0.666937	0.55272	-0.42211	0.248727
ABCB9	0.248023	1.16756	-0.516171	-0.37057	0.0779971	-0.579715	-0.504616	-0.0047589	-0.565612	0.380342	-0.0761325	-0.809093	1.74444
ABCC1	-0.677015	0.0782969	0.101061	0.150972	0.582824	-1.1283	0.387341	-0.0395172	0.327201	0.046119	0.442942	0.766808	-0.219967
ABCC10	0.283511	0.249396	0.641881	-0.58075	-0.234226	0.112226	-0.166008	-0.0420233	-0.254923	-0.231754	0.163402	0.85525	-0.234329
ABCC11	-1.27521	0.763832	2.22564	0.815988	0.818722	-0.595846	-0.645961	-0.238048	-0.315111	-0.415964	0.537684	-0.996033	-0.231287
ABCC12	-0.658277	0.223035	2.03428	-1.13828	0.541609	-0.43003	0.538027	-0.159876	-0.601631	-0.349781	0.21111	0.0236652	-0.0758157
ABCC13	0.0621905	-0.053535	-0.149384	-0.011443	-0.109283	-0.102432	-0.0895031	-0.0741381	-0.143036	-0.0627994	-0.102331	-0.107253	-0.0423741
ABCC2	0.298761	-0.108241	-0.179762	-0.127558	-0.181388	-0.108426	-0.138064	-0.0816369	-0.0895578	-0.0632757	-0.0930188	-0.0877108	-0.0497559
ABCC3	-0.249766	0.772072	-0.512972	-0.379194	-0.224461	-0.305493	-0.029262	-0.149711	-0.267464	0.645602	0.270024	1.14198	-0.300854
ABCC4	-1.67186	-0.58793	1.34849	1.12927	1.29955	-0.0692095	0.839102	-0.740697	-1.4759	-0.446698	1.01419	0.108648	0.615292
ABCC5	-0.476135	0.340102	0.894126	0.66021	0.448079	-0.411455	0.700378	-0.110996	-0.872238	-0.655452	-0.66651	0.116715	0.928927
ABCC6	-0.683161	-0.159503	-0.342142	-0.177135	1.3061	-0.418361	0.407495	-0.266757	0.250116	-0.255515	-0.257579	0.334796	0.168288
ABCC6P1	-0.135916	-0.170529	0.293144	-0.0533802	0.0571449	-0.348687	0.177117	0.17565	-0.316213	0.221348	-0.166112	-0.203462	-0.104162
ABCC6P2	-0.242834	-0.0374047	-0.198784	-0.167887	0.291249	-0.18675	-0.15424	0.0220045	-0.172302	0.227001	-0.104963	-0.136614	-0.0583616
ABCC8	-0.0801062	0.0636003	-0.121137	0.0240282	-0.131659	0.0993854	-0.14046	-0.117733	-0.157396	-0.0782694	-0.0878081	-0.179447	0.0209756
ABCC9	0.3173	0.188782	-0.644247	-0.538503	-0.262744	1.12417	0.147454	-0.15381	0.249673	0.0735563	0.523447	-0.527198	-0.40908
ABCD1	0.0761814	0.196545	-0.0288108	-0.570861	-0.0185932	-0.196527	-0.116825	0.524501	0.0653584	-0.0545733	0.590143	-0.356734	0.54566
ABCD1P2	-0.31091	0.174508	1.18546	-0.557666	-0.633817	-0.356501	0.849757	-0.0822719	-0.486926	0.150805	0.107627	-0.32707	0.108325
ABCD2	0.321446	-0.253843	-0.11758	-0.19301	-0.35415	-0.213612	-0.236748	0.0382405	-0.0221129	0.571125	-0.145941	-0.135899	-0.0771324
ABCD3	0.623233	-0.36239	0.0769089	-0.0816987	0.0274605	-0.40593	-0.381237	-0.415723	-0.211134	-0.0842208	0.399592	0.258635	0.816149
ABCD4	-1.0651	-0.707355	-0.0786408	-0.276683	-0.0783174	0.675414	0.322029	-0.340889	1.00919	0.17275	-1.00806	0.983096	0.996473
ABCE1	-0.607074	-0.602489	0.550232	0.393874	0.333805	0.321947	0.222934	0.160663	0.133454	-0.455589	0.127213	0.230623	-0.252799
ABCF1	-0.388898	0.408416	-0.188187	0.201473	-0.271245	0.768517	-0.629286	0.134835	-0.153783	0.679593	0.696612	0.0701902	-0.302914
ABCF2	0.0726671	0.863978	0.0756557	0.362664	0.325069	-0.0177877	-0.0613442	0.148176	0.00557959	-0.0479366	-0.464529	-0.442735	0.326062
ABCF3	-0.820306	0.554355	0.0747796	-0.0718412	0.174248	0.0268941	0.224046	-0.0764427	0.619713	0.162307	0.08253	-0.441627	0.506756
ABCG1	-0.258175	-0.300388	0.738599	-0.240401	0.101724	0.21029	-0.110496	0.242915	-0.438179	0.445512	0.183677	-0.0904565	0.315325
ABCG2	-0.463297	-0.148899	0.56168	-0.712133	-0.552571	0.0480785	0.736504	-0.240388	0.815968	0.454817	-0.0340038	-0.433111	-0.181648
ABCG4	0.443656	-0.018085	-0.296094	0.613545	-0.291911	0.0920801	-0.287318	-0.120819	-0.340876	-0.0333779	-0.178929	-0.214207	-0.0553218
ABHD1	0.417624	-0.0811703	0.0525353	-0.326763	-0.0850393	-0.436185	0.493586	0.221358	-0.363419	0.205848	0.178999	-0.305889	-0.0776948
ABHD10	0.411885	-0.485397	0.678664	0.347316	0.523835	0.198575	0.24066	-0.330538	0.250834	-0.413186	0.0539481	-0.387268	-0.461217
ABHD11	-0.718988	0.371559	0.704151	0.434096	0.358345	-0.485014	-0.275338	0.825691	-0.634412	0.12307	0.956315	0.356646	-1.11284
ABHD11-AS1	0.421553	-0.156346	-0.343808	0.244092	-0.284656	-0.222903	-0.303761	-0.0990823	-0.167476	-0.0747851	-0.0402147	-0.113836	0.291929
ABHD12	-0.347827	0.731208	0.808799	0.0974041	0.488594	-0.647546	-0.0825376	-0.100485	-0.140321	-0.510024	0.803893	0.2768	0.0758479
ABHD13	0.315571	-0.301679	-0.358036	-0.291598	0.413757	0.948662	-0.0150807	-0.44587	0.328645	0.696311	-0.553318	-0.0204519	-0.184814
ABHD14A	-0.76124	0.708428	-0.0165021	0.266007	0.847764	0.489056	-0.410177	0.319245	-0.151166	0.83718	-0.206638	-0.327304	-0.749714
ABHD14A-ACY1	-0.274835	-0.197888	-0.233832	-0.183925	-0.168548	-0.244117	-0.161819	-0.105414	-0.20432	-0.0791757	1.19173	-0.161022	-0.0671917
ABHD14B	0.618097	1.13043	0.303275	-0.428256	0.173506	0.138314	-0.172347	-0.143578	-0.242799	0.331466	-0.493957	0.115288	-0.220121
ABHD15	0.659482	-0.13653	0.122367	0.268972	-0.329428	0.181263	-0.695273	-0.370876	0.977611	0.157456	-0.468942	0.00121769	-0.272986
ABHD15-AS1	0.0845817	-0.0228887	-0.208537	-0.163371	-0.200405	-0.107242	-0.149422	0.0436995	-0.0333654	-0.0641557	-0.0684272	-0.0859767	-0.033617
ABHD16A	-0.299804	-0.315261	0.419606	0.0430164	-0.430369	-0.105036	0.657392	-0.0894049	0.137294	-0.159444	-0.26552	0.0125899	-0.120743
ABHD17A	0.169004	0.383741	-0.0375199	0.0253644	-0.223286	0.296312	-0.147965	-0.390313	0.416496	0.118115	-0.197577	0.172109	0.122718
ABHD17AP1	-0.605743	-0.626385	-0.0744391	1.30299	-0.345524	0.952513	-0.376563	-0.376815	0.653466	-0.255093	-0.406653	-0.0697557	0.00439393
ABHD17AP3	-0.240224	1.12022	0.000639697	0.275519	-0.0807758	0.11426	0.135579	-0.269353	0.0414843	-0.0542127	-0.211338	-0.694333	0.357088
ABHD17AP4	-0.165309	-0.144741	-0.166309	-0.136518	-0.131323	-0.176494	-0.123339	-0.0772959	-0.0918007	-0.0715154	-0.057664	0.421801	-0.0479125
ABHD17B	-0.375255	-0.608606	0.691932	0.441099	0.216973	-0.344625	-0.185215	0.427213	-0.104831	0.539703	-0.610398	0.411995	-0.468974
ABHD17C	-0.910747	-0.0746023	0.874009	0.422669	0.810353	-0.736298	0.423637	0.264909	-0.308963	-0.467943	-0.379308	0.274547	0.309167
ABHD18	0.185356	-0.522401	-0.27256	-0.966009	-0.507376	1.04306	-0.0504505	-0.507052	0.621186	0.0526044	0.390179	0.398513	0.26309
ABHD2	-0.477692	0.00336111	0.519158	0.674563	0.715844	-1.14613	0.36299	0.0936648	0.146515	-0.288618	0.849498	-0.229064	0.073311
ABHD3	0.376061	-0.190216	-0.154083	-0.299396	-0.611834	-0.16556	0.314505	0.106999	0.505777	0.135875	0.707137	-0.454474	-0.123044
ABHD4	1.09097	1.19595	-0.329369	-0.409605	0.226813	-0.305346	-0.825677	0.357259	0.394104	-0.458618	0.121827	0.00839484	-0.484312
ABHD5	0.444645	-0.316747	-0.351669	-0.195281	0.0644758	-0.0894605	0.315871	0.132887	-0.220021	-0.121025	-0.287566	0.518541	-0.13586
ABHD6	-0.193079	0.232655	-0.381307	0.178971	0.0581242	0.155615	0.157184	0.825424	0.193111	-0.2651	0.223728	-0.727831	-0.352956
ABHD8	0.286157	0.441649	-0.420118	0.723255	0.11367	0.503813	-0.184903	0.407003	-0.917975	0.220319	-0.423379	-0.215118	0.121103
ABI1	-0.229514	-0.71922	0.250616	0.0979744	-0.0776603	-0.721177	0.266355	0.11902	1.11816	-0.627718	0.256373	-0.233285	1.16098
ABI2	0.791036	-0.05872	0.446168	0.28155	-0.272762	-0.290811	0.208054	-1.03782	-0.280381	0.942869	0.365514	-0.238852	0.149943
ABI3	-0.888126	0.0978155	-0.141152	-0.719885	-1.24718	1.46292	-0.103108	0.904612	1.24258	-0.142055	0.398306	-0.0212664	-0.546732
ABI3BP	0.0651062	-0.104511	-0.518702	-0.706411	-0.333076	1.27746	-0.590998	-0.370241	1.6969	-0.012909	0.561701	-0.533316	-0.252411
ABL1	0.672595	-0.0913797	-0.279484	0.397401	0.0305479	-0.304395	-0.0343545	0.616166	-0.454826	-0.111542	0.345568	0.510782	-0.295731
ABL2	0.128314	-0.145475	0.0744425	-0.443012	-0.258463	0.765161	-0.229022	-0.212636	0.108513	0.814144	0.340353	-0.152453	-0.411989
ABLIM1	0.0180233	0.718212	0.198233	0.629193	0.43248	-0.398411	0.146858	0.291306	-0.322654	0.0856007	-0.479367	0.0519325	-0.502789
ABLIM2	0.876254	1.30726	-0.613452	-0.323444	-0.544216	-0.361929	-0.027063	-0.08469	-0.380431	-0.204288	-0.2866	-0.464041	0.799519
ABLIM3	0.0319543	-0.0725496	0.423566	0.556321	-0.771509	0.061227	0.154795	-0.51859	0.168008	0.877432	-0.595176	0.182222	-0.326157
ABO	-0.321452	-0.111156	-0.370557	-0.361138	-0.00219246	-0.0306719	-0.291884	-0.224804	-0.162057	-0.226986	0.42088	1.22706	-0.114265
ABR	-0.0776961	-0.111273	-0.13359	-0.427611	-0.548141	-0.118629	0.620935	0.744823	0.627474	-0.394262	-0.04868	0.665161	-0.142237
ABRACL	-0.319284	-0.482872	1.19172	0.63327	-0.0803484	0.0541855	0.118477	-0.440258	-0.431089	-0.085356	-0.245111	-0.474292	0.441665
ABT1	0.140584	-0.0507734	0.190972	0.106023	-0.107784	-0.422517	-0.381577	1.10176	0.775828	0.0549274	-0.119556	-0.160069	-0.591328
ABTB1	0.776968	1.36451	-0.37207	-1.02342	-0.432374	0.391537	-0.745863	-0.265471	0.343972	0.384018	-0.56822	0.161164	0.84338
ABTB2	0.429622	0.272751	-0.14968	0.279965	-0.795393	0.377004	-0.352796	0.255041	-0.457993	-0.266327	-0.514183	0.29585	0.882555
AC000032.2	0.708228	0.363212	-0.757842	-0.669345	-0.447429	0.570193	0.331642	0.183958	-0.504683	0.134865	-0.422466	0.560189	-0.101666
AC000036.4	-0.15686	-0.0194882	-0.16498	-0.0871496	-0.115616	-0.0911383	-0.111439	-0.0603466	0.0757687	-0.0432462	-0.0892224	-0.0799949	-0.0346464
AC000068.10	-0.287062	-0.483257	0.455815	-0.26141	1.60908	-0.384154	0.372948	-0.244829	-0.392935	-0.132093	-0.307532	-0.387969	-0.0307348
AC000068.5	-0.00339361	-0.220784	0.472998	0.115885	0.203028	-0.301518	-0.33638	-0.057655	-0.155446	-0.0778277	-0.0542274	-0.176039	-0.0845549
AC000068.9	-0.337194	0.267285	0.531682	0.368285	-0.180309	-0.0924147	-0.260682	-0.166051	-0.361504	-0.122003	-0.13719	0.159999	-0.144889
AC000078.5	0.0722847	-0.217019	0.672516	0.104392	0.887032	0.338157	-0.45813	0.0337699	-0.55425	-0.237736	-0.283869	0.193244	-0.409341
AC000081.2	-0.31121	0.911849	0.0250512	0.352253	-0.0218574	0.0291116	-0.430207	-0.118409	0.214611	-0.143847	-0.32329	-0.380772	-0.161315
AC000089.3	-0.645901	-0.469322	0.922759	1.02185	0.880231	-0.107265	0.46606	0.0768623	-0.234559	-0.0513878	-0.348771	-0.0393622	-0.194159
AC000123.2	-0.202959	0.07919	-0.397939	0.238288	-0.33729	-0.0349963	-0.303386	0.0378226	0.221466	0.318682	-0.199228	-0.20686	0.138574
AC000123.3	0.136414	-0.264563	-0.291352	-0.0484049	-0.329235	0.776243	-0.275866	-0.111378	-0.138862	-0.0792622	-0.193981	-0.282426	0.510506
AC000124.1	-0.300821	-0.299681	0.0270362	-0.0399289	-0.176115	-0.218	-0.373566	-0.173935	-0.12856	-0.141758	1.56492	-0.263403	-0.10885
AC000403.4	-0.285036	-0.157476	-0.160948	-0.248395	-0.212621	-0.289559	0.445727	-0.0759875	-0.198361	0.207053	-0.148779	0.404728	-0.0917659
AC001226.7	-0.233102	0.596038	-0.28303	-0.214978	-0.378448	-0.0242474	-0.252849	-0.0472423	0.430868	-0.0812337	-0.147875	-0.107988	-0.152839
AC002044.1	-0.142528	-0.0362961	-0.000829191	-0.15563	-0.178694	-0.0848731	0.106172	-0.0818492	-0.103112	-0.0849131	-0.0930793	-0.0931301	-0.0558365
AC002044.4	-0.0547938	0.312884	0.0127336	-0.608832	-0.500312	0.217665	-0.575671	-0.27362	0.845751	-0.0892951	-0.318294	-0.215085	1.09183
AC002056.3	-0.0491186	-0.182051	0.304783	-0.283521	-0.0634416	-0.366809	-0.161377	-0.238264	-0.3503	-0.159801	0.22234	0.842216	0.215521
AC002059.10	-0.195492	-0.143212	0.35475	-0.204244	-0.161257	-0.156808	-0.180541	-0.0784097	-0.118838	-0.0669268	0.0915726	-0.0924227	-0.055935
AC002064.5	-0.279979	-0.103302	-0.105173	-0.218618	0.0913824	-0.211501	-0.205525	-0.0792452	-0.0232113	0.171692	0.00547873	-0.122984	0.145752
AC002069.5	-0.269683	-0.176558	1.2228	-0.326933	-0.2283	-0.150434	-0.273529	-0.121365	-0.13165	-0.0939297	0.0130631	-0.155173	-0.109566
AC002075.4	-0.0578599	0.275683	0.483341	0.422547	0.525366	0.156441	-0.0772032	-0.0864762	0.476537	-0.108687	0.00427738	0.240385	-0.3439
AC002116.7	-0.197905	-0.166521	-0.188986	0.556688	-0.186645	-0.16329	-0.135524	-0.0864167	-0.10656	-0.0700553	-0.102399	-0.0966965	-0.0572721
AC002117.1	0.59098	-0.588957	0.250546	-0.124392	0.895224	-0.115556	-0.0516232	-0.424007	-0.320325	0.0393548	-0.0826595	-0.051332	0.143277
AC002310.12	-0.352254	-0.532461	0.495882	0.62764	-0.504552	-0.323681	0.7755	0.326548	-0.401054	1.21493	-0.456573	-0.761942	-0.0855919
AC002310.14	0.116263	-0.136009	-0.279088	0.0766569	0.0880837	-0.160376	-0.166458	-0.0873508	-0.0525562	0.0469414	0.0891938	-0.221403	-0.074541
AC002310.17	-0.0748339	-0.223874	0.218844	0.41515	0.387173	0.0184232	-0.217114	-0.32226	-0.460414	0.423389	-0.288775	-0.244778	0.23042
AC002310.7	-0.200697	-0.0993532	0.214731	-0.233778	-0.191912	-0.222843	-0.217082	-0.113117	-0.159471	-0.0976027	-0.128595	0.648708	-0.0762932
AC002331.1	-0.346478	-0.218679	0.636381	-0.384215	-0.328038	-0.20956	-0.275777	-0.155632	1.10542	-0.129362	-0.0939655	-0.206169	-0.0964783
AC002366.3	-0.0359682	-0.223934	-0.228526	0.220666	-0.271874	-0.206184	-0.198304	-0.109252	-0.135496	0.425227	-0.0409841	-0.126433	0.0136213
AC002398.11	-0.323909	-0.0662208	0.493439	-0.223648	-0.491884	0.298849	-0.362024	0.423162	0.0027031	-0.0593847	-0.0551188	-0.182973	-0.168904
AC002398.12	1.70559	-0.207675	-0.392658	-0.107527	-0.34368	-0.275065	-0.269378	-0.190568	-0.245334	0.227961	-0.109357	-0.297088	-0.0883087
AC002398.13	0.0138858	-0.270394	-0.331775	-0.297498	-0.283402	-0.137554	0.394938	0.0952075	0.345197	0.0733607	-0.153964	-0.0500317	-0.0777185
AC002456.2	-0.151581	-0.118159	0.0458469	0.255559	-0.217228	0.27009	0.485203	-0.078618	-0.210247	-0.209366	-0.181487	-0.285248	-0.11103
AC002467.7	-0.28242	-0.00904285	0.548927	-0.249867	0.196183	0.0328239	0.392869	-0.233353	-0.244353	-0.128283	-0.18571	-0.243937	-0.130529
AC002511.2	-0.200772	-0.150546	-0.184386	-0.165334	-0.187435	-0.13764	0.532026	-0.0867566	-0.0930078	-0.0787492	-0.0983554	-0.0949201	-0.0612272
AC002519.8	-0.12249	0.188348	-0.179533	-0.142195	-0.124143	0.074222	-0.115773	-0.0691238	-0.156443	-0.064893	-0.109667	-0.119939	-0.0464019
AC002550.5	-0.225404	-0.222241	-0.0271893	0.30158	0.487508	-0.176278	-0.258878	-0.119903	-0.167326	-0.0821797	-0.122083	-0.132202	-0.0859367
AC002550.6	-0.405435	-0.120655	0.104026	-0.317062	0.655743	-0.214864	0.108303	-0.237762	0.506838	-0.015734	-0.24234	-0.221337	-0.0271872
AC003005.2	-0.192193	-0.171599	-0.186394	0.391526	-0.19829	-0.169336	-0.145186	-0.0460932	-0.106997	-0.0672299	0.0587237	-0.102223	-0.0573233
AC003009.1	-0.192824	0.00136348	0.0107352	-0.106463	-0.162019	-0.0960949	-0.166752	-0.0608986	-0.0724551	-0.0500165	0.014839	-0.0794182	-0.0446529
AC003075.4	0.634865	-0.187277	-0.601621	0.712343	-0.379164	0.966581	-0.20451	-0.163395	-0.359489	-0.182619	-0.288772	-0.327869	-0.11142
AC003080.4	-0.290666	-0.0988744	-0.376359	0.764508	-0.292182	-0.259327	0.547808	-0.1389	-0.206036	-0.0968976	-0.154601	-0.0466445	-0.0884078
AC003090.1	1.32804	0.176453	-0.47444	-0.456271	-0.417451	0.114172	-0.382232	-0.0483996	0.106266	-0.128086	-0.0854438	-0.235516	-0.0892287
AC003092.1	-0.234098	-0.143453	-0.261413	-0.208651	-0.22627	-0.212487	-0.192136	-0.116226	0.0915044	-0.0722874	0.421417	0.26615	0.0245843
AC003956.1	-0.00155879	-0.0536603	-0.162267	-0.124495	-0.116535	-0.123064	-0.111798	0.0988708	-0.121153	-0.0594105	-0.080441	-0.101434	-0.0344636
AC003973.3	-0.154285	0.126444	-0.267619	-0.221398	-0.242624	-0.245646	-0.202657	-0.0761991	0.26942	-0.154575	-0.0899824	0.570389	-0.0233038
AC003986.6	0.529327	-0.192107	0.244528	-0.287888	-0.238722	-0.165136	-0.203329	-0.0944713	-0.13788	-0.0775142	-0.122623	-0.106871	-0.0571544
AC003991.3	-0.455094	-0.273086	-0.145466	0.335515	0.564213	-0.176036	-0.203588	-0.0472309	-0.0891885	0.30075	-0.0438188	-0.170743	-0.152375
AC004012.1	-0.0924708	0.0718948	-0.199026	-0.189263	0.00277972	-0.079942	-0.15462	-0.0500437	-0.101455	-0.0551794	-0.0766263	-0.03899	-0.0375659
AC004019.13	-0.196279	0.0208401	-0.169176	0.164541	-0.189574	-0.101787	-0.12841	-0.0178512	-0.0823599	-0.0665861	-0.0862069	-0.0872534	-0.0529969
AC004057.1	0.261119	-0.446078	0.493543	0.629794	0.431919	-0.644584	0.449381	-0.185807	0.204175	0.0183567	-0.29371	0.574109	-0.607437
AC004067.5	0.363619	-0.06212	-0.237478	-0.212464	-0.240808	-0.239288	-0.179113	-0.105959	-0.132272	-0.0857486	-0.10084	0.422233	-0.0619277
AC004069.2	-0.128738	-0.236156	-0.37427	-0.211328	0.0201936	-0.159844	0.268189	0.0389263	-0.227697	0.163299	-0.120547	0.44078	-0.0862234
AC004076.5	0.419613	-0.364148	-0.316895	-0.165476	-0.0917636	-0.199974	0.250272	-0.167526	-0.217248	-0.151541	-0.168408	0.586563	-0.0360955
AC004076.7	0.242358	-0.106915	-0.102538	-0.161822	-0.184868	-0.159566	-0.142756	-0.0638059	-0.0967818	0.0110754	-0.093993	-0.0915948	-0.05751
AC004129.9	-0.659437	-0.671922	1.11133	0.201832	0.681691	0.162638	0.374922	-0.287754	-0.34095	-0.203147	-0.382749	0.50157	-0.264128
AC004381.6	-0.771049	0.951986	0.104883	0.221035	0.683702	-0.28584	0.740091	0.0134167	-0.466935	-0.265219	-0.529114	0.407321	-0.662769
AC004383.3	-0.0914032	-0.326261	-0.402877	0.948566	0.30925	-0.239543	-0.425833	0.183185	-0.32945	-0.0442847	-0.377034	0.69946	-0.182512
AC004386.4	-0.861077	0.207887	0.451334	0.610482	0.516812	-0.551712	-0.0681484	-0.00686403	0.472219	0.600507	-0.415133	0.333387	-0.526774
AC004448.2	-0.183705	-0.0326708	-0.188019	-0.195178	-0.248111	-0.116061	-0.181381	-0.0446076	-0.148619	-0.0433243	-0.130897	0.633512	-0.0323118
AC004453.8	0.0973777	0.114022	0.786474	1.01073	0.872797	0.197902	0.675232	0.24048	0.260114	0.705327	0.0677595	0.280092	-0.429133
AC004461.4	-0.195821	0.0605756	0.0745988	0.221528	0.226783	0.0584912	0.140685	0.208909	-0.162253	0.363862	-0.122605	-0.251965	-0.0110872
AC004510.3	-0.240954	-0.0498213	-0.195149	0.472812	0.00797477	-0.179584	-0.245573	-0.0974419	0.00803522	-0.0719829	-0.0577421	-0.127949	-0.0701352
AC004540.4	0.00232263	-0.0682641	-0.278041	-0.113056	-0.233587	-0.254721	-0.19854	-0.0895515	-0.182576	0.0415716	-0.162487	0.830722	-0.0507243
AC004540.5	0.0334738	-0.297152	0.0428771	-0.00582579	-0.187729	-0.211034	-0.347764	-0.17557	0.0537577	-0.0148527	-0.285264	0.80544	0.031171
AC004623.2	0.489683	-0.0753251	-0.58454	-0.168926	-0.686287	0.459614	0.019584	0.0159527	0.0719324	0.589631	-0.194442	-0.114036	0.0154153
AC004692.5	0.0783274	-0.535402	0.937697	-0.287177	-0.181211	-0.10437	0.169886	0.0769496	-0.0440349	-0.0945036	-0.314296	0.0534776	-0.13986
AC004754.3	0.255627	-0.225976	-0.282885	0.100367	0.775104	0.0283783	-0.223091	0.1422	-0.00134409	0.0938258	-0.419236	-0.313638	-0.14086
AC004775.5	-0.21658	-0.179373	-0.186697	-0.142862	0.561072	-0.135443	-0.132481	-0.0873257	-0.116939	-0.0848233	-0.0876529	-0.129434	-0.0355946
AC004791.2	0.167486	0.286303	-0.0659711	-0.300494	-0.14904	0.291179	-0.332299	-0.099443	-0.415311	0.573152	-0.227809	-0.181312	-0.0835472
AC004854.4	-0.191716	-0.163982	-0.225467	0.511358	-0.161215	-0.140841	-0.164811	-0.0749655	-0.120108	-0.0602672	-0.0858758	-0.0896837	-0.0465864
AC004862.6	0.15576	-0.212695	0.425831	-0.160933	-0.179892	-0.117541	-0.182659	-0.096643	-0.155143	-0.085964	-0.102135	-0.109922	-0.0602376
AC004893.11	0.438152	-0.0991672	-0.11152	-0.261273	0.420674	-0.0264216	-0.256688	-0.130613	-0.198824	-0.118565	-0.139585	-0.136839	-0.108348
AC004895.4	-0.163056	-0.139626	0.387212	-0.168281	-0.191283	-0.125808	-0.146521	-0.100402	-0.10676	-0.065759	-0.0375841	-0.0908762	-0.0714412
AC004920.2	-0.198946	-0.101447	-0.250116	-0.242041	0.648549	-0.130092	-0.184524	-0.106156	-0.110586	-0.0777486	0.0508036	-0.106392	-0.0951188
AC004938.5	-0.39219	-0.541635	0.472886	0.579445	-0.030584	-0.138808	0.837237	-0.0353048	0.20205	-0.267177	-0.495863	0.456364	-0.42441
AC004947.2	-0.120903	-0.11448	0.107311	-0.199861	-0.401732	0.28778	-0.312527	0.749987	-0.099215	0.0851291	-0.231475	-0.26131	-0.0106046
AC004951.6	0.147504	0.182219	-0.189611	-0.234701	-0.27322	-0.217252	-0.268356	0.226397	0.0177971	-0.100555	0.0254221	-0.011925	-0.0260936
AC004967.7	0.093689	-0.204984	0.520382	-0.191513	0.215118	-0.228834	-0.171505	-0.15624	-0.17793	-0.0551348	-0.133239	-0.262008	-0.114759
AC004980.10	-0.076775	-0.0583965	-0.178648	-0.136034	-0.135173	-0.176583	-0.123303	0.0412964	-0.119338	0.0217848	-0.0844502	0.09079	-0.0538285
AC004980.7	-0.343766	-0.350742	0.865389	-0.261373	-0.486989	-0.321589	0.57353	-0.273509	-0.113	-0.123339	0.245003	-0.00458622	-0.148993
AC004980.9	-0.428982	-0.049725	-0.535821	-0.192837	-0.560693	-0.379598	-0.0775878	-0.0903979	0.60211	0.235383	0.0862849	0.998236	-0.0170685
AC004987.9	-0.149054	0.114842	-0.163429	-0.131858	-0.129975	-0.177402	-0.117825	0.103971	-0.122283	-0.0016584	-0.0782474	-0.0830995	-0.049677
AC004988.1	-0.227615	-0.236498	-0.219142	-0.173593	-0.172177	-0.20845	-0.159123	-0.106251	1.04562	-0.0784096	-0.100347	-0.186294	-0.0652938
AC005009.1	0.00962144	-0.266019	-0.289489	0.361495	-0.313463	0.0095139	0.344946	-0.0248674	-0.152965	-0.0781815	-0.16193	-0.183559	-0.0489806
AC005017.2	0.355735	-0.269661	0.365977	0.384823	-0.0973981	-0.412641	0.139662	-0.163372	-0.210544	-0.208744	0.0482381	-0.190956	-0.0630785
AC005019.2	-0.162472	-0.0732632	0.420684	0.576274	0.243535	0.4312	-0.205775	0.0518103	0.203876	-0.135799	0.262961	0.304771	-0.302393
AC005042.2	-0.449516	-0.422162	0.338587	-0.551599	0.997897	-0.0865285	-0.0851439	-0.293906	-0.297126	-0.200703	0.906517	-0.125173	-0.168823
AC005042.4	0.409602	-0.0992794	-0.179399	-0.179316	-0.192917	-0.154502	-0.138125	-0.0831412	-0.0870785	-0.0581203	-0.093717	-0.0898804	-0.0426304
AC005062.2	-0.206426	-0.172758	-0.0481932	0.287298	0.213311	-0.150001	-0.208624	-0.115432	-0.135269	-0.0772331	-0.132852	-0.102213	-0.0858202
AC005076.5	-0.247106	-0.228147	-0.252177	0.347909	0.152092	0.0836645	0.503865	-0.243472	0.294805	0.114058	-0.154751	-0.519186	-0.0874901
AC005077.14	0.19284	0.413527	0.266047	-0.455059	1.27258	-0.458638	0.10926	-0.278926	-0.516475	-0.261556	0.36704	-0.437244	-0.329959
AC005077.7	-0.0808707	-0.162346	0.159692	-0.192758	-0.124397	-0.0795266	-0.118045	-0.0880863	-0.105793	-0.070323	0.0197292	-0.0947645	-0.0562894
AC005082.12	-0.209542	-0.290526	-0.29417	-0.20688	-0.246386	0.176129	0.992243	-0.0332125	-0.181511	-0.0910692	-0.0129987	-0.209266	-0.0897447
AC005083.1	-0.333212	0.0194509	-0.506059	-0.413312	-0.461107	0.573595	-0.226434	-0.187811	0.163754	-0.129773	0.466764	0.647608	-0.122255
AC005086.1	-0.162374	-0.163342	-0.181827	-0.187004	-0.0275959	-0.15366	-0.12216	-0.0716814	-0.0888134	0.0688141	-0.102813	-0.0953898	0.304396
AC005094.2	-0.340914	0.0206578	-0.187573	0.82776	-0.143265	-0.403427	0.211443	0.503406	-0.477595	-0.316537	0.813021	-0.247165	-0.259922
AC005104.3	-0.220218	-0.170523	-0.190829	-0.172896	-0.194483	-0.166652	-0.154212	-0.0929884	-0.0743119	0.0639458	-0.0912004	0.515378	-0.0505453
AC005105.2	-0.204037	-0.14975	-0.179169	-0.138063	-0.126185	-0.17789	0.15498	-0.0880063	0.182914	-0.0740115	-0.0189408	-0.114114	-0.0522537
AC005154.6	-0.574566	-0.00839731	0.444559	0.027512	0.165346	0.540706	0.506532	-0.041337	-0.514044	0.656816	-0.62883	0.245328	-0.183525
AC005154.7	-0.256694	-0.192936	-0.330431	-0.340765	0.243068	-0.266687	-0.253503	0.00406616	-0.156868	-0.0507443	-0.189931	0.512162	0.463698
AC005189.6	-0.236455	-0.182072	0.384057	0.544611	-0.315694	-0.198339	-0.251133	-0.0380389	-0.100089	-0.076553	-0.137697	-0.129918	-0.104727
AC005220.3	0.0488931	-0.169121	-0.165838	-0.114129	-0.0877634	-0.0937398	-0.123413	0.0672942	-0.120867	-0.0846544	-0.00465696	-0.102259	-0.0431585
AC005224.2	-0.304154	-0.207844	0.357577	-0.247665	-0.235143	-0.277427	-0.204887	-0.111601	-0.148363	-0.115613	-0.143321	0.942176	-0.0823329
AC005229.5	0.382587	-0.364041	0.268948	0.0263562	-0.118859	0.934285	0.429374	-0.288273	0.298526	-0.368357	-0.299334	-0.521396	-0.310669
AC005229.7	-0.308084	-0.178029	-0.361328	0.547078	-0.416883	-0.00638863	0.654935	-0.0894168	-0.0904347	-0.158362	-0.0783921	-0.127534	-0.0976182
AC005251.3	0.165044	0.128542	0.590638	0.771215	0.398748	-0.00792546	0.267672	0.107767	-0.123149	-0.110884	-0.0224486	0.237636	-0.224122
AC005253.2	-0.162126	-0.114701	0.357635	-0.191302	-0.153342	-0.127665	-0.171742	-0.0676939	-0.106908	-0.0637704	-0.0660531	-0.0881099	-0.0530462
AC005253.4	-0.304923	0.018387	-0.749332	0.344128	0.469493	1.17428	0.630348	-0.465227	-0.397071	-0.274566	-0.486394	0.18571	0.0153947
AC005262.4	-0.166438	0.352946	0.211936	0.576214	0.103949	-0.0543588	0.187993	-0.578704	-0.0495924	0.0169248	0.330243	-0.0524942	-0.31129
AC005276.1	-0.131609	-0.190824	-0.172444	-0.14184	-0.143455	-0.175817	-0.128441	0.205983	0.156182	-0.034667	-0.0875005	-0.10603	-0.0356159
AC005300.5	0.140778	-0.234478	0.559192	0.687405	0.293656	-0.552127	0.532714	0.340737	0.225161	-0.153574	-0.552799	-0.427249	-0.15796
AC005301.9	-0.192126	0.000931541	-0.250785	-0.46028	0.450398	-0.284117	0.528167	-0.0726419	-0.22503	-0.144003	-0.21897	-0.296993	0.735262
AC005306.3	0.388718	0.658682	0.224529	0.295452	-0.35952	-0.00952787	-0.137386	-0.193781	0.621774	-0.55047	0.00969445	0.380048	-0.798714
AC005307.1	-0.136353	-0.169638	-0.13758	-0.136455	0.248663	-0.0141205	-0.125492	-0.0865922	-0.108907	-0.081468	-0.0569956	-0.122029	-0.0433019
AC005329.7	-0.351532	0.859899	-0.730342	0.653101	-0.70794	1.01035	-0.0492184	-0.397203	-0.598055	-0.145666	0.183958	0.345042	0.2022
AC005336.5	0.48035	0.804506	0.548111	-0.662313	-0.137715	-0.637167	0.135402	-0.0237023	-0.591733	0.461998	-0.368987	-0.106076	-0.0574179
AC005339.2	-0.388249	0.25575	-0.544977	-0.322785	-0.18938	-0.163979	-0.191243	0.963289	0.226948	0.192471	0.465763	-0.373571	-0.101314
AC005355.2	-0.181076	-0.144992	-0.180659	-0.0986612	-0.195686	-0.123072	0.385992	-0.0480159	-0.0853928	-0.0660935	-0.1003	-0.0949578	-0.0558292
AC005355.3	-0.192478	-0.176018	-0.172285	-0.170095	-0.186818	-0.166828	-0.121183	0.441614	-0.117849	0.100416	-0.0970297	-0.0974571	-0.0378288
AC005363.11	0.405093	-0.155629	0.179679	0.130221	-0.638854	0.809227	0.142425	-0.229099	-0.303391	-0.0638511	-0.240657	-0.29305	-0.194829
AC005480.1	-0.453864	-0.236483	0.629488	0.594868	0.388355	-0.555106	0.350951	-0.069167	-0.0227399	-0.132933	0.685448	0.312367	-0.237138
AC005481.5	-0.0219478	-0.131133	-0.105375	-0.0258128	-0.118393	-0.171874	-0.111319	0.0217038	-0.103351	-0.0314001	-0.0639355	-0.0876777	-0.0406371
AC005498.3	-0.299627	-0.0278362	-0.218314	0.0151656	0.0620718	0.120235	0.435774	-0.159768	-0.195793	-0.0459092	-0.114873	-0.191378	-0.088989
AC005517.3	-0.203063	-0.0376007	0.843015	-0.0902697	-0.555232	0.551054	-0.52724	-0.208317	-0.159375	0.24878	0.146681	-0.358036	-0.0908552
AC005522.6	0.0754018	-0.223283	-0.233201	-0.251522	0.289938	-0.0771467	-0.249268	-0.105755	0.0179785	-0.0768666	-0.0689896	0.12748	-0.0789284
AC005523.2	0.517128	0.199571	0.19814	-0.248107	0.356914	-0.317521	-0.671165	-0.723448	-0.0709326	0.0470036	0.168062	-0.005766	0.8484
AC005534.6	-0.7242	-1.15502	0.426986	0.548548	0.39033	0.25564	0.622541	-0.670142	0.81113	-0.550142	0.581049	0.481099	-0.350728
AC005534.8	-0.127183	-0.179736	0.149478	-0.314882	0.184198	-0.115514	-0.287381	-0.0630021	-0.18542	0.0180192	0.0348684	-0.131596	0.188623
AC005537.2	-0.266359	0.315756	0.571073	-0.289437	-0.263103	0.367724	-0.241014	0.0239822	-0.37213	0.0326207	-0.279085	-0.198797	-0.0463549
AC005538.5	-0.207112	-0.0919989	0.337234	-0.255823	0.405318	-0.20456	-0.226547	-0.102291	-0.154008	-0.105873	-0.138973	-0.094184	-0.0727366
AC005540.3	0.0635826	-0.137572	-0.31535	0.335054	0.216581	-0.127558	-0.209321	-0.135777	-0.0822745	-0.0766284	-0.171504	-0.128643	-0.0825707
AC005578.3	-0.182855	-0.0987754	-0.0933703	-0.169132	-0.205908	0.0435927	-0.153314	0.0610851	-0.0274525	-0.0528895	-0.000820912	-0.0692694	-0.0471765
AC005592.2	-0.129041	-0.0665988	0.256503	-0.170133	-0.196181	-0.156885	-0.148759	-0.067238	-0.0856777	-0.0619917	-0.0818965	-0.0910839	-0.0171567
AC005606.14	0.249938	0.883342	-0.29394	-0.295551	-0.359205	-0.10782	-0.26535	-0.159981	-0.19046	-0.125488	-0.108629	0.139998	-0.0604706
AC005606.15	-0.497144	0.240237	0.940963	-0.24438	0.487542	-0.317341	0.211089	-0.397117	-0.670502	-0.491803	1.16737	0.114719	-0.334363
AC005609.16	-0.186186	-0.161255	-0.19983	0.504091	-0.158942	-0.148901	-0.163367	-0.0764746	-0.117322	-0.0636971	-0.0976038	-0.0886593	-0.0554692
AC005614.3	-0.191709	-0.166104	-0.229341	-0.210834	-0.163726	-0.156436	0.578692	-0.0772972	-0.120691	-0.0643219	-0.0642189	-0.0903923	-0.0532942
AC005618.6	0.044784	-0.0814661	-0.110762	-0.170879	-0.196975	-0.0981444	0.435868	-0.10285	-0.153215	-0.0927694	-0.105906	-0.165071	-0.0696612
AC005682.5	0.0988056	-0.0728263	-0.217826	-0.164301	-0.150733	0.191622	-0.149687	-0.0528654	-0.0494229	0.0631883	-0.122282	-0.200514	-0.0428497
AC005740.3	-0.0426429	-0.117827	-0.179946	0.221634	0.132073	0.151038	0.626496	-0.0592422	-0.267863	-0.111042	-0.327168	-0.273784	-0.197396
AC005740.6	-0.301426	-0.268749	-0.103086	-0.26802	0.761445	-0.218598	-0.216618	-0.134715	0.516064	-0.109061	-0.175693	-0.167656	-0.102731
AC005753.1	-0.197176	-0.0182738	-0.200183	-0.145283	-0.147559	0.118528	0.230637	-0.0857383	-0.175695	-0.0129026	-0.11064	-0.116126	-0.00849052
AC005754.7	-0.10055	-0.156942	-0.222876	-0.210512	-0.163745	-0.0108602	-0.184297	-0.0490945	0.370192	-0.0625653	-0.0794811	-0.0892518	-0.0397136
AC005754.8	0.0287305	0.0803642	0.481133	-0.501605	1.06825	-0.0540174	-0.17138	-0.217533	-0.330098	-0.172543	-0.223256	-0.318893	-0.104134
AC005776.1	-0.219526	-0.172629	0.110009	-0.146519	-0.137332	-0.087858	-0.128075	0.0888102	-0.0867876	0.0745017	-0.0842011	-0.135359	-0.0447334
AC005785.2	0.497891	1.51788	-0.0122331	-0.588418	-0.00808955	-0.558515	-0.0649591	-0.250366	-0.161117	-0.225953	-0.0862567	0.198718	-0.316889
AC005786.3	-0.22616	-0.383763	0.564863	0.557871	0.541785	0.164896	0.0771243	0.216483	-0.379495	0.527769	0.0251206	-0.406953	-0.326578
AC005786.6	-0.169652	0.146643	-0.277948	-0.277013	0.500797	-0.157663	-0.200885	-0.0813713	-0.0708275	-0.0523103	-0.115271	-0.0881274	-0.0218698
AC005786.7	-0.352311	0.0510724	-0.616909	1.03378	0.0422123	0.731359	-0.174135	0.673683	-0.433021	-0.139473	-0.0242543	-0.334978	-0.429851
AC005795.1	-0.2394	-0.163742	-0.309569	0.32914	-0.272273	-0.205123	-0.248977	0.125801	0.00210138	0.0189524	0.323747	-0.129115	0.000727601
AC005822.1	0.0444567	-0.00934336	-0.181579	-0.150525	-0.145274	0.00981614	0.1926	-0.0164143	-0.163926	-0.070815	-0.10279	-0.239502	-0.0664484
AC005932.1	-0.11927	0.00767049	-0.222073	-0.150456	-0.142411	-0.121622	-0.139302	-0.0347842	-0.130922	-0.0326173	-0.0879146	0.331806	-0.0351077
AC005943.6	-0.186019	0.332045	-0.154443	-0.110878	-0.122631	-0.166075	-0.108955	-0.0677941	-0.108476	-0.0689335	-0.0830945	-0.103069	-0.0478816
AC005944.2	0.829302	0.563997	0.201871	-0.168661	-0.249092	-0.0822115	-0.247685	0.70189	0.121244	-0.0574203	0.0513232	-0.367554	-0.260119
AC005954.3	-0.198949	0.154618	0.0649118	-0.13102	-0.121427	-0.17089	-0.121518	-0.082242	-0.134844	-0.00338199	-0.0869211	-0.115026	-0.033871
AC005954.4	0.140567	-0.159871	-0.150064	0.0391892	-0.130869	-0.133503	-0.106159	-0.0823771	-0.117595	-0.0762365	-0.0723657	-0.0972645	-0.0453058
AC006004.1	-0.201736	-0.128261	0.178419	0.140108	-0.189048	-0.165761	-0.137186	-0.0877263	-0.107491	-0.058547	-0.10378	-0.0973113	-0.0382399
AC006026.9	-0.238313	-0.225795	-0.263815	-0.243553	-0.195843	-0.217365	0.433908	-0.0963407	0.638863	-0.0970716	-0.126067	-0.156505	-0.067195
AC006028.11	0.0572326	-0.311318	-0.425934	-0.424907	-0.499652	0.107254	0.663312	0.264728	0.326073	-0.041573	-0.20357	-0.163207	-0.138625
AC006033.22	-0.319696	0.193762	0.283702	0.538498	0.136088	-0.487242	-0.230834	-0.134024	-0.0173204	-0.129021	-0.352329	0.0235383	0.374716
AC006042.6	-0.155543	-0.03336	-0.230419	-0.211778	0.210611	0.0423708	-0.16146	-0.0675112	-0.105857	-0.0597197	-0.0991005	-0.0833796	-0.0501419
AC006042.7	-0.136445	-0.140896	-0.161131	-0.124613	-0.126355	-0.177398	0.387031	-0.100161	-0.125391	-0.0598547	-0.0802609	-0.103292	-0.0395471
AC006050.2	-0.164274	-0.141857	-0.218555	-0.204281	-0.161345	-0.124028	0.238026	-0.0759215	-0.112505	-0.060445	-0.101061	0.177395	-0.0503823
AC006077.3	-0.557853	0.409241	0.811395	0.385546	-0.607402	-0.144417	-0.291651	-0.181314	0.147387	0.534612	-0.383899	-0.183049	-0.049124
AC006077.4	-0.337983	-0.269896	0.00171943	0.729677	0.353955	0.379439	-0.518004	-0.360814	-0.236659	-0.335331	-0.160511	1.11935	-0.301972
AC006116.13	-0.0523938	-0.124868	-0.215485	-0.208273	-0.188195	0.0345758	0.463638	-0.0645142	-0.112427	-0.128398	-0.0753285	-0.0838255	-0.0539949
AC006126.3	0.1531	-0.0901105	-0.169226	-0.139893	-0.131033	-0.0378575	-0.115998	-0.0572696	-0.0978069	-0.0684052	-0.0736629	-0.113686	-0.0285037
AC006129.2	-0.244899	-0.234099	-0.355411	0.376425	-0.268544	-0.233255	-0.256591	-0.135292	1.15094	-0.106916	-0.20269	-0.195329	-0.0323301
AC006130.4	0.0788418	-0.393376	0.394438	0.203022	0.102404	-0.214893	-0.283223	-0.180365	-0.359686	-0.23634	-0.26138	0.944457	-0.154479
AC006133.3	0.00455471	-0.136382	0.357573	-0.219246	-0.180364	0.123932	-0.200725	-0.0998095	-0.139704	-0.066053	-0.106051	-0.139275	-0.0578187
AC006145.4	-0.109117	-0.173004	-0.184401	-0.175943	-0.195454	-0.152591	-0.148678	-0.0853491	-0.119398	0.521308	-0.104974	-0.0991093	0.0335109
AC006160.5	-0.211249	-0.181802	-0.185939	-0.142961	-0.141982	-0.183823	-0.13501	-0.0945614	-0.123212	-0.0824225	-0.0920059	0.637397	-0.0585514
AC006262.5	0.467575	-0.354482	-0.2604	0.0247421	-0.363963	-0.0329616	-0.183216	-0.105685	0.116263	-0.0812621	0.19764	-0.0891439	0.0107729
AC006262.6	-0.200742	-0.150496	-0.184296	-0.165353	-0.187436	-0.137621	0.532096	-0.0867587	-0.0929983	-0.0787565	-0.0983224	-0.0949114	-0.0612283
AC006272.2	-0.196762	-0.169286	-0.224227	-0.209719	-0.164273	0.156954	-0.0639994	-0.0791504	-0.117438	-0.0662017	-0.103778	0.276808	-0.0382756
AC006273.4	-0.220658	-0.143786	0.294462	0.25835	-0.282345	-0.210904	-0.217458	0.128891	-0.0588915	-0.1156	0.0581324	-0.19635	-0.0643982
AC006277.2	-0.193575	-0.16719	-0.183517	-0.164839	-0.186925	-0.162724	0.5354	-0.0839245	-0.0750616	-0.0737375	-0.095043	-0.0953962	-0.0606833
AC006277.3	-0.242796	-0.248836	-0.110277	-0.290224	-0.0235411	0.07284	0.363202	-0.114642	-0.0419875	-0.113557	-0.0603322	0.0789113	-0.0412109
AC006369.2	-0.182532	-0.056173	-0.1431	-0.151283	-0.150687	-0.174826	-0.136923	-0.0522019	0.555911	-0.0748874	-0.130905	-0.154896	-0.0305484
AC006386.1	0.0714748	0.685187	-0.204087	0.351261	0.245759	-0.0830659	0.0540483	-0.0512532	0.0922248	-0.270952	-0.0806403	0.16598	-0.485134
AC006445.6	-0.113749	0.25734	0.612812	0.870894	0.371065	-0.389593	-0.0899306	-0.673911	0.0967479	-0.284575	0.451951	0.0389794	-0.291111
AC006445.7	0.141566	-0.38079	-0.291574	-0.381943	-0.0291175	-0.287266	-0.214315	0.296637	0.0953469	1.45521	0.384749	-0.46794	0.085519
AC006461.2	-0.370859	-0.742018	0.724468	0.48674	0.571821	0.0310606	-0.234472	-0.172829	0.485642	0.096473	-0.563121	0.302638	-0.313739
AC006483.5	-0.374814	-0.237309	0.803873	-0.36466	0.119413	-0.195359	0.258116	0.147665	-0.338865	-0.11125	-0.108869	0.194862	-0.275502
AC006486.10	-0.302328	0.550296	-0.0682812	0.935387	-0.256275	0.025474	-0.383355	-0.176783	-0.295666	-0.120335	-0.200815	-0.296108	-0.0825467
AC006509.4	-0.13084	-0.158452	-0.197546	-0.169107	-0.197062	-0.137881	0.421672	-0.0733826	-0.108002	-0.0649774	-0.0330218	-0.0890231	-0.063317
AC006509.7	-0.847049	-0.115399	-0.0126831	-0.0926033	0.891941	-0.380318	0.26172	0.311169	-0.641237	-0.276763	0.367736	0.993591	-0.354485
AC006538.1	0.644416	-0.105183	-0.14127	-0.402084	0.246764	0.263696	-0.0363921	0.0323	-0.249618	-0.108828	-0.255293	-0.276534	-0.131279
AC006538.8	-0.191754	-0.0344201	-0.176237	0.233023	-0.20154	-0.15789	-0.152777	-0.107121	-0.110603	-0.0585342	-0.0975925	-0.0931775	0.137021
AC006539.2	-0.794813	0.375573	0.747285	0.917454	0.506334	-0.32582	0.135426	0.0413062	-0.343245	-0.0530992	-0.336038	-0.159342	-0.388007
AC006547.13	0.0204777	-0.138499	-0.197759	-0.257717	0.307044	0.0423921	-0.138257	0.042411	-0.0817342	-0.0944912	-0.0453431	-0.171154	-0.0587206
AC006547.15	-0.17182	-0.252386	-0.220885	-0.228245	-0.233466	-0.117203	-0.216573	-0.0229245	1.12127	-0.114484	0.00619328	-0.216872	-0.0952715
AC006547.8	-0.0914713	-0.401435	-0.313102	0.861827	0.223652	-0.144147	-0.159276	-0.237981	-0.276628	-0.182013	-0.228153	-0.230508	0.644998
AC006548.28	-0.266043	0.511143	-0.0628953	-0.456354	0.2208	-0.365009	-0.119734	0.0689016	-0.222219	0.394689	0.315055	-0.189727	-0.109577
AC006942.4	-0.0493035	-0.334981	0.394008	0.0834146	0.731387	0.115706	-0.438786	-0.220207	-0.166177	-0.0397202	0.011439	-0.394158	-0.211558
AC006946.12	0.0271975	-0.673411	-0.30996	-0.393293	0.20665	0.400714	-0.288738	0.645605	0.282759	-0.0944343	-0.329088	0.248365	0.344084
AC006946.15	-0.0689806	-0.0458754	-0.314478	-0.255566	0.443524	-0.235692	0.558114	-0.201332	-0.0684471	-0.145828	-0.13965	-0.161513	-0.11482
AC006946.16	-0.20355	-0.175049	0.150711	-0.191971	-0.203158	-0.172775	-0.14923	-0.0920121	-0.11117	-0.0696203	0.390086	-0.103995	-0.058011
AC006946.17	0.522156	-0.164607	-0.229461	-0.229993	-0.241634	-0.10749	-0.171287	-0.042387	0.00406514	-0.0399217	-0.0726976	-0.0945357	-0.0388583
AC006978.6	0.80757	-0.262282	0.386126	-0.382234	-0.160545	-0.404745	0.249566	-0.388912	0.466959	-0.151236	-0.330856	0.120206	-0.00179234
AC006994.1	0.0273582	-0.167307	0.499583	0.581188	-0.0920163	0.0842665	-0.0969607	-0.0828202	-0.335143	-0.207645	-0.303977	-0.296851	-0.103316
AC007009.1	-0.332653	-0.520203	0.703153	0.392358	0.668143	-0.0284781	-0.274975	-0.219051	-0.203658	-0.10721	-0.0464327	-0.152948	-0.265169
AC007016.3	-0.125058	0.535011	-0.313145	-0.236569	-0.00426799	-0.305548	0.10508	-0.193393	0.461506	-0.119752	-0.0528802	-0.238128	-0.115113
AC007036.4	-0.197495	-0.20551	-0.26884	0.435749	-0.242924	0.147464	-0.222601	-0.007721	0.0322634	-0.0546721	-0.134197	-0.114085	-0.0644058
AC007038.7	0.0567094	-0.130674	-0.26097	1.05775	-0.241287	-0.223809	-0.204334	-0.149782	-0.189755	-0.105935	-0.126481	-0.207884	-0.0857715
AC007041.2	-0.121768	-0.295543	0.840596	0.296489	-0.0866358	-0.320534	0.00321305	0.397774	-0.352727	-0.249935	-0.237928	-0.159489	-0.123395
AC007126.1	-0.188085	-0.18802	-0.180207	-0.145854	-0.132405	-0.085215	-0.129934	-0.0816266	-0.153857	-0.0720065	-0.106595	0.531073	-0.0493248
AC007131.1	-0.204684	0.0612708	-0.176921	-0.159607	-0.180568	0.21467	-0.125332	-0.0645713	-0.105612	-0.0598589	-0.0935455	-0.0542836	-0.0545474
AC007161.5	-0.273402	-0.221043	-0.279767	0.335163	0.312813	-0.251562	-0.213694	-0.0843732	0.308951	-0.0250607	-0.103494	-0.21238	-0.0616572
AC007163.3	-0.18373	0.364992	-0.154783	-0.130114	-0.115243	-0.172643	-0.118734	-0.0739916	-0.142964	-0.0681925	-0.032424	-0.108482	-0.0463816
AC007191.4	0.146927	-0.111517	-0.0576181	-0.15933	-0.17258	-0.029799	-0.127933	-0.0785275	-0.112199	-0.0777534	-0.0820685	-0.0833243	-0.0564962
AC007192.6	-0.0348562	-0.187715	-0.674769	-0.425616	-0.624278	1.00859	-0.0516848	0.338346	0.533052	-0.204614	0.260232	-0.439966	0.325436
AC007193.8	0.841069	0.464081	-0.456215	-0.531629	0.638569	0.524782	-0.703017	-0.303019	-0.258788	-0.194199	0.328503	-0.0664634	-0.300966
AC007228.11	-0.0238236	-0.368332	-0.26919	0.692001	-0.34968	-0.123158	0.977832	-0.0100205	-0.317164	-0.181223	-0.344264	0.187446	-0.176653
AC007228.8	0.378272	-0.0651872	-0.238472	-0.21235	-0.264294	0.0270028	-0.115406	0.0856347	-0.0333853	-0.0360127	-0.115497	-0.168346	-0.0550621
AC007228.9	-0.305505	-0.639726	0.330615	0.102959	1.09655	-0.0161334	0.196622	-0.276196	-0.244512	-0.0255585	0.20526	-0.188979	0.270477
AC007229.3	-0.263597	-0.149869	-0.497866	0.112508	0.775648	-0.0109723	0.277839	-0.314218	-0.11487	-0.201498	0.749067	-0.312539	-0.21981
AC007238.1	-0.351334	-0.232896	-0.130844	-0.211909	-0.168217	0.391015	0.470888	0.288414	-0.243094	0.0270588	-0.414833	0.539372	-0.0349837
AC007246.3	0.316949	-0.0952011	0.4595	0.381014	-0.356287	-0.0236817	0.630632	-0.310714	-0.355634	-0.169116	-0.229684	-0.435602	-0.192829
AC007255.8	-0.00705553	-0.406028	0.73973	-0.112854	-0.621844	0.000397119	-0.570723	0.173369	0.00762406	-0.0224432	0.0248348	0.347452	-0.134356
AC007272.3	-0.0581598	0.101463	0.235725	0.973984	-0.0455582	0.245459	-0.489376	-0.237093	-0.314587	-0.179443	-0.155838	-0.340806	-0.168847
AC007279.2	0.156087	0.0505349	0.858402	0.494755	0.589335	-0.448493	0.0505767	-0.215599	-0.369712	-0.117639	-0.0715795	-0.0525718	-0.495494
AC007283.4	0.513645	-0.546608	0.186864	0.796545	-0.672372	0.649241	0.286093	-0.460846	0.622152	-0.579673	0.427539	-0.342262	-0.326394
AC007292.3	0.135961	0.0794486	-0.295174	-0.137164	-0.250667	0.351147	-0.232253	-0.133949	-0.156179	-0.078617	-0.0105363	0.131968	-0.0668501
AC007292.4	0.0178753	-0.0451385	-0.155041	-0.130493	-0.127352	-0.160314	0.133728	-0.0720056	-0.119104	-0.0459851	-0.0825941	-0.150845	-0.0544161
AC007292.6	-0.284652	-0.271141	-0.105902	-0.236888	-0.290567	0.262759	0.832712	0.0859739	-0.138392	-0.109553	-0.159053	-0.200488	-0.0999525
AC007308.7	-0.189878	1.19594	-0.398207	-0.472089	0.682816	-0.269337	-0.0701128	-0.238321	-0.21784	-0.0926024	0.0309341	-0.292255	-0.0974915
AC007318.5	0.022583	-0.616807	-0.0675158	-0.596667	0.156142	0.445143	0.320009	-0.239435	0.390495	0.252917	-0.241	0.604574	-0.376234
AC007365.4	-0.693005	-0.397765	0.495009	0.660663	0.846504	0.295211	0.0370498	-0.377464	0.14667	-0.421962	-0.422898	0.742617	-0.332794
AC007383.3	-0.168689	-0.0847971	-0.0429085	-0.134107	-0.182418	-0.00898125	-0.119917	-0.036463	0.00804586	-0.0719349	-0.0139427	-0.0919408	-0.0540766
AC007383.4	-0.326092	0.435304	-0.10812	-0.337207	0.46093	-0.273457	-0.311461	-0.122145	-0.156011	-0.144205	-0.129446	0.434198	-0.096439
AC007383.6	-0.163326	-0.266199	-0.0687772	0.688895	0.559138	0.205757	0.010099	-0.282454	0.190873	-0.228273	-0.104651	-0.581535	-0.146797
AC007386.2	-0.147938	-0.0911014	-0.17234	-0.129869	-0.133139	0.281068	-0.119271	-0.034209	-0.122176	-0.0452059	-0.0839604	-0.140098	-0.0435308
AC007386.3	-0.443944	-0.34075	-0.0196352	0.668375	-0.381782	0.34014	-0.0782191	-0.0480134	0.356932	0.056206	0.0714797	-0.455936	-0.0518729
AC007386.4	-0.0498445	-0.130646	-0.285069	-0.250339	-0.197776	-0.247873	0.473271	-0.0300582	-0.128831	-0.0945887	-0.106715	0.311148	-0.0480609
AC007387.2	-0.962072	-0.00168417	0.309367	0.941486	0.729981	-0.888993	0.118259	-0.749487	0.162561	-0.130924	0.0475634	0.654977	0.29812
AC007389.2	-0.425425	-0.167741	0.685773	0.527717	0.616467	-0.904329	0.524718	-0.614122	-0.0807152	0.947956	-0.39104	0.449375	-0.747665
AC007390.4	0.103546	0.131462	-0.218825	0.409557	-0.346327	0.155538	-0.994227	-0.148659	-0.249687	0.803356	0.384982	0.353849	-0.211965
AC007392.3	-0.154346	-0.0862886	-0.179201	-0.127362	-0.0810666	-0.0327361	-0.123661	-0.0938606	-0.121937	-0.0819409	0.306552	-0.155928	-0.0567148
AC007394.3	-0.0109032	0.0856348	-0.354939	-0.326316	0.519203	-0.353763	-0.380004	-0.230756	0.262604	-0.125964	0.103552	0.451658	-0.136501
AC007405.6	-0.271561	-0.292572	0.168285	-0.249655	0.751074	-0.0306641	-0.313752	-0.0801023	-0.0290947	0.0145802	-0.151205	-0.132953	-0.118393
AC007551.2	-0.26753	-0.117145	-0.224422	-0.291087	1.01399	-0.287905	-0.0487171	-0.0662335	-0.0825716	0.0405817	-0.155667	-0.158144	-0.0774617
AC007559.1	-0.239867	-0.109214	-0.0945946	-0.298005	0.346278	-0.240279	-0.235159	-0.136485	-0.00135417	-0.0811296	0.362725	-0.105619	-0.0300205
AC007560.1	-0.201227	-0.0987064	0.179534	0.0773217	-0.189933	-0.16489	-0.135253	-0.0857047	-0.104298	-0.0705294	-0.0474594	-0.0962225	-0.0570827
AC007563.1	-0.22966	-0.183171	0.111623	-0.152867	-0.143059	-0.190199	-0.133612	0.0523727	-0.117286	0.187953	-0.0879085	-0.0328262	-0.0492924
AC007563.4	0.305465	0.0249844	0.38851	-0.439194	0.0400086	-0.285071	0.151342	-0.175563	-0.342224	-0.134595	0.147085	-0.101537	-0.131206
AC007566.10	-0.148176	-0.282604	-0.289699	-0.221119	0.368292	-0.268344	0.15414	-0.0758835	0.518725	-0.105129	-0.130448	-0.207652	-0.0927265
AC007568.1	0.368598	-0.1623	-0.170728	-0.164291	-0.184309	-0.131085	-0.13368	-0.0807912	-0.0834845	-0.0216599	-0.0986024	-0.0904943	-0.0545898
AC007618.3	0.154769	0.92363	0.240733	0.8009	0.611807	-0.30366	-0.0486032	-0.975065	-0.189485	0.284958	-0.517261	0.41879	-0.7241
AC007620.3	0.0671702	-0.0713381	-0.272854	0.174314	-0.180928	0.233376	-0.209437	0.146817	-0.20804	0.0628137	-0.140396	-0.245433	-0.0514851
AC007677.2	-0.328159	-0.288294	-0.322435	0.389828	0.30366	-0.170507	-0.0185516	0.498075	-0.237687	-0.016752	-0.106332	-0.232945	-0.0763157
AC007679.1	-0.471609	0.218657	0.198134	-0.225477	-0.45906	-0.221978	0.748028	-0.168046	-0.174276	0.354145	-0.0677027	-0.268359	-0.0234765
AC007679.4	-0.429192	-0.179189	0.622437	0.109035	-0.289	-0.382831	0.0358934	-0.476303	0.0911146	-0.108276	0.500518	-0.646496	1.23506
AC007750.5	-0.0218195	-0.512	-0.979117	-0.666549	-0.157465	0.0114957	-0.621039	1.46386	-0.221822	-0.17053	0.404813	1.00684	0.648309
AC007773.2	-0.473166	0.0631632	-0.131246	-0.0779874	0.114127	-0.179077	0.392021	-0.14696	-0.365243	-0.183687	0.625933	0.274135	-0.100705
AC007790.4	-0.432858	-0.327909	0.0665637	0.451659	0.00784355	-0.0590544	-0.251435	0.0749281	-0.240788	-0.11889	-0.137142	0.447037	-0.134612
AC007796.1	-0.19791	-0.166519	-0.189009	0.556671	-0.186614	-0.16328	-0.135563	-0.0863789	-0.10656	-0.0700574	-0.102413	-0.0966943	-0.0572684
AC007879.2	-0.169461	0.153937	-0.151061	-0.13708	-0.105588	0.0964696	-0.113578	-0.0728861	-0.157371	-0.0722801	-0.108498	-0.110083	-0.0415949
AC007879.3	-0.193218	-0.155585	-0.211997	0.544408	-0.158878	-0.156056	-0.176751	-0.0766633	-0.117888	-0.0660097	-0.0999997	-0.0920198	-0.050462
AC007879.7	-0.244859	-0.218758	-0.06123	0.178676	0.419167	-0.17742	-0.197215	-0.119519	-0.136938	-0.082179	-0.136315	-0.0386141	-0.0956501
AC007881.4	-0.432999	-0.371754	-0.104167	0.0250792	-0.278495	0.914562	0.559475	-0.0675648	1.22497	-0.502265	0.0944185	-0.057648	-0.608179
AC007899.3	0.135003	-0.120188	-0.16113	0.313015	-0.260232	-0.174775	-0.187389	-0.101927	-0.129874	-0.10722	-0.0353583	-0.02473	-0.0717706
AC007906.1	-0.275097	-0.235378	-0.23246	-0.0370389	-0.151493	0.0301267	-0.150883	-0.0531988	0.462377	-0.0813267	-0.125559	0.0410537	-0.0655603
AC007950.2	0.0520607	-0.153183	-0.310157	0.380673	-0.289892	0.180807	-0.225107	-0.121978	-0.0231842	0.0543926	-0.0943433	-0.0770367	-0.0665153
AC007952.5	-0.170324	-0.137331	-0.144779	-0.103374	-0.126692	0.31816	-0.123504	-0.0402106	-0.117577	-0.070243	-0.0815777	-0.149691	-0.0477992
AC007966.1	-0.653383	-0.196023	0.938044	0.373437	0.224709	-0.637772	0.169359	-0.197784	-0.442631	-0.224596	-0.248155	0.926341	-0.259613
AC007969.4	-0.263386	-0.132749	-0.368513	-0.358687	0.184365	0.579768	-0.0654037	-0.158144	0.0135158	-0.0670781	0.272541	-0.203172	-0.0951955
AC007969.5	-0.11098	0.944467	0.974677	1.07105	0.845709	0.170999	0.639665	0.611425	0.415716	0.631048	0.0313133	0.460382	0.0804577
AC008060.7	-0.0465298	-0.220418	-0.065879	0.637433	-0.318243	0.0157148	-0.0651514	-0.0121792	-0.17213	-0.0395418	-0.142696	-0.169921	-0.117937
AC008065.1	-0.64109	0.395137	0.422611	0.391675	0.6968	-0.190704	0.0173138	-0.240407	0.329041	-0.292139	-0.168314	-0.238264	-0.408454
AC008067.2	-0.198183	-0.166756	-0.213884	-0.17913	-0.212938	-0.0200773	-0.162609	0.128691	-0.10556	-0.0451156	-0.102953	-0.0945563	0.382129
AC008069.1	-0.177263	-0.156602	0.102671	-0.189152	-0.187787	0.162579	-0.119171	-0.0866488	-0.077252	-0.070721	-0.0875585	-0.0903877	-0.0164968
AC008072.1	-0.190727	0.263295	-0.337882	-0.310917	-0.36745	0.250164	-0.123555	0.0539346	0.278561	-0.0337524	0.000540139	-0.19955	0.0951798
AC008074.1	-0.191675	0.0809307	0.304785	-0.315062	-0.0671878	-0.159176	-0.267081	-0.0873538	-0.178838	-0.0202082	-0.0458291	0.0695954	0.199179
AC008079.10	0.189504	-0.168202	0.204345	-0.394387	-0.0340789	-0.195556	-0.323936	-0.00920145	-0.13876	-0.0918793	-0.180897	0.501482	-0.0769067
AC008088.4	-0.254846	-0.159257	0.407576	-0.343026	0.88217	-0.279627	0.204914	-0.20448	-0.13696	-0.0823127	-0.165277	-0.309131	-0.106053
AC008103.4	-0.156595	-0.137601	-0.21671	-0.204113	-0.160208	-0.104233	0.413256	-0.0783051	-0.114468	-0.0312456	-0.100038	-0.085422	-0.0279074
AC008132.13	-0.240533	-0.173383	0.42254	0.0496377	-0.00351665	-0.235885	-0.271496	0.101343	-0.191755	0.0537727	-0.127636	-0.0254556	-0.0222819
AC008155.1	-0.0338686	0.171382	0.130175	0.0064023	0.174095	-0.116662	-0.348473	-0.141673	-0.156233	-0.0878522	0.143432	-0.187394	-0.191083
AC008155.2	-0.0269395	-0.0997984	-0.197087	0.85471	-0.264033	-0.0378768	-0.237989	-0.11012	-0.165226	-0.100104	-0.147376	-0.161239	-0.095419
AC008264.4	-0.0170153	-0.144588	0.801992	0.0937383	0.529154	-0.420237	-0.323479	-0.06502	-0.144282	-0.180647	-0.0347022	-0.379914	-0.101349
AC008277.1	-0.294301	-0.187923	0.469946	-0.16543	-0.168417	0.37466	-0.183378	0.0224197	-0.186717	-0.122044	-0.061404	-0.255024	-0.073204
AC008280.1	-0.0273072	-0.171013	0.320248	0.861354	-0.317855	-0.233943	-0.277106	-0.00184003	-0.242174	-0.0243434	-0.169301	-0.263478	-0.0812977
AC008280.3	-0.121058	-0.14672	-0.186921	-0.165789	-0.188622	0.0884039	-0.148467	-0.0296501	0.0596128	0.0609749	-0.0989172	-0.0943247	-0.0293478
AC008427.2	-0.115867	-0.229839	0.64065	0.101019	0.484066	-0.0924745	-0.13061	-0.470114	-0.651009	-0.291944	-0.0487318	0.50864	0.324213
AC008440.10	-0.189543	-0.16527	-0.182183	-0.163155	0.471627	-0.163274	-0.146489	-0.0896391	-0.119672	-0.0741168	-0.0400422	-0.0952147	-0.0523707
AC008522.1	-0.0554445	-0.315111	0.243246	0.20547	0.557069	-0.15617	-0.0909481	-0.317933	0.522056	-0.235637	-0.172695	-0.306528	-0.305047
AC008592.3	-0.188214	-0.163372	0.39533	-0.0870992	-0.160903	-0.144391	-0.164422	-0.0753483	-0.119678	-0.0634849	-0.0994701	-0.0891368	-0.0546266
AC008686.1	-0.193549	0.00214427	0.178228	-0.204435	-0.160797	-0.154173	-0.180679	-0.0788604	0.0539638	-0.0674736	-0.0562062	-0.0862638	-0.055975
AC008697.1	0.285677	-0.15702	-0.170926	-0.162935	-0.183144	0.00219654	-0.134677	-0.0800923	-0.103845	-0.0689609	-0.0953419	-0.0896967	-0.0426454
AC008746.12	-0.459883	0.793367	-0.249243	0.552667	0.428849	0.16072	-0.238455	-0.232207	-0.533521	-0.25184	0.293798	-0.289778	-0.139311
AC008753.3	0.296801	0.915685	0.290556	0.4858	-0.247468	0.393306	-0.397566	-0.472529	0.154817	0.159522	-0.645024	0.202519	-0.0174346
AC008834.2	-0.207071	-0.170005	0.266074	0.127125	0.106466	-0.201968	-0.202753	-0.125229	-0.148009	-0.107273	-0.0285916	-0.115018	-0.103242
AC008850.3	0.239796	0.550298	-0.413968	-0.560742	-0.140331	-0.499526	-0.231528	-0.250803	-0.0295562	-0.117117	0.237517	0.840585	0.184913
AC008982.2	-0.0933485	-0.147533	-0.15422	-0.23721	-0.0117289	0.282646	-0.0199735	0.29217	-0.153296	-0.123419	-0.148736	-0.165922	-0.0819518
AC008985.1	-0.188104	-0.188035	-0.180221	-0.14585	-0.132414	-0.0852199	-0.129939	-0.0815795	-0.153829	-0.0720108	-0.106595	0.531081	-0.0493074
AC009005.2	-0.514406	0.731104	0.106184	0.255974	0.618587	-0.553008	-0.665256	0.125229	-0.0733635	-0.140136	-0.285154	-0.215266	0.318323
AC009014.3	-0.110221	0.189894	-0.180795	-0.158777	-0.182884	-0.124191	-0.136294	-0.052825	-0.118109	0.00318423	-0.0970723	-0.0338599	-0.00023891
AC009120.11	-0.22805	-0.224166	-0.269578	0.488448	-0.192229	-0.0878334	-0.216	-0.0910314	0.0828706	-0.0346397	0.149817	-0.179759	-0.068003
AC009120.3	-0.477288	-0.423813	0.323104	-0.432614	-0.122962	0.00541846	0.493414	1.63619	-0.364209	-0.149613	-0.358164	0.0840283	-0.105012
AC009120.4	-0.184477	-0.183743	0.558491	-0.146888	-0.128012	-0.179114	-0.12245	-0.0842537	-0.162181	-0.0760712	-0.11282	-0.124521	-0.054254
AC009120.6	0.657967	0.317406	-0.508136	-0.199098	0.101657	0.18589	0.418473	-0.528931	0.351752	-0.223711	0.555186	0.179134	-0.662084
AC009120.8	-0.245261	-0.214509	-0.268342	-0.253836	0.355259	-0.171348	0.385	-0.100691	-0.108864	-0.0753817	-0.0427078	-0.114661	-0.0523296
AC009133.12	-0.407594	0.669646	0.326265	-0.547024	-0.214353	0.456295	0.373127	0.409146	-0.528536	-0.164984	0.127178	-0.159563	0.222157
AC009133.21	-0.506483	-0.594144	1.74702	0.600825	0.602737	-0.63617	-0.23321	-0.262689	-0.245473	-0.242744	-0.100046	0.108825	-0.325013
AC009228.1	-0.22447	-0.219026	0.474856	0.266194	-0.10404	-0.205484	-0.194419	-0.1289	-0.13459	-0.0969596	-0.134088	-0.115868	-0.105286
AC009236.2	0.0675878	-0.100503	-0.285515	-0.292629	0.137395	-0.0714832	-0.248481	-0.108971	-0.0645619	-0.0803132	-0.0237633	0.316407	-0.0683998
AC009237.17	0.0212889	-0.155719	-0.169306	-0.126863	-0.122431	-0.0591878	0.000523385	-0.00857076	-0.12908	-0.0109038	-0.101851	-0.109678	-0.00786832
AC009237.6	-0.186203	-0.16126	-0.199832	0.504016	-0.158941	-0.148902	-0.16333	-0.0764808	-0.117317	-0.0637009	-0.0975942	-0.0886789	-0.0554683
AC009237.8	-0.251248	-0.211896	-0.243802	-0.26307	1.03502	-0.208795	-0.163668	-0.107908	-0.12844	-0.0864991	-0.138653	-0.116343	-0.0696407
AC009238.6	0.681775	0.101007	-0.372968	-0.334874	-0.342289	-0.191405	0.696347	-0.112397	-0.210204	-0.11669	-0.139013	-0.192821	-0.0967018
AC009245.3	0.206751	-0.453652	0.505347	0.247583	0.162092	0.00109892	0.0312811	-0.528225	0.37766	-0.268172	-0.110803	0.832827	-0.291322
AC009299.3	-0.219054	-0.241404	-0.265322	-0.242131	-0.148102	0.0925481	0.230332	0.021353	-0.0100888	-0.0623636	0.117807	-0.146402	-0.00964144
AC009299.5	-0.368699	0.121544	0.180547	-0.104566	-0.21565	-0.344536	0.200615	-0.0334696	0.566388	-0.145853	-0.12413	-0.210018	-0.102998
AC009302.2	0.241544	0.110175	-0.32313	-0.313335	-0.0703501	-0.0374452	-0.273176	0.128981	0.231864	0.00567788	-0.045429	-0.217936	-0.0667381
AC009362.2	0.262856	0.447035	0.337844	0.645311	0.5618	0.222079	-0.00362002	-0.305319	0.0989943	-0.452457	-0.118442	-0.00336971	-0.671501
AC009403.2	-0.4421	-0.101229	0.972465	0.254879	1.01361	-0.0677554	-0.456314	-0.32327	-0.295115	-0.112026	-0.25272	-0.133887	-0.323904
AC009404.2	-0.449283	-0.286061	0.0759822	-0.32451	0.391543	-0.465033	-0.0911761	0.322362	0.836777	0.0905327	0.168268	0.0189365	-0.377172
AC009413.2	-0.197366	-0.742546	0.411586	0.858614	0.618497	-0.0600083	0.496649	0.251939	0.728868	0.0378429	-0.145331	0.0869703	-1.0017
AC009414.1	0.548407	0.676575	-0.163682	0.406582	-0.583858	-0.30245	0.307955	-0.318693	-0.398596	-0.162706	0.013385	-0.342067	0.0330205
AC009474.2	0.125755	-0.177488	0.495531	-0.19863	1.25209	-0.448865	0.468929	-0.513817	-0.519311	-0.292297	-0.162316	0.511279	-0.391109
AC009480.4	-0.520553	-0.268285	-0.231541	0.0438026	-0.00167527	0.703587	0.569594	-0.229428	-0.39802	0.0241885	-0.225225	0.202453	-0.145365
AC009487.6	-0.437544	-0.388614	-0.55539	-0.0712139	-0.415977	0.262852	-0.336091	-0.0738183	0.219732	-0.143372	0.83505	0.764598	-0.131861
AC009495.3	0.47368	-0.147475	-0.212887	-0.201155	-0.154147	-0.144923	-0.17667	-0.0724238	-0.105907	-0.0542015	-0.091247	-0.0785175	-0.0386689
AC009500.2	-0.19	-0.329458	-0.390994	-0.471722	0.272621	-0.501932	0.119436	0.0521373	0.0495195	0.800239	-0.0215979	0.901263	-0.281186
AC009501.4	-0.0333133	-0.201201	-0.0548904	-0.190034	0.39738	-0.189184	-0.237957	-0.0952463	-0.172094	-0.0796215	-0.140376	0.310458	-0.135273
AC009502.1	-0.306777	-0.244317	-0.326436	0.221015	-0.1935	-0.110748	0.0726927	-0.0698791	0.282406	0.0571323	0.176441	-0.172995	-0.0432087
AC009502.4	-0.183962	-0.0130553	-0.163815	-0.135705	-0.136144	0.00921856	-0.119214	-0.0143618	-0.0970722	-0.0406824	0.00731702	-0.0954429	-0.00100826
AC009506.1	-0.473404	0.384222	0.221649	0.952301	0.125594	-0.492364	-0.587097	-0.0712514	-0.356822	-0.0863409	0.119365	0.1373	-0.183984
AC009517.2	-0.143658	-0.468024	0.409526	0.570749	0.713991	0.579581	-0.86693	-0.0618646	-0.215132	-0.046591	-0.253754	-0.000732749	0.243884
AC009948.5	-0.0428803	-0.566038	-0.886258	-0.96059	0.0415183	0.979064	0.0534704	0.191418	0.763076	-0.0462011	-0.321095	0.153289	0.807132
AC009948.7	-0.343806	-0.0293791	-0.493027	-0.192517	1.14316	-0.23589	0.711666	-0.0855604	-0.223733	-0.140946	-0.117107	-0.312805	-0.160419
AC009961.2	-0.639477	0.343511	-0.20335	0.467049	0.708729	-0.154341	-0.279727	0.0240998	0.0858746	0.26181	0.0369431	0.185336	-0.454298
AC009961.3	-0.209968	-0.168763	-0.174855	-0.166385	0.56982	-0.163658	-0.142531	-0.0853067	-0.117947	-0.0925918	-0.10088	-0.0977016	-0.0578067
AC009963.5	0.512331	-0.293285	0.190917	0.0524865	-0.279344	0.256804	-0.397556	-0.285006	-0.443287	0.372644	-0.306786	-0.485101	0.839764
AC009963.6	-0.188226	-0.163379	0.39528	-0.0871558	-0.160905	-0.144371	-0.164437	-0.0753505	-0.1197	-0.0634916	-0.0994761	-0.0891389	-0.054645
AC010091.1	-0.0850383	-0.146012	-0.293814	-0.284218	-0.196031	-0.186841	0.789994	-0.0631919	-0.143434	-0.0660129	-0.114453	-0.105034	-0.0575104
AC010095.6	0.119948	-0.470605	0.136372	0.465491	-0.515421	-0.244187	0.691664	-0.162851	-0.328937	-0.296987	0.222216	0.138841	-0.148338
AC010096.1	-0.112323	-0.0889117	-0.116136	-0.101052	-0.117018	-0.14144	0.146986	-0.0747304	-0.0919063	-0.0558417	-0.0708908	-0.0955068	-0.0446208
AC010127.3	0.0150695	-0.0602	-0.35597	1.00824	-0.306351	-0.139841	-0.250312	-0.152447	0.0108986	-0.101889	-0.165293	-0.138675	-0.114648
AC010132.11	-0.15578	-0.188757	-0.180941	-0.145646	-0.132741	0.160249	-0.132622	0.0255585	0.0437444	-0.0489089	-0.105995	-0.123504	0.0036064
AC010148.1	-0.16117	-0.16342	-0.228479	-0.211986	-0.162332	-0.155368	0.577568	-0.0762998	-0.120374	-0.063755	-0.100521	-0.089588	-0.0542463
AC010150.1	-0.217159	-0.00792104	0.102922	-0.124541	-0.142069	-0.159467	-0.122514	-0.0513681	-0.0539556	-0.00244406	-0.0856209	-0.107954	-0.0185486
AC010226.4	-0.138321	-0.430911	-0.407244	-0.527599	0.272791	0.208939	-0.306146	-0.00825921	-0.183409	-0.156113	-0.149621	1.56586	-0.172291
AC010240.2	-0.288351	-0.253864	0.36438	-0.0487779	-0.298913	-0.254257	0.205174	-0.139681	0.492028	-0.101823	-0.168249	-0.16297	-0.112348
AC010468.1	-0.984435	-0.959401	0.461683	0.48829	0.190471	-0.0975834	0.228388	-0.220109	0.629778	0.369594	0.574047	0.532632	-0.140323
AC010492.2	-0.155261	-0.164333	0.184414	-0.135114	-0.135834	0.112689	-0.128731	-0.0863028	-0.119917	-0.0730355	-0.0869106	-0.150226	-0.0576028
AC010524.2	-0.198563	0.161664	0.116921	0.383082	-0.395941	-0.27449	-0.255598	0.0454161	-0.198508	0.169534	0.0704427	-0.206603	-0.0777836
AC010642.1	-0.243654	-0.199162	-0.0364673	-0.230633	-0.300672	-0.202632	0.21535	-0.148976	-0.11676	-0.0782908	0.473885	-0.110476	0.0549894
AC010649.1	-0.307595	-0.259682	0.947611	-0.0642336	-0.288767	-0.287922	-0.265762	-0.157868	-0.192811	-0.126648	-0.170515	0.551581	-0.118966
AC010677.5	-0.410834	0.537504	0.51254	0.819352	0.399337	0.354587	0.265347	0.309273	-0.0916153	0.238744	-0.146277	0.19186	-0.383773
AC010729.2	-0.190116	-0.00800512	-0.171465	0.128718	-0.187736	-0.110903	-0.130724	-0.0553171	-0.0514699	-0.0352149	-0.0597226	-0.0771561	-0.041129
AC010733.5	-0.211479	0.186631	-0.00521432	0.603124	-0.168093	-0.329942	0.0474014	-0.449259	0.0511166	0.468943	0.218494	0.24873	0.228527
AC010761.10	-0.720941	0.321006	0.0372296	0.843204	0.0546898	0.197678	-1.10232	-0.383643	-0.14787	0.346787	0.561895	-0.358425	0.474234
AC010761.8	0.505353	-1.09734	0.620797	0.397651	0.520245	-0.0474121	0.284099	0.0986807	0.0619117	-0.328939	-0.114672	0.22548	0.0369423
AC010872.1	0.369708	-0.165075	-0.192605	-0.194194	-0.192333	0.0115902	-0.135957	-0.0809454	-0.101602	-0.0650341	-0.101733	-0.0929056	-0.0555045
AC010883.5	-0.15393	0.195035	-0.593938	-0.13929	-0.0684478	0.445758	0.269947	0.346053	0.329418	-0.0824375	-0.244471	-0.432334	-0.192193
AC010884.1	0.375672	-0.155372	-0.17054	-0.134471	-0.133191	-0.170947	-0.121376	-0.0872605	-0.120925	0.00116239	-0.0731816	-0.147894	-0.0453486
AC010894.4	-0.382297	-0.189028	1.06015	0.131403	0.0708928	-0.298441	0.129035	-0.267856	-0.203992	-0.147583	-0.268605	-0.244937	-0.0166538
AC010970.2	-0.156466	0.495593	-0.204989	0.606077	0.0681391	-0.111704	-0.347601	-0.153327	-0.15758	-0.102769	-0.253353	-0.215768	-0.10354
AC010980.2	-0.240627	-0.212789	-0.224836	0.958451	-0.15413	-0.207122	-0.175402	-0.110438	-0.134558	-0.0952482	-0.135467	-0.120213	-0.0662741
AC011239.1	-0.218734	-0.176342	-0.179408	-0.146561	-0.143171	-0.183097	-0.131239	-0.0877974	-0.127665	-0.0868322	-0.0908659	0.642899	-0.0551341
AC011239.2	1.0794	-0.0654704	-0.471228	-0.00268494	-0.34621	-0.0174556	-0.247748	-0.11377	-0.193045	-0.0956949	-0.188711	0.212851	-0.0615984
AC011242.5	-0.178854	-0.147301	-0.181405	-0.127708	-0.136145	-0.152573	0.525019	-0.0923013	-0.12047	-0.083691	-0.0848772	-0.155763	-0.0582446
AC011284.3	-0.145864	0.0176074	-0.166801	-0.115261	-0.13238	0.11135	-0.115328	-0.0730369	-0.114093	-0.083795	-0.0367436	-0.0975865	-0.0402362
AC011290.4	0.00162815	0.0176049	-0.158242	-0.0576646	-0.116748	-0.0751225	-0.112188	-0.0662387	-0.110461	-0.0698771	-0.0849942	-0.121415	-0.0338613
AC011515.2	-0.120642	-0.131439	-0.189749	-0.171052	-0.19209	-0.0494958	-0.152339	-0.079276	-0.0937756	-0.0793575	-0.0992389	0.128507	0.232336
AC011523.2	-0.328976	0.6787	0.0988912	0.0236836	-0.482153	-0.212602	0.488735	-0.12914	-0.23969	-0.166094	0.012719	-0.122059	-0.202001
AC011525.4	-0.223015	-0.182981	-0.193555	0.425106	-0.045439	-0.0964278	-0.301491	0.0311174	-0.110095	-0.0801282	-0.131461	0.13679	-0.0798152
AC011551.3	-0.19219	-0.171611	-0.186365	0.39155	-0.198294	-0.169324	-0.145194	-0.0460879	-0.107	-0.0672301	0.0586719	-0.102245	-0.0573433
AC011558.5	1.25129	0.405782	-0.795426	-0.565425	0.00727013	0.0640737	-0.479173	-0.188768	0.251653	0.638362	-0.459373	-0.890482	1.00586
AC011742.3	-0.17038	-0.137387	-0.144811	-0.103401	-0.126697	0.31804	-0.12349	-0.0402256	-0.117604	-0.0702573	-0.0815924	-0.149727	-0.0478023
AC011747.4	-0.142397	0.0127246	0.28301	-0.208601	-0.160682	-0.137694	-0.164592	-0.0759468	-0.115464	-0.0628943	-0.0984374	-0.086617	-0.0538608
AC011753.6	-0.54217	-0.366023	-0.512099	0.912841	-0.00267344	-0.273283	0.634235	0.222892	0.00405591	0.49264	-0.590592	0.15159	0.104144
AC011899.9	1.34121	-0.203891	-0.499396	-0.544087	-0.221314	-0.242661	0.155316	0.225836	0.589831	-0.112697	-0.211738	-0.40336	-0.265702
AC011933.2	0.0027075	-0.89035	0.538681	0.628738	0.639737	0.195611	0.484366	-0.362097	-0.686113	-0.418011	-0.563416	-0.323571	1.08682
AC011997.1	-0.191837	-0.0944407	-0.121284	-0.16902	-0.199733	-0.158815	0.392721	-0.0986219	-0.103423	-0.0664062	-0.0381365	-0.0919711	-0.0728587
AC011998.4	-0.209844	-0.186914	-0.161821	-0.142326	0.360975	-0.160507	-0.128694	-0.0952634	-0.132398	0.121133	-0.0891451	-0.110566	-0.0557151
AC012005.1	-0.681434	0.253499	0.769253	0.749166	0.623586	0.222136	0.466798	-0.0746576	-0.0069138	-0.0883791	-0.174264	0.33728	-0.0785446
AC012065.5	-0.333842	-0.061198	-0.137564	0.979569	-0.185516	-0.358994	0.0671219	-0.253015	-0.166728	0.352931	-0.383998	0.560931	0.404267
AC012066.1	-0.262699	-0.229105	-0.0196112	0.132825	0.612198	-0.19699	-0.25084	-0.148889	-0.170277	-0.00935545	-0.156262	-0.0443523	-0.117198
AC012074.2	0.716547	-0.0605737	-0.249159	-0.285264	0.00578345	-0.240988	-0.274385	-0.113435	-0.20792	0.261056	-0.142339	-0.150409	-0.00867045
AC012123.1	-0.230619	-0.204338	-0.117986	0.974762	-0.275519	-0.199188	-0.194473	-0.11709	-0.131041	-0.0795279	-0.132626	-0.114877	-0.0933054
AC012146.7	0.827162	-0.139922	-0.406911	0.0505988	0.0627107	-0.047806	-0.913012	-0.438036	0.68308	-0.125887	-0.210138	0.383876	0.314096
AC012314.8	-0.171453	-0.0432183	-0.184295	-0.14135	-0.147308	0.361588	-0.130184	-0.0783201	-0.108124	-0.0774848	-0.0819757	-0.123428	-0.0465285
AC012354.8	-0.781119	-0.551957	0.268631	-0.205897	-0.479344	1.50772	0.770987	-0.397046	0.196911	0.514969	-0.268734	-0.528519	0.036733
AC012358.4	-0.205071	-0.0768848	-0.185249	-0.140291	-0.140403	-0.182779	-0.133003	-0.0395827	-0.121796	-0.0742502	-0.0904012	0.45535	-0.05773
AC012358.8	-0.0526413	-0.0102444	-0.34638	0.379193	0.297712	-0.0080354	0.0181977	-0.111412	-0.158859	-0.161167	-0.190261	-0.216166	-0.0811317
AC012442.6	-0.225992	-0.171374	0.492142	-0.1856	-0.205371	0.21661	-0.163001	-0.0450754	-0.142979	-0.0900001	-0.119	-0.172725	-0.0607698
AC012445.1	-0.241714	-0.198619	-0.116065	0.984747	-0.275584	-0.200755	-0.195223	-0.118276	-0.132012	-0.0801719	-0.132737	-0.115656	-0.0945445
AC012497.2	0.218247	-0.0478901	-0.0884891	-0.0676929	0.0410768	-0.118507	-0.198953	-0.0985271	-0.1045	-0.0860533	-0.118439	-0.114475	-0.0601003
AC012501.3	0.155597	0.623777	-0.303993	-0.268346	-0.242895	-0.116268	-0.225279	-0.0938435	-0.0856409	-0.0849198	0.0150591	-0.0961514	-0.0506595
AC012531.25	-0.196771	-0.169288	-0.224261	-0.209669	-0.164259	0.156862	-0.0640289	-0.0791564	-0.117434	-0.0662071	-0.103786	0.276749	-0.0382757
AC012594.1	0.118906	-0.113052	-0.111847	-0.148052	-0.0779256	0.0538872	-0.152522	-0.0878225	-0.132358	-0.0384562	-0.0928963	-0.125449	-0.0240195
AC012671.2	0.225957	-0.131611	0.575576	0.175179	-0.12704	0.150331	-0.0287238	0.20848	0.778854	-0.648974	-0.071437	-0.566277	-0.0120823
AC013248.2	-0.198626	-0.0596717	-0.146486	-0.114527	-0.188902	0.360201	-0.142221	-0.0832286	-0.116757	-0.0681187	-0.0970408	-0.0942545	-0.0538083
AC013262.1	0.121728	0.626621	-0.664764	0.260769	-0.379608	0.0230021	-0.2385	0.0972484	-0.297693	-0.202791	0.619355	-0.060372	-0.239418
AC013264.2	-0.0023123	-0.165674	-0.137118	-0.106596	-0.125892	-0.158065	0.137782	-0.080545	-0.102876	-0.0568071	-0.0768426	-0.0699712	-0.0451969
AC013267.1	-0.213259	0.104896	0.802982	0.842145	0.485193	-0.42936	-0.628981	0.0690035	-0.435488	-0.161837	0.0679226	-0.48231	-0.241975
AC013269.4	-0.0415339	-0.0689113	0.164447	-0.196956	-0.150116	-0.143228	-0.172389	-0.0724954	-0.0807649	-0.0613865	-0.0543001	-0.074246	-0.0526144
AC013271.3	-0.205273	-0.0927885	-0.161104	-0.185694	0.89146	-0.206743	-0.175493	-0.126535	-0.144169	-0.0985551	-0.114109	-0.175992	-0.094434
AC013271.5	0.372526	1.20543	0.0385147	-0.453352	-0.263456	-0.603717	0.132393	0.0428772	0.0645894	-0.00520467	-0.266223	0.263141	0.000336108
AC013399.3	0.0404523	-0.253712	0.692079	0.0929684	0.467383	-0.388325	-0.413633	0.0396301	-0.292437	0.0126914	0.0845168	-0.455544	-0.058104
AC013404.1	-0.534738	0.10214	-0.343782	0.711311	0.712782	0.806893	-0.46748	0.386428	-0.767295	-0.0946817	-0.327112	0.249595	-0.169991
AC013410.1	0.473662	-0.147447	-0.212888	-0.201155	-0.154138	-0.144943	-0.17665	-0.0724149	-0.105884	-0.0541967	-0.0912564	-0.078512	-0.0386644
AC013429.4	0.408034	-0.170816	0.970649	-0.346801	-0.32111	-0.289556	-0.292469	-0.0554324	-0.138708	-0.00437949	-0.172614	-0.103514	-0.0849391
AC013429.5	-0.820169	-0.0385345	-0.0497928	0.444947	0.234494	-0.0290758	0.630378	-0.149214	-0.0757852	-0.377079	0.350515	0.359057	-0.446789
AC013448.1	-0.0964642	-0.140919	-0.17917	-0.141684	-0.138865	-0.137007	-0.12633	0.0850855	-0.118212	0.109836	-0.0840693	0.036283	-0.0439452
AC013460.1	-0.0991584	-0.184381	-0.210428	-0.219071	-0.264208	0.923434	-0.184929	-0.102047	-0.149001	-0.138475	-0.140179	-0.120758	-0.0712854
AC013461.1	1.47121	-0.136972	-0.698471	-0.172917	0.187788	0.279472	0.513416	-0.52141	0.630898	-0.0342481	-0.472518	-0.464832	0.384453
AC013463.2	-0.196083	0.0533761	-0.243832	0.105407	0.815308	-0.248594	-0.226594	-0.0925594	-0.229401	-0.0751881	-0.135728	-0.144243	-0.0766679
AC013470.6	-0.200079	-0.158512	-0.220837	0.0569299	-0.162118	0.1721	-0.154865	-0.0601101	-0.15531	-0.0575731	-0.106641	0.237352	-0.0532994
AC013474.4	-0.0257477	-0.156422	-0.160842	0.339735	-0.133999	-0.17416	-0.122675	-0.084981	-0.124553	-0.0642076	-0.0769871	-0.152352	-0.0442754
AC015849.14	-0.284505	-0.217723	0.0353481	-0.17099	-0.133469	-0.117447	-0.158889	0.598369	-0.130832	0.0346943	-0.103925	-0.170989	-0.0467741
AC015849.2	-0.391471	0.70141	0.525264	0.409546	-0.235264	-0.347193	-0.40472	-0.280263	-0.220341	-0.180327	0.396301	-0.274202	-0.224106
AC015971.2	-0.208238	-0.156045	-0.179377	-0.144995	-0.142117	-0.172987	-0.129685	-0.0648956	-0.126818	-0.0837346	-0.0901211	0.572533	-0.0555415
AC015977.5	0.599308	-0.416129	-0.0182119	0.753251	0.499282	-0.872723	0.824778	-0.299488	-0.554404	-0.452546	0.641639	-0.123374	0.0482644
AC015987.1	-0.149022	-0.0997631	-0.200489	-0.16832	0.400655	-0.143371	-0.147911	-0.0907692	-0.108135	-0.0645882	-0.0916551	-0.0883344	-0.0664957
AC016549.1	-0.162302	-0.123837	-0.202006	-0.167998	0.478565	-0.152424	-0.153174	-0.0851519	-0.108386	-0.066648	-0.0978857	-0.0913702	-0.0757245
AC016582.2	-0.18856	-0.174396	-0.18297	-0.134323	-0.137844	-0.180773	0.404404	-0.0906854	-0.122387	-0.0773527	-0.089988	0.0408153	-0.0581352
AC016629.3	-0.134285	-0.16067	-0.155822	-0.121443	-0.122483	0.190896	-0.106469	-0.0737702	-0.0358375	-0.0856725	-0.0536422	-0.0956086	-0.0383334
AC016691.2	-0.0990081	0.522259	0.0171548	-0.258122	0.412953	0.324241	-0.0952644	-0.466756	0.079329	-0.23007	0.841441	0.0949181	-0.570543
AC016696.1	0.0100489	-0.104461	0.0186854	0.138443	-0.367347	-0.26235	0.37088	-0.1056	-0.264095	-0.10518	-0.0887595	0.251261	-0.127743
AC016700.4	-0.0813417	-0.310226	0.182971	0.184253	-0.409246	-0.255352	0.491101	0.421084	0.346035	-0.240076	0.217282	-0.527624	-0.240713
AC016700.5	-0.157634	-0.140227	-0.163514	-0.130541	-0.114162	0.0837072	-0.115867	0.0896267	-0.0817746	-0.0313062	-0.0981637	-0.110448	-0.0082478
AC016700.6	-0.233703	-0.22202	-0.100357	0.206141	0.390137	-0.204038	-0.193079	-0.114245	-0.148507	-0.00482715	-0.12971	-0.123393	-0.0492445
AC016712.2	-0.317734	-0.531278	0.684366	0.932386	0.91235	0.2463	0.533492	-0.432688	-0.0383508	-0.171546	-0.27597	0.235599	0.0317341
AC016722.4	-0.178035	-0.153541	-0.223407	0.507398	-0.160798	-0.147139	-0.163577	-0.0762475	-0.119332	-0.0633635	-0.0997615	-0.0893252	-0.0466432
AC016727.3	-0.450177	-0.554279	0.47044	-0.575296	0.517807	-0.115416	-0.377985	-0.117327	0.814385	-0.158351	-0.411245	-0.147069	0.904515
AC016734.2	-0.401139	0.248343	0.390993	0.205086	0.738665	-0.965708	0.0360617	-0.621241	1.05256	-0.184582	-0.371601	0.685513	-0.356576
AC016739.2	0.403441	0.724824	0.482162	0.642504	0.498104	0.185407	0.29596	0.0615862	0.196513	-0.0990124	-0.542134	0.48588	0.562901
AC016747.3	0.25558	0.159258	0.326273	-0.147954	0.340592	0.912104	-0.383542	-0.357024	-0.493054	-0.13547	-0.144556	-0.222729	-0.198964
AC016757.3	1.41926	0.144661	-0.481521	-0.444607	-0.0395311	-0.368472	0.225984	-0.283291	0.873445	-0.112448	-0.371547	-0.549655	-0.214121
AC016772.4	0.00163061	0.0176217	-0.158262	-0.0577131	-0.116691	-0.0751658	-0.112186	-0.0662471	-0.110477	-0.069884	-0.0850525	-0.121429	-0.0338679
AC016831.6	-0.216024	-0.0919303	-0.175288	-0.167617	-0.19166	0.232747	-0.143783	-0.0395381	-0.103912	-0.0584237	0.109819	-0.0984703	-0.0555712
AC016894.1	0.0348714	0.01091	0.310656	0.87586	0.112395	0.606187	0.15974	-0.96302	0.26737	-0.493509	-0.750807	0.468107	0.0557373
AC016907.3	-0.266651	-0.271973	0.327339	0.217491	-0.249356	-0.0626291	-0.218893	-0.147445	-0.188609	-0.120064	-0.144917	0.419101	-0.11603
AC016995.3	-0.276858	0.392838	-0.294272	-0.248574	0.0387177	-0.0111401	0.857784	-0.261054	-0.377583	0.0605843	0.476215	-0.483191	-0.170954
AC017002.1	0.783114	-0.165714	-0.186582	-0.513995	-0.5764	-0.424639	-0.00860654	-0.0765823	0.108655	0.613874	0.36207	-0.253148	-0.0129278
AC017035.2	-0.314336	-0.328664	-0.49051	0.446899	0.00147	-0.365924	0.494146	-0.242583	0.659329	-0.173892	-0.00772809	-0.0219186	-0.131416
AC017078.1	-0.380657	-0.182623	-0.282815	0.713125	-0.268881	-0.0143613	0.337906	-0.200038	-0.230924	-0.222168	0.00189124	0.269483	-0.118968
AC017079.3	-0.186165	0.0964123	-0.290585	-0.288343	-0.266246	-0.0210234	0.674023	-0.0979359	-0.0345747	-0.0675986	-0.133963	-0.14032	-0.0175915
AC017079.4	0.286809	0.0212376	0.235568	-0.212254	-0.271472	-0.217176	0.746688	-0.373341	-0.447855	1.1013	0.0358807	-0.762344	0.161999
AC017080.1	-0.658646	-0.0336467	0.748257	0.676882	0.569019	-0.110946	0.336312	-0.954681	0.882096	-0.359622	0.149558	0.501271	-0.606069
AC017083.2	0.227854	-0.257211	0.423478	-0.264066	0.322099	0.0246049	-0.231021	-0.143155	-0.191332	-0.134839	-0.159766	-0.235064	-0.0687598
AC017104.2	-0.187214	0.0765686	-0.132979	-0.141122	-0.169936	-0.0779607	-0.138618	-0.011226	-0.000969761	-0.0569301	-0.0718168	-0.0738997	-0.0239738
AC017104.6	0.684852	0.525982	0.148041	-0.0889474	-0.488939	-0.40355	-0.478674	-0.140668	-0.4135	-0.187027	0.149818	0.0903072	0.263106
AC018463.4	-0.262445	-0.260781	-0.354609	0.186029	0.288423	-0.185119	-0.306946	0.386237	-0.189948	0.0855789	-0.0653003	-0.136145	-0.0351384
AC018463.5	-0.269153	-0.0295796	-0.220676	0.205672	0.805966	-0.338314	0.0369673	-0.210734	-0.321873	0.346395	-0.163452	-0.266891	-0.0535667
AC018634.9	-0.185503	-0.155784	0.49642	-0.207547	-0.160293	-0.144976	-0.163642	-0.0757466	-0.117874	-0.0630323	-0.0972467	-0.0885355	-0.0540423
AC018693.6	0.12481	-0.0368698	-0.153805	-0.1259	-0.133018	-0.0902503	-0.108166	-0.06702	-0.11393	-0.0717621	-0.0770459	-0.0961561	-0.0457181
AC018738.2	-0.782201	1.0122	0.698401	1.02471	0.768642	-0.200275	0.556624	0.610468	0.244081	0.344693	0.0930087	0.317741	-0.857431
AC018755.16	-0.225731	0.23362	0.10247	-0.397612	-0.604908	-0.0339398	0.293302	-0.368245	0.165804	0.57667	-0.311077	0.403411	0.328238
AC018804.6	0.143161	-0.177157	-0.17828	0.0613326	-0.239883	-0.231065	0.478077	-0.025497	-0.19272	-0.0459694	-0.174115	-0.158518	-0.0609089
AC018816.3	-0.418982	-0.251278	-0.0169889	-0.646264	-0.577017	-0.517965	0.379709	0.2526	-0.224593	-0.285405	0.413907	1.73455	-0.152695
AC018865.5	-0.193126	0.0485087	-0.164718	-0.113233	-0.122267	0.237308	-0.122837	-0.0792198	-0.152093	-0.0639865	-0.0919407	-0.117564	-0.0468397
AC018890.6	-0.157918	-0.0616211	0.389059	-0.199808	-0.156841	-0.152987	-0.177079	-0.0767293	-0.116248	-0.0656688	-0.0982066	-0.08165	-0.0541895
AC019050.1	-0.633133	-0.412188	-0.237805	0.637709	-0.0273563	-0.319579	0.31288	-0.293738	0.923936	-0.250835	-0.195238	0.351356	-0.222796
AC019080.1	-0.212219	-0.176629	0.17217	-0.137257	-0.137878	-0.184642	-0.132286	-0.0847626	-0.121459	-0.081936	-0.090566	0.251158	-0.0578804
AC019084.7	0.252795	-0.20603	-0.481786	-0.362638	0.352845	-0.359275	0.111432	-0.129501	-0.269168	-0.14475	-0.191999	-0.369818	1.24086
AC019129.1	0.131288	-0.0512871	0.0502866	-0.593037	1.04985	0.190726	-0.341487	-0.380552	0.346954	-0.327646	-0.227048	0.233212	-0.231394
AC019181.3	-0.0841013	-0.137733	0.469056	0.914289	0.748288	0.0456341	0.350996	-0.567753	0.804873	-0.648628	-0.38248	0.043113	-0.970144
AC019186.1	-0.193307	-0.100978	0.0723501	-0.0334738	-0.202063	-0.158291	-0.152742	0.0654946	-0.0418441	-0.0593253	-0.0618647	-0.0902735	-0.0553348
AC019349.5	-0.090492	-0.0147273	-0.0887766	-0.710589	-0.162293	-0.199824	-0.697079	-0.162187	-0.386025	-0.141831	-0.150521	2.32985	-0.143871
AC020550.7	-0.229506	-0.0621491	-0.330619	-0.318369	-0.160544	-0.131969	-0.257925	-0.138678	0.93331	-0.085324	0.0409354	-0.171815	0.200477
AC020571.3	-0.39674	-0.25492	0.22636	-0.707473	0.370108	0.585225	-0.387117	-0.214833	-0.259671	-0.139037	0.221214	0.426998	-0.109687
AC020594.5	-0.26227	0.466796	-0.235522	0.200734	-0.27411	-0.0736163	-0.152433	-0.100589	-0.101918	-0.0845865	-0.143362	-0.108876	-0.0659545
AC020951.1	-0.207715	-0.183808	0.377968	0.321593	-0.233876	-0.17429	-0.212989	-0.078262	-0.137837	-0.0849473	-0.117585	-0.113975	-0.0600324
AC020983.5	0.0594032	-0.252142	1.07818	-0.323558	0.357937	-0.538691	-0.351951	-0.299784	-0.181908	0.421833	-0.0416145	0.58466	-0.087184
AC021016.7	0.33783	-0.634076	0.231817	0.69132	0.180967	-0.367405	-0.156701	-0.311025	0.561621	-0.0739818	0.24976	-0.407161	0.151999
AC021188.4	-0.135192	-0.16633	-0.217646	-0.203963	-0.161656	-0.0418493	0.399863	-0.0773188	-0.114814	-0.0638571	-0.0991867	-0.0889928	-0.0335118
AC021224.1	-0.220102	-0.189148	-0.182434	-0.149529	-0.148609	-0.186396	-0.13942	-0.0866865	0.446214	-0.0922683	-0.0914289	0.102689	-0.0555504
AC021876.4	-0.255216	-0.223829	0.41932	0.184062	0.230197	-0.222445	-0.352604	-0.192586	-0.201831	-0.107141	-0.161479	0.268375	-0.138985
AC022007.5	-0.232663	-0.0097711	-0.341121	0.758447	-0.548344	-0.203951	0.662609	-0.19131	-0.127978	-0.176229	-0.108868	-0.182413	0.141452
AC022153.1	-0.277564	-0.254279	0.440616	0.246894	0.246686	-0.309779	-0.247781	0.0773446	-0.220818	-0.150238	0.0707166	-0.236921	-0.097716
AC022182.2	-0.4566	-0.526595	0.889707	0.0637357	0.188374	-0.374152	0.273104	-0.268445	0.337504	-0.176273	0.0599358	-0.326767	-0.106554
AC022182.3	0.17514	0.0325548	-0.52117	-0.0202457	-0.334947	-0.00356228	-0.378406	-0.100809	1.23435	-0.123919	-0.257378	-0.223706	-0.0794347
AC022210.2	-0.979715	-0.636219	0.95262	1.56084	0.958229	-0.860009	0.626758	-0.571355	-0.127673	0.428696	-0.653707	0.107499	-0.430822
AC022486.1	-0.223838	-0.136428	-0.170923	0.263178	-0.194509	-0.219598	-0.198866	0.356479	-0.0169746	-0.093049	-0.0494996	-0.124443	-0.0584674
AC023115.2	-0.130169	-0.154347	-0.20373	-0.168418	-0.205981	-0.147941	-0.151533	-0.0690158	0.111656	-0.0649459	0.327914	-0.0895314	-0.0496711
AC023449.2	-0.0763705	0.195856	-0.253685	-0.281511	-0.291742	-0.218311	-0.18714	0.650728	-0.13166	0.0359658	-0.149361	-0.125523	-0.0603634
AC024082.3	-0.188372	-0.177551	-0.177197	-0.150822	-0.141848	-0.176423	0.591354	-0.0779644	-0.116637	-0.0842323	-0.0880843	-0.136682	-0.0503269
AC024082.4	-0.142871	-0.310591	-0.396062	0.322266	-0.382214	-0.157704	1.2732	-0.192477	-0.151502	-0.119194	-0.166533	-0.159594	-0.139275
AC024560.2	0.0311344	-0.222638	-0.0283547	-0.362714	0.21665	-0.203041	-0.233961	-0.0506083	0.924696	-0.0356073	-0.131161	-0.39376	-0.0377528
AC024560.3	-0.379645	-0.310222	-0.0319307	-0.0964267	0.138869	-0.00685888	-0.0557308	-0.0107865	0.573636	-0.200705	-0.157769	0.176375	-0.121124
AC024592.9	0.600292	-0.190741	-0.288903	-0.245331	-0.0765971	-0.123161	-0.206635	-0.0479582	-0.0380092	0.0377248	-0.0144128	-0.136126	-0.0677517
AC025171.1	-0.509091	-0.0554326	-0.205461	-0.499781	-0.0483987	-0.204717	0.463976	-0.24422	-0.392852	-0.252845	1.40874	0.36908	-0.211976
AC025335.1	1.11078	0.00747652	-0.0481925	0.594323	0.329705	-0.536371	-0.612668	0.129042	-0.453106	-0.0263152	-0.177127	-0.14387	-0.244844
AC025750.5	-0.537526	-0.648061	1.36522	0.0106963	-0.00181529	-0.379552	0.52914	-0.0288948	0.498608	-0.432749	0.478897	0.169545	-0.615642
AC025750.7	-0.2868	-0.09644	-0.071045	0.872664	-0.0459294	-0.683357	0.0594932	-0.286376	-0.192461	0.996534	-0.141257	0.00237181	0.289837
AC026271.5	0.0984898	-0.405329	-0.0918992	-0.10907	0.640267	-0.359795	-0.234202	0.224744	-0.222453	-0.0596606	0.372046	-0.218882	-0.107271
AC026904.1	-0.0219794	-0.130919	-0.105366	-0.0258828	-0.118392	-0.171856	-0.111319	0.0217185	-0.103351	-0.0313596	-0.0639224	-0.0876694	-0.0406549
AC027612.1	0.45906	-0.233728	-0.298971	-0.143327	0.268596	-0.0625183	-0.254574	-0.053387	-0.204922	-0.0294361	-0.127023	-0.214757	0.172385
AC027612.3	0.0912648	-0.161739	-0.0999376	0.000852477	-0.114241	0.000695661	-0.114022	-0.0825756	-0.128654	-0.118837	-0.0412228	-0.0922768	-0.039045
AC027612.6	0.75697	0.210323	-0.0970329	-0.0703771	0.363437	-0.596813	0.123138	-0.285964	-0.464444	0.539938	-0.0929511	0.268492	-0.434714
AC034220.3	0.0571761	0.156019	0.186039	0.131286	0.371871	-0.107695	-0.0933722	-0.233226	-0.215232	-0.233812	-0.326732	0.0992275	-0.091357
AC034228.2	0.369781	-0.165102	-0.192606	-0.194194	-0.192333	0.0116345	-0.13593	-0.0809379	-0.101616	-0.0650341	-0.101731	-0.092905	-0.0555066
AC034243.1	-0.396884	-0.291922	0.13516	-0.335806	0.629262	-0.174609	0.774534	-0.115312	-0.271888	-0.1104	-0.198045	-0.268442	0.00298325
AC046143.3	-0.243362	-0.211075	-0.241247	-0.28577	0.704069	-0.202418	-0.246929	0.49478	-0.148916	-0.079982	-0.163747	-0.131717	-0.0918117
AC053503.12	1.09783	-0.173305	-0.368909	-0.373509	-0.417984	0.0760113	-0.269219	0.082449	-0.128487	-0.109968	-0.147246	0.347448	-0.167576
AC053503.4	-0.330394	-0.204361	-0.140368	0.0551748	-0.139516	0.278825	-0.260207	0.323843	-0.181659	0.0164344	-0.100231	-0.0589368	-0.0676452
AC053503.6	-0.251598	-0.282614	0.228243	-0.248693	-0.269706	-0.267654	0.212926	-0.166424	-0.175408	-0.0932031	-0.157549	0.00523156	0.610907
AC062017.1	-0.0923367	0.144747	0.373898	0.0634738	0.706763	-0.446044	-0.280697	0.479043	-0.385386	-0.186335	-0.0810273	-0.449853	-0.104625
AC062029.1	0.61526	-0.273972	-0.449509	-0.389484	0.677033	0.348238	-0.31345	0.00923577	-0.238649	0.00467628	-0.248395	-0.262083	-0.0848248
AC062032.1	-0.0184209	-0.0938735	-0.205043	-0.172024	-0.201482	-0.103884	-0.142917	0.192822	-0.0400764	-0.0670176	-0.0329228	-0.0861734	-0.0363798
AC064834.1	-0.17183	-0.142851	-0.234023	-0.218357	-0.163779	0.466438	-0.169546	-0.0552874	-0.0534206	-0.0593064	-0.0994346	-0.0855128	-0.0208531
AC064834.3	-0.25481	-0.2408	-0.238714	-0.176541	-0.159609	-0.242903	-0.162027	-0.0783206	1.12556	-0.0718569	-0.136433	-0.204583	-0.0636608
AC066692.3	0.278983	-0.336564	0.477193	0.408569	0.0912416	-0.156126	-0.36567	-0.169023	-0.234327	-0.19662	-0.159253	-0.214471	-0.0831689
AC068137.13	-0.197425	0.683705	0.124562	0.514366	-0.158768	-0.208782	-0.108353	-0.411741	0.268861	-0.17152	0.0560611	0.714279	-0.660664
AC068196.1	-0.156024	-0.0335411	-0.174746	-0.138365	-0.13718	-0.150421	-0.123771	-0.0697492	-0.122584	0.0292623	-0.0866687	0.222284	-0.0345108
AC068282.3	-0.34184	-0.286527	-0.539368	-0.426347	0.301863	0.753018	-0.126132	-0.131999	-0.276013	-0.10369	0.0135407	0.58474	0.136094
AC068287.1	-0.34865	-0.176327	-0.0253817	0.788438	0.0335019	-0.105142	-0.17927	0.335482	-0.487372	0.700195	-0.34493	-0.0655146	-0.264421
AC068499.10	0.447385	-0.3171	-0.414323	-0.231149	-0.246667	0.514358	-0.319531	-0.240117	1.02543	-0.250165	-0.126509	-0.376399	-0.0809182
AC068522.4	0.178444	0.670794	0.186036	0.484426	0.348749	-0.117683	0.48842	-0.849118	0.116853	-0.760309	-0.447985	0.783598	-0.340919
AC068657.2	0.322139	-0.261382	-0.269433	-0.144097	-0.168497	-0.165083	-0.188102	-0.130182	-0.165204	0.60682	-0.126609	-0.0751145	-0.0656201
AC068831.10	-0.249561	0.00795475	-0.259649	-0.24899	-0.286596	-0.15402	0.508862	-0.082786	-0.109229	-0.0855779	-0.0734802	0.228363	-0.0861058
AC068831.15	-0.325872	-0.270611	0.402772	0.317697	0.104909	0.0184661	-0.193577	0.18935	0.529657	-0.406446	0.203348	0.119155	-0.456921
AC068831.16	-0.211559	0.350189	-0.00844497	-0.159897	-0.188412	-0.1618	-0.14037	-0.0283246	-0.11274	-0.0919008	-0.0984596	-0.0950446	-0.057071
AC068831.6	-0.162376	-0.156385	0.439952	-0.136889	-0.134996	-0.137867	-0.122473	-0.08062	-0.124844	-0.0778494	-0.0870292	-0.151446	-0.0543964
AC069063.2	-0.16944	-0.0885279	-0.0146652	-0.132534	-0.0682399	-0.139544	-0.107515	0.0195191	-0.108601	0.020006	-0.069967	-0.0797857	-0.0457291
AC069154.4	-0.365175	-0.860276	0.347829	0.727499	0.476054	0.119234	0.299871	0.537103	0.312104	-0.502193	-0.452833	0.102047	0.535586
AC069213.4	-0.0626705	-0.0701028	0.186653	-0.259871	0.27819	0.00542466	-0.314475	-0.172071	0.579231	-0.155371	-0.225675	-0.250703	-0.121466
AC069363.1	1.21359	0.436119	-0.738907	-0.979041	0.030934	-0.107491	-0.207567	-0.0419691	-0.128432	0.399662	-0.436159	-0.329313	0.687458
AC069513.4	-0.16883	-0.0244893	0.555121	-0.411594	-0.345857	-0.326997	0.0147652	-0.0973325	-0.271075	0.540218	0.194922	-0.244141	-0.0193708
AC072052.7	-0.110592	-0.214414	0.763084	0.425759	0.781489	-0.682447	-0.679354	-0.130838	0.0886783	-0.198554	0.537868	0.0304518	-0.446869
AC073055.2	0.281459	-0.00456683	-0.211868	-0.200571	-0.152255	-0.132465	-0.175328	-0.0694971	-0.0990739	-0.0464446	-0.0734498	-0.0725367	-0.0380205
AC073063.10	-0.413234	-0.0954824	1.02673	0.260402	0.267519	-0.290357	-0.38104	0.235806	-0.425925	-0.307626	0.745887	-0.496217	-0.349587
AC073065.3	-0.174051	0.0994432	-0.21714	-0.139729	-0.153863	-0.199189	-0.150369	0.121049	-0.151511	0.422769	-0.118081	-0.169312	-0.0189931
AC073072.5	-0.0386982	0.168915	-0.166025	-0.126966	-0.118367	-0.151991	-0.121966	-0.0457787	-0.127659	-0.0467494	-0.0619012	-0.115393	-0.0290292
AC073072.7	0.20188	-0.025802	0.634278	0.536076	0.144584	-0.501341	0.0654671	-0.0565011	-0.0369056	0.092946	-0.206124	-0.0229866	0.29849
AC073115.7	-0.0184192	-0.0929782	-0.205031	-0.172054	-0.201487	-0.103889	-0.142853	0.192582	-0.0400989	-0.0670126	-0.0329056	-0.0861841	-0.0363749
AC073133.1	0.173859	-0.244553	-0.334895	-0.131227	0.823031	-0.274871	-0.157244	0.167279	-0.173773	-0.010236	-0.126474	-0.249135	-0.100153
AC073133.2	-0.328789	0.295518	0.252685	-0.383943	0.757389	-0.0825154	-0.338895	-0.186564	-0.239647	-0.140844	-0.266665	-0.296769	0.452608
AC073257.2	-0.196152	-0.168102	-0.182766	-0.183705	0.553587	-0.166082	-0.143276	-0.0887812	-0.106763	-0.0638111	-0.10146	-0.100532	-0.0513576
AC073264.10	0.123712	-0.940305	0.0987833	1.17402	0.557204	0.49035	-0.0161131	-0.253251	-0.663588	-0.24081	-0.561594	0.182463	0.400352
AC073264.6	0.509621	-0.145537	-0.215319	-0.203228	-0.158149	-0.14853	-0.17898	-0.0729705	-0.104846	-0.0604632	-0.0945694	-0.0824987	-0.0530388
AC073283.4	0.14529	0.0391087	-0.175527	-0.0688037	-0.0527603	-0.291856	-0.569629	0.204426	-0.0426215	-0.0104013	-0.115389	0.0970495	0.529654
AC073310.4	-0.12666	-0.100206	-0.169344	-0.132187	-0.13124	-0.109148	-0.128132	0.179664	-0.114194	0.00810533	-0.0269569	-0.0903777	-0.0465495
AC073325.2	-0.0756802	-0.0616693	-0.714429	-0.892881	0.273716	0.15301	0.725497	-0.261749	0.103366	0.0872239	0.201745	0.217609	0.188177
AC073342.12	-0.201501	-0.160478	-0.17979	-0.162289	0.470068	-0.100922	-0.144817	-0.0844286	-0.115175	-0.0874974	-0.0909839	-0.0926436	-0.0591484
AC073343.13	-0.19186	0.215231	-0.186411	-0.167052	-0.189598	-0.100307	-0.148682	-0.0712546	-0.117628	-0.0291209	-0.0979342	0.126963	-0.0436912
AC073410.1	-0.281556	-0.0556479	0.0535307	0.601517	0.00999442	-0.231795	-0.282234	-0.158941	-0.154206	-0.0848683	-0.160119	-0.125148	0.0124988
AC073464.4	-0.203548	-0.175063	0.151244	-0.191962	-0.203155	-0.1728	-0.14924	-0.0919766	-0.111199	-0.0696249	0.389448	-0.104007	-0.0580092
AC073465.1	-0.178036	-0.153543	-0.223398	0.507388	-0.160807	-0.14714	-0.163586	-0.076274	-0.119333	-0.0633646	-0.0997758	-0.0893262	-0.046634
AC073465.3	-0.266776	-0.370876	0.227039	0.331247	0.242261	-0.346132	-0.0986793	-0.164038	-0.0405979	-0.260624	0.95441	-0.381763	-0.180306
AC073551.1	-0.164295	-0.141865	-0.218567	-0.204351	-0.161355	-0.124023	0.23795	-0.0759321	-0.112518	-0.0604547	-0.101084	0.177355	-0.0503805
AC073641.2	-0.163401	-0.152014	0.245273	0.215006	-0.667231	0.430345	0.362596	0.355508	-0.47301	0.789507	-0.134432	-0.229679	-0.302656
AC073657.1	0.20228	-0.185877	-0.177737	-0.142103	-0.129295	-0.167307	-0.128577	0.0891553	-0.124887	0.0358021	-0.0996021	-0.110183	-0.0448651
AC073869.2	-0.193086	0.0485893	-0.16454	-0.11322	-0.122275	0.237345	-0.122813	-0.0792092	-0.152067	-0.0639744	-0.0919366	-0.117532	-0.0468302
AC073900.4	0.148439	-0.00832585	-0.177348	0.568337	-0.00365254	-0.110875	0.100476	-0.0432558	-0.282902	-0.0667652	0.096699	-0.292293	-0.0589591
AC074019.2	-0.226821	0.29068	0.202264	0.413577	0.697958	0.127373	-0.249092	-0.489451	-0.0335656	0.184285	-0.192361	-0.0803629	-0.218447
AC074117.10	-0.328916	0.162086	0.494119	-0.422627	0.0151707	-0.271862	-0.405213	-0.0980013	0.568796	-0.0336174	0.0750032	-0.233945	-0.142117
AC074117.13	-0.796969	0.603481	0.039341	0.356948	-0.0584795	-0.511457	0.80287	-0.259875	0.282118	0.193024	-0.0872083	-0.103388	-0.0609015
AC074121.4	-0.641489	0.0184803	0.903787	0.469569	0.322272	-0.708521	0.709039	-0.334784	0.264289	-0.113748	-0.503284	-0.238294	0.240726
AC074141.3	0.163657	-0.0333184	0.188952	0.459787	0.991557	-0.663572	-0.399441	-0.122335	-0.818615	-0.33018	0.226848	0.735843	-0.327912
AC074183.3	-0.0559498	-0.552179	1.19925	0.614453	-0.440981	0.403346	0.45477	0.237265	-0.595721	-0.383364	-0.505894	-0.24303	-0.117498
AC074212.5	-0.171916	0.71621	-0.0622213	0.453409	0.524174	-0.217767	0.510409	0.269183	-0.914824	0.0742449	-0.612557	0.388507	-0.512728
AC074212.6	0.0245321	-0.261645	-0.274758	-0.59544	1.11843	0.678487	0.0611188	-0.166647	-0.446975	-0.0947708	-0.311569	0.0275066	-0.0762907
AC074286.1	0.295704	-0.276739	0.35791	0.210309	-0.292158	-0.245868	0.0504474	-0.135238	-0.209083	-0.0761015	-0.159963	-0.124831	-0.097989
AC074289.1	0.90154	0.356402	0.0997866	-0.111503	-0.392341	-0.244683	-0.406993	-0.0021235	-0.268337	-0.0893561	0.0566311	-0.286376	-0.0821453
AC074290.1	-0.277638	-0.183662	-0.290958	-0.261617	-0.242477	-0.11282	1.11345	-0.114434	-0.147837	-0.0793904	0.036573	-0.141732	-0.0989559
AC074338.4	0.389035	-0.108403	-0.217008	-0.204491	-0.158151	-0.131541	-0.179153	-0.0410038	-0.0908695	-0.0639467	-0.0644768	-0.0833857	-0.052604
AC078883.3	-0.175584	-0.163415	-0.22452	0.500665	-0.159979	-0.147119	-0.163357	-0.0663456	-0.11759	-0.0562923	-0.0989796	-0.0888526	-0.0517102
AC078899.1	0.526762	-0.161708	-0.189993	-0.192665	-0.190597	-0.160949	-0.135732	-0.0786092	-0.105193	-0.0668984	-0.101106	-0.0939578	-0.0536363
AC079150.2	0.930293	1.03768	-0.449344	-0.216165	0.352252	0.453433	-0.162437	-0.048752	-0.387055	-0.0820485	-0.426568	-0.761829	-0.13592
AC079199.2	-0.0789353	-0.121328	-0.284565	-0.283381	-0.346173	-0.0676101	0.702866	0.20919	-0.137887	-0.107443	-0.100416	-0.141744	-0.0715528
AC079250.1	0.331553	1.14226	0.363575	0.530705	0.20698	-0.507143	0.296465	0.12277	0.105466	0.817492	-0.066349	0.360752	-0.364779
AC079305.10	-0.18862	0.425318	-0.171364	-0.136119	-0.124631	-0.166836	-0.121731	-0.0794002	-0.11871	-0.0742339	-0.0833032	-0.114157	-0.0322405
AC079305.5	0.00269021	-0.107649	-0.0616857	-0.124333	-0.120993	-0.109905	-0.10602	-0.0299405	-0.0503257	-0.0580203	-0.0745719	-0.0979521	-0.0516049
AC079354.3	-0.348484	-0.190229	0.821721	0.158702	-0.490671	-0.338259	-0.0251627	-0.112388	0.00196412	-0.153016	-0.223726	-0.264128	0.619595
AC079354.5	-0.155817	-0.167688	0.450916	-0.168167	-0.151779	-0.156943	-0.148916	-0.0847537	-0.106508	-0.0628255	-0.0964554	-0.0920442	-0.081887
AC079354.6	-0.187479	0.227424	0.228486	-0.0466627	-0.386409	0.0137365	0.0955422	-0.178004	-0.227361	-0.00387737	-0.108271	0.115027	-0.15566
AC079630.2	0.452623	-0.130995	-0.211659	-0.200183	-0.153054	-0.140053	-0.176333	-0.0673922	-0.105289	-0.0522945	-0.0857031	-0.0798126	-0.0436467
AC079630.4	-0.129629	-0.163715	-0.213092	-0.17835	-0.212147	-0.156735	-0.161707	0.00919142	-0.0989369	-0.0162956	-0.102572	-0.0942675	0.529002
AC079741.2	-0.346718	-0.135714	0.260742	-0.376152	-0.0738792	-0.16223	0.1645	-0.21769	0.508666	-0.183913	-0.221872	0.325682	-0.1429
AC079742.4	0.64036	0.171072	-0.152096	-0.354601	-0.540614	-0.454302	0.239364	0.0225214	0.338565	-0.0709602	-0.316635	0.841499	-0.300903
AC079767.3	-0.244784	0.129974	0.134048	0.213677	-0.362235	-0.441162	-0.0299633	0.132475	0.196575	0.346541	-0.00187442	-0.0162896	-0.199356
AC079767.4	0.102528	-0.207193	-0.0895831	-0.22003	-0.259886	-0.121066	-0.192693	-0.117766	-0.1415	-0.0555527	0.350177	-0.0726535	0.132636
AC079776.2	0.104101	-0.0621728	-0.148124	-0.0516971	-0.0916288	-0.15481	-0.110876	-0.0723492	-0.104561	-0.0501075	-0.0747224	-0.135383	-0.0385171
AC079776.4	-0.145369	-0.557467	0.840406	0.812162	0.272215	-0.0799022	0.791507	-0.329302	-0.296455	-0.346328	-0.458999	-0.82284	0.562722
AC079780.3	-0.441855	-0.258558	-0.293922	-0.211079	0.29754	-0.338436	0.746645	-0.0772717	-0.00973514	0.158075	-0.245532	0.236045	-0.160746
AC079807.1	-0.313432	-0.495467	-0.181297	0.446869	0.336439	-0.113381	-0.0440677	-0.272708	0.307157	0.230261	0.214	-0.466688	0.0676919
AC079807.2	-0.223848	-0.102151	-0.297955	-0.239256	-0.0588727	1.19935	-0.150688	-0.114591	-0.176355	-0.139048	-0.142736	-0.203833	-0.0908343
AC079834.1	0.0557311	0.0313097	-0.726952	0.105976	0.443855	0.495504	0.469079	-0.142161	0.0377962	0.238003	-0.205181	0.23933	-0.623145
AC079922.2	-0.74115	0.495006	-0.065092	0.57901	0.283403	0.342623	0.206838	0.571782	-0.750954	0.237202	-0.40809	-0.755627	0.301355
AC079922.3	0.608231	-0.157617	0.127924	-0.824595	0.462879	-0.48212	-0.246659	0.526749	0.00956784	0.601759	-0.273888	-0.217151	-0.273179
AC083843.1	-0.434764	-0.451113	-0.261508	-0.682859	0.0420397	-0.478686	-0.523672	0.447788	0.0274405	0.552106	0.620945	0.519578	0.39207
AC083843.4	-0.249557	-0.118956	0.470404	-0.067882	-0.0629943	-0.00479114	-0.218907	0.00785475	-0.166792	0.109243	-0.0639094	-0.121675	-0.133727
AC083855.5	0.517683	0.210255	-0.252456	-0.0805637	0.435244	-0.449411	-0.497464	0.606135	-0.276525	-0.0552869	-0.210207	0.0625239	-0.197507
AC083863.5	-0.856472	-0.601219	0.757481	1.08297	0.919754	-0.643594	0.621019	-0.475518	-0.218825	-0.248409	-0.584243	0.933622	-0.209952
AC083873.4	-0.368259	0.361021	0.460438	0.044243	-0.439466	0.0191039	-0.377405	-0.220841	0.356876	-0.14903	-0.130195	-0.0742182	-0.0466316
AC083875.2	0.0581207	0.6512	0.210447	0.0726231	0.124746	-0.0165821	0.67262	-0.46231	0.345882	-0.451884	-0.201644	-0.765043	-0.253639
AC083899.3	-0.196025	-0.313151	0.217152	-0.442343	0.550638	-0.438588	-0.178877	0.631131	0.14676	0.0497016	-0.145583	-0.136288	-0.206852
AC084219.4	-0.290852	0.34696	-0.296148	0.523884	-0.372361	-0.10817	-0.012863	-0.130044	-0.258338	-0.11604	0.410692	-0.220775	-0.0915996
AC084809.2	-0.0304981	0.436348	0.138188	-0.181695	-0.239124	-0.18595	-0.236821	-0.0990246	-0.138961	-0.0790377	-0.131796	-0.0798433	-0.0816317
AC084809.3	0.720301	-0.279526	-0.292949	-0.198654	-0.129375	-0.229838	-0.210689	-0.174619	-0.221142	-0.172106	-0.154174	0.560657	-0.0566474
AC087163.2	0.193079	0.040607	-0.363293	0.0333092	0.623244	-0.155801	-0.154123	0.00609556	-0.322714	-0.0119982	-0.0844324	-0.276513	-0.0348948
AC087430.1	-0.152355	0.0330612	-0.217183	0.23245	-0.219052	-0.149758	-0.155312	0.269998	-0.126419	-0.0753607	-0.122498	-0.127333	-0.0485487
AC087499.5	-0.429361	-0.0635143	-0.392977	-0.576284	0.677678	-0.359016	0.522191	0.169135	0.116317	0.113542	0.0219894	-0.294462	0.0708994
AC087650.1	-0.696836	-0.90378	0.683374	1.35963	0.630298	-0.485605	0.889563	0.171435	-0.681567	-0.52609	-0.130011	0.567449	-0.317131
AC090018.1	-0.164272	-0.141868	-0.21856	-0.204356	-0.161344	-0.123985	0.237935	-0.0759303	-0.112507	-0.0604282	-0.101063	0.177409	-0.0503758
AC090283.3	-0.162684	0.220825	-0.21025	-0.0122169	-0.138632	-0.123854	-0.125197	-0.0420546	-0.145517	-0.0416284	0.0414255	-0.0990924	-0.0404623
AC090286.2	-0.124915	-0.0692048	-0.155058	-0.098798	-0.0661781	-0.0521335	-0.0941743	0.0112833	-0.106701	-0.0241012	-0.0751505	-0.0788645	-0.0519921
AC090453.1	0.509107	-0.267685	-0.00836876	0.402581	-0.475332	-0.322223	-0.118708	-0.207373	-0.0723008	-0.133593	0.264815	-0.207492	-0.0090764
AC090498.1	0.111693	0.784544	0.830282	0.792643	0.609383	0.240263	0.363542	0.194142	0.083402	0.224755	0.0298031	0.416746	0.102231
AC090505.4	-0.195478	-0.143227	0.354695	-0.204229	-0.161286	-0.156803	-0.180537	-0.078401	-0.118851	-0.0669411	0.0917108	-0.0924186	-0.0559306
AC090587.5	-0.259038	-0.060116	-0.25107	-0.199465	0.409138	-0.21595	-0.186291	-0.0352671	0.0186219	-0.0776135	0.00777872	0.0605491	-0.0905111
AC090602.2	-0.233125	0.0809165	0.341624	0.59029	0.538135	0.131687	0.0774501	0.330984	0.494031	0.130482	-0.578392	0.364559	-0.729551
AC090616.2	-0.586667	0.164959	-0.309457	0.795989	-0.0224325	0.247024	0.237694	-0.430973	0.192943	-0.120995	-0.398682	-0.449981	0.629394
AC090804.1	-0.256869	-0.162788	-0.306905	0.247829	-0.303078	-0.253891	0.460504	-0.126314	0.469529	-0.0962733	-0.182129	-0.170237	-0.0906998
AC090954.5	-0.187788	-0.0982645	0.261857	-0.192583	-0.188409	-0.0751645	-0.128557	-0.0780466	-0.0843964	-0.0690191	-0.0135761	-0.0906508	-0.0507289
AC091133.1	-0.16541	-0.180983	-0.0968213	0.478951	-0.0165092	0.624452	-0.426211	-0.0867781	-0.294959	-0.15122	-0.0506539	-0.264675	0.0866593
AC091633.2	-0.400208	-0.279749	0.514259	1.17769	0.559756	-0.117018	-0.341215	-0.264591	-0.481194	-0.313665	0.259091	0.150856	-0.40902
AC091654.7	0.170683	0.00650265	0.175275	-0.356858	0.282664	0.123301	-0.490851	-0.210301	0.188048	0.0540869	-0.153313	-0.0599068	-0.12025
AC091729.9	-0.470544	0.981173	0.920221	0.860106	0.323045	-0.654633	-0.175396	-0.486594	0.0903401	0.146602	-0.208222	-0.294265	-0.55636
AC092066.1	0.47025	-0.0174044	0.423865	0.138907	0.776886	-0.381667	-0.208172	0.481754	-0.557196	-0.361934	-0.21917	0.115341	-0.499375
AC092066.6	-0.450138	-0.345335	-0.00288786	1.07345	-0.336871	-0.368584	0.281664	-0.188448	0.412266	-0.120638	-0.157592	-0.219144	-0.123781
AC092106.1	-0.168809	-0.0732314	0.227332	-0.182732	-0.195215	-0.0441308	-0.228809	-0.0682438	-0.0551103	-0.0684676	0.000183027	-0.0299117	-0.0592651
AC092106.2	-0.45295	-0.404989	-0.252	1.35076	0.351745	-0.212923	0.559332	-0.148465	-0.280208	-0.264898	-0.283578	-0.373706	-0.111115
AC092155.1	-0.00609955	0.631712	-0.135145	0.136803	0.126498	-0.332862	-0.0687132	0.428875	0.642164	-0.554662	-0.430938	-0.191268	0.357188
AC092162.2	0.27086	-0.163429	-0.170191	-0.105656	-0.122905	-0.168156	-0.118828	-0.0835713	-0.086495	-0.0266159	-0.026251	-0.128996	-0.0464124
AC092171.2	-0.116602	-0.181494	-0.22533	0.333732	-0.288501	0.00767601	-0.203209	0.210935	-0.135647	-0.0770925	-0.118942	-0.0746279	-0.0844382
AC092171.4	-0.217129	0.00473017	-0.34714	0.77384	-0.243701	0.606073	0.0614518	0.323786	-0.347063	-0.11541	-0.351	-0.0906393	-0.304979
AC092569.2	-0.387847	-0.245684	-0.408016	1.33692	1.23167	-0.0628	-0.538261	-0.119159	-0.292474	-0.273722	-0.265154	-0.147581	-0.184323
AC092570.3	-0.818807	-0.133003	0.823447	0.914161	-0.294579	-0.0172511	0.206909	-0.323297	-0.527642	-0.353618	-0.39536	0.834284	0.275195
AC092573.2	-0.271208	-0.252671	-0.0864615	-0.324229	0.951493	-0.0932851	-0.23342	-0.13298	-0.0449044	-0.0305378	-0.103783	-0.157499	-0.0165171
AC092578.1	0.0213159	-0.155712	-0.169311	-0.126874	-0.122427	-0.0591913	0.000507157	-0.00858202	-0.129075	-0.0109009	-0.101841	-0.109673	-0.00786094
AC092580.4	-0.580799	-0.0905697	-0.52035	-0.932157	-0.226138	0.171875	-0.486147	0.980436	2.14836	0.0793976	-0.0705295	-0.509876	-0.129908
AC092610.12	-0.553613	-0.635869	0.643433	0.7924	0.586508	0.44643	0.755953	-0.044943	-0.396239	0.0274584	-0.943494	-0.682714	0.642471
AC092620.2	-0.263249	-0.189319	-0.229055	-0.0536942	-0.146355	-0.225426	-0.14728	-0.0321855	0.671032	0.0883385	-0.158388	-0.169273	-0.0470531
AC092641.2	-0.0505993	-0.833743	0.584123	0.759882	-0.383695	-0.200918	-0.729793	0.00938045	0.013911	-0.120565	0.780149	0.449643	-0.170932
AC092642.1	-0.465921	-0.39702	-0.130208	-0.283929	-0.429502	0.20729	0.920538	-0.328111	0.529015	-0.0701177	-0.40814	0.537465	0.0100663
AC092651.1	-0.12675	-0.145262	-0.234539	-0.168063	-0.162549	-0.188399	0.261213	0.00635985	-0.0243313	-0.0518857	0.238005	-0.249025	-0.0472487
AC092652.1	-0.210827	-0.18875	-0.178513	-0.142699	-0.130761	-0.00934029	-0.131206	-0.0612276	0.133422	-0.0567944	0.143704	-0.121955	-0.0237167
AC092664.1	-0.322509	-0.226062	0.2006	0.245492	0.205767	-0.298091	0.367382	-0.147454	-0.146601	-0.165879	-0.210525	-0.174119	-0.114393
AC092667.2	-0.318764	0.146087	-0.215161	0.415184	0.370322	-0.268639	-0.20943	-0.12784	-0.0325897	-0.113089	-0.17565	-0.169675	-0.0724458
AC092675.3	-0.18621	-0.13803	-0.137228	0.426873	-0.194751	-0.152704	-0.14884	-0.101227	-0.107323	-0.066728	-0.0845785	-0.0589857	-0.0677497
AC092687.5	-0.157196	0.00865319	-0.178277	0.19601	-0.19107	-0.154077	-0.135682	-0.0466388	-0.0749765	-0.0592419	-0.065363	-0.0809646	-0.0506264
AC092798.2	-0.098843	-0.564495	0.64739	0.747829	0.545907	-0.0642428	0.273805	0.282403	-0.110699	0.701197	-0.462502	-0.402124	-0.611451
AC092835.2	0.155539	0.245456	-0.219151	-0.186814	-0.211889	-0.105367	-0.175273	-0.0913976	-0.0769395	0.0387182	-0.105012	-0.113967	-0.0504049
AC092933.3	0.189211	-0.729813	0.0930725	0.762049	0.384128	-0.176287	0.104034	-0.65847	0.207507	0.231191	0.377265	0.0352221	-0.0356844
AC093106.4	-0.184307	-0.517626	0.275488	0.586653	0.111444	0.052843	0.430007	-0.42334	-0.102226	0.828575	-0.00637018	0.325556	-0.25126
AC093106.6	-0.360901	-0.48676	0.920698	0.628418	0.228307	-0.26092	0.180247	0.450845	-0.153153	-0.258172	0.846623	-0.9846	-0.231114
AC093107.7	-0.748597	-0.258128	0.252519	0.910975	0.418788	-0.0766612	-0.45864	0.577301	-0.708033	-0.261008	0.14315	0.357374	0.124657
AC093110.3	-0.0195564	-0.0255718	-0.245584	-0.185506	0.0826829	-0.0736273	-0.174731	0.0944391	0.00426849	-0.0822936	-0.0847891	-0.124052	-0.0448584
AC093142.2	0.0588284	-0.475184	0.4906	0.592646	0.485299	0.339646	0.438854	0.14217	-1.26207	-0.441585	-0.512718	0.566402	0.159062
AC093162.3	-0.149023	0.115101	-0.163394	-0.131858	-0.129986	-0.177411	-0.117826	0.10385	-0.122288	-0.00138981	-0.0782652	-0.0829427	-0.0497021
AC093166.4	-0.325737	-0.0172799	0.705487	-0.142425	-0.663997	0.0878734	0.150135	0.0684926	-0.259134	0.195824	-0.0427919	-0.0802213	0.0473978
AC093323.3	0.349429	-1.05854	0.927303	0.372284	0.249331	0.477938	0.511903	-0.378176	-0.466155	-0.441866	0.0548858	0.262729	-0.116392
AC093375.1	-0.294181	-0.259099	0.400342	-0.248644	0.779659	-0.246236	-0.236912	-0.156799	-0.183167	-0.124567	-0.0772561	-0.134172	-0.111308
AC093388.3	-0.172353	-0.259134	-0.402639	-0.239058	0.0370212	-0.0329195	0.434078	0.231495	-0.300679	0.197659	-0.262628	0.0267262	0.235046
AC093390.1	-0.091154	-0.126262	-0.0963202	0.0424117	-0.119839	0.00440143	-0.117274	-0.0851399	-0.121801	-0.0648397	-0.0653924	-0.0973334	-0.0507455
AC093495.4	-0.216213	0.0915097	-0.215982	-0.231701	0.428051	-0.202485	-0.19494	-0.125975	-0.131914	-0.0753676	-0.134196	-0.119645	0.226641
AC093585.6	-0.077911	-0.202453	-0.248497	-0.218085	0.27457	-0.0847669	-0.204059	-0.123175	-0.141401	-0.0154962	0.10859	-0.110488	0.142901
AC093616.4	0.219409	-0.275464	-0.274843	-0.375124	-0.502444	0.312631	-0.225946	-0.078742	0.236332	0.18942	0.447644	-0.247705	-0.0437962
AC093627.10	-0.56867	-0.0820996	-0.366515	-0.174763	-0.0712544	0.50711	0.0791838	-0.327193	0.317615	-0.100854	0.599214	0.396346	-0.302976
AC093627.9	-0.0507433	0.00935263	-0.474684	0.355963	0.106613	-0.334447	0.448538	-0.203592	-0.286858	-0.0524436	-0.165518	-0.290315	0.435626
AC093642.1	-0.287845	-0.177234	-0.113514	-0.026816	0.188267	-0.645247	0.729138	0.337516	-0.51818	-0.198625	0.0877589	0.606413	-0.189211
AC093642.3	-0.43729	0.355577	-0.293925	0.728426	-0.45559	-0.431925	-0.762972	-0.230992	-0.0720323	-0.203955	-0.125898	1.64824	0.150084
AC093642.4	-0.303342	0.289306	0.353546	-0.233554	0.286942	-0.263511	-0.225586	-0.0851875	-0.165446	-0.127154	-0.149487	-0.0449343	-0.1042
AC093642.5	-0.108483	0.0410578	0.276778	-0.180416	-0.247591	-0.0719191	-0.013939	-0.112453	-0.101819	0.0645249	-0.112238	-0.155001	-0.0417746
AC093673.5	-0.0868549	0.661491	-0.28441	-0.305793	-0.498628	0.47713	1.04674	0.36444	0.264602	0.160396	-0.593358	-0.669659	-0.371838
AC093698.1	-0.861533	-1.05031	0.616339	0.402089	0.575385	0.396092	0.349399	0.111594	-0.231869	0.500157	-0.154703	0.29825	-0.219578
AC093702.1	0.331951	-0.025624	-0.251505	-0.0446876	-0.161846	-0.133428	-0.177531	-0.0385871	-0.0553226	-0.0616756	-0.0509516	-0.128846	-0.0102814
AC093716.1	-0.573641	-0.0846608	0.194173	-0.211327	0.568099	0.322243	-0.0996332	-0.0276433	-0.158245	-0.268661	0.231629	0.622963	-0.442732
AC093724.2	0.0106428	-0.230638	-0.285129	-0.230243	-0.29352	0.138422	-0.22896	0.864043	-0.167988	-0.0699582	-0.136081	-0.181935	-0.00696061
AC093818.1	-0.086209	-0.122645	-0.060215	-0.153373	-0.189486	0.192463	-0.158953	0.0575416	0.00259465	-0.0958583	-0.0506722	-0.1642	-0.0424832
AC093838.4	-0.313299	0.549285	0.128939	-0.0209802	-0.394077	0.585934	0.0505833	-0.204178	-0.30866	-0.133895	0.545327	0.163252	0.141413
AC093850.1	-0.31142	-0.78333	0.611118	0.656656	0.904907	0.463269	0.357618	-0.738114	-0.469634	-0.486583	0.274713	-0.894499	0.880102
AC093901.1	-0.225723	-0.21967	0.363599	-0.191292	-0.184491	-0.213493	-0.186357	-0.103106	-0.150356	-0.0708744	-0.12337	0.52126	-0.0954622
AC094019.4	-0.115807	-0.133579	-0.285634	-0.28963	0.399234	-0.128117	0.257689	-0.0872021	-0.1394	-0.0794244	-0.130838	-0.10378	-0.062814
AC096574.4	-0.121806	0.319545	-0.214735	-0.192831	-0.201699	-0.196418	-0.170675	-0.0755257	-0.00417366	0.200957	-0.135077	-0.136615	0.0797591
AC096649.1	-0.775162	-0.290649	-0.0876305	0.784263	0.837389	0.00607855	0.400583	0.235643	0.401384	0.141306	-0.143364	-0.617381	-0.35213
AC096664.1	0.0420945	0.511458	0.625138	0.50756	0.446	-0.00989697	-0.149315	-0.580988	0.174528	0.566489	-0.21302	-0.193824	-0.30917
AC096670.3	-0.144296	-0.129982	0.244899	-0.167135	-0.0572236	-0.0897704	-0.150549	-0.0920624	-0.106852	-0.0656614	-0.0987378	-0.08879	-0.059184
AC096775.2	-0.186551	-0.145297	0.322147	0.192727	-0.023651	-0.19481	0.325632	-0.216438	0.0200773	-0.354751	-0.185169	0.124516	0.392908
AC097359.2	0.23712	0.0284219	0.827683	0.394768	-0.425326	-0.0245902	-0.445966	-0.273207	0.247652	0.0846178	-0.226806	-0.314343	-0.149124
AC097374.2	-0.308866	-0.44154	-0.418045	1.45163	-0.251182	0.289258	-0.115368	-0.0491536	0.440149	-0.206421	-0.298356	-0.317705	-0.203948
AC097468.4	-0.624673	-0.395548	-0.486243	0.973991	1.05213	-0.439405	-0.240703	-0.363655	-0.290744	-0.153154	0.205328	0.574058	-0.166336
AC097523.1	-0.918008	-0.594481	0.329215	0.667271	1.00298	0.716725	0.409496	-0.0184426	-0.399673	-0.671258	-0.304394	0.535255	-0.0685455
AC097662.2	-0.194613	-0.167788	0.425832	-0.267263	-0.262384	-0.0977183	-0.22065	-0.0506992	-0.0549788	-0.114681	-0.0636344	0.34855	-0.0668886
AC097713.4	-0.187504	-0.153558	-0.169527	-0.0972541	-0.186055	-0.133642	-0.135016	-0.0886993	-0.117156	0.132828	0.279987	-0.0972525	-0.0410377
AC097713.5	-0.483524	-0.0539088	0.142441	0.238542	0.73985	-0.419718	-0.885747	-0.187147	-0.105678	-0.00583797	0.248249	0.435145	0.440001
AC097724.3	-0.323135	-0.1801	1.14058	0.188389	-0.782329	-0.303729	0.611943	0.0260164	-0.374319	-0.131505	0.245302	-0.416802	-0.0309426
AC098614.1	0.566233	-0.0058968	-0.227475	0.167724	0.381284	0.0265211	-0.403929	-0.0853767	0.113974	-0.205611	0.313702	-0.366518	0.247827
AC098614.2	0.00384316	-0.802523	-0.144759	-0.528803	0.137087	0.938924	0.335023	0.35148	0.426304	0.297658	-0.33719	-0.289682	0.579267
AC098820.3	-0.188931	-0.168841	0.546898	-0.166486	-0.195851	-0.156647	-0.14903	-0.101817	-0.107591	-0.0655827	-0.096403	-0.0908473	-0.0850584
AC098820.4	-0.187215	0.076608	-0.132999	-0.141128	-0.169924	-0.0779508	-0.138622	-0.0112445	-0.000985503	-0.0569677	-0.071802	-0.0738943	-0.0239493
AC098823.3	-0.15593	-0.12804	0.391006	-0.164721	-0.185022	-0.162934	-0.145203	-0.0898634	-0.119673	-0.0903325	-0.00333763	-0.0947948	-0.0611722
AC098824.6	0.0298809	-0.0887847	-0.171253	-0.131091	-0.130565	-0.170896	0.2332	-0.0855796	-0.120132	-0.0652252	-0.0854842	-0.148084	-0.0572631
AC098828.3	0.0101679	-0.717825	0.400592	0.838831	0.511164	-0.962727	0.436697	0.541933	0.190694	0.114604	-0.0317081	-0.178701	-0.348375
AC099535.4	-0.44869	-0.666822	-0.113342	-0.186218	-0.10065	-0.522365	0.816297	0.684991	0.0773022	-0.270973	0.543312	0.718678	-0.366461
AC099552.4	-0.126866	-0.109106	-0.173368	-0.134163	-0.122012	-0.154847	-0.121669	0.0300316	-0.0504496	0.09933	-0.0927824	-0.0898068	0.0717405
AC100830.4	-0.221138	-0.132139	-0.332767	0.316309	-0.288347	0.196866	0.221446	-0.135381	-0.174202	-0.101116	-0.0975795	0.132538	-0.0834004
AC103564.6	-0.263876	-0.10709	-0.0925484	0.302401	0.408028	0.0487223	-0.0625738	-0.118034	-0.209874	-0.102458	-0.189952	-0.20962	-0.122774
AC104076.2	-0.393239	-0.111364	-0.00742002	0.388311	0.252671	-0.469362	0.22801	0.0684555	-0.26349	-0.240971	0.531889	1.13855	-0.674145
AC104135.2	0.285718	-0.156997	-0.170908	-0.162897	-0.183141	0.00219474	-0.134664	-0.0800834	-0.103833	-0.0689711	-0.0953467	-0.0896879	-0.0426358
AC104297.1	-0.20336	-0.184808	-0.188974	-0.137957	-0.131922	-0.178702	-0.125281	-0.0851228	0.607979	-0.0755711	-0.113519	-0.124038	-0.0514194
AC104306.1	-0.35307	-0.758461	0.11043	0.952002	0.819487	0.177374	0.337644	0.669103	0.184721	-0.162695	-0.591183	-0.0643276	-0.534163
AC104308.2	-0.05539	-0.204579	-0.326561	0.277661	-0.255444	-0.0147211	-0.181582	-0.0846209	0.689245	-0.0688103	-0.0840712	-0.252842	-0.0577665
AC104389.32	-0.251816	-0.225248	0.360959	0.110103	-0.286869	-0.185661	-0.202062	-0.127215	-0.139016	-0.083698	0.272578	-0.0490165	-0.099461
AC104532.4	-0.258675	-0.251447	-0.232806	-0.176566	-0.178574	-0.15383	-0.172708	-0.0957605	0.849963	-0.0766818	0.0894985	-0.197903	-0.0354396
AC104634.3	0.152238	0.793574	-0.653671	0.661811	-0.592079	0.457357	-0.408193	-0.258121	-0.30346	0.163174	0.424575	-0.223636	-0.305073
AC104651.2	-0.254198	0.0905201	0.260788	-0.29591	-0.318623	-0.254878	0.735828	-0.153927	-0.126896	-0.0758156	-0.0671651	-0.150073	-0.101147
AC104653.1	-0.0772273	-0.239181	0.201476	-0.267169	0.0144366	0.120545	0.18521	-0.166194	-0.189383	0.0984726	-0.077682	-0.194173	-0.113156
AC104655.3	-0.00689019	-0.114637	-0.204366	-0.163945	0.0828028	-0.0347253	-0.144203	-0.0924972	-0.0666825	-0.0642123	-0.0894942	-0.0562741	-0.0574699
AC104667.3	-0.140122	-0.474026	1.64082	0.1177	0.00933726	-0.0934238	-0.485912	-0.236389	-0.524421	-0.190137	0.281361	0.181818	-0.310295
AC104698.2	-0.187887	-0.0929255	-0.182521	0.429236	-0.19494	-0.155074	-0.141279	-0.0835395	-0.0661003	-0.0670449	-0.10029	-0.0986661	-0.0536914
AC104699.1	-0.0319844	-0.0821037	-0.17112	-0.129348	-0.121736	-0.0133139	-0.113791	-0.0508621	-0.0177641	-0.0511678	-0.00782414	-0.149661	-0.0497643
AC104820.2	-0.229415	-0.235745	-0.271183	-0.203466	-0.237828	-0.086749	-0.190515	-0.139615	0.0201038	-0.0909761	0.396947	0.358415	0.0149691
AC104843.3	-0.976249	-0.785269	0.686056	1.05582	0.594057	0.505863	0.729642	-0.517535	0.586193	0.0961128	-0.300161	0.288004	-0.57951
AC104843.4	-0.406088	-0.308821	0.213294	-0.486386	0.255508	-0.323047	0.858843	-0.173298	-0.208934	-0.0556009	-0.204944	0.336227	-0.196777
AC104978.1	-0.707354	-0.262844	0.0111679	0.524073	0.778039	0.254228	0.292609	0.247652	-0.701598	-0.13373	0.537848	-0.421098	-0.135484
AC105052.1	-0.359351	0.0201203	-0.152426	-0.270794	0.394538	-0.107146	-0.263336	0.105586	0.165165	-0.143418	-0.00706739	-0.0949923	-0.0765216
AC105342.1	0.104091	-0.06214	-0.148171	-0.0517577	-0.0916324	-0.154839	-0.110893	-0.0723603	-0.104576	-0.0501328	-0.0747272	-0.135392	-0.0385219
AC105398.3	-0.153457	-0.269618	-0.272953	-0.339341	-0.382407	-0.174335	-0.239807	1.36598	-0.00707251	-0.000965778	-0.175761	-0.169984	-0.0718629
AC105399.2	0.178738	0.54302	0.156066	0.629003	0.0475654	-0.158606	0.0406901	0.390443	-0.481593	-0.412366	-0.308259	0.258921	-0.141521
AC105402.2	-0.240783	-0.205027	0.40392	-0.130155	0.536813	0.119855	-0.180286	-0.138047	-0.182025	-0.132726	-0.115694	-0.172442	-0.234405
AC105760.2	0.338348	-0.20488	-0.23007	-0.18526	-0.213155	-0.15519	-0.161743	0.235113	-0.0207847	0.0122153	-0.0579255	-0.148198	-0.0555984
AC106782.20	0.0140521	-0.222376	-0.00406168	-0.251756	-0.206174	-0.118086	-0.237539	-0.0277394	0.320598	-0.0247292	-0.108251	0.146054	-0.0636895
AC106801.1	-0.162303	0.131096	-0.165786	-0.130783	-0.137755	-0.066825	-0.123491	-0.0628357	-0.0128262	-0.0450028	-0.0833268	-0.103106	-0.0275072
AC107081.5	-0.605323	-0.137199	0.248896	-0.0378887	0.26471	0.12466	0.404584	0.388591	-0.0893148	-0.18614	0.284669	0.285384	0.037073
AC107083.1	-0.384217	-0.224144	-0.130725	-0.402354	0.246218	-0.326202	0.664371	-0.172645	0.685206	-0.133544	-0.0996131	-0.242681	-0.101021
AC107983.4	-0.680783	1.01369	0.722949	0.691944	0.705899	-0.437256	0.0242403	-0.389656	-0.283157	-0.643352	-0.344233	0.757934	-0.668002
AC108039.1	-0.331718	-0.468562	0.0147319	0.267843	1.34419	-0.00215898	-0.113655	-0.313716	0.157756	-0.184591	-0.290824	-0.266176	-0.190348
AC108059.1	-0.457118	-0.339305	0.284206	0.33029	-0.508784	-0.351411	0.357061	-0.210119	-0.100011	-0.108176	0.318904	0.525882	-0.2017
AC108059.2	-0.165008	0.00255643	0.0829278	0.301083	0.550178	0.582055	-0.203252	-0.13784	-0.214621	-0.301415	-0.0282715	-0.443086	-0.255452
AC108142.1	0.226398	-0.0386578	-0.176571	-0.0893258	-0.194396	-0.160876	-0.135623	-0.0786414	-0.0790168	-0.0586425	-0.093514	-0.0657043	-0.0474336
AC108479.2	-0.343761	-0.145133	0.492865	-0.332974	-0.0632884	-0.149235	0.0385719	-0.170688	-0.183706	-0.152261	0.21027	0.354562	-0.0937875
AC108488.4	-0.145449	-0.126739	-0.207026	-0.1289	-0.194224	-0.189148	0.285725	-0.091125	-0.0448915	-0.0812025	0.220774	0.00439599	-0.0641521
AC108676.1	-0.217627	-0.179164	-0.347372	-0.122774	-0.201107	0.189213	0.539603	-0.0816004	-0.21122	-0.0821527	0.304944	-0.220332	-0.0875648
AC109333.10	-0.376276	0.630075	-0.122641	-0.31453	-0.429976	-0.31604	0.107147	-0.229333	-0.427919	-0.0653591	-0.274186	0.982262	0.329782
AC109638.1	-0.0134599	-0.0644962	-0.184217	-0.137044	-0.138061	-0.139695	-0.131044	0.0684119	-0.117331	0.0160064	0.0236325	-0.156166	-0.015344
AC109642.1	1.1094	-0.414051	-0.267439	-0.33771	-0.390402	-0.16722	-0.299023	-0.189654	-0.372153	-0.218	0.436549	0.808705	-0.148965
AC109815.2	-0.334881	-0.155843	0.108394	-0.390242	-0.314188	-0.27433	0.583403	-0.129721	-0.207696	-0.109487	-0.141772	0.738352	-0.0925554
AC109826.1	-0.501279	-0.403416	-0.249564	0.230571	-0.321875	-0.207141	0.22304	-0.279496	0.849278	0.625629	-0.146696	-0.220823	-0.123641
AC109829.1	-0.15582	-0.167682	0.45093	-0.168168	-0.151768	-0.156924	-0.148913	-0.0847743	-0.106498	-0.0628113	-0.0964545	-0.0920369	-0.0819043
AC110615.1	-0.117734	-0.238581	-0.190565	-0.626851	-0.238611	-0.132976	0.377068	0.121266	1.0199	0.0734147	-0.0914635	0.390048	-0.252274
AC111155.1	-0.126482	-0.0694543	-0.575892	0.280729	0.175722	-0.132042	-0.230324	-0.239976	0.184422	-0.254805	-0.270341	0.923622	0.283884
AC111200.2	0.0222597	-0.552151	-0.48349	0.344027	0.146262	0.36777	-0.157518	0.179643	0.0691239	-0.103902	-0.192021	0.59123	-0.400364
AC111200.7	-0.16361	-0.126941	-0.148786	-0.142809	0.208842	-0.118799	-0.121384	-0.0620701	-0.106476	-0.0607246	-0.0267086	-0.0794482	-0.0470668
AC113167.1	-0.192217	-0.171602	-0.186364	0.391562	-0.198283	-0.169347	-0.145184	-0.0460867	-0.107003	-0.067231	0.0586781	-0.102224	-0.0573237
AC113189.5	-0.444101	0.313021	-0.102732	-0.736652	-0.366887	-0.245359	0.00188023	-0.268841	1.37043	-0.221504	-0.0344794	0.344004	0.776491
AC113404.1	0.965596	-0.62845	0.413193	0.0460671	0.119698	1.04352	-0.5051	0.0420174	0.277358	0.474949	-0.454212	-0.507945	-0.417365
AC113618.2	-0.100097	0.0193431	-0.119995	-0.306019	-0.428813	-0.187127	1.09532	-0.133056	-0.0278629	-0.142033	-0.177554	0.099814	-0.138811
AC114271.2	-0.392342	-0.317633	-0.397972	-0.695149	-0.129913	0.509201	-0.710868	0.709208	1.11346	-0.0499596	-0.221149	0.00931859	0.386464
AC114730.3	-0.167676	-0.233413	-0.216888	-0.210237	0.452389	0.307285	-0.169763	-0.119241	-0.149625	-0.0896463	-0.0714354	-0.132134	-0.0682932
AC114737.3	-0.174536	-0.0107712	-0.285861	-0.209011	-0.243895	-0.0620453	0.386377	-0.0907609	-0.0430102	-0.0745146	0.0341021	-0.0372758	-0.0893324
AC114755.2	-0.335134	-0.327162	-0.0440443	0.265439	-0.00724002	-0.447889	-0.175282	-0.267609	0.682942	0.337676	-0.252711	-0.304843	0.48122
AC114755.4	-0.299668	-0.23038	0.0309036	0.194634	0.420396	-0.127245	-0.220379	-0.124499	-0.108366	-0.105699	0.0724611	-0.169899	-0.107344
AC114755.5	-0.540911	-0.0489843	-0.131684	0.738366	-0.37585	-0.467444	-0.157612	-0.0656573	-0.084218	-0.20074	0.617264	0.536275	-0.141173
AC114776.1	-0.55056	-0.532812	0.673565	0.793232	0.29258	0.380155	0.0624626	0.833502	-0.295489	-0.0620129	-0.2453	-0.479618	-0.218364
AC114776.3	-0.277787	-0.222877	0.0850508	-0.252973	-0.286042	-0.211278	-0.200797	-0.0534054	-0.150679	-0.0873098	0.324627	0.515259	-0.068434
AC114803.3	-0.156506	-0.131728	-0.194531	-0.166336	0.379126	-0.114084	-0.148412	-0.0823287	-0.107781	-0.0643036	-0.0969389	-0.0909592	-0.04226
AC114814.4	-0.220213	-0.170531	-0.190752	-0.172891	-0.194516	-0.16664	-0.154214	-0.0930124	-0.0742785	0.063944	-0.0912114	0.51543	-0.0505562
AC115617.2	-0.22088	-0.173433	-0.188623	-0.171108	-0.192656	-0.169126	-0.152931	-0.0802989	0.46656	0.0568902	-0.0768341	-0.0947709	-0.00323879
AC116366.6	-0.25773	-0.228135	0.0315973	-0.225935	-0.225014	0.0540435	-0.163652	-0.11444	0.455369	-0.112694	-0.115051	0.0721079	-0.0327656
AC116614.1	-0.611326	0.32855	-0.246086	-0.391921	1.15646	-0.151497	0.517028	0.0635353	-0.358106	-0.0938859	0.33465	-0.412281	-0.353911
AC124789.1	-0.224867	0.331574	-0.336155	-0.257286	-0.292043	-0.120319	-0.255844	0.225255	-0.00349186	0.0923055	0.282961	-0.249201	0.129255
AC124944.3	-0.234061	-0.116198	0.419241	-0.18277	-0.168276	-0.0240274	-0.00767953	-0.103768	-0.0968646	-0.0492653	-0.104048	-0.12406	-0.0907946
AC125232.1	-0.239735	0.302996	-0.263396	-0.236425	-0.284119	0.361406	-0.194305	0.00646181	-0.0108753	-0.0451925	-0.125831	-0.117576	-0.0566517
AC125238.3	0.33338	-0.130866	-0.157375	-0.155726	-0.1825	-0.148218	-0.135799	-0.082188	-0.0994703	-0.042794	-0.0702592	-0.0811273	-0.053234
AC127391.3	-0.172071	-0.167443	-0.183308	-0.182969	-0.196935	0.0458274	0.176667	-0.0827716	0.0457321	-0.0615235	-0.100171	-0.0985629	-0.0090839
AC129492.1	-0.154769	0.0884844	-0.156476	0.0297334	-0.123757	-0.157495	-0.117667	-0.0728257	-0.116864	-0.0298079	-0.0697425	-0.0883001	-0.0158622
AC129778.2	-0.194575	-0.143983	-0.181242	-0.162099	0.409626	-0.162818	-0.142257	-0.0869749	-0.118289	0.0253027	-0.0964357	-0.0933171	-0.0594577
AC130689.5	-0.121553	-0.162455	0.396457	-0.209835	-0.160874	-0.118026	-0.16403	-0.0757515	-0.115562	-0.0624684	-0.0852748	-0.0866774	-0.0487638
AC131056.3	0.273274	-0.328716	0.415753	-0.190708	-0.305025	-0.281296	-0.133529	0.0551098	-0.175462	-0.0916788	-0.172668	0.488962	-0.117996
AC131097.4	-0.44465	-0.0281317	0.722715	-0.0317828	0.0553376	-0.533017	0.100789	-0.455528	-0.128876	-0.157267	-0.163914	1.20503	-0.283012
AC132008.1	-0.117857	-0.0163537	-0.161898	-0.357492	0.778331	-0.0390387	-0.263558	0.011591	-0.119203	-0.0646596	-0.0973514	-0.119857	-0.0699301
AC133644.2	-0.149625	-0.505022	-0.480292	-0.676908	-0.803955	-0.466093	0.0579906	-0.108673	1.70369	0.69686	0.41876	-0.41041	0.372023
AC133965.1	-0.095259	-0.154335	-0.52238	0.11021	0.0697817	-0.0844329	0.737027	-0.0202528	-0.328102	-0.176563	-0.317917	0.19022	0.201491
AC135048.13	-0.220222	-0.213461	1.01135	-0.182615	-0.207804	-0.194776	-0.176312	-0.131199	-0.141986	-0.0945669	-0.116742	-0.171111	-0.0992483
AC135050.5	-0.194198	-0.169701	-0.194868	-0.19249	0.0611637	-0.022553	-0.130602	-0.0481099	-0.0987112	-0.0423192	0.183879	-0.0865418	-0.0554363
AC137932.4	-0.16813	-0.0867744	-0.171274	-0.136053	-0.122315	-0.181825	-0.129107	-0.0260241	-0.157203	-0.0439629	0.111197	0.181246	-0.0474793
AC137932.5	-0.203967	-0.181468	-0.186009	-0.142841	-0.142014	-0.181804	-0.13488	-0.092298	-0.123075	-0.0828432	-0.0916496	0.625915	-0.0588144
AC137932.6	-0.0680566	-0.155569	-0.209916	-0.166556	-0.200978	0.0520082	-0.150447	0.295815	-0.108969	-0.0643563	-0.0978704	-0.0927945	-0.0417895
AC137934.1	0.233121	-0.12893	-0.230393	-0.012831	-0.242413	-0.19852	-0.237887	-0.105322	0.0130062	-0.11639	0.0250468	0.315868	-0.0839833
AC138517.4	-0.149109	-0.0844039	-0.153063	-0.169098	-0.196377	-0.159645	-0.150014	-0.0690703	-0.106259	-0.0573063	0.0430738	-0.0895164	0.336556
AC138517.5	-0.212338	-0.171085	-0.180818	-0.173418	-0.193098	-0.161966	-0.145477	-0.0696489	0.398681	0.141188	-0.0821828	-0.0937719	-0.0504834
AC138517.6	-0.271593	-0.142855	-0.282165	-0.250025	-0.0976827	0.922741	-0.210913	-0.0670585	-0.079805	-0.0809557	0.0137767	-0.180916	-0.0933575
AC138623.1	-0.195006	-0.0077107	-0.189954	-0.190826	-0.203424	-0.168173	-0.148449	-0.0840815	-0.106012	-0.0656187	-0.0914304	0.517832	-0.0541771
AC138647.1	-0.190379	0.226202	-0.110591	0.0715722	-0.202955	-0.147361	-0.153425	-0.0905476	-0.106522	-0.0640444	-0.0717494	-0.0851878	-0.0769022
AC138744.2	-0.37777	-0.148084	0.684453	-0.0465934	-0.235203	-0.29788	-0.386055	0.634908	-0.257759	-0.114977	0.0482059	-0.216737	0.110358
AC138969.4	0.515324	-0.158803	0.202297	0.760256	-0.449978	-0.191183	-0.208793	-0.231259	-0.293584	-0.135498	0.155354	-0.0539116	-0.201353
AC139085.2	-0.440746	-0.12739	0.322748	0.235838	-0.0477968	-0.371179	0.75677	-0.373199	-0.424687	0.0410261	-0.0181714	0.735851	-0.266458
AC139100.3	-0.186486	-0.178196	-0.18255	-0.12278	-0.13543	-0.170969	-0.121538	0.00998342	-0.113455	-0.0665325	-0.0858976	0.439537	-0.0518264
AC139100.4	-0.0122934	-0.0868556	-0.143239	-0.185241	-0.188754	-0.0682479	0.132333	-0.0446492	-0.0984475	-0.055772	-0.0954098	-0.0863663	-0.0556629
AC139143.2	0.244136	-0.205046	-0.0237295	-0.311604	0.155737	0.44591	-0.277386	-0.142473	-0.129206	-0.125891	-0.0727502	-0.165981	-0.098915
AC140076.1	-0.255644	0.274626	0.592002	0.868727	0.825759	-0.588297	0.339142	0.31941	-0.200423	-0.313128	-0.00807197	0.601378	-1.36024
AC141586.5	0.17601	0.279193	-0.145786	0.514357	0.895217	-0.386433	-0.454616	-0.135368	-0.340388	-0.206374	-0.155161	-0.252762	-0.154093
AC141928.1	-0.152483	-0.194457	0.07184	-0.0988804	-0.25141	-0.141042	0.638693	0.096772	-0.232874	-0.134203	-0.124122	-0.150548	-0.0725083
AC142472.6	-0.407087	1.04437	0.0647203	-0.0397319	-0.0224658	-0.232407	-0.341319	-0.142532	0.0930248	-0.122861	-0.215078	0.185137	-0.0204601
AC144449.1	-0.175297	-0.092709	-0.151563	-0.120173	-0.126756	0.301356	-0.121047	-0.0802444	-0.111455	-0.0786524	-0.0238629	-0.150692	-0.0517408
AC144530.1	-0.475321	-0.331713	0.491066	0.677026	0.631202	-0.0792243	0.602602	0.857542	-0.953328	0.237335	-0.589659	0.227595	-0.200075
AC144652.1	-0.49351	-0.460614	0.655361	-0.115049	-0.0812224	0.0790518	0.20056	-0.120496	0.048274	0.0214302	-0.221117	0.148372	-0.103921
AC144831.1	-0.194353	0.327566	-0.247855	-0.201224	-0.232062	0.0122968	-0.183198	0.228246	-0.0240463	-0.0383723	-0.117727	-0.125393	-0.0751575
AC144831.3	1.06535	0.316998	-0.568318	-0.554551	0.217817	-0.170738	-0.282897	-0.0464085	-0.34231	0.0634657	-0.0443414	0.137297	-0.200448
AC145343.2	-0.191317	0.253481	-0.232021	0.357002	-0.218927	-0.141566	-0.172892	-0.0754736	-0.14274	-0.0892927	0.0368602	-0.170717	-0.0712937
AC145676.2	-0.187263	-0.207043	0.800747	0.0631705	-0.166647	-0.0702997	-0.241239	-0.127193	-0.15994	-0.104535	-0.136329	-0.148661	-0.0993407
AC147651.4	-0.383583	0.514726	-0.738785	-0.586617	-0.263991	-0.145944	-0.257496	-0.0138343	0.610928	-0.0100506	0.148308	0.496948	0.40393
AC156455.1	0.0768491	0.0106714	0.302741	-0.618266	-0.209561	-0.583478	0.076767	0.0394038	-0.0833841	-0.132371	-0.218072	-0.263033	1.42966
AC159540.1	-0.551114	-0.472393	0.113939	0.416528	0.654773	-0.423288	0.73936	0.248687	-0.039634	-0.152395	-0.107008	-0.38491	-0.209764
AC159540.2	-0.235636	-0.4703	0.728074	0.0248502	0.685309	-0.0352315	-0.276964	0.375508	-0.427297	-0.111465	-0.173579	-0.527522	0.295389
AC195454.1	0.0493454	-0.112669	-0.255835	-0.290946	-0.254002	-0.100773	-0.234625	-0.108142	0.180918	-0.0789039	-0.00104241	0.345809	-0.0254359
AC241377.1	0.570936	-0.253953	-0.287083	0.0414837	-0.0496783	-0.52854	0.231467	0.217887	0.472986	-0.306211	0.34648	-0.282897	-0.143116
AC241585.1	-0.308554	-0.156699	-0.372543	0.0295118	0.0447852	-0.364661	-0.0529109	0.0273418	0.132035	-0.130698	0.721787	-0.169238	-0.0592464
AC243756.1	-0.13027	-0.628942	0.0858344	1.0445	0.215663	0.59205	-0.467363	-0.40655	-0.469817	0.0868353	0.638522	-0.592177	-0.0376919
AC245100.1	0.212148	1.10394	0.129008	0.293395	-0.297699	-0.647157	-0.563484	-0.215483	0.745919	-0.298311	0.953427	-0.701966	-0.448441
ACA64	-0.117848	-0.0970345	-0.173388	-0.133105	-0.132764	-0.147971	-0.12449	-0.0939281	0.0859624	-0.02434	-0.0291959	0.0551917	-0.0540267
ACAA1	0.185687	0.944785	0.208166	0.550777	0.362073	0.336209	0.19818	-0.0973921	-1.04135	-0.480879	0.33732	0.0892002	-0.293486
ACAA2	0.278921	0.737183	-0.667108	-0.268322	-0.750985	0.0342188	-0.157998	0.932225	0.930745	-0.390855	0.296498	-0.518405	-0.0477993
ACACA	-0.864829	0.848147	1.22411	0.643296	0.28344	-0.322059	0.649048	-0.351553	-0.27803	-0.532405	-0.513474	-0.424766	0.303986
ACACB	1.60374	0.58313	-0.187864	0.361451	-0.589183	0.553578	-0.314124	0.531231	-0.209576	-0.310787	-0.812664	-0.812364	0.119025
ACAD10	0.862663	-0.131077	-0.0299163	0.0386607	0.0698773	-0.264098	-0.0524298	-0.570192	-0.359695	-0.0996966	0.515338	0.261789	-0.00843716
ACAD8	0.0269801	-0.635413	0.169767	-0.00977587	0.270376	-0.464382	0.765781	-0.0683586	-0.837677	0.328568	0.801381	0.100639	0.0297779
ACAD9	-0.622817	0.530243	-0.143346	0.281073	0.0473161	0.307791	0.321064	0.412823	0.0653056	-0.357421	-0.542722	-0.180703	0.79066
ACADL	0.0203139	-0.308744	0.276703	-0.612196	0.759882	0.423205	0.454963	-0.0327496	-0.254367	-0.00294703	-0.312056	-0.487439	-0.0477301
ACADM	-0.390314	-0.572774	0.782116	0.472732	1.02722	0.251977	-0.327188	0.870969	-0.680982	-0.442556	-0.261038	-0.733933	0.461029
ACADS	1.07207	0.987446	-0.605734	-0.467876	-0.39169	-0.0714837	0.131824	0.67738	-0.574125	-0.0606024	-0.690443	0.858494	-0.338837
ACADSB	-0.491101	-0.608375	1.2122	0.396303	0.178428	-0.627501	-0.375991	0.309077	0.435495	-0.302526	0.341924	-0.513331	0.402494
ACADVL	0.308875	0.747251	0.334756	-0.0562667	0.03157	-0.118106	-0.145783	0.153305	-0.12761	0.391753	0.691661	0.1232	-0.176142
ACAN	0.673673	0.0173057	-0.536487	-0.458173	-0.356445	0.948165	0.0619245	-0.110973	-0.104291	-0.14916	-0.261021	-0.124244	-0.0590199
ACAP1	0.672305	0.718815	-1.13218	-1.13103	-1.28435	0.921961	-0.370132	0.265418	1.99561	1.02674	-0.215923	-0.738179	-0.170063
ACAP2	0.0509472	-0.850605	0.420409	-0.0593803	0.142615	-0.562375	0.0335319	1.11752	0.738026	0.12219	-0.0455259	-0.734304	0.263741
ACAP3	0.709409	0.587326	0.277717	0.195432	0.0766713	0.573978	-0.582616	-0.0557075	-0.74577	0.413272	-0.0117218	-0.385021	0.177555
ACAT1	0.63161	0.0445316	0.253659	0.98537	0.466944	0.0229577	0.057774	-0.412338	-0.148845	-0.0302127	0.157699	-0.437343	-0.601016
ACAT2	-0.359193	-0.0169686	0.309019	0.479205	-0.209253	-0.417752	0.306589	-0.784102	0.790697	-0.397903	0.246133	0.475077	0.141244
ACBD3	-0.0174406	-0.402174	0.113861	0.499023	0.37485	0.0165954	0.152145	0.117688	-0.494615	-0.423894	0.156054	0.208923	0.502499
ACBD4	0.299923	1.03713	-0.220187	-0.462052	-0.285612	0.207418	0.0637257	1.29649	0.703747	-0.594168	-0.935681	-0.0701043	-0.332059
ACBD5	-0.415604	-0.640221	-0.640996	-0.225892	0.193578	0.446907	-0.490947	-0.331846	0.731206	-0.304398	0.652948	1.12721	0.184527
ACBD6	0.672971	0.366215	0.816735	0.60422	-0.524131	-0.669744	0.538416	0.123936	-0.681979	-0.0889004	0.313298	-1.06378	0.0690972
ACBD7	-0.14305	-0.26316	-0.184182	0.231438	0.662312	-0.15843	-0.195705	-0.103178	-0.163952	-0.0928559	-0.149603	-0.146739	-0.0792044
ACCS	0.554701	1.08847	0.115146	0.102244	-0.765347	-0.0174538	-0.39161	-0.631408	-0.249782	0.865568	-0.324686	0.708418	-0.616774
ACD	0.224941	0.292792	0.134226	0.286067	-0.427926	0.549054	-0.120468	0.539437	-0.521206	-0.163009	-0.121603	-0.589676	0.62504
ACE	-0.563335	0.578609	-0.236541	-0.714638	-0.586076	0.714691	-0.469947	0.168084	0.661442	1.15045	-0.537077	0.230116	-0.348697
ACE2	-0.132907	0.0852162	-0.329493	0.542155	-0.153544	0.189089	-0.314955	-0.0497244	-0.0550964	-0.153208	-0.198184	0.187606	-0.0969936
ACER1	-0.0216609	-0.149457	-0.197783	-0.151837	-0.133492	-0.115053	-0.144584	-0.0405033	-0.055407	-0.0650812	-0.0855142	0.207347	-0.0442005
ACER3	-0.677158	-0.525773	1.14161	0.56896	-0.0554303	-0.162727	0.027261	-0.0765878	-0.151306	-0.433255	-0.166989	0.183069	0.829547
ACHE	1.81502	0.601737	-0.632974	-0.564589	-0.952088	-0.137014	-0.114777	0.197202	-0.118755	0.650736	-0.608507	0.395787	-0.320597
ACIN1	-0.103087	1.01783	-0.565772	0.143951	-0.222472	-0.0368406	0.00823341	0.40938	0.160007	0.523051	-0.681791	0.215	-0.244496
ACKR1	-0.574785	0.471689	-0.96452	-0.917433	-0.388159	2.96517	-0.643252	-0.438551	-0.417481	1.88909	0.034695	-0.19962	-0.459676
ACKR2	-0.334686	-0.322905	0.0922291	-0.139562	-0.579084	0.0340067	1.00043	0.127577	-0.197931	-0.165311	-0.209292	0.435531	-0.205386
ACKR3	1.97717	-0.462999	-0.472537	-0.295402	-0.386287	1.44741	-0.0363053	-0.40189	-0.0956499	0.346056	-0.0811952	-0.423407	-0.454894
ACKR4	0.453155	0.25523	-0.251621	-0.169092	-0.173313	-0.106363	-0.114117	-0.0892396	-0.16207	-0.0960033	-0.0917808	-0.209168	-0.0455669
ACLY	-0.961053	-1.14431	1.12354	0.586371	0.656171	0.0921878	0.752547	-0.271599	-0.513089	-0.626663	1.02077	0.223026	0.185116
ACO1	0.651207	-0.157135	-0.12555	-0.0634317	0.138128	0.706185	-0.477093	0.416855	0.154235	-0.399533	0.223679	-0.50566	-0.207407
ACO2	-0.330932	0.779418	0.187585	0.535171	0.0925185	0.0214441	-0.261508	-0.224956	0.21216	0.109305	0.377992	-1.03675	0.28653
ACOT1	1.00539	-0.172016	-0.329044	0.33453	-0.200866	-0.0706303	-0.240244	0.39066	-0.17389	0.492755	0.376818	-0.323826	-0.540959
ACOT11	-0.0422244	-0.163672	0.382687	-0.490581	-0.344868	-0.00601421	0.67639	-0.190016	0.634938	-0.164861	-0.204947	-0.284221	-0.171569
ACOT13	0.26297	-0.822429	0.484643	-0.186435	-0.417631	0.369455	0.259978	-0.097855	0.466278	0.10442	0.362943	0.402864	-0.147507
ACOT2	0.64211	-0.416924	0.380645	0.180147	-0.121207	0.0590646	-0.611204	-0.167428	0.230068	-0.117239	-0.212515	0.711185	-0.41793
ACOT4	-0.191623	0.263409	1.05245	-0.295561	-0.0576508	-0.146527	-0.433004	-0.244261	-0.24711	-0.214802	-0.188184	0.426598	-0.179943
ACOT7	1.11855	1.0339	-0.576703	-0.364645	-0.201943	-0.267545	-0.256796	-0.481058	0.940977	0.695697	-0.132395	-1.22091	0.477199
ACOT8	0.484289	0.52106	0.239805	0.349203	0.470643	-0.203576	0.373484	-0.233963	-0.113769	0.154073	0.670593	-1.63981	-0.313169
ACOT9	1.18616	-0.142432	-0.339982	-0.0364333	0.0313735	-0.03691	0.541858	-0.393746	-0.0717188	-0.155679	0.239544	0.0854969	-0.282344
ACOX1	0.478301	0.593753	0.176593	0.235203	0.515909	-0.706381	0.239347	-0.266891	0.345855	0.189677	-0.454886	-0.127406	-0.218798
ACOX2	0.702844	0.00026807	0.460039	-0.8525	-0.190814	-0.12848	-0.214472	-0.217649	-0.33883	0.68071	-0.00501837	0.18355	0.0776782
ACOX3	0.768221	0.0843311	0.483999	0.263976	-0.187278	0.357217	-0.615719	-0.68579	-0.626023	0.125922	-0.466567	-0.143298	0.950723
ACOXL	-0.317246	-0.0790906	0.768916	0.0986109	1.33116	-0.304279	-0.341449	-0.30299	-0.620787	-0.295204	0.203594	-0.430743	0.256193
ACP1	-0.216214	-0.363188	0.558215	0.701161	0.484361	-0.130542	0.0906809	-0.465444	-0.866477	0.347116	0.752746	0.187946	-0.297546
ACP2	-0.243684	1.09807	0.0546333	-0.025308	-0.172738	-0.27317	0.150251	-0.269086	0.456132	-0.498728	0.862715	-0.111356	-0.0308668
ACP5	0.220119	0.336816	-0.759675	-1.17613	-0.610667	-0.626417	-0.196989	-0.786053	2.47131	-0.543913	0.768274	0.0687549	1.5453
ACP6	-1.01712	0.0963342	0.499476	0.304789	0.424682	-0.40268	0.105433	0.286589	-0.521291	-0.0779484	0.0257713	0.317567	0.529605
ACP7	-0.243744	-0.226799	-0.265404	-0.205049	0.459521	-0.147167	-0.179099	-0.0985453	-0.0981013	-0.0894651	-0.122174	0.428223	-0.0908763
ACPP	-1.15315	0.08668	1.49288	0.0602563	0.667933	-0.749821	0.533585	-0.697719	0.14156	-0.117216	0.664171	-0.2286	-0.00225018
ACPT	-0.170352	-0.137376	-0.1448	-0.103383	-0.126697	0.318159	-0.123511	-0.040238	-0.117599	-0.0702684	-0.0815902	-0.149702	-0.0477991
ACR	-0.0730774	-0.0239519	-0.203028	1.02512	-0.345698	-0.118622	-0.337299	-0.136207	-0.191262	-0.0996219	-0.0641197	-0.124259	-0.11181
ACRBP	-0.0268257	0.12148	0.0242575	0.342288	-0.493693	0.354875	0.171031	0.0518174	0.0972197	-0.198873	-0.438802	-0.528035	0.331442
ACRC	-0.127878	0.0852799	-0.239034	-0.364466	0.716243	0.0285275	-0.296565	-0.145643	-0.195166	-0.0647118	-0.13705	-0.0506512	0.181361
ACRV1	-0.207065	-0.0316794	-0.34357	0.371635	0.505168	-0.427731	-0.206806	-0.0423881	-0.430953	0.326801	-0.181741	-0.246947	0.552662
ACSBG1	0.406627	-0.0287391	0.117063	-0.840633	0.100111	0.793358	0.525237	-0.488671	0.0186948	-0.437538	-0.659838	0.00265716	0.786536
ACSF2	0.155394	0.174318	-0.595717	-0.042386	-0.609759	-0.217493	0.615513	-0.163853	0.114316	-0.482894	0.749736	1.0213	-0.273853
ACSF3	0.36932	0.16818	-0.244794	0.238672	-0.050919	0.235574	0.27665	0.726015	0.360481	0.0844173	-0.767951	-0.979612	0.36552
ACSL1	-1.00331	-0.868337	1.08112	0.795485	0.497377	-0.390597	0.276156	-0.507735	0.217757	-0.722658	0.764327	0.354994	0.403336
ACSL3	-0.490109	-0.134798	1.0116	0.653386	0.837278	-0.536971	1.04155	-0.362984	-0.929856	-0.86886	0.41057	-0.492709	1.10097
ACSL4	1.02889	-0.956018	-0.428751	-0.73969	0.0805814	0.554838	-0.724799	0.276308	0.907342	-0.256354	0.455524	0.401371	-0.14934
ACSL5	-1.404	0.983372	-0.0802471	0.127638	0.914265	-0.431433	0.580126	-0.680638	0.210586	-0.675821	0.982082	0.376829	-0.113356
ACSL6	0.346597	-0.319067	0.59694	-0.129408	-0.230278	-0.238656	-0.495671	-0.188979	0.623288	-0.234501	0.220998	-0.0798844	-0.184723
ACSM1	-1.1189	1.15893	1.50048	-0.17493	1.47169	-1.18569	-0.0225918	0.125638	-1.1116	-0.195268	0.231492	-0.612426	0.688955
ACSM2A	-0.0335952	0.532489	-0.197636	-0.000752559	-0.233153	-0.148412	-0.177473	-0.0368007	-0.0690147	-0.0587752	-0.105124	-0.174961	-0.0461602
ACSM2B	0.422288	-0.148149	-0.260878	-0.190669	0.0156128	0.06847	-0.185224	-0.093079	-0.119188	-0.0813034	-0.108574	-0.124539	-0.0492092
ACSM3	-1.13958	-1.00045	0.743608	1.03209	1.63164	-1.13556	1.31619	-0.565833	-0.957459	-0.244395	0.246115	0.189549	0.326704
ACSM5	-0.0783443	0.0164715	-0.523794	-0.407849	0.415155	0.235465	-0.352459	-0.133805	0.338729	0.0451323	-0.258726	-0.350547	0.557872
ACSM5P1	-0.0786973	-0.161048	0.0488439	-0.46374	-0.0098806	0.254132	-0.41138	-0.200893	0.0771818	-0.0779016	-0.186346	-0.163548	0.625764
ACSS1	-0.60501	0.715197	0.771481	0.856891	0.486946	-0.955411	0.0868677	0.393729	-0.220934	0.153972	-0.46911	-0.0372368	0.223991
ACSS2	0.326656	0.670803	-0.079298	-0.303026	0.124763	0.117595	0.0310068	-0.195196	-0.019843	0.435636	-0.203959	0.314598	-0.438038
ACSS3	0.424394	-0.657065	-0.364225	-0.461967	-0.54137	0.524747	-0.143143	-0.224748	0.775431	0.816293	-0.131713	0.107526	0.184901
ACTA1	0.50287	-0.120859	-0.260251	0.925905	-0.603324	-0.79243	0.32491	-0.173011	-0.369527	0.441957	0.0166237	0.136157	-0.220813
ACTA2	2.41612	0.700828	-1.18862	-0.192456	0.287461	0.54736	0.771247	0.722446	-0.243462	0.629249	-1.29729	-0.840964	0.703895
ACTA2-AS1	2.33274	0.749034	-0.431219	-0.096394	-0.242316	0.578382	0.166271	0.869712	-0.617119	-0.120637	-1.19006	-0.587296	0.220586
ACTB	1.94618	0.734942	0.577343	0.772511	0.902318	1.09292	1.01992	1.02147	1.55791	0.9937	1.11442	0.560658	0.892676
ACTBL2	2.02121	-0.445504	-0.459735	-0.615678	-0.630738	-0.267211	0.609246	0.0727059	-0.255203	-0.0733184	-0.220367	-0.44594	0.397338
ACTBP1	-0.200855	0.187123	-0.21902	-0.214392	0.512254	-0.219469	-0.158088	-0.0852431	-0.115481	-0.0666271	-0.10182	-0.124538	-0.0597785
ACTBP11	2.29908	-0.0552329	-0.827194	-0.761774	-0.865737	0.216518	-0.273853	-0.006283	-0.219288	0.245109	-0.228461	-0.30323	0.769338
ACTBP12	0.81749	-0.212642	0.00902516	-0.408474	-0.114569	-0.371135	0.288518	-0.151187	-0.20313	0.464298	-0.216299	-0.418199	-0.00873909
ACTBP2	0.41012	0.9481	-0.567602	-0.505987	-0.537929	0.00429503	0.578327	-0.125236	-0.23453	-0.0111395	0.161648	-0.451941	0.00595007
ACTBP6	0.282061	-0.0538095	-0.161693	-0.10919	-0.137832	-0.182086	-0.119495	-0.0791418	-0.107935	-0.0724039	-0.0774219	-0.112718	-0.0428055
ACTBP7	1.08746	-0.296578	-0.267807	0.741987	-0.413115	-0.234049	-0.282728	-0.0800191	-0.178884	-0.123969	-0.204863	-0.226609	-0.113301
ACTBP8	0.480474	0.0118556	-0.0294521	0.438868	-0.490116	0.0566814	-0.0516747	0.158232	-0.285752	-0.203448	-0.246943	-0.263159	-0.138521
ACTBP9	-0.106199	-0.060127	-0.185237	-0.139502	-0.137731	-0.181611	-0.131684	-0.0886062	-0.116774	0.408434	-0.0677216	-0.155616	-0.0232739
ACTC1	0.927926	0.00503822	-0.442624	-0.489728	-0.221049	-0.149281	0.508662	1.29872	-0.0846259	-0.250052	-0.344661	-0.652852	-0.269416
ACTG1	0.354053	0.290308	0.324688	0.47891	0.407436	0.749068	0.514049	0.139991	0.939573	0.451371	0.7352	0.20289	-0.276028
ACTG1P1	0.00925527	-0.0477175	-0.268795	0.515109	-0.285798	-0.0113801	-0.207446	-0.0243245	-0.0885931	-0.0274935	-0.11474	-0.131756	-0.0924415
ACTG1P10	-0.220878	-0.173389	-0.188625	-0.171068	-0.192664	-0.169139	-0.152954	-0.0803086	0.46618	0.0569513	-0.0768389	-0.094778	-0.00321857
ACTG1P12	-0.20718	0.325472	0.207889	-0.173216	-0.366574	-0.165434	0.03638	0.0446093	-0.125476	-0.181418	0.0241107	0.136721	-0.119745
ACTG1P14	-0.106012	-0.019806	-0.388995	-0.0372308	-0.0800029	-0.353048	0.28555	-0.18888	-0.167476	0.000948584	0.0864395	-0.274249	0.626738
ACTG1P15	0.655671	-0.162236	-0.0954163	-0.208274	-0.245537	0.136461	-0.185319	0.0495533	-0.148422	-0.0758732	-0.129642	-0.232288	-0.0921806
ACTG1P17	-0.236007	-0.149991	-0.239467	0.860193	-0.196216	-0.188276	-0.239367	-0.0866195	-0.149446	-0.072293	-0.0822678	-0.104854	-0.0617448
ACTG1P19	-0.27409	-0.213272	-0.258067	-0.225357	-0.286637	-0.245114	1.47038	-0.142534	-0.165209	-0.111969	-0.119004	-0.148181	-0.0982808
ACTG1P2	1.13143	-0.259397	-0.49785	-0.327126	0.581966	-0.302458	0.455101	-0.144846	-0.289967	-0.107198	0.0375468	-0.411651	-0.167358
ACTG1P20	-0.234493	-0.266274	-0.220871	-0.284773	0.467188	-0.0746503	-0.263326	-0.163399	-0.169191	0.506642	-0.149028	0.248965	-0.0791868
ACTG1P21	0.0981801	-0.198977	-0.245503	-0.200555	-0.15052	-0.07601	-0.207381	-0.0378655	0.306078	0.0218576	-0.0175152	-0.120257	-0.0382537
ACTG1P22	-0.055607	-0.223896	-0.0372515	0.244688	-0.27166	0.280213	-0.196408	-0.0875643	-0.138899	-0.0744681	-0.13964	-0.125347	-0.074377
ACTG1P23	1.1675	-0.218726	-0.465297	0.559004	-0.19364	-0.344552	0.0632974	-0.0997336	-0.261535	-0.0638298	-0.219627	-0.217034	-0.262166
ACTG1P24	0.0638879	-0.25812	-0.338687	-0.318999	-0.326623	-0.14138	0.38765	0.028507	0.1606	-0.101102	-0.144832	0.285529	-0.125948
ACTG1P9	0.0791818	-0.123608	-0.701823	-0.192156	-0.161771	-0.0743161	-0.394131	0.332257	-0.428127	0.997983	0.280644	0.203977	-0.111586
ACTG2	2.88211	1.69101	-0.824957	-0.099671	0.290521	0.0171507	0.712566	1.09123	-0.267045	0.370171	-0.900387	-0.795934	1.1018
ACTL10	-0.0884353	0.793596	-0.395994	-0.295888	-0.432776	-0.260192	-0.106588	0.0524031	0.594522	0.157669	0.286246	-0.559667	-0.120337
ACTL6A	-1.16859	0.12155	0.852518	0.359443	0.72539	-0.660751	-0.178613	0.881491	0.0869868	0.136305	-0.0720404	-0.785803	0.355216
ACTL8	-0.197545	0.450602	-0.0390537	-0.151075	-0.231296	-0.199977	0.0891826	-0.0997602	-0.147452	-0.0935739	-0.123611	-0.10978	-0.0524664
ACTN1	1.59267	0.521461	-0.633224	-0.346813	0.257575	0.502248	-0.0650617	0.736773	0.131304	-0.304323	0.0633153	-0.502517	0.792166
ACTN1-AS1	-0.0349246	0.80444	-0.4164	0.138721	-0.293417	0.58993	-0.170429	0.198399	-0.389991	-0.0180256	-0.375506	-0.393148	-0.0286034
ACTN2	0.276355	0.199873	0.0641267	-0.402314	-0.23032	-0.245978	-0.342928	0.612679	-0.0990064	-0.0788491	-0.133113	-0.174458	-0.112664
ACTN3	-0.0720504	-0.0261604	-0.180221	0.334195	-0.128367	-0.182334	-0.13606	-0.00494929	-0.12831	-0.0650398	-0.0995186	-0.148045	-0.0388797
ACTN4	0.749058	0.805446	0.00284055	-0.333599	0.124693	0.642353	-0.0384554	-0.443071	-0.326277	0.522871	0.366948	0.260884	-0.155917
ACTR10	-0.0839576	-0.943545	0.0259415	-0.548216	0.167821	0.48553	0.520492	0.793899	-0.100186	-0.62023	0.615962	0.557613	-0.26275
ACTR1A	0.124994	0.671776	0.0443271	-0.173762	0.0759922	0.10592	-0.373187	-0.227197	0.395679	0.607983	0.324074	0.124954	-0.736659
ACTR1B	0.287334	0.0110362	-0.143861	0.162183	0.141518	0.371676	0.304328	0.184276	0.158497	0.0332235	-0.217936	0.194728	-0.300686
ACTR2	-0.27522	-1.05988	0.229217	0.242519	0.427433	0.324149	0.481657	-0.541702	0.669581	0.37251	0.519391	-0.440421	0.180404
ACTR3	-0.436118	-0.439433	0.636076	0.384748	-0.0289922	-0.101505	0.493585	-0.640206	0.417204	-0.318464	0.650895	-0.38355	0.515283
ACTR3B	0.547667	-0.26876	0.774759	0.601289	0.0997754	-0.395686	-0.531714	-0.519766	-0.671733	-0.00746024	-0.368528	0.439427	0.549481
ACTR3C	-0.032531	0.175026	-0.161701	0.29002	-0.102097	-0.191628	-0.331421	-0.207709	-0.159126	0.0690727	0.064031	0.427221	-0.18415
ACTR5	-0.540763	0.655927	-0.392245	0.045545	-0.0361285	0.038503	0.851999	0.0783236	-0.203859	0.142914	-0.511771	0.321079	-0.21092
ACTR6	-0.0931166	-0.6213	0.142239	0.354838	-0.167305	0.308041	0.668428	0.635716	-0.091649	0.0499281	-0.691175	-0.0842903	-0.0683213
ACTR8	-0.429807	0.394112	-0.542271	1.09686	0.795895	0.021513	-0.0117492	-0.231704	-0.723635	-0.202857	-0.23752	-0.216427	0.426417
ACTRT1	0.202353	-0.185885	-0.177721	-0.142104	-0.129291	-0.16756	-0.128577	0.0891523	-0.124885	0.0358544	-0.0996069	-0.110191	-0.0448671
ACTRT3	-0.350708	-0.139504	-0.318487	-0.253039	0.82313	-0.246999	-0.245883	-0.17532	0.517376	-0.104299	-0.166131	0.00444055	-0.0937117
ACVR1	0.177387	-0.985111	0.404013	0.541779	0.733074	0.389316	0.219737	0.337662	-0.167823	-0.199861	0.0368869	-0.0264535	-0.822014
ACVR1B	-0.177359	-0.630587	0.856932	-0.06544	-0.0535838	-0.656296	-0.00979578	-0.30626	0.859514	0.0822176	0.489115	0.167308	-0.185857
ACVR1C	-0.188986	-0.0864976	-0.261363	0.202426	-0.201593	-0.0766765	0.238675	-0.0891047	-0.128483	-0.0753956	-0.129832	-0.107991	-0.0372881
ACVR2A	0.508648	-0.756208	0.381114	-0.322805	0.654017	-0.304233	0.512722	-0.244174	-0.260989	-0.585454	0.974977	0.109363	-0.269175
ACVR2B	0.106673	-0.110343	0.284594	0.538761	0.533473	-0.739079	0.212293	-0.300508	-0.540903	0.266043	-0.450183	0.666673	-0.273282
ACVR2B-AS1	-0.35206	-0.231462	0.139896	0.545668	-0.30105	-0.176639	-0.223869	-0.0626442	-0.190265	-0.0641229	-0.106092	0.380758	-0.0725345
ACVRL1	0.0427392	0.686772	-0.747732	-0.395947	-0.832488	1.49049	-0.365354	-0.134817	0.8777	0.984814	-0.640887	0.10344	-0.553855
ACY1	-0.292757	0.0140963	-0.395172	0.436165	0.658853	0.0980959	0.277012	-0.425141	-0.327473	-0.160196	0.814849	-0.592987	-0.215544
ACY3	-0.244263	-0.174815	-0.311488	0.333276	-0.201511	-0.217132	-0.234963	-0.126231	1.02766	-0.106068	-0.150187	-0.257561	-0.0843224
ACYP1	-0.549898	-0.331617	-0.109574	0.505474	-0.162715	0.809496	-0.0676018	-0.19086	0.385286	-0.127076	0.212854	-0.0889367	-0.231431
ACYP2	-0.0427377	-0.147825	-0.107958	-0.0681093	-0.39549	0.256053	-0.0485787	-0.339889	0.316326	-0.394472	0.762147	0.659523	-0.107177
AD000091.3	-0.10999	-0.00450536	1.22473	-0.296425	-0.269723	-0.335372	0.307842	-0.171712	-0.266781	-0.136751	-0.149475	-0.291083	-0.0977354
AD000684.2	-0.202572	-0.182494	-0.171294	-0.285147	0.116484	0.0943864	0.0577752	-0.0944453	0.0499951	-0.06668	-0.0686933	-0.113498	-0.025705
AD000864.6	-0.0216898	-0.154657	-0.195682	-0.167464	-0.205226	-0.0407954	-0.153984	-0.0911801	-0.100616	-0.0577113	0.159904	-0.0864921	0.119397
AD001527.4	0.0248119	-0.292785	0.357188	-0.292866	-0.00597792	-0.211348	0.0201109	0.426235	-0.183004	-0.0942822	-0.178244	-0.170538	-0.155372
ADA	-0.605299	-0.462665	-0.860026	-0.601881	-0.064226	0.580674	-0.0995017	0.593367	1.99022	0.148	-0.346936	-0.936878	0.836594
ADAD2	-0.143248	-0.205684	-0.212974	-0.20719	-0.203606	0.156681	0.435702	-0.0676176	-0.152934	-0.079472	0.010282	-0.133909	-0.0443305
ADAL	-0.293661	0.905315	-0.592146	-0.150187	0.43936	-0.228213	-0.733464	0.0930382	0.132542	-0.191668	0.329145	0.42182	-0.126351
ADAM10	-0.374248	-0.768741	0.791356	0.0802692	0.384329	0.23816	0.305194	0.232658	-0.58109	-0.504569	0.876421	0.492652	-0.110082
ADAM11	-0.00816657	0.734325	0.0274298	-0.424343	0.481623	0.949359	-0.370606	0.11747	-0.489971	-0.25885	-0.301425	-0.394912	-0.200641
ADAM12	0.619968	-0.210584	-0.514936	-0.354313	-0.162665	-0.221369	-0.41305	-0.0865071	1.50691	-0.130728	-0.298441	-0.0818387	-0.196528
ADAM15	-0.346953	1.23934	0.283579	0.483582	0.102593	0.502935	0.07175	0.0560395	-0.938144	0.114832	0.29945	-0.346773	-0.310135
ADAM17	0.506615	-0.649554	-0.33334	-0.127927	0.386739	1.07047	0.0155284	-0.572798	0.677997	-0.360204	-0.511847	-0.43936	0.796826
ADAM19	1.61588	-0.390866	-0.482353	-0.4735	0.387038	-0.682743	0.605471	-0.180701	1.00918	0.0327169	-0.525963	-0.687766	-0.12139
ADAM20P1	-0.214901	0.139979	-0.286154	-0.268301	-0.240056	-0.144279	0.478291	-0.0878224	-0.157916	-0.0418917	-0.134935	0.110469	-0.0585486
ADAM21	-0.209521	-0.0959146	-0.181129	-0.163446	0.377889	-0.0843984	-0.145802	-0.0887332	-0.10191	-0.0773767	-0.0910698	-0.0924785	-0.0539709
ADAM22	1.87032	0.266495	-0.548399	-0.212903	-1.20544	-0.408659	0.618236	0.87318	0.362522	-0.170375	-0.352664	-0.460159	-0.140816
ADAM23	-0.342865	0.0856216	-0.173418	0.270067	-0.742523	1.4039	-0.545213	-0.149949	0.492515	0.00349686	-0.295111	-0.120382	-0.31466
ADAM28	-0.589157	-0.625186	-0.0760155	0.0895431	-0.760599	0.50139	0.112635	0.130159	1.52882	-0.269703	-0.596751	0.182089	0.741086
ADAM29	0.135133	-0.0646308	-0.164965	-0.0547085	-0.13058	-0.128321	-0.117794	-0.0972404	-0.122867	-0.0474487	-0.076251	-0.0933034	-0.0316171
ADAM30	-0.184869	-0.183979	-0.178797	-0.145204	-0.132386	-0.179842	-0.132093	-0.0851205	0.585953	-0.0724543	-0.1052	-0.12146	-0.0506753
ADAM32	-0.216013	0.0119334	-0.145213	-0.180226	-0.169282	-0.189666	0.118658	0.217234	-0.076891	-0.0167163	-0.0917798	-0.0815377	-0.0257073
ADAM33	1.86222	1.31181	-1.02084	-0.653591	-0.527925	1.0486	-0.705233	0.0974999	-0.719539	0.540434	-0.551101	-0.449525	0.338238
ADAM7	0.367894	-0.201112	-0.250762	-0.275469	0.422047	-0.209493	-0.167457	-0.0960633	-0.126429	-0.0832834	-0.142387	-0.114004	-0.0622867
ADAM8	-0.449293	0.364499	0.422389	-0.756234	-0.81766	0.360028	-0.438715	-0.526646	1.91291	-0.271958	-0.18028	-0.221959	0.957382
ADAM9	-0.362541	-1.23522	1.04541	0.741624	0.847187	-1.25032	0.802786	0.29369	-0.409968	-0.424242	0.95272	-0.0800037	0.487356
ADAMDEC1	-0.528148	-0.253867	-0.520075	-0.471115	0.141163	-0.307501	-0.447777	0.313419	2.65256	-0.195888	-0.25178	-0.505511	-0.0969406
ADAMTS1	1.52945	-0.233178	0.110288	0.171134	-0.481687	1.20808	0.304502	-0.442272	0.361903	-0.330453	-0.519749	-0.71598	-0.304445
ADAMTS10	0.0736937	0.519492	-0.783884	-0.837173	-0.800867	1.38823	-0.342951	0.995146	-0.0771678	0.193411	-0.664909	0.0867672	0.804007
ADAMTS12	0.24787	0.57251	-0.278201	-0.753623	0.819905	0.112999	0.440624	0.148949	-0.179661	-0.360322	-0.425336	-0.211434	-0.300531
ADAMTS13	-0.575079	0.310816	1.03667	0.816561	0.0791177	-0.311116	-0.17373	-0.063901	-0.579718	0.121404	-0.40431	0.0962525	0.0755851
ADAMTS14	-0.256514	0.203314	-0.501318	-0.366878	-0.460809	0.461464	-0.590405	-0.0987672	1.41799	-0.0241491	0.22595	-0.199438	-0.154907
ADAMTS15	0.0522039	0.884926	-0.371928	0.0796477	-0.54634	0.0137563	-0.310698	0.0269363	-0.231475	0.472185	-0.0439082	-0.299506	-0.142071
ADAMTS16	-0.25883	-0.270066	-0.245588	-0.194778	-0.349076	-0.251044	0.776059	-0.154587	-0.175262	-0.0590603	-0.166186	-0.134663	0.613275
ADAMTS17	-0.377754	0.380524	-0.253	0.457363	0.035732	-0.181764	0.277832	-0.172735	-0.314055	-0.148776	0.152286	-0.240272	-0.151781
ADAMTS19	-0.223295	-0.260652	-0.0419778	-0.150914	-0.359967	-0.267149	0.233939	-0.020331	0.297925	-0.104118	0.25266	0.244415	-0.170155
ADAMTS2	0.689101	0.354654	-1.45867	-0.220182	-0.0366055	0.292628	0.329061	0.534518	-0.448564	0.288087	0.764106	-0.669129	0.163391
ADAMTS20	-0.156077	0.0439532	-0.101509	-0.120234	-0.0969412	-0.122631	-0.0693311	-0.0532101	-0.0949908	-0.0558632	-0.0614917	-0.0401659	-0.0489378
ADAMTS3	0.405295	-0.340525	-0.371051	0.43964	-0.522881	-0.257595	0.854308	-0.203476	-0.271522	0.593042	-0.28509	-0.349135	-0.153283
ADAMTS4	0.0932592	0.546044	-0.534142	0.111257	-0.289209	-0.365059	0.587893	-0.171738	-0.182557	-0.260281	-0.291103	0.324915	0.214744
ADAMTS5	0.453508	0.125794	-0.482601	-0.88125	-0.22758	0.748902	0.704934	-0.0440062	0.0594411	-0.114392	-0.196474	0.019932	-0.120519
ADAMTS6	-0.147707	-0.0513981	-0.137393	-0.128638	-0.127438	0.258403	-0.118716	-0.0674179	-0.121623	-0.0719413	-0.0688885	-0.14465	-0.0530803
ADAMTS7	0.491752	0.657867	-0.445055	-0.763709	-0.333395	0.0974915	-0.642148	-0.0571598	1.58674	-0.102247	-0.225767	-0.198956	-0.195508
ADAMTS7P1	0.687366	0.00742448	-0.454851	-0.447782	-0.320383	-0.175783	-0.352231	0.142952	0.36698	-0.119975	0.223496	0.107115	-0.142612
ADAMTS7P4	0.0834089	-0.189556	-0.380945	-0.288345	0.0927709	-0.190719	-0.0765376	-0.128714	0.258018	-0.0968175	0.0339428	0.346327	-0.0455138
ADAMTS8	1.28033	-0.323188	-0.383833	-0.024835	-0.355361	0.48156	0.237398	0.443497	0.110126	0.0726832	-0.52257	-0.199146	-0.447242
ADAMTS9	0.0378675	0.136608	-0.576958	-0.0828222	0.491333	1.07272	-0.420613	-0.339712	0.151307	-0.390855	0.892488	-0.844823	-0.140678
ADAMTS9-AS1	0.183336	-0.0246262	-0.11007	-0.180855	-0.222806	-0.207206	0.111266	-0.0439279	-0.173593	0.175634	-0.084888	-0.149392	-0.0584305
ADAMTS9-AS2	1.36856	-0.120364	-0.698366	-0.442072	0.182773	-0.12335	-0.466277	-0.0347406	0.629595	0.109754	-0.197555	-0.272844	-0.169033
ADAMTSL1	1.38986	-0.406245	-0.231045	-0.675897	-0.558937	0.185829	-0.221967	1.20729	-0.0626839	-0.193688	-0.269632	0.227434	-0.331446
ADAMTSL2	0.146884	0.469422	-1.82971	-0.371429	-0.297499	0.694688	0.0274395	0.981499	-0.958335	1.0328	-0.449275	0.585237	0.837104
ADAMTSL3	1.72233	0.0430633	-0.118413	-0.698904	-0.455783	0.0816717	0.204885	0.626834	-0.165447	-0.16848	0.103919	-0.887281	-0.134677
ADAMTSL4	1.1544	0.064809	-0.952259	-0.599706	-0.456807	0.699319	-0.0783431	0.419159	-0.0202941	0.118402	0.0821417	-0.0691173	0.137008
ADAMTSL4-AS1	0.556254	0.544149	-0.607838	-0.648591	-0.602844	-0.121715	0.316528	-0.108387	-0.0759084	0.328602	-0.26573	-0.331351	0.638134
ADAMTSL5	0.693171	0.0553377	0.124895	-0.412358	-0.836259	0.983359	-0.571418	0.11145	-0.261522	-0.255102	0.831909	-0.305779	-0.25524
ADAP1	0.966123	0.160341	-0.861961	-0.602336	-0.86782	1.06906	-0.371403	0.585121	-0.426719	0.117091	0.154306	0.0358853	0.31873
ADAP2	-0.264103	0.399072	-0.55907	-0.418367	-0.945302	0.104606	0.164248	-0.408354	-0.405918	0.0213971	1.84083	0.329462	0.0995548
ADAR	0.316712	0.739965	0.0494976	0.0824082	0.15225	-0.130915	-0.100177	-0.442675	0.229869	-0.498323	0.9143	-0.000143956	0.440807
ADARB1	0.87759	0.516117	0.387718	0.00178911	0.409131	-0.614861	0.400927	-0.0658285	0.790931	-0.796081	0.00535718	-0.792479	-0.522545
ADARB2	-0.267764	-0.128894	0.960029	0.34682	-0.479418	-0.393048	0.103573	-0.222416	-0.264242	-0.199071	0.340768	0.0289993	-0.251994
ADAT1	0.409915	-0.0020154	0.872785	-0.325864	-0.203628	-0.216212	0.210601	-0.031632	-0.234204	-0.135933	0.0533034	-0.0359628	-0.391084
ADAT2	-0.437729	-0.360374	0.611654	0.508055	0.715719	0.235983	0.536803	0.318144	-0.494235	-0.559789	-0.265339	-0.483933	-0.164518
ADAT3	-0.190739	0.472808	-0.167766	-0.17078	-0.19943	-0.155285	-0.151448	-0.0425481	-0.101718	-0.0652215	-0.0967368	-0.0914476	-0.058106
ADCK1	0.54638	1.17619	-0.844112	0.323402	-0.257347	-0.397987	0.247238	0.0124731	-0.603466	0.689912	0.386354	-0.771667	-0.327719
ADCK2	-0.249656	0.68158	0.262411	-0.307851	-0.300572	-0.756966	0.172405	-0.250244	0.0601085	-0.0124188	0.503331	-0.336188	1.29342
ADCK5	-0.125303	0.410397	0.429769	0.129399	0.36514	-0.816847	0.169989	0.546845	-0.299378	0.292427	-0.181372	-0.0953724	-0.170251
ADCY1	-0.109802	-0.051871	1.04414	-0.156558	0.107132	0.18213	-0.614413	0.0558421	-0.494707	-0.0685917	-0.0919261	-0.18758	0.19509
ADCY10	-0.0507212	-0.118326	-0.00670192	0.346254	-0.0219137	-0.183028	-0.163717	-0.108636	-0.132395	-0.0803662	-0.105056	-0.166003	-0.0919119
ADCY10P1	-0.250144	-0.264285	-0.38081	-0.387167	0.0444652	-0.0690005	-0.159291	-0.198534	0.764813	-0.250991	-0.242087	1.25224	-0.220556
ADCY2	0.255914	0.988604	1.16361	-0.474181	-0.181938	0.068777	-0.127688	0.0465897	-0.747507	0.568866	-0.462449	-0.606594	-0.410241
ADCY3	0.782055	-0.862656	-0.200493	-0.550641	-0.680793	1.39917	-0.383755	-0.288005	0.930685	1.04378	-0.253496	-0.265346	-0.121804
ADCY4	0.514565	0.102449	-0.724437	-0.499718	-0.848725	2.8495	-0.736327	-0.204919	-0.377069	-0.144544	-0.428971	0.100392	0.375035
ADCY5	1.43511	0.34878	-0.699047	-0.0657823	-0.432765	0.270092	-0.244678	-0.421353	0.0594548	0.398711	0.0164337	-0.556947	0.643265
ADCY6	0.190039	0.587697	0.283401	0.123236	0.457003	-0.222763	0.262375	-0.0656443	-0.7455	0.0239548	0.100604	-0.106659	0.14027
ADCY7	0.0376086	-0.728343	-0.0553232	-0.11563	-0.720716	-0.0360942	0.199439	0.0534551	1.39442	0.0824559	-0.055704	-0.810807	1.1959
ADCY8	-0.213741	-0.161008	0.112164	-0.136574	-0.147389	0.141393	-0.128281	-0.0851924	-0.107688	-0.0826244	-0.0805704	-0.0323601	-0.0500761
ADCY9	1.34083	0.586582	0.00661799	-0.824257	0.493058	0.14475	-0.444336	0.7737	-0.377137	-0.372818	-0.345216	-0.0410683	-0.475203
ADCYAP1	0.498898	-0.160165	-0.187615	-0.191021	-0.189749	-0.158446	-0.134204	-0.0841784	-0.102745	-0.0529018	-0.100822	-0.0878187	-0.0493077
ADCYAP1R1	-0.307412	0.45406	-0.327634	-0.339178	-0.337565	-0.0322501	-0.300427	-0.189878	-0.161819	-0.206135	-0.118532	1.38436	-0.0630796
ADD1	0.610834	0.321886	-0.0620998	0.196734	-0.0316096	0.373452	0.11007	0.837948	-0.019154	-0.156099	-1.01144	-0.117127	0.357855
ADD2	-0.443309	0.391669	-0.140716	-0.121536	-0.170899	1.01643	-0.0102205	-0.0186895	-0.517298	-0.149395	-0.250213	-0.0591764	0.133679
ADD3	0.0821225	-0.286799	-0.449017	0.509412	-1.08537	0.387763	0.449713	0.667865	0.679563	-0.486932	-0.878009	0.805699	0.164399
ADD3-AS1	-0.0752215	-0.0814259	-0.453444	-0.172376	-0.581672	-0.144437	-0.440673	-0.121371	-0.20103	-0.0591312	0.182475	0.460824	1.18902
ADGB	-0.140304	-0.162407	0.0375834	-0.0604576	-0.112681	0.0455856	-0.107067	-0.0426479	-0.149073	-0.0723868	-0.0702677	-0.109756	-0.0383102
ADGRA1	0.239154	-0.0392538	-0.222386	-0.159458	-0.130123	-0.00700306	-0.138511	-0.0282588	-0.190817	0.056007	-0.154774	-0.166973	0.0463155
ADGRA2	1.60018	0.442696	-0.723479	-0.240222	-0.126382	0.679912	-0.133504	0.956195	-0.196754	0.737565	-1.37352	-0.286337	0.376936
ADGRA3	0.47426	0.22175	-0.00801035	-0.222369	-0.175484	0.122779	-0.0100781	0.425744	-0.738099	-0.0840708	0.511794	0.0194902	-0.108861
ADGRB1	-0.589998	-0.292946	-0.0331558	-0.872375	0.562819	0.910214	-0.263487	0.309341	0.478472	0.0541577	-0.486958	0.406624	-0.0572532
ADGRB2	-0.429606	1.21393	0.455877	-0.792673	-0.44145	0.536774	0.0102044	-0.672458	0.341945	0.277638	-0.21047	-0.108514	0.163647
ADGRB3	-0.0619796	-0.121587	-0.261159	-0.192518	0.445269	-0.142849	-0.185583	0.0118243	-0.144283	0.00170114	-0.0114228	-0.182494	-0.0597071
ADGRD1	1.09372	-0.792644	-0.0511675	-0.600257	-0.805115	0.541296	0.0406505	0.435085	0.481494	-0.0153758	-0.314343	0.248084	-0.17028
ADGRD2	0.195483	-0.038391	-0.233142	-0.238973	-0.259327	-0.130107	0.224699	-0.0158483	-0.100668	-0.00725848	-0.114053	-0.107763	-0.067494
ADGRE1	0.0814145	-0.139885	0.327782	-0.114275	-0.181959	-0.0703387	-0.183946	-0.0732689	-0.138866	-0.0797328	-0.111362	-0.130925	-0.0439884
ADGRE2	-0.426671	-0.136372	-0.270012	-0.598566	-0.232004	-0.0114385	0.523081	-0.162517	1.43337	0.151665	0.232345	-0.444897	-0.184368
ADGRE4P	0.498844	-0.160173	-0.187616	-0.190988	-0.189736	-0.158442	-0.134227	-0.0841903	-0.102735	-0.052894	-0.100828	-0.0878296	-0.0493233
ADGRE5	0.400769	0.381383	-0.59604	-1.03736	-0.116813	0.72821	-0.21046	-0.539555	1.11703	0.484984	0.315544	-0.496553	0.820341
ADGRF1	0.124	-0.300273	0.961321	-0.0485684	0.906596	-0.682254	-0.825084	-0.601614	-0.774193	-0.317432	0.91354	0.850684	-0.208291
ADGRF4	-0.251929	-0.0523594	0.0266017	-0.308337	0.405736	-0.167095	-0.282991	-0.0936906	0.0144893	-0.0690557	-0.00805966	-0.107013	-0.0470349
ADGRF5	-0.434939	-0.525473	-0.508943	-0.592817	-0.293975	1.79531	-0.285364	-0.152252	0.271182	0.940416	-0.392941	-0.0605097	0.230011
ADGRF5P1	-0.161286	-0.123388	0.433339	-0.200976	-0.15855	-0.128088	-0.177544	-0.0766574	-0.113309	-0.0661514	-0.09673	-0.0870831	-0.0550114
ADGRG1	-1.23833	0.448988	0.242212	0.591389	0.385362	-0.136958	0.255313	0.479371	-0.578408	-0.669014	0.180887	1.03802	-0.179962
ADGRG2	-0.166507	-0.169129	-0.17041	-0.173583	-0.200989	-0.161869	-0.154434	0.63601	-0.111541	-0.0557339	-0.100232	-0.0949969	-0.0860896
ADGRG3	0.0521939	0.136727	-0.295241	-0.245923	-0.236306	0.562972	-0.221105	0.0207708	0.00564416	-0.0917785	-0.188083	-0.223488	0.0144357
ADGRG5	0.14192	-0.310811	-0.801347	-0.153894	-0.621629	-0.49465	-0.222228	0.74011	1.66401	0.000572424	-0.104555	0.0857892	-0.0229575
ADGRG6	0.378547	-0.179367	0.195834	-0.759021	-0.25429	0.436003	-0.135535	-0.266913	-0.394425	-0.349076	-0.412842	1.62237	-0.0994714
ADGRL1	1.02059	0.33746	-0.179034	0.327266	-0.728971	-0.130928	-0.180419	-0.490877	-0.26498	0.483484	-0.371416	0.533077	0.250866
ADGRL2	1.70927	-0.736875	-0.920122	-0.395045	-0.34293	0.876511	0.218114	0.873336	-0.00714154	-0.349231	-0.401622	0.148621	-0.0186261
ADGRL3	-0.311703	-0.281993	-0.502954	-0.0708433	-0.446615	1.47057	0.832996	-0.128047	-0.284506	-0.169157	-0.277901	-0.267689	-0.100832
ADGRL4	-0.280899	-0.0235303	-0.735481	-0.672226	-0.378813	2.11065	0.0592223	-0.0691433	-0.0010025	0.794613	-0.605277	-0.0460364	0.0554011
ADGRV1	-0.498346	-0.145822	1.13712	-0.00711453	0.476537	-0.623314	0.360865	-0.308739	-0.572178	-0.194918	0.294203	0.140178	-0.106412
ADH1A	0.19086	-0.19203	-0.237692	-0.204772	0.370827	-0.162731	-0.178108	-0.106984	-0.0931413	-0.094064	-0.0090642	-0.0875295	-0.0781386
ADH1B	1.44449	-0.570843	-0.591023	-0.706053	-0.544295	1.37472	-0.518799	-0.0855768	0.186074	0.564037	-0.43066	-0.240555	-0.0508768
ADH1C	-0.224599	0.154746	0.0864294	-0.347775	0.555535	-0.0302393	-0.198746	0.0335185	0.147242	-0.0798243	-0.268507	-0.241443	-0.112528
ADH5	0.660018	-0.234326	-0.197617	-0.0913839	0.0298033	-0.0235849	0.349364	-0.228148	-0.0102674	-0.0993982	-0.0910804	0.170094	0.701346
ADH5P2	-0.0709871	0.186828	-0.25208	0.667863	-0.282031	-0.174336	-0.274811	-0.130098	-0.209767	-0.075139	0.0535232	-0.12688	-0.0493214
ADH5P3	-0.212723	-0.15596	-0.240918	-0.186578	-0.227023	0.199305	-0.188011	-0.118907	-0.00349508	-0.0886874	0.513481	-0.177903	0.0204132
ADH5P4	-0.268995	-0.345606	0.507015	-0.299159	-0.301547	-0.198674	2.01231	-0.261942	-0.435712	-0.226187	-0.23614	-0.456578	-0.0797569
ADH6	-0.211279	-0.186024	-0.176089	-0.135706	-0.128314	-0.185936	-0.132714	-0.0734214	-0.161249	-0.0804813	0.671377	-0.124995	-0.0550179
ADHFE1	0.624258	-0.499186	-0.804602	0.505636	0.15372	0.438297	-1.12522	0.158323	0.263159	0.276351	-0.0218395	0.62207	-0.316285
ADI1	0.166303	0.703729	0.453854	0.176838	0.30493	-0.336274	0.38091	0.0799069	-0.375975	0.0552853	0.254083	-0.513031	0.451835
ADIPOQ	-0.202495	-0.0703498	-0.175434	-0.145616	-0.147586	-0.173253	-0.131129	-0.0516923	-0.122846	-0.0141493	0.403834	-0.107145	-0.0455284
ADIPOR1	-0.454715	0.236473	0.570364	0.223901	0.285713	0.139954	-0.372608	-0.139069	-0.181148	-0.717718	0.305194	0.0950307	0.65499
ADIPOR2	0.225493	0.314106	0.183285	0.361588	-0.190711	-0.79704	0.629102	-0.0552133	-0.234021	0.00681412	0.591129	-0.258638	0.051792
ADIRF	1.37524	1.06485	-2.13187	0.122478	-0.262196	1.32793	0.886609	0.609783	-1.19139	0.983876	-0.637364	0.419947	0.3199
ADIRF-AS1	1.21813	0.0657091	-0.758024	-0.428736	-0.614385	0.973575	0.589613	0.0385299	-0.609509	0.206325	-0.848274	0.143731	0.653251
ADK	-0.293772	-0.527376	-0.278311	0.112633	0.233632	0.278192	0.228514	-0.597227	0.155964	0.0376463	0.073505	0.590383	0.529251
ADM	-0.670849	-0.495067	0.225726	-0.210869	0.358897	0.285842	-0.686097	-0.206619	-0.230318	0.798802	0.696323	-0.172651	0.253519
ADM2	-0.860692	0.373794	0.592672	-0.668509	0.344783	0.28258	0.0337648	0.897002	-0.461098	0.0519885	-0.289031	0.157236	-0.390137
ADM5	0.329706	1.33061	-0.641594	-0.906385	0.128217	1.37237	-0.694956	-0.115235	-0.272013	0.702273	-0.455059	-0.620816	-0.25283
ADNP	0.392602	-0.646429	0.367758	0.676169	0.243311	-0.343309	0.246561	0.328079	-0.146901	-0.195455	-0.0541856	0.219569	-0.112057
ADNP-AS1	-0.287233	0.028418	-0.230752	-0.190634	0.0567752	-0.233243	-0.184337	-0.113629	-0.141096	-0.111198	0.0149332	0.600178	-0.0697155
ADNP2	-0.0361527	-0.945341	-0.489944	0.795044	0.0653101	0.630321	-0.407771	0.113459	0.252826	0.136403	0.276285	-0.384742	0.517486
ADO	0.545199	-0.0227288	-0.109494	-0.165659	0.250065	-0.341804	-0.512982	-0.316197	0.0959839	0.657819	0.0143308	0.0269162	0.42481
ADORA1	-0.62345	0.654894	0.157113	0.00170089	-0.607253	-0.447017	-0.442527	0.521608	-0.399971	-0.42049	0.809734	0.781389	-0.227679
ADORA2A	-0.0248769	0.031408	-0.0842202	-0.11984	-0.0944987	-0.142403	-0.112502	-0.030241	-0.127325	-0.0318367	-0.0931347	-0.108413	-0.0419769
ADORA2A-AS1	-0.263757	-0.159228	-0.225096	-0.00972904	-0.223418	0.132427	-0.178632	-0.0670093	-0.137891	-0.0692459	0.0887121	0.331849	-0.0667029
ADORA2B	-0.28765	-0.129597	-0.17799	-0.087039	-0.110761	0.110179	0.45996	-0.0726375	-0.290587	-0.112362	-0.154704	0.306755	-0.0652822
ADORA3	-0.306723	-0.319906	-0.874105	0.164487	-0.133499	0.592356	0.0227852	-0.0120503	1.6257	-0.0920193	-0.0903851	-0.499156	-0.0688478
ADPGK	-0.95124	-0.56221	0.296626	0.989446	0.539193	-0.566085	-0.0883605	0.250521	0.286189	-0.606572	0.0486813	-0.0162116	0.869738
ADPGK-AS1	-0.169171	-0.131123	-0.11328	-0.214986	0.264366	-0.086407	-0.168136	-0.0712813	-0.0820339	-0.0577278	-0.0317308	-0.0866966	-0.0561753
ADPRH	-0.0998482	0.53957	0.418681	-0.0295573	0.036373	-0.623695	-0.141572	0.492003	-0.411897	0.179516	0.135358	-0.615729	0.493048
ADPRHL1	0.157988	-0.0679215	0.31926	0.0231681	0.957105	0.32266	0.310418	0.0388751	-0.553409	-0.323658	-0.367656	-0.575706	-0.330759
ADPRHL2	0.135916	-0.0147539	-0.402919	0.0415813	-0.0927204	-0.0488724	-0.181123	-0.624676	0.0348108	0.313074	1.31214	0.333695	0.0855807
ADPRM	-0.115674	-0.0519268	-0.0943704	0.671677	0.0299482	-0.167219	-0.4267	0.303645	0.113283	-0.117801	-0.456681	0.490717	-0.28141
ADRA1A	0.70238	-0.104845	-0.145915	0.47544	-0.159543	-0.0984187	-0.400093	-0.142128	-0.243209	-0.14082	-0.0722036	-0.226661	0.0272497
ADRA1D	1.12156	0.0513932	-0.441031	0.0902027	-0.345648	0.0170061	0.0246322	-0.159967	-0.229828	0.0358645	-0.179035	-0.333513	-0.130831
ADRA2A	0.127139	0.07762	0.85293	-0.657538	-0.578998	1.25314	-1.26635	0.73216	0.559876	0.57996	-0.391557	-0.7188	-0.0553998
ADRA2B	0.350791	0.260802	-0.217663	-0.318096	-0.363374	0.115227	-0.0185115	0.0694932	-0.118321	0.00234043	-0.159414	-0.17066	-0.0709127
ADRA2C	1.26948	0.351963	0.399779	-0.101742	-0.29255	0.247529	0.0339476	-0.442535	-0.352379	-0.258651	-0.610268	0.30768	-0.30467
ADRB1	-0.743797	-0.424631	0.20528	1.74501	-0.0459057	-0.684629	-0.0903142	-0.452676	-0.551001	0.712793	0.403663	0.377782	-0.443113
ADRB2	-0.774249	-0.413407	0.163218	0.413017	1.19101	-0.000762521	0.694629	-0.331624	-0.401057	-0.196968	0.614772	-0.480832	-0.260391
ADRM1	-0.429549	0.468638	0.268682	0.150978	-0.209242	-0.36714	0.384988	-0.583498	0.520587	0.298514	0.897873	-0.466166	0.292916
ADSL	0.526247	0.564828	0.24796	0.595526	-0.196741	-0.234873	-0.056604	-0.117907	0.132934	-0.473426	-0.347703	0.265673	-0.111192
ADSS	0.561329	-0.296784	0.263545	0.441854	0.320989	0.82815	0.0958098	0.202762	-0.0873632	-0.600977	-0.796135	-0.275007	-0.125906
ADSSL1	-0.0118145	-0.470347	0.165519	0.224018	-0.0186477	-0.207398	0.251617	0.14588	-0.531591	0.044125	-0.369848	0.289708	0.516413
ADTRP	0.070281	-0.168853	-0.179681	-0.170614	-0.191662	-0.112719	-0.144154	-0.0452993	0.211937	-0.0163092	-0.101912	-0.0936089	-0.0554022
AE000658.22	0.0016678	0.119154	0.9399	0.226059	-0.368061	-0.0348596	-0.450382	-0.152055	0.224576	-0.240043	-0.299768	-0.500638	0.371126
AE000662.93	-0.209873	-0.135196	-0.287436	0.0984391	-0.0427859	-0.0742081	-0.213536	-0.181627	-0.0260753	0.185143	0.220067	-0.162151	0.0110471
AEBP1	2.4773	1.78428	-1.01562	0.00770069	0.138521	1.4566	0.691699	1.4709	0.331259	1.57931	-0.503101	0.0132778	1.13564
AEBP2	0.544629	-0.126176	-0.983296	0.219941	-0.223728	0.0527987	0.406205	0.0705121	0.678877	0.175792	-0.34187	0.183223	-0.0645678
AEN	0.371836	0.740939	-0.417569	0.211633	0.395739	-0.0755117	-0.348745	-0.681336	0.0423799	0.529059	0.10965	-0.52518	0.271536
AES	0.591196	0.950334	0.427359	0.128345	0.156327	0.1042	0.154394	0.202718	0.228495	0.558977	-0.474956	0.170638	0.425479
AF001548.3	0.94286	0.370798	-0.358409	-0.153788	-0.250372	-0.0385129	-0.263103	-0.122398	-0.266248	-0.0162585	-0.104439	-0.289269	-0.0638817
AF001548.5	0.0906409	-0.178015	0.349714	-0.285486	-0.320485	0.118344	-0.25635	-0.169567	0.447392	-0.0284486	-0.18332	-0.211607	-0.0581148
AF011889.5	-0.210885	-0.181728	-0.183591	-0.142614	-0.141762	-0.183889	-0.134878	-0.0860244	-0.122982	-0.071996	-0.0910722	0.612756	-0.056946
AF013593.1	-0.194791	-0.107301	-0.231987	-0.216623	0.412166	-0.157354	-0.170289	-0.0402524	-0.12088	-0.0615681	0.0170857	-0.0887057	-0.0445265
AF038458.5	-0.00527102	-0.297821	-0.375475	0.288797	-0.338921	0.572252	-0.297076	-0.162193	-0.197766	0.0626323	-0.0328805	-0.174245	0.255964
AF121898.3	-0.083064	-0.0371191	-0.191265	0.224067	-0.194676	-0.1559	-0.146664	-0.0789282	-0.102903	-0.0626813	-0.0656721	-0.08747	-0.0299585
AF127577.10	-0.101552	-0.807581	0.386418	0.540319	0.353568	-0.293538	0.15217	-0.409397	-0.169251	-0.242258	-0.0650397	0.591419	0.54965
AF127577.12	-0.0409028	0.0462595	-0.176599	-0.115786	-0.1492	-0.153838	-0.133921	0.101582	-0.101747	-0.0442883	-0.0863294	-0.087813	-0.0588845
AF127936.3	-0.126689	-0.148103	-0.167167	-0.164323	-0.184341	-0.0660404	0.0593113	-0.075043	0.100326	-0.0520202	-0.0646342	-0.0794435	-0.0198642
AF127936.9	-0.327242	-0.0549372	0.0773074	0.735102	-0.678096	-0.435694	-0.0029218	0.108946	-0.0369521	0.0357298	0.547378	-0.22233	-0.129545
AF129075.5	-0.198613	-0.0598167	-0.146438	-0.114495	-0.188899	0.36025	-0.142208	-0.0831962	-0.116748	-0.0681196	-0.0970391	-0.0942581	-0.0538061
AF129408.17	-0.128717	-0.15938	-0.207463	-0.172553	-0.206061	-0.13855	0.452136	-0.0714888	-0.108721	-0.0636783	-0.0304338	-0.0928496	-0.0746006
AF131215.1	-0.195004	-0.20409	-0.300754	-0.267825	0.35681	-0.184459	0.471761	-0.100339	-0.147943	-0.0778794	-0.0583016	-0.108721	-0.0931682
AF131215.4	-0.172498	-0.166227	-0.192014	-0.196595	-0.195692	0.266522	-0.137452	0.0939886	-0.0389445	-0.00273625	-0.100676	-0.0955602	-0.0531942
AF131215.8	-0.0701545	-0.142729	-0.222805	-0.191317	0.141259	-0.17945	0.492565	-0.120043	-0.170847	-0.124853	-0.116947	-0.126219	-0.0694686
AF131215.9	-0.552204	-0.0887872	0.541066	-0.0300722	0.0872384	-0.0899824	-0.598892	-0.163707	0.743375	0.630785	-0.439788	0.176641	-0.192237
AF131216.5	0.325597	-0.134436	-0.244694	0.057929	-0.028166	-0.0534598	-0.267536	-0.0457488	-0.0988814	-0.089999	-0.0921102	-0.110824	-0.0826198
AF131216.6	-0.195613	-0.166592	-0.147986	-0.170355	-0.19984	-0.16212	-0.153169	-0.107228	-0.111019	-0.0645949	-0.0987784	-0.0948389	0.668195
AF131217.1	2.19397	-0.329506	-0.0183874	-0.24004	-0.358528	-0.0541567	0.59242	-0.32723	-0.447369	-0.0892838	-0.151443	-0.670258	-0.229776
AF186192.5	-0.211284	-0.041052	-0.221122	-0.192454	-0.20673	0.0697174	0.194295	-0.0761592	-0.00811777	-0.0787287	0.114766	-0.124867	-0.0603379
AF213884.2	-0.256597	0.0438847	0.0341615	-0.417592	0.690701	-0.104095	-0.518476	0.172855	0.0491931	0.00110967	-0.172257	0.128073	0.00326742
AF230666.2	-0.204369	0.233149	-0.219489	-0.189725	0.0323731	-0.196414	-0.170027	-0.0410374	-0.124931	-0.0719491	-0.000881817	-0.104195	0.201751
AF241726.2	-0.170006	-0.138078	-0.132923	0.0339087	-0.128047	0.137159	-0.118358	-0.0771382	-0.109731	-0.0792342	-0.0687947	-0.103237	-0.0388297
AF277315.13	-0.355162	-0.45114	0.908033	0.558479	0.031209	0.222134	0.0699643	-0.278905	-0.359469	-0.312179	-0.173559	-0.280462	-0.0989375
AFAP1	0.671353	0.342867	-0.0687231	-0.00303557	0.04061	-0.0614892	0.157728	-0.329645	0.190199	0.0589222	-0.0840526	-0.565939	0.0653066
AFAP1L1	-0.509966	0.822807	-1.05296	-0.852926	0.00728011	0.628291	0.217117	0.353293	0.0466972	0.483098	0.115987	-0.495368	0.196765
AFAP1L2	-0.129279	-0.396464	-0.21359	0.500356	-0.559059	1.59873	0.0149243	-0.0244729	0.104734	-0.0173897	0.0696616	-0.656916	-0.253425
AFDN	-0.82693	-0.593841	0.602156	0.797368	0.210852	-0.632434	0.448089	0.335074	-0.564539	-0.145493	0.780184	0.340526	0.00850458
AFDN-AS1	-0.360618	-0.328059	-0.273567	-0.362152	0.122341	-0.336571	-0.0755049	1.09935	-0.121599	0.0877912	0.225634	-0.251926	-0.0404877
AFF1	-0.0544882	-0.784292	0.0691464	-0.232805	0.640761	-0.48224	0.311169	0.194583	0.449501	0.395207	0.126664	0.172964	0.0316516
AFF2	-0.344241	0.0519731	0.154546	-0.573704	0.435131	-0.232065	0.172195	-0.218299	0.305134	-0.228411	0.0584252	-0.0301634	0.040358
AFF3	-0.768517	-0.0466439	0.448529	0.459302	0.556662	0.619021	-0.25712	-0.470008	0.134951	0.262566	-0.137972	-0.538809	-0.212965
AFF4	0.262491	-0.166657	-0.103343	0.0405387	0.843496	-0.480408	-0.492357	1.16598	0.260979	-0.751269	0.562382	-0.469208	0.0422205
AFG3L1P	0.798479	-0.0956045	-0.115235	0.143136	0.0233081	0.678956	-0.320541	-0.154466	0.1244	0.129878	-0.6682	-0.195267	-0.327326
AFG3L2	-0.121265	0.674367	0.50447	-0.221329	0.35243	-0.195322	-0.301915	-0.264262	-0.666188	-0.125196	0.468027	0.287964	0.375256
AFG3L2P1	-0.0851884	0.637452	-0.197403	-0.211454	-0.246903	-0.133129	-0.176612	-0.10789	-0.130908	-0.0305475	-0.125979	-0.076783	-0.0066548
AFMID	-0.745238	0.815355	0.327197	-0.285304	0.780095	0.0104523	0.829445	-0.0733341	-0.282569	-0.371326	0.594784	-0.203051	-0.633006
AFTPH	-0.69312	-0.315677	0.598003	0.417152	0.28373	-0.0874409	0.263866	0.43032	0.295709	-0.521039	0.307912	-0.0806462	0.0763292
AGA	-0.422409	0.100198	0.495253	-0.734769	-0.518599	0.283315	0.963329	0.161641	0.0124669	-0.168146	-0.0634642	0.331214	-0.179216
AGAP1	-0.62812	0.426006	0.622448	0.391396	0.17374	-0.467847	0.555836	-0.459777	0.172153	-0.00424246	-0.0302072	0.399125	-0.686344
AGAP1-IT1	0.0379623	-0.0480821	-0.226041	-0.244565	-0.0279075	-0.130227	0.161379	-0.101178	-0.111078	-0.079882	0.0593371	-0.11052	-0.0704954
AGAP10P	-0.0490396	-0.0943463	-0.249566	0.0509002	-0.233385	-0.113413	-0.167684	-0.0828349	0.256635	-0.0817953	0.107217	-0.0693313	-0.0789432
AGAP12P	-0.11796	-0.1065	-0.569603	0.878083	-0.188893	-0.702857	-0.39339	-0.134168	0.902722	-0.0374722	-0.480305	0.00720575	0.743897
AGAP14	-0.165087	-0.174615	-0.217705	-0.191393	-0.216292	-0.0759076	0.74039	-0.094564	-0.0923169	-0.0867906	-0.114877	-0.127162	-0.0631437
AGAP2	-0.416619	0.901221	-0.942064	0.0733801	-0.331312	0.626511	-0.201273	-0.114466	0.864091	-0.18675	-0.181097	-0.766356	0.780689
AGAP2-AS1	0.331344	0.491274	-0.428444	0.448465	-0.30752	0.77484	-0.316493	-0.38656	-0.0750223	-0.0722822	-0.482184	-0.349137	0.471799
AGAP3	0.277546	0.809258	-0.0325029	0.345405	-0.172471	-0.157971	0.589088	0.272688	-0.121137	-0.0736339	-0.543731	0.298819	-0.497596
AGAP4	-0.377661	0.155708	-0.347045	0.0998334	0.541568	0.415272	-0.364879	-0.521909	-0.791833	-0.196526	0.605217	1.07358	0.137246
AGAP5	-0.186217	-0.161259	-0.19983	0.50434	-0.158941	-0.148909	-0.163358	-0.0764859	-0.117319	-0.0636984	-0.0975894	-0.0886563	-0.0554534
AGAP6	0.260414	0.293385	-0.238232	0.419259	0.188357	-0.0379	0.275804	0.291602	-0.96912	-0.565995	0.167425	0.412242	0.274173
AGAP7P	-0.275166	-0.00985353	0.651544	-0.257258	-0.305503	0.237364	-0.266237	-0.141814	-0.0619744	-0.0987382	-0.0886736	-0.126741	-0.10562
AGAP9	1.01565	-0.165831	-0.433694	0.0634147	-0.303655	0.19272	-0.402326	-0.429217	0.233086	-0.100475	0.12681	0.44568	-0.249342
AGBL1	0.870137	-0.125236	-0.26824	-0.273529	-0.229625	-0.138883	-0.211853	-0.0849452	-0.11219	-0.0605562	-0.124877	-0.0998927	-0.0533539
AGBL1-AS1	0.410778	-0.153954	-0.216717	-0.204091	-0.158284	-0.0866067	-0.179448	-0.0639297	-0.0966849	-0.0443337	-0.0891449	-0.0822357	-0.0405937
AGBL2	-0.240056	-0.105219	0.575975	-0.251181	-0.197602	-0.254131	-0.227289	-0.107187	0.193375	0.107927	-0.0414224	-0.174237	-0.0640145
AGBL3	-0.388762	-0.170421	-0.462383	-0.450472	0.0169664	-0.241819	0.93767	-0.199165	-0.373464	0.760486	-0.14223	-0.113358	0.475402
AGBL4	-0.312054	-0.292519	-0.094096	0.28394	-0.231549	-0.239152	-0.216455	-0.128348	-0.230296	-0.12236	-0.165499	1.04892	-0.0872355
AGBL5	-0.0853105	0.856525	0.39869	0.39529	0.116059	-0.0783864	-0.085105	0.315493	-0.69359	-0.136532	-0.231783	0.174407	-0.0948135
AGBL5-AS1	-0.109174	-0.0885157	-0.211442	-0.157363	-0.22177	0.400718	-0.334835	0.0059652	-0.110043	-0.0373375	0.146401	-0.0491386	0.020459
AGER	-0.288294	0.00680307	-0.45048	0.655584	-0.713752	-0.262561	0.373049	0.109694	0.693033	-0.278916	-0.0482998	0.399676	-0.291919
AGFG1	0.500696	-0.776266	-0.0554547	0.0584825	0.49116	-0.0179745	0.0565023	0.211756	-0.0920088	0.828039	0.227834	-0.485253	-0.358668
AGFG2	0.00320891	1.02494	1.17692	0.362485	0.054065	0.172304	-0.309683	0.263139	-1.02546	-0.454301	-0.829388	-0.285641	0.274007
AGGF1	-0.0176	-0.572166	0.0529735	-0.000697894	0.464433	-0.31036	-0.135568	0.349901	0.194521	0.647368	-0.405678	0.614592	-0.353575
AGGF1P1	0.0950737	-0.172908	-0.0487057	-0.103053	-0.115135	-0.162891	-0.110776	-0.0291218	-0.107862	-0.0597123	-0.0531341	-0.0819658	-0.0422317
AGGF1P10	0.332228	-0.232954	0.00507019	-0.107619	-0.127413	-0.220246	-0.137054	-0.0276226	-0.142922	-0.0825271	-0.0499665	-0.0939781	-0.0511281
AGK	-0.0865046	0.0540549	0.168955	0.0106139	0.205555	0.224361	0.33336	0.186364	0.0920324	0.252051	-0.288458	-0.737475	-0.181301
AGL	0.279761	0.405202	-0.281421	0.27985	0.153386	0.308207	0.284689	-0.368938	0.422374	-0.413616	-0.52109	0.230874	-0.429403
AGMAT	-0.219823	-0.185068	-0.115976	0.615849	0.321332	0.445694	-0.0264994	-0.161052	-0.453574	-0.16568	0.0157685	-0.375358	-0.0619595
AGO1	0.13334	-0.578741	-0.130145	-0.238246	-0.184789	0.684634	0.0202456	0.526969	0.471181	-0.316316	-0.217654	0.438332	0.00888804
AGO2	0.286691	-0.647904	0.569879	0.361801	-0.113785	0.350505	0.590624	0.320959	0.431319	-0.441505	-0.590691	-0.488104	0.00930475
AGO3	-0.148726	-0.141835	0.321937	0.10664	-0.121768	-0.0846647	0.47389	0.588451	0.235223	0.479543	-0.315517	-0.616495	-0.226638
AGO4	0.528923	-0.357886	-0.256809	-0.0791524	0.206201	0.00908588	0.128739	0.106093	-0.205165	0.172145	0.00616033	0.0120686	0.232738
AGPAT1	0.971144	0.0875167	-0.546128	0.424277	-0.613138	0.650707	0.0292755	-0.688084	-0.297078	0.285293	0.564197	0.357524	-0.409386
AGPAT2	0.217351	0.863108	0.379017	0.212395	0.105031	-0.0753265	-0.0640492	0.34056	-0.186198	0.46723	-0.129945	-0.0937162	-0.926087
AGPAT3	-0.918901	0.234969	0.589427	0.678572	0.717486	0.138267	-0.0781465	-0.514509	0.717747	0.234184	0.316014	-1.01245	-0.097563
AGPAT4	1.12534	1.16457	-0.861691	-0.47381	-1.08374	-0.117232	-0.0395923	0.123278	0.433334	0.393832	-0.326294	0.289692	-0.39587
AGPAT4-IT1	0.323703	-0.209835	-0.23324	-0.210476	-0.225144	-0.198133	-0.175059	-0.107216	-0.132154	-0.0919823	-0.119808	0.594542	-0.072023
AGPAT5	-0.571811	-0.409679	0.870166	0.614233	0.447148	-0.655406	0.50107	-0.399796	0.572615	-0.254769	-0.294603	0.0789	-0.44554
AGPS	0.519828	-0.67877	-0.636995	-0.524467	-0.783011	1.12004	0.297395	-0.374473	1.08485	0.188922	0.232398	0.114861	-0.235486
AGR2	-1.7343	0.677579	1.97513	0.424508	1.57323	-1.10946	0.290593	0.0706773	-1.77847	-0.482015	2.00035	0.46404	-0.145326
AGR3	-1.29455	-0.833894	1.86733	-0.490028	1.42171	-0.978784	0.258327	0.645742	-1.05815	-0.445682	1.25444	-0.640725	0.67018
AGRN	-0.755003	-0.0858802	1.29296	0.253793	0.629194	-0.696451	0.204478	-0.43516	-1.11805	-0.09575	0.754714	1.0265	-0.454101
AGRP	-0.139356	-0.132238	-0.188631	-0.149034	-0.129361	0.403611	-0.122274	-0.077251	-0.118913	-0.0627122	-0.112685	-0.120984	-0.0432686
AGT	-0.347832	-0.295626	-0.293016	-0.0511093	-0.771355	1.03	0.735532	-0.03794	-0.62894	-0.156895	1.21125	-0.406174	-0.0503629
AGTPBP1	-0.625887	0.220311	0.455625	-0.337615	-0.0234833	0.428569	-0.247115	-0.267571	-0.448884	-0.350805	0.673688	-0.180402	0.58988
AGTR1	-0.503954	0.6048	0.415558	-0.465409	0.540944	-0.30297	0.136007	-0.22924	-0.406111	0.0748766	-0.0479599	-0.401648	0.290316
AGTR2	-0.140887	0.227895	-0.164603	-0.131585	-0.135802	-0.140452	-0.123823	-0.0720136	-0.091109	-0.0497349	-0.0707152	-0.093979	-0.00157262
AGTRAP	-0.570492	0.769526	0.508849	0.26432	0.0182714	-0.354906	0.160254	-0.0654638	0.121853	-0.0144007	0.489242	0.089895	-0.280521
AGXT	-0.16198	-0.164435	0.46632	-0.136213	-0.129618	-0.146311	-0.130569	-0.091693	-0.122485	-0.0830171	-0.089635	-0.15531	-0.0560344
AHCTF1	-1.02157	-0.67807	-0.324434	0.44045	-0.16938	0.339569	0.325742	0.0146843	0.493219	0.529829	0.641349	-0.0921191	0.0648518
AHCY	0.358769	0.289633	0.595505	0.75738	0.571866	-0.627063	-0.114903	0.310706	-0.0746283	-0.304	-0.241169	-0.0403599	-0.509235
AHCYL1	0.29465	-0.00755213	0.122869	0.237196	0.221092	0.112108	-0.0840319	-0.180909	0.32251	-0.426917	0.579921	0.1269	-0.261774
AHCYL2	0.500814	-0.553057	0.696498	0.432307	0.595105	-0.217998	-0.364765	-0.10362	-0.315729	-0.100461	-0.30069	-0.327535	0.508252
AHDC1	0.798916	0.482902	-0.363134	-0.24867	-1.08681	-0.110933	0.394665	0.277733	0.0111753	-0.124062	0.605769	0.257258	-0.383456
AHI1	0.370222	-0.356376	0.331755	0.285124	-0.549439	0.753626	0.497388	0.191697	-0.596448	-0.00269463	0.194596	-0.163195	-0.0749158
AHNAK	0.398439	-0.32975	0.0775853	-0.260071	0.352378	0.794192	0.200383	0.356625	0.379284	-0.310931	-0.23824	0.345917	-0.168076
AHNAK2	2.38963	1.20659	-1.19144	-1.55371	-0.165409	0.085094	0.421549	-0.017151	-0.405616	0.398273	-0.154297	-0.357466	0.291609
AHR	-0.688531	-0.21893	-0.375855	-0.259125	0.229275	1.11827	0.264972	0.541648	0.677096	-0.033806	-0.730848	0.16483	-0.13787
AHRR	0.192655	-0.336275	-0.0160821	-0.303156	-0.411027	-0.137945	-0.319514	0.14921	0.346663	0.374513	-0.190515	0.217897	-0.127906
AHSA1	0.658881	-0.194689	0.533921	0.447207	0.575145	0.12431	0.256261	0.122494	-0.104962	-0.841055	0.0936857	-0.221797	-0.37095
AHSA2	0.367015	-0.183784	0.145495	0.330441	0.223015	0.0459564	0.051757	0.403551	0.122361	0.0131334	0.191375	0.190892	-0.725187
AHSP	0.30462	-0.0149154	-0.197594	-0.017317	-0.193669	-0.140126	-0.184031	-0.0571033	-0.0623527	0.15932	-0.15443	-0.152697	-0.0640874
AIDA	0.585741	-0.488891	0.5985	-0.389476	-0.336804	-0.645495	-0.0301812	0.631121	0.193267	-0.232662	0.402675	-0.284278	0.148834
AIF1	0.189448	-0.610902	-0.550208	-0.405263	-0.920354	1.03312	-0.28516	-0.0824298	1.54608	-0.012387	0.248086	-0.576513	1.19975
AIF1L	-0.591514	0.887922	0.456341	0.857169	-0.0375765	-0.351277	-0.779224	0.504999	-0.670254	0.343885	0.0697451	-0.131557	-0.455172
AIFM1	-0.693554	-0.106852	0.342801	0.675156	0.514857	-0.66958	-0.308646	-0.408035	-0.363078	0.250926	1.1259	0.208395	0.151796
AIFM2	0.988283	-0.706742	0.0824166	-0.0357084	-0.87471	0.154472	0.17929	-0.294098	0.0746589	-0.131251	0.291438	-0.0175087	0.694064
AIFM3	-0.570215	1.40213	-0.438203	0.678073	-0.389812	-0.293325	-0.177707	-0.150193	-0.411698	0.673114	-0.125059	-0.185704	-0.234781
AIG1	0.335154	0.796108	0.0413534	1.12963	0.477413	-0.651034	0.192321	-0.170175	-0.598581	-0.520068	-0.195346	-0.0718046	-0.0782414
AIM1	-1.11494	-0.197707	0.498589	0.54845	0.756608	-0.632422	0.905696	-0.444432	0.394365	-0.327545	0.625886	0.112694	-0.666895
AIM1L	-0.464283	-0.0969475	0.0161322	0.0430478	-0.194434	-0.338724	-0.350595	0.0591284	-0.161075	-0.162465	-0.00847565	1.14603	-0.0719945
AIM2	-0.123456	0.171605	-0.525105	0.683162	-0.164849	0.0398368	-0.33414	0.00140549	0.481523	-0.0416704	-0.390095	-0.336475	-0.0435908
AIMP1	0.365825	-0.24877	-0.55954	-0.100364	0.0392281	-0.158007	-0.339778	0.311949	0.355883	0.317038	-0.174285	0.807085	0.173156
AIMP1P1	0.120408	0.28254	0.0940706	-0.413842	-0.23911	-0.142287	-0.137889	-0.0820077	-0.156235	-0.0654416	-0.0402669	-0.0949249	-0.0412541
AIMP2	-0.957784	0.104225	0.505788	0.173337	0.616187	-1.02576	-0.0512844	0.693844	-0.0256675	0.664583	-0.104853	-0.151795	0.207241
AIP	0.982446	0.531935	-1.031	-0.450215	-0.576604	0.999708	0.149654	0.144378	0.765743	-0.495574	-1.22169	0.272537	0.883548
AIRE	-0.134414	-0.166013	-0.213046	-0.178708	-0.211767	-0.156514	-0.162018	-0.0295691	-0.110527	-0.0514952	-0.103177	-0.0953612	0.621933
AJ003147.11	0.260921	-0.227379	-0.0648503	-0.0465598	0.376658	-0.268176	-0.370197	-0.103917	0.0802091	-0.0973235	0.299572	-0.214554	-0.227458
AJ006998.2	-0.133858	-0.206293	-0.297575	-0.261683	0.324674	0.0432582	-0.236742	0.267688	-0.147445	-0.0666677	-0.047122	-0.112073	-0.0340943
AJ011932.1	2.38262	-0.283995	0.231311	-0.531746	-0.218479	-0.30756	0.0803631	-0.15069	-0.448756	-0.100653	-0.297603	-0.471556	-0.144954
AJ239322.1	-0.212012	-0.172675	-0.182888	-0.174576	-0.195127	-0.160311	-0.147408	-0.0866607	0.261114	-0.09058	0.322224	-0.0982146	-0.055898
AJAP1	1.02362	0.411072	-0.5678	0.206433	-0.63104	-0.399388	-0.125113	-0.133477	0.0452409	0.758455	-0.263602	-0.32019	-0.198251
AJUBA	1.07061	0.044798	-0.99271	-0.843393	-0.209232	0.460606	-0.255178	-0.447978	0.38735	-0.194749	-0.342415	0.89899	0.580105
AK1	0.69638	-0.338638	0.0841173	0.289253	-0.69921	0.899521	0.610755	-0.246955	-0.0657923	0.453752	-0.393559	-0.147702	-0.636262
AK2	0.0673296	0.931963	-0.108452	0.558421	0.426649	-0.132735	0.325168	0.228782	-0.656998	-0.75833	0.775879	0.00506215	-0.670086
AK3	0.439923	0.0118966	-0.338758	0.166525	0.57975	0.341676	-0.148542	-0.491992	0.506946	-0.680912	-0.254743	0.634954	-0.164387
AK4	-0.37258	0.159997	0.122521	0.469505	1.16045	-0.564465	0.07148	-0.412065	-0.667076	0.309957	0.093134	-0.497046	0.535822
AK5	-0.700755	-0.0345551	2.01386	0.115585	-0.0528615	-0.594528	-0.402347	-0.393169	-0.154205	-0.497675	1.15881	-0.24126	-0.229222
AK6	-0.688222	-0.811899	0.963179	-0.0446944	1.23989	-0.307803	0.676965	-0.227508	-0.338618	-0.479211	0.159491	0.129424	0.049288
AK8	0.483211	-0.211086	0.391643	-0.308113	0.405008	-0.309086	-0.201453	0.441489	-0.460885	-0.0660779	-0.159735	-0.303017	-0.120661
AK9	-0.248419	-0.324379	-0.308744	-0.512004	0.391431	0.642015	0.0807463	-0.258315	0.523522	-0.186719	0.197334	-0.225064	-0.237966
AKAP1	0.269215	-0.0269013	0.421264	0.599968	0.241458	-0.543335	0.303627	0.177941	-0.380713	0.35474	-0.0761579	0.367173	-0.524934
AKAP10	0.385361	-0.109749	-0.335493	0.45242	0.315604	0.492635	0.0748465	-0.086888	0.431962	-0.211686	-0.0342586	-0.383496	-0.501799
AKAP11	1.00008	-0.485516	-0.473398	-0.545997	-0.647657	-0.0380832	-0.32042	0.0984766	0.461226	0.899715	0.327009	0.92863	-0.513113
AKAP12	1.5692	-0.360946	-0.770681	-0.876066	-0.553114	0.60359	0.251486	0.388092	1.02582	0.409655	-0.874346	-0.760071	0.557317
AKAP13	0.240435	-0.316953	-0.174247	0.129816	0.258056	0.247594	-0.102273	-0.125847	0.477385	0.636796	-0.549972	-0.42824	0.554652
AKAP17A	-0.209887	-0.438941	0.322442	0.398318	0.470275	-0.362905	0.318869	0.260994	-0.296624	0.30943	-0.357416	0.175764	0.365638
AKAP3	-0.244939	-0.18708	0.00780276	0.328991	-0.223597	-0.170312	0.162124	0.0219002	-0.15374	-0.0807832	-0.118959	-0.124487	-0.0882869
AKAP5	0.203307	-0.360728	-0.601543	0.0395323	-0.0678591	-0.101225	-0.467914	0.138689	0.581177	-0.120058	-0.245452	-0.0761474	0.509392
AKAP6	0.386018	0.178693	-0.424407	-0.0338207	-0.39125	-0.218036	-0.024436	0.362592	-0.2079	-0.0821652	0.111002	-0.082594	-0.0971525
AKAP7	-0.24613	0.53163	-0.267859	-0.0703749	0.0208504	0.35171	0.276821	-0.291303	-0.158952	0.366786	-0.124609	-0.579795	0.0862117
AKAP8	-0.322298	0.61978	-0.324849	0.868894	0.402144	-0.124998	-0.503842	1.14173	-0.837802	0.290756	0.545743	-0.763625	-0.325915
AKAP8L	0.383323	0.972314	-0.100514	-0.0980402	-0.0250718	0.174717	-0.66973	0.190381	-0.0566738	0.0584669	0.423453	-0.0275801	-0.231033
AKAP9	0.355872	0.0447168	0.332458	0.0686581	0.199022	0.204244	-0.163098	0.077356	0.144301	-0.309813	-0.606241	0.156635	0.408703
AKIP1	0.64878	0.504883	-0.957963	-0.176882	-0.517791	-0.308428	0.207967	0.525429	0.401941	-0.520688	-0.189214	-0.108936	1.05227
AKIRIN1	0.457437	-0.806928	0.0561388	0.401216	0.169171	-0.14897	-0.0164206	0.509632	0.640635	-0.0789925	0.190662	-0.299425	-0.288896
AKIRIN2	-0.393932	0.0651168	0.0481629	0.201999	0.522404	0.234146	0.804603	-0.131682	-0.509255	0.05993	-0.312131	-0.540167	-0.181568
AKNA	-0.274778	0.267488	-1.01903	-0.86916	-0.62624	0.986128	-0.613449	0.398374	1.13629	0.584216	0.388773	-0.115245	0.360917
AKNAD1	-0.321812	-0.320165	-0.372526	-0.360741	0.109048	-0.364903	-0.435305	0.279611	1.80352	-0.171068	0.13954	-0.374264	-0.104921
AKR1A1	-0.0807994	0.724636	0.467455	0.23018	0.401618	-0.278103	0.293185	0.41902	0.145123	-0.519611	0.0435265	-0.389357	0.368115
AKR1B1	0.919733	-0.0176967	0.0118515	-0.237803	-0.504751	-0.488306	0.000248687	0.347051	0.731711	1.01297	-0.610876	0.0888751	-0.602372
AKR1B10	-0.220082	-0.18917	-0.18243	-0.14953	-0.148614	-0.186392	-0.139408	-0.0866562	0.446215	-0.0922604	-0.0913412	0.102695	-0.0555336
AKR1B1P7	-0.163318	-0.169895	-0.182239	-0.170294	-0.191589	-0.162432	-0.144428	-0.084246	-0.0736575	-0.0850628	0.58891	-0.0991641	-0.0607371
AKR1C1	-0.370123	0.185764	-0.364548	1.01448	-1.0299	0.365662	0.807874	-0.384083	-0.405629	-0.273065	1.38202	0.29165	-0.654482
AKR1C2	0.00927764	0.449454	-0.307211	-0.0511096	0.226958	0.449343	0.254467	-0.696506	-0.412601	-0.492691	0.882257	0.783621	-0.516816
AKR1C3	-0.216258	-0.351008	-0.028084	0.466378	-0.102569	0.65717	-0.430898	-0.170379	-0.430729	-0.0316273	1.5753	-0.0501573	-0.475184
AKR1C4	-0.181186	-0.146009	-0.168015	-0.16415	0.235344	0.00900164	-0.136353	-0.081555	-0.112948	-0.0532575	-0.091616	-0.0943676	-0.0153238
AKR1E2	-0.0890156	0.828752	-0.376617	0.298687	-0.562953	-0.0916328	-0.178802	0.267141	0.434117	0.113291	-0.306152	-0.416489	-0.232789
AKR7A2	0.491722	0.601802	-0.0782367	0.248905	0.380321	0.114451	0.439126	-0.380832	-0.241852	0.762222	-0.134574	-0.585305	-0.608538
AKR7A2P1	-0.28338	-0.206463	-0.316271	0.349841	-0.194638	0.0289623	-0.235412	-0.125364	-0.147033	0.0644178	-0.140077	0.209397	0.195508
AKR7A3	0.24934	-0.176535	0.201191	0.511753	0.381428	-0.256188	-0.411017	-0.187132	-0.241207	-0.129122	-0.192752	-0.205813	-0.158662
AKR7L	0.249701	-0.138063	0.501937	-0.354308	-0.209313	-0.228986	0.317489	-0.136007	-0.201174	-0.0991249	-0.175238	-0.160698	-0.0922254
AKT1	0.116457	0.42521	0.391443	0.702217	0.414624	0.0393581	0.0796	0.0845361	0.243644	-0.624233	-0.236865	-0.367087	-0.122907
AKT1S1	0.421743	0.858351	0.088602	0.201399	-0.6484	-0.481715	0.352587	-0.114347	-0.819104	0.822776	-0.200393	-0.237411	0.846261
AKT2	-0.0596485	0.84384	-0.359149	0.247673	0.0489072	-0.036618	0.0500285	0.433418	-0.69682	0.0406585	0.733854	-0.185848	-0.0169581
AKT3	0.844138	0.0389449	0.164719	0.0998171	0.49151	0.00766556	0.142684	-0.504857	0.205993	0.52162	-0.601506	0.0746973	-0.620833
AKTIP	0.601788	-1.13551	-0.03458	-0.207177	-0.347489	0.492913	-0.0225199	0.049724	0.660502	-0.602771	0.120258	0.79062	0.526833
AL022237.3	-0.127446	0.14706	0.516906	0.433785	0.400517	-0.58951	0.568453	0.472837	0.0179779	-0.318342	0.278405	-0.326008	-0.774662
AL022341.3	-0.245674	0.0587804	0.217066	-0.218586	-0.474259	0.818958	0.527236	-0.0776525	-0.347149	-0.0750627	-0.217004	-0.33745	-0.137043
AL022344.7	-0.0794014	-0.25839	0.525553	-0.0557016	-0.408875	-0.158787	-0.0421122	-0.129792	-0.145352	0.0428711	0.211944	-0.15545	-0.0949106
AL022393.9	-0.188379	-0.133363	-0.20275	-0.170229	-0.204274	-0.152114	0.583426	-0.0939186	-0.108883	-0.0663667	-0.099646	-0.0918786	-0.07647
AL022476.2	-0.451214	-0.0032185	-0.181489	-0.471953	-0.13925	-0.35758	0.392697	0.381941	0.161962	0.225072	-0.00669399	0.176469	-0.0970156
AL035610.1	0.0675875	0.341112	-0.258997	-0.189994	-0.170553	-0.0703932	0.206666	-0.0856418	-0.225195	-0.0735677	-0.136645	-0.19879	-0.00225759
AL035610.2	-0.0654491	-0.129585	-0.16446	-0.1357	-0.14045	-0.0116274	0.0454222	-0.0594108	-0.0636908	-0.0473897	-0.0775096	-0.101701	-0.0391032
AL109761.5	0.399402	-0.123705	-0.168623	-0.130325	-0.128842	-0.153423	-0.11846	-0.0820527	-0.119075	-0.0824259	-0.0805361	-0.145695	-0.0490721
AL121657.4	-0.379218	0.447177	0.545543	-0.142875	-0.0713792	0.698981	-0.664451	-0.369184	0.197324	-0.159049	0.304605	-0.211183	-0.0854366
AL133243.1	0.125533	0.131961	0.191358	-0.403183	-0.250461	0.222163	-0.325407	-0.190946	-0.235847	0.428438	0.160646	-0.356564	-0.045332
AL133243.2	-0.211058	-0.240579	-0.366917	-0.423885	0.00399635	-0.143713	0.640639	-0.0971239	-0.145889	-0.114836	0.0979305	0.431244	-0.107417
AL133243.4	-0.141076	-0.0755995	-0.228175	-0.184132	-0.20913	-0.219173	0.69872	-0.11507	-0.121282	-0.102984	-0.0879228	-0.0215556	-0.0686551
AL133244.1	0.0189961	0.151243	-0.21234	-0.616385	0.317241	-0.0864248	0.283973	-0.178328	-0.210376	-0.00707896	0.540645	-0.282611	-0.153445
AL133245.2	-0.119412	0.115126	-0.293296	-0.311439	-0.221059	0.236625	-0.235911	-0.0405689	-0.141309	-0.0826265	-0.122482	0.496532	-0.0484974
AL133493.2	-0.140031	-0.282445	0.0799384	-0.343911	-0.238598	0.517487	-0.293427	-0.0708771	0.461346	-0.0179673	-0.116417	-0.19214	-0.0785484
AL136419.6	-0.266862	-0.163611	0.454541	0.126142	-0.269759	-0.110896	-0.325934	-0.108019	-0.11193	-0.130185	-0.0924753	0.40874	-0.0524282
AL162151.3	0.155223	-0.247706	0.0102993	0.378904	-0.329894	-0.19979	-0.380915	-0.0453467	-0.158371	0.101732	-0.0640203	-0.243082	0.432356
AL353898.1	-0.245166	0.205352	-0.224762	-0.212185	0.443786	-0.131464	-0.173128	-0.0771156	-0.141473	-0.058502	-0.0699992	-0.1325	-0.0444607
AL354828.1	-0.193518	-0.151494	-0.219986	-0.212801	-0.163208	-0.156213	0.586613	-0.0743369	-0.121144	-0.0633902	-0.101122	-0.0899635	-0.0493117
AL354828.2	-0.102447	-0.0568724	-0.12709	-0.183355	0.172908	-0.191641	-0.220266	-0.0714597	-0.183073	0.573269	-0.077718	-0.203472	-0.039784
AL356053.1	0.599318	-0.15421	0.777142	-0.382781	-0.338218	-0.216311	-0.130892	-0.142641	-0.129597	-0.103222	-0.186795	-0.177202	-0.0971592
AL356585.1	-0.0472271	-0.241893	0.090548	0.840125	-0.531502	-0.345145	0.398705	-0.13915	-0.28175	-0.169249	-0.245605	0.361564	-0.222296
AL358852.1	0.205661	-0.133352	0.422081	-0.25391	-0.297199	0.239302	-0.210719	-0.127357	-0.15572	-0.0914238	-0.147641	-0.132108	-0.105021
AL365181.1	0.272725	0.165358	-0.355693	0.244207	-0.24763	-0.0691911	-0.251068	-0.102714	-0.21634	0.0648936	-0.110264	-0.168211	0.0427162
AL450992.2	-0.299897	-0.0441909	-0.173222	-0.145067	-0.151125	0.15893	0.237096	-0.113891	-0.0769361	-0.0446041	-0.0823263	-0.128322	-0.0620504
AL513523.2	0.987605	0.93605	0.261772	0.282967	-0.576251	0.201898	-0.686052	0.663606	-0.515917	-0.21162	-0.634923	-0.621425	0.200415
AL589743.1	0.608422	0.745588	1.03484	0.567416	-0.139016	-0.800898	-0.285485	0.147746	-0.630317	-0.395204	-0.192394	-0.51589	0.165012
AL590762.6	-0.354182	-0.176386	0.32085	-0.310303	1.0071	0.0772471	-0.322423	-0.181872	-0.294338	0.0531466	-0.0932523	-0.164009	-0.164289
AL591893.1	-0.269456	-0.233425	-0.286728	-0.231459	0.266417	-0.219973	0.454386	-0.0725206	-0.184144	-0.0846179	-0.153541	0.273473	-0.0675119
AL772307.1	-0.252583	-0.13484	0.102878	-0.22431	0.0810727	0.338279	-0.208889	-0.127537	-0.150377	-0.000640332	-0.135698	-0.115446	-0.0803546
AL928768.3	0.0260998	-0.822038	-1.65491	-1.35268	0.260972	-0.044552	-0.750737	2.03731	1.76063	1.5927	-0.278992	-0.23708	-0.187438
ALAD	0.435793	-0.352388	0.0983944	-0.394486	-0.144381	-0.0208819	0.314402	0.0944962	1.04937	0.0208704	-0.0514397	-0.340701	-0.388244
ALAS1	0.0633696	-0.921761	0.888814	0.192117	0.798795	-0.249386	0.466045	-0.370223	0.100615	-0.145676	0.375593	-0.470071	-0.174564
ALB	0.0527319	-0.251254	-0.224807	-0.254311	0.551272	-0.168569	-0.223802	-0.101542	-0.161361	-0.0795571	-0.0145167	-0.0886755	0.112479
ALCAM	-0.240853	-0.313131	0.815699	0.285989	0.749412	0.0379323	0.595848	-0.0641078	-0.931249	0.0916046	0.784333	0.0683937	-1.05142
ALDH16A1	0.0757207	1.27791	-0.471827	-0.383115	-0.541315	0.600363	-0.392587	-0.827928	0.73439	0.123512	0.289273	0.0323646	0.0534613
ALDH18A1	-0.692591	0.328315	0.808813	0.428055	0.372809	-0.340504	0.562955	0.150655	-0.688411	0.142058	0.0555876	-0.060311	0.147709
ALDH1A1	1.45645	-1.03149	-0.405172	-0.484551	-0.0780196	0.949592	0.624235	0.626063	-0.767215	0.97494	-0.133511	-0.109373	-0.583773
ALDH1A2	1.22751	-0.559741	-0.665745	-0.311486	-0.587738	-0.351363	0.117329	-0.338149	0.226106	0.240841	0.263139	0.615731	0.315461
ALDH1A3	0.0884893	0.240787	0.713064	0.432043	0.478987	-0.640243	0.334669	0.115733	-0.801601	-0.637708	0.56075	0.318523	-0.0865204
ALDH1B1	1.45989	0.691964	-0.4125	0.485512	0.109113	0.0440898	0.0690479	0.27481	-0.270213	-0.660629	0.194608	-0.946111	-0.0422884
ALDH1L1	-0.242442	1.04727	0.886578	0.389127	0.334218	-0.936033	-0.638274	-0.0324485	-1.08577	-0.638076	0.212571	0.935234	0.538897
ALDH1L2	1.16392	-0.450808	-0.7154	-0.710531	-0.504382	-0.180322	0.166707	1.99349	-0.206976	0.00393147	-0.437187	-0.323715	-0.0373698
ALDH2	0.483604	0.100904	-0.147418	-0.612333	-1.11173	0.397736	-0.305381	-0.198395	0.644448	-0.336663	0.351247	0.275468	1.03288
ALDH3A1	-0.255578	0.0255583	0.194281	-0.198392	-0.231855	-0.21405	-0.18832	-0.0858077	-0.151131	-0.0939789	-0.122827	0.532737	-0.0867187
ALDH3A2	0.12647	-0.675991	0.167212	0.573111	0.397701	0.167382	-0.0171716	0.000329174	0.459736	-0.756355	0.162945	1.20071	-0.84879
ALDH3B1	0.643411	1.46352	-0.915569	-0.253163	-0.293457	0.138256	-0.0602225	-0.397294	1.54932	-0.348557	-0.022439	-0.685638	-0.46221
ALDH3B2	-1.16751	0.933054	1.17819	-0.379607	0.776309	-0.729368	0.179874	-0.580324	-0.792633	-0.26168	0.824344	-0.542544	0.893511
ALDH4A1	-0.754213	0.627204	0.799333	0.389048	0.712926	-0.810583	-0.678806	0.0477319	-0.365856	-0.171885	0.331201	0.743468	-0.3272
ALDH5A1	-0.197948	-0.816469	-0.00140339	0.452967	-0.320949	0.0843035	-0.0838554	-0.301322	0.498259	0.215511	0.409024	0.421784	-0.188601
ALDH6A1	-0.545793	-0.438183	0.584391	0.805455	0.563432	-0.445543	0.220899	-0.326299	-0.631949	-0.133984	1.01053	0.193351	-0.0914092
ALDH7A1	0.593537	-0.508272	-0.0338007	0.561866	0.651837	-0.495382	-0.0613946	-0.0823503	0.149618	-0.462844	-0.39319	0.41748	0.250052
ALDH7A1P1	0.255776	0.0916802	0.307806	-0.330349	0.796911	-0.536791	0.290425	-0.254617	-0.563932	-0.0731074	-0.152827	-0.456109	0.468512
ALDH8A1	-0.239551	-0.198377	-0.066361	0.837356	-0.21818	-0.111851	-0.178782	-0.12793	-0.15019	-0.0866929	-0.111881	-0.153727	-0.080234
ALDH9A1	0.119865	-0.324356	0.603649	0.253009	0.483253	-0.00566048	0.592323	-0.59121	-0.00175396	0.0962776	-0.356399	0.237515	-0.274913
ALDOA	0.746074	0.728691	0.461115	0.365352	0.314267	-0.552187	0.191774	-0.0234652	0.155908	0.448317	0.535221	0.0987342	0.504478
ALDOAP2	-0.15	0.17222	-0.0789057	0.346975	-0.229173	-0.233902	-0.299883	0.00326194	-0.0369957	-0.106398	0.0686035	-0.255378	0.174035
ALDOC	1.12589	-0.347923	0.28705	0.147616	-0.174988	-0.492868	0.0742186	0.383208	0.0431161	0.511679	-0.424889	-0.0141299	-0.512348
ALG1	-0.503292	0.327238	-0.289	-0.061391	0.465907	0.046571	0.0100012	-0.626013	-0.253266	-0.319832	1.17083	0.186482	0.487815
ALG10	-0.46413	-0.398678	0.432411	-0.253089	0.999719	-0.554747	0.113358	-0.342424	0.129523	-0.0200317	0.540781	-0.362543	-0.145399
ALG10B	-0.175342	-0.306828	0.0157251	-0.969008	0.644103	0.0939459	0.24949	-0.277841	0.80981	0.182432	0.951133	-0.688956	-0.384445
ALG11	-0.14283	-0.25516	0.314952	0.157015	-0.245205	-0.143436	-0.242019	-0.0478173	-0.25115	-0.0654847	-0.0745573	-0.0436289	0.27817
ALG12	-0.0646392	-0.000772404	-0.0281962	0.61919	-0.376709	-0.15514	0.145266	-0.806353	0.094167	0.100498	0.352707	0.558165	0.337891
ALG13	0.157673	-0.880928	0.545832	-0.00591481	0.641309	0.26913	0.177841	0.0531044	-0.700297	0.109649	0.0226825	0.540765	-0.306319
ALG14	0.67653	0.334683	-0.0787763	0.105275	-0.201597	-0.172451	0.254563	0.123534	-0.785289	-0.288244	0.372279	-0.0559409	0.449419
ALG1L	0.0591856	0.257412	0.637717	1.16388	0.710504	0.0156508	0.188236	-0.170253	-0.715164	-0.283208	-0.40234	-0.727743	-0.517569
ALG1L11P	-0.189095	-0.172454	-0.0440636	-0.166146	0.238165	-0.153489	-0.148873	-0.089227	-0.118902	0.0532787	-0.089902	-0.0959542	-0.0285355
ALG1L15P	-0.211561	-0.121896	-0.170041	-0.135829	0.236084	-0.083538	-0.122228	-0.0217256	-0.0510631	-0.0700719	-0.0808419	-0.108325	-0.0520509
ALG1L2	-0.0975893	-0.173505	-0.169456	-0.137988	-0.140563	-0.112306	-0.122603	-0.06332	0.248336	-0.00454304	-0.0669209	-0.0996	-0.0459174
ALG1L3P	-0.17019	0.0617579	-0.228344	-0.167404	0.682758	0.0744226	-0.291689	-0.172167	-0.216131	0.0649282	-0.162618	-0.168109	-0.0696279
ALG1L5P	-0.215258	-0.116572	0.884403	-0.138562	-0.202002	0.256947	-0.286055	-0.142702	-0.14162	-0.10486	-0.145794	-0.178236	-0.176903
ALG1L6P	-0.261894	-0.171259	-0.264304	0.469749	0.153407	-0.111633	-0.190854	-0.0367476	-0.094707	-0.0790516	-0.104518	-0.127732	-0.0598279
ALG1L8P	-0.277143	0.00156593	-0.232838	-0.169295	0.159658	-0.161569	-0.162094	0.0154952	-0.0857237	0.370334	-0.101918	-0.161426	-0.0575169
ALG1L9P	-0.0515178	0.083918	-0.103243	0.542438	-0.21517	-0.288712	-0.419333	0.33912	-0.0244217	0.049311	-0.251462	-0.196728	-0.0909433
ALG2	-0.188885	-0.286284	0.487455	0.475905	0.466171	0.0854253	0.2595	0.438851	-0.219245	-0.374539	0.427185	-0.291577	-0.438091
ALG3	-0.214876	1.14186	0.269427	0.252133	0.459973	-0.44059	0.0548727	-0.87724	-0.106076	-0.183804	0.0974132	-0.301582	0.682091
ALG5	-0.14077	-1.0419	-0.0400328	0.564964	0.419489	0.171783	-0.352832	0.64155	-0.412379	-0.203369	1.03815	0.200926	-0.215276
ALG6	-0.396475	-0.189299	0.51416	0.0948255	0.232338	0.04204	0.415314	0.0778619	-0.170634	0.439995	-0.217821	-0.267152	-0.406671
ALG8	-0.273634	-0.609788	0.144403	0.803144	0.281803	0.11012	0.0919356	0.309506	-0.287931	-0.305219	-0.472986	-0.0275632	0.650558
ALG9	-0.375522	0.35329	0.149136	-0.30565	-0.0683924	0.004298	0.27935	0.944427	-0.247632	-0.224506	-0.178984	-0.193739	-0.134614
ALKBH1	0.664778	-0.0821558	0.768943	-0.391984	0.147041	-0.188613	-0.176942	-0.267619	-0.505834	0.0964278	0.712016	-0.376691	-0.3264
ALKBH2	0.517428	0.242789	0.739188	0.839724	0.494243	0.55804	-0.835672	-0.320056	-0.594521	-0.0274991	-0.474139	-0.335237	-0.316803
ALKBH3	0.430704	0.843918	0.34231	0.592471	0.326565	-0.350549	0.12199	-0.0332868	-1.08555	-0.212826	-0.249494	0.0911295	-0.26699
ALKBH3-AS1	-0.186709	-0.153072	0.452641	-0.0901115	-0.200688	-0.151435	-0.150714	-0.0919604	-0.10747	-0.065402	-0.0971639	-0.0875805	-0.0795084
ALKBH4	0.65027	0.981695	0.041084	-0.217588	-0.166148	-0.0642788	-0.236618	-0.23452	0.329378	-0.416206	0.046939	-0.50346	0.239152
ALKBH5	0.20772	0.0738121	0.0510986	0.476988	-0.153887	-0.101385	0.0115546	0.229703	0.128344	-0.581498	0.643526	-0.0959634	0.301329
ALKBH6	-0.011423	0.271704	0.260939	-0.321322	0.288308	-0.421609	0.10154	0.118189	0.17271	0.269165	-0.327627	0.179278	0.0142491
ALKBH7	0.629776	0.982158	0.560475	0.153618	-0.00608704	-0.251122	0.0733643	0.0137249	-0.213844	0.293097	-0.764326	-0.102147	0.137218
ALKBH8	-0.187301	-0.290819	0.152278	-0.485128	0.261243	-0.446714	0.906782	-0.262702	0.444669	-0.254486	-0.320633	-0.463391	0.551683
ALLC	0.112498	-0.110455	-0.167976	-0.140464	-0.0325618	-0.108802	-0.116323	-0.08353	-0.06324	-0.0207742	-0.0755204	-0.122701	-0.0427753
ALMS1	-0.402333	0.272843	-0.0379929	0.579744	-0.0476271	0.0961172	-0.382893	-0.15859	-0.397714	0.819845	-0.51805	0.295129	-0.00196755
ALMS1-IT1	-0.212272	-0.249775	-0.21571	-0.164774	-0.136524	0.328409	-0.166083	-0.0509298	-0.112656	-0.0805438	-0.124723	0.308316	0.0832295
ALMS1P1	-0.205494	-0.0456885	-0.224307	0.528573	0.175387	-0.16935	-0.322921	-0.0351663	-0.14264	-0.0902993	-0.0192804	-0.00192823	-0.114286
ALOX12	-0.16332	-0.1699	-0.182225	-0.170306	-0.1915	-0.162437	-0.144402	-0.0842334	-0.073817	-0.0850602	0.589098	-0.0991572	-0.0607294
ALOX12-AS1	-0.364234	-0.0539212	-0.321892	0.416691	0.791606	0.594598	0.00657407	-0.341672	-0.454088	-0.315252	-0.2942	0.302181	-0.222186
ALOX12B	0.534719	-0.193603	-0.293923	-0.287188	-0.286216	-0.250651	-0.209071	-0.131873	-0.117532	0.141704	-0.180536	0.579244	-0.077482
ALOX12P2	-0.167379	0.206845	0.0464352	0.0645393	0.47406	0.0732311	-0.517264	-0.265732	-0.0519848	-0.0663252	-0.0967743	0.0752985	-0.226294
ALOX15	0.401581	-0.361343	0.905036	-0.24596	0.37897	-0.352188	0.0427388	-0.352804	-0.435275	-0.120787	-0.210803	-0.497337	0.707277
ALOX15B	-0.470548	0.763429	0.726951	0.301033	0.351677	-0.44155	-0.108544	-0.623809	0.539163	0.138006	-0.256255	-0.945658	0.424696
ALOX5	0.148898	0.201722	-0.745787	-0.342329	-0.630982	-0.291286	-0.215219	-0.0226758	1.10026	0.937615	-0.0434359	0.781512	-0.4832
ALOX5AP	-0.0502297	-0.105325	-0.58488	-1.04546	-0.433493	0.762653	-1.10958	0.252256	1.4375	-0.118569	0.175401	0.691173	0.583787
ALOXE3	-0.261016	0.015446	-0.186797	-0.199342	-0.255452	0.103254	-0.185829	0.132815	-0.0464094	0.240011	-0.109003	-0.100785	-0.0485149
ALPK1	0.351157	0.333839	-0.911748	-0.765474	-0.474382	1.25889	0.224691	0.24619	-0.132543	-0.161795	0.947988	-0.109238	-0.645805
ALPK2	-0.308654	-0.0980495	-0.302242	-0.206594	-0.172657	-0.299031	-0.183591	-0.13911	1.43866	-0.129533	-0.214383	-0.151181	-0.0823631
ALPK3	0.729525	-0.202024	-0.404584	-0.353179	0.791887	-0.302914	-0.215786	-0.0209395	0.124642	-0.143643	-0.135019	-0.286204	-0.122236
ALPL	-0.448904	0.163916	-0.502008	0.248132	0.465809	-0.220184	-0.524749	-0.153353	-0.40828	-0.0538254	-0.245206	0.373577	0.966779
ALS2	0.14824	0.42874	0.420197	0.430392	-0.389536	-0.0951346	0.224021	-0.286627	-0.286626	-0.226411	-0.319723	-0.398229	0.366419
ALS2CL	0.0326537	1.42638	-0.788852	-0.190563	-0.369364	-0.555312	-0.796742	-0.479595	-0.119547	-0.0998559	0.242443	0.901244	1.22232
ALS2CR11	-0.1753	-0.167733	-0.171537	0.351817	-0.00497888	-0.163252	-0.142433	-0.0856291	-0.107449	-0.0815718	-0.101229	-0.0966628	-0.0579055
ALX4	-0.230054	-0.0804165	1.43127	-0.150119	-0.273919	-0.296125	-0.204246	-0.144179	-0.166015	-0.107136	-0.167647	-0.203891	-0.081306
ALYREF	-0.928889	0.58838	0.916898	1.14534	0.421971	-0.333446	-0.897399	-0.32502	0.362089	-0.424994	-0.156323	0.145807	-0.234878
AMACR	-0.549476	0.0293605	0.963306	0.357983	0.761609	-0.497896	-0.283614	-0.0126538	0.256195	0.12638	-0.887101	-0.402401	0.827031
AMBP	-0.242293	-0.219117	-0.218555	-0.224103	-0.281368	-0.203946	-0.204152	-0.158026	-0.138259	-0.0765701	-0.131078	-0.113257	1.26085
AMBRA1	1.22183	0.601438	-0.0909569	0.295406	-0.603338	0.127062	-0.14524	-0.452105	0.138586	-0.375153	0.608958	-0.628986	-0.404315
AMD1	-1.63942	-0.416619	1.5351	1.21958	1.00886	-1.18139	1.05692	0.332562	-1.17928	0.0580574	0.58199	-0.0488801	0.132967
AMD1P2	-0.21128	-0.186016	-0.176092	-0.13573	-0.128315	-0.185933	-0.132719	-0.0734209	-0.161288	-0.080487	0.671303	-0.125	-0.0550231
AMD1P4	-0.221729	-0.190217	-0.174723	-0.140956	0.0405277	-0.18453	-0.134196	-0.0777091	0.233936	-0.0393444	-0.0724342	-0.00991263	-0.019072
AMDHD2	-0.289095	1.1198	0.302651	-0.239649	-0.514407	0.0149347	0.532242	-0.578037	0.666715	-0.430241	-0.0740108	-0.139993	0.353566
AMER1	-0.165134	-0.482274	-0.356262	-0.0955429	1.06873	-0.279305	0.505916	-0.045506	0.115678	-0.357886	0.338922	-0.248508	-0.138021
AMFR	0.77562	-0.228617	-0.499581	-0.224275	-0.429993	0.341847	0.159697	0.100194	0.00555641	-0.0373604	0.262563	0.384512	0.508668
AMH	-0.319397	-0.114847	0.954817	0.962124	0.481207	0.766179	-0.434279	-0.371812	-0.697638	-0.391099	-0.281718	-0.272267	-0.193731
AMHR2	-0.236625	-0.0367887	-0.27953	0.253455	0.376726	-0.193702	-0.210884	-0.0901951	-0.10337	-0.0781807	-0.135982	-0.115804	-0.0517263
AMIGO1	0.304655	-0.156328	0.183073	0.475197	0.143856	-0.207951	-0.408618	1.29911	0.172517	-0.291717	-0.460829	-0.49853	-0.0629782
AMIGO2	0.712013	-0.739648	0.0867647	-0.501232	-0.485582	0.508211	-0.383298	0.140372	0.795911	0.46491	-0.616426	0.266476	-0.272083
AMIGO3	-0.261391	-0.115472	0.119528	0.656312	-0.317491	-0.289298	-0.266233	-0.128188	-0.186919	-0.11627	0.461323	-0.182912	-0.0936757
AMMECR1	-0.195839	-0.385208	0.139359	-0.239819	0.313751	-0.245993	0.543511	0.160222	-0.325658	-0.182391	-0.167055	0.6255	-0.167473
AMMECR1L	-0.393558	-0.0689522	0.279197	-0.318229	-0.109665	0.667815	-0.255293	0.769881	-0.384611	0.237572	-0.228796	0.029062	0.0939212
AMN	0.689622	-0.576604	-0.53524	0.130683	-0.188456	-0.382535	-0.78887	1.25793	-0.187415	-0.228179	-0.3959	1.15693	-0.239332
AMN1	-0.362473	-0.387903	-0.92236	0.201288	0.67075	-0.108134	0.0880416	0.80147	-0.256136	-0.0278586	0.473928	-0.513409	0.503632
AMOT	-0.37512	0.563387	0.208358	0.0538982	-0.579018	0.381999	0.352124	0.361912	-0.39964	-0.323671	0.535652	0.000133147	-0.476346
AMOTL1	0.6101	0.597957	0.331804	0.346131	0.147816	-0.0440395	0.30604	0.21029	-0.419281	-0.162587	-0.541886	-0.22127	0.163991
AMOTL2	1.47353	0.145177	-0.149436	-0.37098	0.307695	0.805235	0.0221938	0.427636	-0.780593	-0.476153	-0.466508	-0.887758	0.488751
AMPD1	-0.0318999	-0.332265	0.116071	-0.569292	-0.366473	-0.274866	-0.193307	2.49422	-0.283902	0.315276	-0.53882	-0.672985	0.339498
AMPD2	1.21091	0.905446	0.235072	0.136262	-0.117584	0.494156	-0.415695	-0.21791	-0.560045	0.13384	-0.791971	-0.370387	0.413503
AMPD3	-0.656081	-0.375294	0.551954	-0.433634	-0.384876	-0.194047	0.531672	0.203006	1.07322	-0.0162053	-0.0928494	0.00500914	0.207049
AMPH	-0.145106	0.619988	-0.301414	-0.349629	0.15651	0.0466906	-0.0168675	0.326054	-0.335637	-0.0395531	-0.227575	-0.367723	0.105279
AMT	-0.140823	-0.160704	-0.230621	-0.2108	0.37896	-0.115896	-0.160049	-0.0399989	-0.0880836	-0.0355945	-0.0986947	-0.0805506	-0.0215972
AMTN	-0.175311	-0.167748	-0.171618	0.352421	-0.00582742	-0.163287	-0.142459	-0.0856985	-0.107481	-0.0815802	-0.101257	-0.0966802	-0.057898
AMY1A	-0.0162932	-0.393073	-0.472795	0.164026	-0.103128	-0.0217187	0.853427	0.154466	-0.570274	-0.288165	-0.478508	0.534453	0.555924
AMY1B	-0.410786	-0.459152	-0.0133784	0.32106	0.28463	-0.45312	1.09274	0.307041	-0.0372116	-0.195791	-0.265337	-0.138407	-0.164232
AMY1C	-0.178149	-0.127288	-0.108802	-0.23073	-0.263023	-0.112632	0.771847	-0.103201	-0.130526	-0.0995486	-0.134063	-0.122819	-0.0633199
AMY2A	0.196532	-0.492879	-0.70689	-0.587457	0.181703	0.261656	0.116874	-0.122941	-0.263468	0.597776	-0.440214	1.21453	-0.0492667
AMY2B	-0.170024	-0.643564	0.0957326	0.244446	0.32692	-0.604669	0.621357	0.181527	0.0113969	-0.235214	-0.401446	0.25407	0.559633
AMYP1	-0.262525	-0.471757	-0.702654	0.218142	0.376668	-0.428349	-0.418682	1.59253	-0.257073	-0.0396276	-0.15739	0.688593	-0.241083
AMZ1	-0.182669	-0.14118	-0.174315	-0.135172	-0.123141	-0.162626	-0.12457	-0.0743319	0.48243	-0.0764052	-0.10472	-0.114377	-0.0529113
AMZ2	0.325652	-0.481004	-0.0542116	0.139993	0.239012	0.543826	-0.189002	0.345473	-0.0236022	0.0410731	-0.101114	0.0706677	-0.320827
AMZ2P1	1.07585	-0.0246713	-0.0311816	0.33926	-0.277149	0.467133	0.159968	0.551428	0.283515	-0.347387	-0.610663	-0.491835	-0.658696
ANAPC1	-0.280525	0.12607	0.828754	0.314858	0.12415	0.29592	0.59415	-0.419576	0.111016	-0.157427	-0.495177	0.0254368	-0.651902
ANAPC10	0.835948	0.000290083	0.0795421	-0.270136	0.742016	-0.033989	-0.716706	-0.0410714	-0.133179	-0.277578	-0.223295	0.315123	-0.287922
ANAPC11	-0.539195	0.703909	0.636761	0.375634	0.425864	-0.0121815	0.274437	0.189484	-0.614554	0.0208397	-0.0194439	-0.351606	0.374106
ANAPC13	-0.264699	-0.481974	0.267266	0.339071	0.436555	-0.52582	0.152486	0.801828	-0.520341	-0.238961	0.751483	-0.24272	0.0204825
ANAPC15	0.101253	0.530905	0.578946	0.188538	0.279525	-0.549516	0.161008	-0.245323	-0.0293258	0.00869582	-0.309076	0.229926	-0.0613053
ANAPC16	0.403282	-0.442427	0.157289	0.151972	0.144143	-0.0119539	0.0727193	-0.253861	-0.0750747	0.0394892	0.614304	0.477525	0.322789
ANAPC2	-0.659582	0.632212	0.294419	0.46529	0.312691	-0.108612	-0.189044	0.0414886	-0.357349	0.150003	0.0277627	0.0817126	0.361013
ANAPC4	0.727292	-0.0982179	0.340095	0.337929	-0.0475342	0.486345	-0.59261	0.0915398	-0.219931	-0.482706	0.186188	0.488803	-0.673034
ANAPC5	0.269663	0.434329	0.224543	0.315867	0.397921	-0.384151	-0.156717	0.806641	0.267526	-0.121575	-0.632853	0.184536	-0.377174
ANAPC7	0.138465	1.00335	0.250421	0.412578	-0.571794	-0.288294	0.698457	-0.0777509	0.352276	0.361091	-0.434447	-0.768579	-0.14678
ANG	0.296038	0.289518	-1.36275	0.369793	0.115049	-0.761467	0.545366	-0.270182	-0.638518	1.3361	0.896241	-0.049444	-0.380645
ANGEL1	-0.658109	0.607661	-0.219156	0.569753	0.275453	0.558163	-0.59086	0.448383	0.28082	0.114953	-0.478765	-0.266182	-0.102939
ANGEL2	0.0609315	0.164027	0.104878	-0.0819844	-0.0143178	-0.348026	0.481054	-0.243382	0.3125	1.01444	0.33949	-0.918336	-0.344559
ANGPT1	0.266472	-0.421058	-0.384572	-0.0725443	0.101096	0.489882	-0.157523	0.300026	-0.46661	-0.152392	-0.0610943	0.558011	-0.050536
ANGPT2	-0.617981	-0.172523	0.804819	-0.636214	0.426534	0.303198	-0.67234	-0.286525	0.88585	0.915943	-0.4765	-0.0938359	-0.461961
ANGPT4	-0.0144722	-0.15138	-0.170975	-0.138334	-0.129681	0.0169264	-0.106566	-0.0768751	-0.0945009	0.074667	-0.0423111	-0.119174	-0.0169194
ANGPTL1	-0.360369	-0.31546	-0.27026	0.0114037	-0.0817991	2.17212	-0.423028	0.0864386	-0.311569	-0.122011	-0.294578	-0.306121	-0.154103
ANGPTL2	0.988003	-0.0308933	-0.772143	-0.479265	-0.117534	0.847841	0.4848	0.302787	-0.627754	-0.300343	-0.191496	0.422545	0.185698
ANGPTL3	-0.256582	-0.19362	-0.313448	0.101598	-0.329939	-0.184268	0.234851	-0.0745878	-0.152032	-0.0851341	0.270143	-0.13533	0.303436
ANGPTL4	0.236045	0.760292	-0.520031	0.0234434	-0.412375	-0.0735974	-0.622181	-0.2867	-0.279663	-0.271919	0.493878	0.930569	-0.24908
ANGPTL6	-0.436192	-0.0604778	-0.180578	-0.571441	0.363579	-0.119449	-0.492756	-0.245938	1.42734	-0.161576	0.261286	-0.424648	0.232902
ANGPTL7	-0.137028	0.167788	-0.10896	0.154095	-0.256881	0.0485978	-0.1944	0.229242	-0.153791	-0.134189	-0.150597	-0.164015	-0.0708886
ANGPTL8	-0.270131	0.117719	-0.264289	-0.143448	-0.172994	0.0407197	-0.181977	-0.0612902	-0.102598	0.113979	-0.110676	0.292599	-0.0455356
ANK1	-0.495921	-0.331228	0.439314	0.174662	0.881613	-0.474776	0.492381	-0.432213	-0.491828	0.0619536	1.09674	-0.582488	-0.264851
ANK2	0.5791	-0.363988	-0.951652	-0.170145	-1.1779	1.52198	-0.719154	0.372986	0.982014	-0.145043	-0.503567	0.0597912	0.569609
ANK3	-1.08781	-0.444352	1.1165	0.663007	0.584569	-0.751437	0.171839	-0.611881	-1.06715	0.789363	0.964691	0.28131	-0.159013
ANKAR	0.802232	0.0400252	-0.0100155	-0.399908	-0.360511	-0.0874327	-0.339835	-0.140149	0.870787	-0.163608	-0.255828	-0.308875	-0.111622
ANKDD1A	0.909538	0.385322	-0.843814	-0.918011	-0.105211	0.144357	-0.621902	-0.257737	0.19092	1.04568	-0.0932522	0.352721	0.019349
ANKDD1B	-0.274468	-0.111056	-0.148169	-0.160874	0.0551212	-0.166095	0.503094	-0.103359	-0.174835	0.129834	-0.0452398	-0.292742	0.243293
ANKEF1	-0.772172	-0.0594978	-0.290755	1.08097	1.06145	-0.648907	-0.354289	-0.458077	0.213841	-0.42365	0.330964	0.205791	0.145345
ANKFN1	-0.0844516	-0.070767	-0.170993	-0.0740266	-0.131208	0.190938	-0.118309	-0.0716873	-0.12021	-0.0494133	-0.0826491	-0.145535	-0.0518278
ANKFY1	0.367282	-0.515717	0.0518188	0.352745	0.200607	0.219842	0.869627	-0.238241	0.124967	-0.488584	-0.394003	0.310213	-0.393597
ANKH	-0.140948	-1.01225	0.424681	0.277338	0.198857	-0.198523	0.48272	-0.314599	-0.08933	0.0746859	0.403967	1.06924	-0.241392
ANKHD1	-0.292313	0.99696	-0.0808218	-0.0269479	1.14916	-0.348	-0.491388	-0.230182	0.305441	-0.38373	-0.0750714	-0.320747	-0.278533
ANKHD1-EIF4EBP3	-0.0440111	0.203587	0.258502	-0.123888	-0.169325	-0.017457	-0.243613	0.0234706	-0.182187	-0.0764512	-0.174082	-0.222035	-0.0116583
ANKIB1	-0.0966809	-0.472923	-0.177652	0.335762	0.604483	-0.458284	0.260381	-0.138024	-0.0592426	0.143414	0.664106	0.462093	-0.568129
ANKK1	-0.150792	-0.217877	-0.103625	-0.251232	-0.432292	-0.184323	-0.367535	-0.0523161	1.1465	0.100239	0.00573216	0.0257185	-0.0993803
ANKLE1	0.0333684	0.131978	0.469537	0.104643	-0.355582	-0.271032	-0.219281	-0.0365105	-0.120007	-0.0905903	-0.132313	-0.153661	-0.0724547
ANKLE2	0.153259	0.351115	0.0836059	-0.169831	-0.428656	0.802833	-0.735163	0.0636227	-0.107331	-0.275964	0.536428	0.34048	0.137866
ANKMY1	0.119392	1.03323	-0.384202	0.633368	0.559793	-0.0282471	-0.257265	-0.16426	-0.750943	-0.521683	0.34038	0.358269	-0.522165
ANKMY2	0.465509	0.0949621	-0.26583	-0.218162	0.178325	-0.349198	0.118416	-0.0177714	0.654822	-0.182037	-0.228195	-0.0934536	0.0392447
ANKRA2	-0.0854171	-0.217946	0.518835	-0.621784	0.650059	-0.515428	0.210686	0.59769	0.785218	-0.242319	-0.599956	0.277998	-0.421536
ANKRD1	-0.187312	0.150014	-0.195063	-0.192798	-0.195619	-0.162418	-0.137613	-0.0706915	-0.0983686	-0.0663538	-0.0560454	0.276251	-0.0535824
ANKRD10	-0.0099488	-0.570863	0.125775	-0.0411659	0.273511	0.469681	-0.168132	-0.223991	0.482478	0.367728	0.514356	0.234074	-0.498365
ANKRD10-IT1	-0.164271	-0.141839	-0.218559	-0.204365	-0.161315	-0.123975	0.237951	-0.075915	-0.11252	-0.0604394	-0.101062	0.177404	-0.0503787
ANKRD11	0.384721	0.277887	-0.459124	-0.0295002	0.280682	0.565124	-0.59176	-0.117523	0.484469	-0.0608507	-0.190573	-0.0613155	0.26168
ANKRD12	0.0665159	0.290735	0.0911836	0.308019	0.375029	0.231646	0.356255	-0.621552	0.141076	0.871256	-0.758333	0.124037	-0.757738
ANKRD13A	0.333499	-0.464864	0.0790084	-0.217394	-0.0467224	0.670987	-0.248844	-0.272247	0.258402	0.405202	0.746894	-0.164062	-0.361558
ANKRD13B	-0.661636	0.639367	-0.00141677	0.363091	0.592286	0.402654	0.0116091	0.404105	-0.19986	0.608424	-0.344072	-0.878715	-0.409496
ANKRD13C	0.610426	-0.239998	-0.0203237	-0.380182	-0.18536	-0.200632	-0.653974	0.469736	-0.159652	0.490198	0.645962	-0.0685195	-0.077199
ANKRD13D	-0.0686122	0.79535	-0.0881306	0.148713	-0.269822	0.142648	-0.158735	0.53253	0.676395	-0.0186244	-0.391138	-0.221525	0.299489
ANKRD16	-0.681921	1.42349	0.339735	0.301015	-0.620364	-0.374284	0.263361	-0.5087	0.238756	-0.208507	-0.48027	-0.896022	1.53705
ANKRD17	-0.538905	-0.856553	0.713577	0.450947	0.400727	-0.354282	-0.342154	-0.0704935	-0.575897	0.33816	0.88126	-0.198091	0.685042
ANKRD18A	0.240386	0.0193898	-0.296319	-0.299449	-0.255452	-0.205717	-0.224742	-0.0492486	-0.128057	-0.0726672	-0.138425	0.578165	-0.0565972
ANKRD18EP	0.139554	-0.0558771	-0.16806	-0.0898768	-0.10827	-0.14931	-0.0186058	-0.0762193	-0.113399	-0.0758966	-0.0839762	-0.149014	-0.0446766
ANKRD19P	0.978345	-0.484044	-0.612265	-0.325225	0.784242	0.506222	-0.495239	-0.0523337	-0.186977	-0.0459378	0.202346	-0.391344	-0.0969899
ANKRD2	0.207818	-0.0762545	-0.388705	-0.3071	-0.340402	0.649747	-0.135445	0.345444	-0.157866	0.157678	-0.244738	-0.127411	-0.0745966
ANKRD20A1	-0.105185	0.209698	-0.173058	-0.142805	-0.183688	-0.138015	-0.102528	-0.0209562	-0.0639911	-0.0521415	-0.0915247	-0.0775278	-0.0451567
ANKRD20A10P	-0.16955	-0.180534	-0.0400685	-0.107486	-0.134951	0.135559	-0.115421	0.00775107	-0.101723	-0.0627565	-0.0762585	-0.102968	-0.0426013
ANKRD20A11P	-0.222581	-0.178304	-0.11371	-0.143896	-0.150877	-0.191707	-0.133598	-0.0876715	-0.112922	-0.0829615	-0.0861586	0.577916	-0.042276
ANKRD20A2	-0.211227	-0.181815	-0.185945	-0.142955	-0.141981	-0.183806	-0.134999	-0.0945944	-0.123207	-0.0824143	-0.0920008	0.637472	-0.0585671
ANKRD20A3	-0.193413	-0.182092	-0.186318	-0.14316	-0.14243	-0.18336	-0.135286	-0.0877136	-0.123248	-0.0784599	-0.0917884	0.609981	-0.0584791
ANKRD20A5P	-0.146919	-0.0252155	-0.292265	-0.256616	0.254424	0.137716	0.24536	-0.100846	-0.175177	-0.0400773	-0.150863	-0.164547	-0.064464
ANKRD20A7P	-0.0926185	-0.151015	-0.18837	-0.189854	-0.201551	-0.15703	-0.144802	0.384173	0.0489819	-0.0367553	-0.0990849	-0.0972726	-0.0520282
ANKRD22	0.444756	-0.315007	-0.0855466	-0.396895	-0.323758	0.281147	-0.193506	0.131548	0.0523032	-0.0792577	-0.189006	0.120911	0.0470494
ANKRD23	0.791448	-0.0352529	-0.572747	0.0807114	0.0814086	0.882495	0.0153471	0.0602991	0.243372	-0.251195	-0.712254	-0.859521	0.610131
ANKRD24	0.583033	0.0972841	-0.404503	-0.099436	0.158565	-0.224729	0.621709	-0.173315	-0.357114	-0.265869	-0.199193	-0.129005	0.0226097
ANKRD26	-0.631715	-0.228587	-0.239826	0.552072	-0.55058	0.340897	-0.222391	-0.054725	-0.109917	1.18543	0.0515469	-0.386333	0.0781569
ANKRD26P1	-0.162096	-0.114651	0.357322	-0.191334	-0.153337	-0.127516	-0.171772	-0.0676738	-0.10696	-0.0637621	-0.066036	-0.0880984	-0.0530539
ANKRD27	-0.0686376	-0.76176	0.743039	-0.212895	-0.51742	0.529991	-0.428057	-0.286008	0.261729	1.12979	-0.66483	0.602611	-0.138563
ANKRD28	-0.685699	-0.694147	0.358515	0.207481	0.471479	1.51435	-0.0624958	0.456821	-0.710539	-0.471129	0.0470041	0.244777	-0.439849
ANKRD29	0.877206	0.243576	-0.467458	0.00242705	-0.0177124	0.86599	0.157433	-0.585535	0.279769	0.25449	-0.45813	-0.530954	-0.3328
ANKRD30A	-0.243132	-0.0676127	-0.302786	0.059229	0.829509	-0.218244	-0.240322	-0.110753	-0.12216	-0.0799759	-0.127199	-0.111201	-0.130516
ANKRD30BL	-0.192882	0.0799177	0.261758	-0.163232	-0.198623	-0.154007	-0.152908	-0.0940983	-0.102843	-0.066958	-0.0538919	-0.0876611	-0.0801423
ANKRD30BP1	-0.171766	-0.165966	-0.188009	-0.171704	0.0657499	-0.159144	-0.151139	-0.0431425	-0.0914921	-0.0579349	0.0138545	-0.0856487	0.199588
ANKRD33B	0.953596	-0.234281	-0.622191	-0.492767	-0.369086	0.66398	-0.209799	-0.308214	1.18982	-0.202193	-0.211999	-0.310239	-0.164216
ANKRD34A	-0.00340557	0.727028	0.0573056	-0.0375705	0.947495	0.50827	-0.679201	-0.107369	-0.162591	-0.245812	-0.215228	-0.56689	-0.345046
ANKRD34B	-0.0123988	0.10018	1.65306	-0.316684	0.115123	-0.578779	-0.548604	-0.12448	-0.649072	-0.233834	0.0755975	-0.362327	0.517151
ANKRD35	1.06192	-0.186934	-0.646561	-0.473537	-0.478107	-0.500523	0.303958	0.215302	0.121311	0.410095	-0.168815	0.472295	0.328937
ANKRD36	0.401099	0.468742	-0.213248	-0.412137	-0.75674	-0.133039	0.436778	-0.0702227	-0.285056	0.930459	-0.359568	0.0285179	-0.111147
ANKRD36B	-0.00433764	0.432024	-0.381959	-0.787527	0.464495	0.364092	0.584259	0.00247443	-0.178182	-0.122243	-0.41425	-0.117021	-0.0253689
ANKRD36BP1	-0.157878	-0.0616162	0.388985	-0.199779	-0.156852	-0.152976	-0.177061	-0.0767113	-0.116238	-0.0656675	-0.0982143	-0.0816303	-0.0541765
ANKRD36BP2	-0.54454	-0.414579	-0.115717	-0.842051	-0.675569	-0.0790615	-0.282568	1.77728	-0.4772	0.0926182	-0.0551364	0.117062	1.41092
ANKRD36C	0.100323	0.861745	-0.293157	-0.280568	0.431541	-0.286916	-0.145161	-0.149373	-0.247357	0.223161	-0.29335	-0.173697	-0.0904334
ANKRD37	-0.659733	-0.0440483	0.618623	0.771204	0.498733	0.706751	0.312627	0.0543824	-0.682223	-0.294819	-0.751629	-0.248081	0.20313
ANKRD39	0.156171	0.49309	0.338205	-0.455418	0.283324	-0.037491	0.477421	-0.335298	-0.142785	0.0989756	-0.229662	0.327064	-0.689223
ANKRD40	0.416309	-0.386635	0.452773	-0.109591	0.341033	-0.0134004	0.506456	0.0982361	-1.02546	0.244557	-0.0142635	-0.119879	0.368574
ANKRD42	-0.497502	-0.497696	0.20443	0.259432	0.319823	-0.906391	-0.121608	-0.334665	0.0468642	0.135725	1.10134	0.685718	0.0368189
ANKRD44	0.10724	-0.165328	-0.433243	0.245626	-0.279496	-0.0756954	-0.220622	0.308983	-0.40935	-0.00350755	-0.287014	0.603457	-0.0386092
ANKRD44-IT1	-0.121181	-0.0691407	-0.174481	0.0277132	-0.109055	-0.107531	-0.093168	-0.0572037	0.0338593	-0.0656682	-0.0896194	-0.116522	-0.0424496
ANKRD46	0.159823	-0.442848	0.373026	-0.432977	0.380544	0.693422	0.000378414	-0.273434	-0.587917	0.279882	0.203916	0.254311	-0.256457
ANKRD49	0.994708	-0.153037	-0.515181	-0.861205	0.118916	0.844909	-0.234246	-0.236687	0.322668	0.280099	-0.379176	0.249788	-0.382259
ANKRD50	-0.0904845	-0.138291	-0.183248	0.492185	0.546631	0.55308	-0.207783	0.146019	-1.06688	-0.524078	0.417767	0.92248	-0.358741
ANKRD52	0.249329	0.697505	0.0183605	-0.150207	-0.582502	-0.0354619	-0.0607827	-0.359463	-0.171875	0.58417	0.614908	0.0266366	-0.0526993
ANKRD53	0.348602	0.274179	-0.427288	-0.522975	-0.00822036	0.520057	-0.00192581	0.200097	-0.315002	-0.121428	-0.145759	-0.0663524	-0.00948741
ANKRD54	0.578804	0.0573828	0.0798807	0.305779	-1.01231	0.23619	0.430624	0.355334	0.409165	-0.726411	0.195145	-1.05673	0.901932
ANKRD55	-0.201448	-0.214669	-0.243484	-0.195192	-0.208242	-0.0438213	-0.177169	-0.0668417	0.80447	0.00705522	-0.144563	-0.143641	-0.0473002
ANKRD6	0.45466	-0.0254565	0.456271	0.377997	0.00581062	-0.190374	0.252829	-0.494751	-0.86608	0.203877	-0.641432	0.894501	-0.117162
ANKRD65	0.565917	0.0106489	-1.017	-0.20909	-0.102237	0.839322	-0.252097	-0.0862122	-0.623861	0.550748	-0.16692	0.760323	0.0683516
ANKRD66	-0.196906	-0.106408	0.369136	-0.144452	-0.126463	-0.161898	-0.120279	-0.0859335	-0.161597	-0.0765284	-0.0633997	-0.0660298	-0.0532183
ANKRD9	-0.264342	0.888856	0.442257	0.239356	0.515596	-0.446839	0.351316	0.182054	-0.630654	-0.623349	0.324922	-0.498488	0.338556
ANKS1A	0.433159	-0.577803	0.317965	-0.221946	0.530908	-0.234366	-0.279942	-0.0169986	-0.752197	0.927452	0.276313	0.157078	-0.465275
ANKS1B	0.668347	-0.245322	0.344043	-0.277731	-0.409475	0.402777	0.535761	-0.37441	-0.431791	-0.43618	0.702752	-0.518185	0.227468
ANKS3	0.318094	1.24661	0.366012	0.18529	0.240758	0.226286	-0.612015	0.370461	-0.109119	-0.392358	-0.124828	-0.811739	-0.143197
ANKS4B	-0.20049	-0.192975	0.360837	-0.227243	-0.172158	0.0114843	0.128595	-0.0757227	-0.176114	-0.0570906	-0.13818	-0.107065	-0.0454794
ANKS6	0.648795	0.0429811	0.512139	0.327738	0.754095	-0.293409	-0.516983	0.560924	-0.397409	-0.16538	-0.468547	-0.6963	-0.0254124
ANKZF1	0.187408	0.352145	0.475308	0.408473	0.391473	-0.156669	0.128539	0.576494	-0.298112	-0.528598	0.0838417	-0.376853	-0.00525783
ANLN	-0.502928	-0.160287	-0.0780126	0.474759	-0.0841597	-0.457528	0.338905	-0.273746	0.0606101	-0.204704	-0.254197	0.62555	0.0761135
ANO1	1.27442	-0.560402	-0.579176	0.151445	-0.437041	0.732956	-0.836403	0.639744	0.162429	0.255871	-0.120451	0.17643	-0.119916
ANO10	0.5019	0.435563	-0.256708	0.323092	0.131134	0.0909978	0.0521535	-0.0871467	-0.641688	0.325707	-0.335739	-0.69061	0.626234
ANO2	-0.36557	-0.333245	-0.422345	-0.354477	-0.379802	1.03699	0.273484	-0.115556	0.685594	-0.133958	-0.127577	-0.235313	-0.0647938
ANO3	-0.199439	-0.168789	-0.191239	0.54442	-0.189126	-0.164031	-0.136036	-0.0876516	-0.107632	-0.0569518	-0.101581	-0.0971751	-0.0460075
ANO4	-0.318068	-0.729205	-0.357786	-0.095065	0.662516	1.10848	1.01525	0.0490671	-0.473916	-0.293607	-0.400767	-0.0255318	-0.196004
ANO5	2.54074	-0.501577	-0.959984	-0.903746	-0.230759	0.223695	-0.435036	-0.0931054	0.635326	0.235457	-0.543646	-0.225756	0.258344
ANO6	0.959812	-0.535745	0.104564	-0.989975	-0.977102	1.05068	0.111294	0.704888	0.205837	-0.329419	-0.529008	0.57105	0.153841
ANO7	-0.387996	1.2572	-0.95412	0.534779	0.776711	-0.268055	1.18097	0.559134	-1.15728	-0.124887	-0.475613	-0.059957	0.104555
ANO7L1	-0.0534961	-0.157953	-0.16773	-0.272394	-0.333152	0.161076	-0.25141	-0.147438	-0.17733	-0.106311	0.440862	0.461993	-0.134139
ANO8	0.607859	1.02891	0.323949	-0.386377	0.41384	-0.206301	-0.7762	-0.0478533	-0.230285	-0.279888	-0.292627	-0.108263	-0.069963
ANO9	-0.266015	0.731598	0.364454	-1.04346	-0.416404	0.414802	-1.2581	0.614689	0.970607	-0.133425	-0.263535	0.385901	0.558458
ANOS1	-0.330807	-0.753749	0.426448	-0.455064	-0.00408466	-0.41223	0.316609	-0.369629	0.0432463	-0.252597	0.302455	0.964415	0.622591
ANOS2P	-0.240092	-0.29472	-0.278124	-0.252602	-0.220662	0.342356	0.488021	0.129079	-0.204972	-0.113417	-0.141361	-0.158279	0.132327
ANP32A	-0.768384	0.47028	0.611732	0.180242	0.381866	-0.824624	0.259654	-0.305694	0.159104	0.143383	0.0870767	0.513503	0.175968
ANP32AP1	0.251061	0.172522	0.694717	0.197209	-0.609417	0.209557	-0.540636	-0.338727	-0.473472	-0.0588374	0.366905	-0.423985	0.3539
ANP32B	0.0450298	0.337663	0.292683	0.453707	0.0964458	-0.417691	0.228653	-0.0448597	0.0589709	-0.232983	-0.344319	0.467357	0.220236
ANP32BP1	-0.409152	-0.292766	0.32787	0.966103	-0.308627	-0.262658	-0.374961	-0.205298	-0.149766	-0.125303	-0.00655642	-0.211521	0.465085
ANP32C	-0.12601	-0.0252826	0.316517	-0.201972	-0.159278	-0.154285	-0.179086	-0.0764013	-0.116147	-0.0662398	-0.100255	-0.0649971	-0.0553698
ANP32D	0.190681	-0.0583442	-0.29872	0.344105	-0.192716	-0.174423	-0.269894	-0.0843815	-0.13858	-0.053412	-0.0625142	-0.0932674	-0.0497885
ANP32E	0.224454	0.123304	-0.628413	-1.27637	-1.03747	0.786698	-0.406243	-0.373785	1.55727	-0.0781592	0.155891	0.656063	0.682282
ANPEP	-0.701938	-0.4648	-0.483498	-0.82102	-0.164305	0.397465	-0.39179	-0.0470035	1.24893	-0.230288	0.0281431	1.82131	-0.231581
ANTXR1	1.33275	-0.265832	-0.990063	-0.554953	-0.0300017	0.802135	0.0396586	0.595613	0.3819	0.523476	-0.289636	-0.261374	0.656983
ANTXR2	1.32338	-1.21136	-0.262014	0.383369	-0.699537	0.443879	-0.15531	0.405944	0.581969	0.210001	0.601801	-0.0836304	-0.516009
ANXA1	-0.0726647	-0.799342	-0.318839	-0.207313	-0.206789	0.578849	-0.0404137	0.148232	0.591925	-0.184914	0.552978	0.245536	0.915826
ANXA11	0.354664	0.964093	0.299672	-0.432746	-0.223358	0.0773713	0.123221	-0.0805841	-0.105887	0.631189	0.0706034	0.0707389	-0.459984
ANXA13	-0.0480403	-0.0677581	-0.0813406	-0.114462	-0.113448	-0.131601	-0.110399	-0.072365	-0.0710583	-0.0621245	-0.0552357	-0.0437642	-0.0108179
ANXA2	0.43862	-0.452243	-0.610175	-0.408039	-0.829405	0.504129	-0.272193	0.131033	0.922534	0.385519	0.443434	0.908476	0.462998
ANXA2P2	-0.52558	-0.175404	-0.179969	-0.384908	-0.802499	-0.0616192	0.308318	-0.240327	-0.102967	-0.0658257	0.616602	1.10964	0.571881
ANXA2R	1.26678	-0.526745	-0.41163	-0.22167	-0.649705	0.31816	0.115022	-0.0330976	0.845693	0.125966	-0.529314	-0.416716	-0.0282505
ANXA3	-0.984014	-0.569275	0.780136	0.610862	0.691592	-0.848971	0.156339	-0.122667	-0.294991	-0.382203	0.821204	0.866547	-0.497213
ANXA4	0.677718	-0.785564	-0.30366	-0.521123	-0.0224842	-0.236235	0.287647	0.702964	0.42203	-0.184988	0.169552	0.145709	0.353812
ANXA5	0.50182	-0.144175	0.45621	-0.194779	0.0669081	-0.247562	0.211022	-0.050015	-0.0286035	-0.303777	0.732754	-0.0233475	0.308217
ANXA6	1.38502	0.745658	-1.25492	-1.00621	-0.374069	0.639941	-0.10088	0.661593	0.805274	0.214714	-0.351894	-0.676906	1.04183
ANXA7	0.37971	-1.03919	0.0623546	0.143404	0.155302	0.775062	0.173078	0.148142	0.317567	-0.819933	0.502185	-0.440214	0.693719
ANXA8	-0.732616	-0.107145	-0.181163	-0.573025	-0.588734	-0.466957	-0.581299	-0.392888	0.406165	-0.0904443	0.429052	2.84287	-0.198033
ANXA8L1	-0.582341	-0.265298	-0.577053	-0.432049	-0.387308	-0.393923	-0.0300919	-0.309694	0.0842138	-0.258238	0.332853	2.55768	-0.137718
ANXA9	-0.410125	-0.396993	-0.272803	0.0392627	-0.272182	-0.331997	1.64677	0.244063	-0.246365	-0.246188	0.0577593	-0.366112	-0.0678686
AOAH	-0.509182	-0.528902	0.343443	0.148307	-0.222397	-0.518797	0.368965	-0.612934	1.64641	-0.400588	-0.0524642	-0.138074	0.787124
AOC1	-0.276483	0.170343	0.0532279	-0.415995	-0.088921	-0.0715002	-0.374174	-0.150487	0.954698	-0.00367892	-0.276793	-0.193115	0.142509
AOC2	-0.23345	-0.271389	0.262296	0.71184	-0.337006	-0.256098	0.0514543	-0.156776	-0.167613	-0.0887206	-0.05694	-0.140139	-0.113884
AOC3	2.01206	0.628326	-1.30575	-0.148812	-0.20728	0.996197	0.0855927	0.853652	-0.684619	-0.658768	-0.0803596	-0.932991	0.47311
AOC4P	-0.194552	0.126794	-0.0225372	0.322494	-0.215158	-0.18906	-0.175815	-0.0681118	-0.10795	-0.0488448	-0.11107	-0.130824	-0.060184
AOX1	1.26102	-0.544313	-0.669997	-0.265525	-0.629877	0.0855302	1.37686	0.271755	-0.390264	-0.0592605	-0.00940819	-0.245396	-0.219441
AP000223.42	-0.142709	-0.155164	-0.202477	-0.169406	0.446533	-0.142405	-0.153557	-0.0828595	-0.107964	-0.0657816	-0.0621935	-0.0910295	-0.0781338
AP000240.9	-0.448438	-0.259937	-0.211651	-0.0902064	0.162545	-0.360381	-0.28349	0.0554828	0.283307	0.0725718	0.966831	-0.13996	-0.201112
AP000254.8	-0.0977199	0.0313833	-0.0743633	-0.478814	0.0187392	0.087675	-0.535934	-0.195336	0.751092	-0.214324	-0.215251	0.629527	-0.141245
AP000255.6	-0.187091	-0.158792	0.170026	-0.170226	0.192536	-0.155427	-0.154798	-0.0938516	-0.110227	-0.067302	-0.0993392	-0.0928263	-0.0794046
AP000275.64	-0.258846	-0.16086	0.206421	-0.223072	-0.213717	-0.207659	-0.166115	-0.110535	0.0212164	-0.0935845	0.556356	-0.148153	-0.058444
AP000281.1	0.11779	-0.778846	0.393342	0.744383	0.507324	0.126012	0.146634	0.175234	0.313643	-0.155491	-0.186266	0.229878	-0.36861
AP000302.58	0.0272212	0.0222445	-0.164099	-0.0814394	-0.132948	-0.0661763	-0.119755	-0.089507	-0.123015	-0.0383787	-0.0757895	-0.151266	0.0128887
AP000343.1	-0.217925	0.030685	0.60372	0.698498	0.579067	-0.905033	0.397732	-0.176743	0.46406	-0.649088	-0.303142	0.476995	-0.346668
AP000344.4	-0.472929	0.854242	0.0352113	0.816784	-0.347339	-0.06359	-0.764985	-0.0338279	0.46963	0.202403	-0.428897	0.261939	-0.205937
AP000347.2	0.0676402	1.12076	-0.166017	-0.235118	-0.221427	-0.277038	-0.190367	-0.104775	-0.201666	-0.116368	-0.119124	-0.221534	-0.0642006
AP000351.3	-0.0958983	-0.158382	-0.211355	-0.0308022	0.270043	-0.149807	-0.176234	-0.0771909	-0.0829685	-0.0647627	-0.0949818	-0.0855661	-0.0448276
AP000354.2	0.0980629	0.271219	0.657096	0.720851	0.381218	-0.46119	0.393285	0.395912	-0.00267288	-0.235629	-0.0336911	0.361908	0.255144
AP000361.2	-0.321858	-0.145912	0.296659	-0.269525	0.729164	-0.249662	0.0731419	-0.264886	0.0113351	-0.190258	0.0973867	-0.231665	-0.0922097
AP000432.1	0.118997	-0.135664	-0.107071	-0.138164	-0.219335	0.0810394	-0.226494	-0.113229	-0.118385	-0.0722401	-0.116057	0.435381	-0.0794965
AP000432.3	-0.0564106	0.146507	-0.273571	-0.230108	-0.279924	0.354294	-0.207407	-0.0434097	-0.135652	0.0122241	-0.14167	-0.157441	0.202517
AP000437.3	-0.0706762	0.0437629	-0.312742	0.324648	-0.183834	0.43235	-0.209929	-0.112232	-0.215904	-0.0969771	-0.177995	-0.184843	-0.0530973
AP000438.2	-0.484418	0.132267	-0.282603	0.942944	-0.0877946	-0.0785033	0.300113	-0.161115	-0.144223	-0.170592	-0.153895	-0.257222	-0.00996912
AP000442.1	-0.186188	-0.161251	-0.199826	0.504056	-0.158943	-0.148914	-0.16336	-0.0764744	-0.117329	-0.0637048	-0.097593	-0.0886605	-0.0554723
AP000442.4	-0.210213	-0.171414	-0.178205	-0.134658	-0.139753	-0.171862	-0.127718	-0.0803711	-0.126156	-0.0609498	-0.0887777	0.561894	-0.0528483
AP000472.2	0.197081	-0.165184	-0.181204	-0.160204	-0.185074	-0.0678708	-0.143874	-0.0292485	-0.0103299	-0.0481656	-0.095657	-0.0830131	-0.0316774
AP000473.5	1.13286	-0.250174	-0.396232	-0.177324	0.49377	-0.28666	0.0762204	0.116109	-0.397744	-0.125251	-0.148072	-0.362412	-0.0733786
AP000473.8	-0.0262898	-0.290222	0.0729162	0.293039	-0.43149	-0.134511	-0.314878	0.808352	-0.233942	-0.137517	0.0926946	-0.234978	-0.0480236
AP000487.5	-0.161273	-0.12332	0.433349	-0.200951	-0.158529	-0.128064	-0.177541	-0.076648	-0.113306	-0.0661325	-0.0967144	-0.0870507	-0.0550088
AP000487.6	-0.30373	0.0847338	0.716226	-0.237955	-0.286415	-0.272059	0.0700308	-0.119214	-0.214652	-0.0599606	0.235748	-0.223056	-0.0896288
AP000560.3	-0.216566	0.494394	-0.34619	0.199832	0.0828278	0.244575	-0.274046	-0.166734	0.0600928	-0.124958	-0.206145	-0.222653	-0.0906593
AP000568.2	0.534752	-0.328803	-0.512271	0.191226	-0.0181804	-0.135382	-0.422777	0.749498	-0.0796727	0.0175219	-0.182584	-0.275427	-0.0530483
AP000580.1	-0.00657981	0.294671	0.243547	-0.237849	-0.265827	0.00723262	-0.235199	-0.114161	-0.126154	-0.0986893	-0.10488	-0.0797552	-0.0584528
AP000619.5	0.0202628	0.0839756	-0.180466	-0.129935	-0.193668	-0.142867	-0.142187	-0.0776763	0.0178354	-0.0608154	-0.0853009	-0.0798652	-0.0399378
AP000620.1	-0.100927	-0.245253	0.592724	-0.577789	1.15847	-0.210617	-0.424085	-0.0809885	-0.200504	0.340649	-0.29228	-0.316503	-0.190796
AP000640.10	-0.00891253	0.613563	0.0770337	-0.33332	-0.224141	-0.210278	-0.252082	-0.113999	-0.109435	-0.0419763	-0.0634468	-0.106488	-0.0407218
AP000648.5	-0.0862877	-0.262579	-0.727643	-0.649975	-0.459094	0.547604	0.235632	-0.186346	0.884465	0.26128	-0.347854	0.464505	-0.00822064
AP000662.4	-0.28012	0.141308	-0.202855	-0.2571	0.485084	-0.0612999	-0.204853	-0.114519	-0.144949	-0.0802132	0.0979244	-0.0726309	-0.0780203
AP000662.9	-0.0888816	0.327752	-0.229478	-0.190367	0.143778	-0.102974	-0.163685	-0.112376	-0.0713998	-0.0881942	-0.127535	-0.130814	-0.035893
AP000679.2	-0.107905	-0.127941	-0.189027	-0.142543	-0.141676	-0.15548	-0.135069	-0.0451723	0.0125457	-0.0330874	0.27055	-0.158358	-0.0338187
AP000688.15	-0.22289	-0.147001	0.0363425	-0.149521	-0.139402	-0.179449	-0.130018	-0.0848486	-0.116237	-0.0798041	-0.0888568	0.371167	-0.0412575
AP000688.29	-0.140602	-0.116075	-0.142024	-0.166127	0.203001	-0.163501	-0.134233	-0.0842013	-0.115295	-0.0776267	0.0913431	-0.0963124	-0.0586989
AP000692.10	-0.296007	-0.275939	0.59054	-0.201206	-0.27418	0.0450303	-0.222211	0.0813955	0.0166713	0.111617	-0.15513	-0.0926469	-0.104432
AP000695.4	-0.111251	-0.166356	-0.223529	-0.211026	-0.164193	0.358369	-0.185673	-0.0766144	-0.0820163	0.00773732	-0.102003	-0.0901327	0.0473007
AP000696.2	-0.183298	-0.320118	0.376376	-0.385221	0.421715	-0.244188	0.649353	-0.0977301	-0.242027	-0.048211	-0.205258	-0.201165	-0.157306
AP000704.5	-0.108162	0.6261	0.14715	0.333605	0.0677106	-0.407534	-0.518225	-0.313757	-0.254339	0.112004	0.124312	-0.302421	0.130625
AP000769.1	0.500311	0.41127	0.0629767	-0.784743	-0.380369	-0.247874	-0.549625	0.0886542	0.324278	0.509979	0.341407	0.50399	0.669826
AP000769.7	-0.0283757	0.274491	-0.201232	-0.0686283	-0.190045	-0.145373	-0.152514	-0.0804097	-0.103015	-0.0651592	-0.0942624	-0.0862831	-0.0621641
AP000797.1	-0.0799629	-0.465076	-0.0333468	0.42027	1.07871	-0.218606	0.0091049	-0.196951	0.183039	0.108649	-0.293952	0.278046	-0.447824
AP000797.2	0.0824599	-0.299039	0.512203	-0.238135	0.60507	-0.228024	-0.207729	-0.153943	-0.209591	-0.120609	-0.191041	-0.20399	-0.0900136
AP000866.1	-0.121331	-0.168289	-0.205082	-0.168279	-0.167127	-0.0913022	0.691981	-0.0835981	-0.170829	-0.0481674	-0.111156	-0.194758	-0.0571107
AP000892.6	2.21463	0.557397	-1.78641	-0.720394	0.140242	0.695094	0.240182	1.05541	-0.229148	0.806616	-1.3679	-0.532928	0.950687
AP000936.1	0.396502	0.416366	0.352611	0.586481	0.556345	0.0872597	0.250552	0.424054	0.53814	-0.173022	-0.260627	0.576824	-0.416434
AP000962.2	-0.212264	-0.169719	-0.119435	-0.166954	0.518434	-0.164468	-0.143074	-0.0859754	-0.118173	-0.0892036	-0.101994	-0.0985554	-0.0571365
AP001059.5	-0.193321	-0.100949	0.0722354	-0.0332908	-0.202082	-0.158324	-0.152752	0.0656058	-0.0415306	-0.0593366	-0.0618523	-0.0902862	-0.0553331
AP001059.6	-0.0104219	-0.0933619	-0.164181	-0.190848	-0.097201	-0.0287543	-0.151945	-0.0662706	-0.0244462	-0.0490905	-0.0251741	-0.0692564	-0.0261652
AP001059.7	-0.424811	-0.277769	0.0284737	0.318736	0.403061	-0.119466	0.00678208	0.0584153	-0.19875	-0.142985	-0.277504	0.226831	-0.167195
AP001062.7	-0.628899	0.433165	0.00885809	-0.286277	-0.215917	0.641809	0.103488	-0.130833	0.541455	-0.267804	0.0700608	-0.0889386	-0.227499
AP001092.4	-0.140141	0.174604	-0.156851	-0.126575	-0.133562	-0.0539199	-0.110692	-0.0561259	-0.106887	-0.0591225	-0.0758797	-0.088508	-0.0484516
AP001187.11	0.126681	0.189796	-0.338736	-0.0372672	-0.259139	-0.0581289	0.155811	-0.144367	-0.254334	-0.0618068	0.111282	-0.109268	-0.00123725
AP001258.4	-0.361859	-0.255895	-0.241484	1.12599	-0.220813	-0.324762	-0.213249	-0.351286	0.366288	-0.16077	0.94048	-0.433378	-0.130849
AP001347.6	-0.250155	-0.155821	0.165574	0.14757	-0.278629	-0.209637	0.283973	-0.106416	-0.129871	-0.0849617	-0.0936642	-0.124252	-0.0728509
AP001350.4	-0.149413	-0.15319	-0.169547	-0.163965	0.424392	-0.146041	-0.137495	-0.0806203	-0.113348	-0.0831146	-0.0961379	-0.0941486	-0.0420221
AP001372.2	0.809362	-0.214818	-0.377501	0.667318	-0.220329	-0.336831	-0.403905	-0.215368	-0.342692	0.187042	-0.218382	0.321968	-0.08458
AP001412.1	-0.0854001	-0.0544644	0.462384	-0.224862	0.0766368	-0.189616	-0.189829	-0.108818	-0.148048	-0.0910459	-0.0913105	-0.166061	-0.0725332
AP001429.1	-0.203548	-0.175058	0.151197	-0.19192	-0.203157	-0.172791	-0.149262	-0.092009	-0.111191	-0.0696144	0.389454	-0.104006	-0.0580044
AP001437.1	0.010139	-0.168978	-0.0390876	-0.23744	0.23793	-0.138318	-0.214815	0.00859928	-0.0253782	-0.029834	-0.0439176	-0.0616346	-0.104593
AP001462.6	0.0948386	-0.237549	-0.427203	0.655753	-0.430181	0.614712	-0.172818	-0.0524932	-0.122257	-0.0864562	-0.196721	-0.199611	-0.0560677
AP001468.58	-0.120647	-0.131552	-0.189812	-0.171039	-0.19209	-0.0494966	-0.152375	-0.0792995	-0.093788	-0.0793559	-0.0992545	0.128591	0.232378
AP001469.9	-0.170017	-0.115363	-0.224519	-0.17939	0.16944	-0.100434	0.413042	-0.153046	-0.164718	0.0170612	-0.102905	-0.129989	-0.0543971
AP001505.10	0.0957894	0.0251164	0.121698	0.108665	-0.316711	-0.642625	-0.553176	1.47766	0.157737	-0.241765	0.00811454	0.15967	-0.0421625
AP001610.9	-0.118795	-0.194724	0.0606847	0.763724	-0.0311599	-0.194678	0.136568	-0.191458	-0.200897	-0.10964	-0.235139	-0.152754	-0.234054
AP001615.9	-0.459346	-0.430216	0.665073	0.426346	-0.391424	-0.185181	-0.542704	-0.317172	-0.430272	-0.171779	0.132127	1.63488	-0.192949
AP001625.5	-0.101287	-0.176202	-0.148279	0.327257	-0.126344	-0.153872	-0.121308	-0.0160613	-0.165209	-0.0277436	-0.115296	-0.125813	-0.039228
AP001626.1	-0.201312	-0.0598703	-0.160053	-0.194002	-0.204655	-0.0723959	-0.149861	-0.0935069	-0.105104	-0.0688323	-0.0224687	0.371709	-0.0269322
AP001626.2	-0.298518	1.37716	0.224933	0.121375	-0.420122	-0.245684	-0.637295	-0.222461	-0.340244	-0.256209	0.526479	-0.302446	-0.0653353
AP001627.1	0.0271388	0.0222694	-0.164108	-0.0814914	-0.132953	-0.0661724	-0.119735	-0.0895149	-0.123025	-0.0383756	-0.0757982	-0.151258	0.0129122
AP002381.2	-0.155996	-0.614711	0.000710355	0.504896	1.01633	-0.513389	0.473584	-0.437917	-0.124369	-0.562373	-0.273494	0.436072	0.606314
AP003025.2	0.447974	-0.124203	-0.179633	-0.179753	-0.193129	-0.151842	-0.136535	-0.0758388	-0.0966054	-0.0600576	-0.0972534	-0.0924275	-0.0486741
AP003068.18	0.705371	-0.3873	0.154473	-0.191477	-0.12898	-0.501445	-0.799353	-0.571803	1.01522	0.784174	-0.220258	0.465906	0.218158
AP003068.23	-0.141427	-0.348491	-0.0592995	0.175972	0.56255	0.420193	-0.383928	0.0547395	0.266783	-0.091373	-0.339313	-0.207838	-0.314803
AP003068.9	0.505198	-0.0299504	-0.0122088	-1.03881	-0.223065	-0.107145	-0.0928574	0.407573	-0.653317	-0.328861	1.12878	1.09977	-0.356121
AP003419.16	0.189126	0.55228	0.479773	0.0232492	0.158011	0.00789319	-0.555544	0.0974767	-0.453677	-0.291349	0.776283	-0.655833	-0.256752
AP003774.1	-0.310869	-0.308997	-0.313089	0.26766	-0.238069	-0.0312719	-0.202726	-0.105711	-0.197184	0.0466805	-0.0716894	0.491531	0.182245
AP003774.4	-0.339471	0.203242	-0.146767	-0.392835	0.249979	-0.2789	-0.0666689	-0.250864	0.312338	0.471693	-0.0243669	-0.0642636	-0.207743
AP003774.6	-0.25358	-0.213238	-0.33789	-0.294736	0.272317	-0.258057	0.424766	-0.130594	-0.0445138	-0.0984415	-0.0568103	0.314468	-0.110977
AP004372.1	-0.210658	0.110256	-0.179502	-0.154673	0.0976567	-0.165206	-0.147047	-0.0840253	-0.0929499	-0.0754579	0.0438807	-0.0940092	-0.0526474
AP004550.1	-0.196145	-0.168096	-0.182747	-0.183676	0.553632	-0.166078	-0.143249	-0.0887461	-0.106754	-0.0638165	-0.101457	-0.100527	-0.0513587
AP006216.10	-0.427884	-0.315515	-0.350925	0.06275	0.610849	-0.380218	-0.246813	-0.186247	0.904844	-0.109497	-0.178075	0.00246839	-0.0842491
AP006222.2	0.776275	0.550593	-0.163949	-0.706404	0.336891	-0.129041	-0.478921	-0.318923	-0.272945	-0.218257	-0.198821	0.662266	-0.212645
AP006621.5	-0.0185561	-0.071976	0.10237	-0.583326	0.731942	1.25457	0.0942669	-0.203905	-0.425023	-0.256087	0.140185	-0.387456	-0.21233
AP006621.9	-0.0959497	0.760874	-0.250174	-0.126371	-0.203336	-0.184424	-0.170792	-0.092438	-0.0976427	-0.0772907	-0.134956	-0.132733	-0.0724269
AP006748.1	-0.411165	-0.427054	-0.380327	0.585972	0.654173	0.321165	1.21074	-0.367001	-0.503988	-0.222998	-0.0464326	-0.219687	-0.45896
AP1AR	0.443582	-0.670098	0.581725	0.308136	-0.290931	0.370461	0.205856	-0.243083	0.662391	-0.561935	0.0341219	-0.615654	0.39151
AP1B1	-0.449801	0.00245715	0.196627	0.242066	0.120124	-0.561015	0.115256	0.87377	0.215609	-0.314096	0.644273	-0.337798	0.354395
AP1G1	0.17274	-0.333698	-0.0161858	0.165712	0.00426892	0.0814756	0.0245561	0.0439318	0.166997	-0.223297	0.32949	0.377761	-0.151951
AP1G2	-0.621506	0.708712	0.610462	0.326106	0.475767	-0.113803	-0.0881776	-0.795255	0.290217	-0.458404	-0.317928	0.440356	0.57254
AP1M1	0.160814	0.498455	-0.0186921	-0.0819277	-0.076339	0.537945	-0.130645	-0.102394	0.516533	-0.21747	-0.754396	-0.180769	0.857558
AP1M2	-0.97069	0.447322	0.938176	0.942724	0.537459	-1.11913	0.295068	-0.353211	-0.464857	-0.679075	0.595663	0.571917	0.33145
AP1S1	-0.172861	0.962531	0.556679	0.329514	0.593279	-0.393959	0.182551	-0.0124214	-0.306237	-0.344369	0.352144	-0.0239274	-0.600249
AP1S2	0.659318	0.518391	0.103361	0.207478	-0.400923	0.277504	0.629876	-0.587885	0.905719	-0.478608	-0.809004	0.165683	-0.715294
AP1S3	-0.163652	0.182323	0.167632	-0.670589	0.201914	0.649337	-0.405422	-0.230461	-0.376391	-0.0851688	0.611948	-0.0697156	-0.161109
AP2A1	-0.0901526	0.0908339	-0.0646304	-0.0561899	-0.153085	0.406614	0.0274512	0.383171	-0.481126	0.700749	0.0227348	-0.0722428	0.315488
AP2A2	-0.0770515	0.658362	0.296479	0.30294	0.189958	0.127823	0.298347	-0.136555	0.00118582	-0.636652	0.384181	-0.467335	0.237117
AP2B1	-0.0137362	0.581165	-0.214431	-0.130275	0.350092	0.503293	-0.621458	0.698041	0.0994234	-0.740133	0.207839	0.392252	-0.0980303
AP2M1	0.711063	0.697734	0.332646	0.246682	0.287379	-0.0243947	0.0747502	0.181776	-0.169558	0.222397	0.183254	-0.0888044	0.0924313
AP2S1	0.170398	1.16746	0.0793544	0.398207	0.278583	-0.74755	0.417952	0.410726	-0.153044	-0.21301	0.27386	-0.381056	0.252362
AP3B1	-0.611027	-0.553315	0.849097	0.597935	0.145533	-1.11345	-0.412895	-0.360657	0.866168	0.167452	0.411571	0.245876	0.166202
AP3B2	-0.379574	-0.247768	-0.349458	-0.343209	-0.400704	0.0237295	0.513881	-0.139634	1.20951	-0.127423	-0.156367	-0.190276	-0.123092
AP3D1	-0.106222	-0.0303478	0.274866	0.374009	0.391649	0.00143993	-0.0911496	-0.489454	-0.0850404	0.354191	1.02304	-0.0440157	-0.264961
AP3M1	0.175756	-0.202383	-0.43334	0.376622	0.225461	-0.0642405	0.200242	0.233862	0.267359	0.231813	-0.152636	0.222237	-0.333031
AP3M2	0.251909	0.354641	1.12581	0.31662	0.282902	0.104043	0.244541	-0.759432	-0.402265	-0.587228	-0.017199	0.323493	-0.550544
AP3S1	0.328186	-0.0993816	0.319945	-0.466865	0.587848	0.225686	-0.0612759	-0.115166	-0.386822	0.84138	-0.74157	-0.0590618	0.253754
AP3S2	0.89344	0.183351	0.0855301	-0.412233	-0.0613778	-0.288824	-0.0896367	-0.789344	-0.0177599	0.450688	0.376473	0.0820953	0.349253
AP4B1	0.466352	0.785738	-0.13416	-0.299773	0.164545	0.332715	-0.680339	0.921537	-0.566411	-0.38287	-0.130015	0.374135	-0.426431
AP4E1	-0.354497	0.0571893	-0.394243	-0.452945	0.306888	0.586509	0.251992	-0.0585189	-0.0419305	0.665534	-0.152273	-0.663418	0.0895365
AP4M1	-0.229081	0.79067	0.0681971	0.473068	0.176028	0.247687	-0.0511552	0.756041	-0.459746	0.0704239	-0.903246	0.17972	-0.360367
AP4S1	-0.397254	-0.584889	0.258501	0.0332569	-0.387012	-0.318624	-0.37317	-0.0953524	-0.427711	0.625118	1.07192	0.162752	0.361363
AP5B1	0.28065	0.108471	0.260738	-0.601073	0.255991	0.209616	-0.375402	0.573453	0.761013	-0.140184	-0.449611	-0.253102	-0.241819
AP5M1	-0.388062	-0.22979	0.427484	-0.0431419	0.000501724	0.580343	0.0529271	-0.374898	-0.453215	0.202891	0.755654	0.0973288	-0.302256
AP5S1	-0.643592	-0.537364	0.465721	0.0619716	-0.577648	-0.0530654	-0.189596	0.117324	-0.323665	-0.32328	-0.166701	0.248889	2.03538
AP5Z1	-0.0930747	0.471519	0.614098	0.201588	-0.221641	0.239052	-0.490417	-0.278902	0.881719	-0.178629	0.326982	-0.732436	0.167974
APAF1	-0.614503	-0.501908	0.412242	-0.545712	-0.604758	-0.380226	0.551747	-0.357062	1.11056	-0.26885	0.705776	0.676498	-0.297977
APBA1	0.478692	0.815123	-0.00102867	-0.0213024	-0.307112	-0.193501	0.152126	0.266265	-0.124935	-0.264204	-0.457796	0.136395	-0.35886
APBA2	-0.375511	0.184111	0.22263	0.46615	0.0492307	0.0561344	0.37783	-0.402778	0.759399	-0.601227	-0.154198	-0.109058	0.0613859
APBA3	-0.291112	0.297744	0.384714	0.172434	-0.159641	0.766903	-0.207863	-0.50498	0.242098	-0.753147	0.455063	0.0862747	0.303412
APBB1	1.27973	0.684639	-0.567693	-0.410721	-0.882154	0.633323	0.152019	0.773826	-0.220487	0.37045	-0.560649	-0.372414	0.253094
APBB1IP	-0.126311	-0.338609	-1.1395	-0.849066	-0.174138	0.124178	1.00622	0.451165	1.85229	-0.407621	-0.581961	0.183293	0.117982
APBB2	-0.247683	-0.562054	-0.258944	0.568298	-1.0424	0.617014	0.1378	0.897932	0.287103	0.170976	-0.458295	0.323147	-0.0899289
APBB3	0.378874	0.101352	0.199172	0.666118	-0.3265	-0.329529	0.708789	-0.0455901	-0.412936	0.0184585	-0.775949	-0.184909	0.794905
APC	-0.0346206	0.883037	0.515403	0.466711	-0.0872886	-0.0657293	0.0459145	-0.205582	-0.344007	-0.0803511	-0.130972	-0.398462	-0.372916
APC2	-0.260102	-0.143323	0.472911	0.184303	0.846709	-0.672247	-0.393831	-0.332648	0.479223	-0.0249304	-0.409937	0.333042	-0.262037
APCDD1	-0.115912	-0.522967	0.101275	-0.507639	-0.122934	0.839067	-0.389609	0.0131493	-0.678754	0.86421	0.671861	-0.0326879	0.654005
APCDD1L	-0.218726	-0.176338	-0.179413	-0.146554	-0.143176	-0.183071	-0.131198	-0.0877796	-0.127665	-0.0868276	-0.0908087	0.642884	-0.0551342
APCDD1L-AS1	0.00746395	-0.150146	-0.263541	-0.197979	-0.198229	-0.286424	-0.20668	0.893843	-0.216898	0.00868851	-0.114028	-0.158759	-0.0125868
APEH	-0.427197	0.642068	0.50447	0.250509	0.61097	-1.12988	0.395801	0.49195	-0.321752	0.197065	0.204067	0.135657	0.00894195
APELA	-0.334335	-0.278286	1.51076	-0.0864887	-0.0958871	-0.140435	-0.160725	-0.13864	-0.269001	-0.0653984	-0.161044	-0.402927	-0.0913498
APEX1	-0.324672	-0.0251507	0.522375	0.472881	0.654898	-0.21259	0.460495	0.0127308	-0.0062541	-0.299666	0.175024	0.0417805	-0.090908
APEX2	0.273085	-0.445459	0.611661	0.377968	0.0933084	0.977779	0.0648021	-0.393286	0.0059279	-0.146926	-0.417215	-0.156713	-0.521423
APH1A	0.00724883	0.562645	0.275573	-0.03398	-0.190865	-0.224326	-0.17104	0.268597	0.212576	-0.488251	0.557471	0.0309009	0.281519
APH1B	-0.376884	-0.358281	0.479485	0.58932	0.18477	-0.209317	0.0529519	0.297793	0.28686	0.227844	0.156056	-0.523053	-0.164361
API5	0.083611	-0.60177	0.18851	0.259909	0.0399517	-0.098179	-0.0750529	-0.00668545	-0.0507074	0.390752	-0.0285152	0.0860332	0.50002
APIP	1.32225	-0.472325	-0.466846	0.342047	-0.558145	0.192926	0.0439	-0.0752251	-0.231348	-0.301912	-0.196267	0.748769	-0.342722
APITD1	-0.267194	-0.417563	-0.378704	0.638278	-0.166669	0.0802084	1.19236	0.232238	-0.442119	-0.194482	-0.309639	0.0515528	-0.264526
APLF	1.09292	-0.332571	-0.340466	-0.432427	-0.398562	-0.139507	-0.369337	-0.0771661	0.869022	-0.125066	-0.265081	-0.0167047	-0.110083
APLN	-0.32123	-0.292911	0.362919	0.941337	0.0128101	-0.312385	0.0235788	-0.220325	-0.248507	-0.113324	-0.248278	-0.126833	-0.21019
APLNR	-0.215326	0.764292	-0.658358	-0.638296	-0.0539018	0.417089	-0.159175	0.307816	-0.233851	0.131451	0.0402375	0.435876	-0.169994
APLP1	-0.277775	0.178396	-0.424677	-0.0657304	-0.645483	-0.129756	0.140499	1.5035	-0.251367	-0.0960004	-0.202512	0.24839	-0.24949
APLP2	0.439294	-0.0243781	0.838181	-0.110472	0.584589	-0.312425	0.461013	-0.902955	0.688824	-0.787366	0.250728	0.284546	-0.125241
APMAP	-0.316374	-0.305655	0.609891	0.288332	0.572474	0.389354	0.175285	0.0890036	0.450033	-0.0558689	-0.728633	0.18547	-0.177164
APOA1	0.504607	0.445754	-0.369394	-0.277748	-0.346268	-0.125225	0.0494733	0.0254745	0.278538	-0.153593	-0.204581	-0.249283	-0.128007
APOB	0.0663752	-0.0393465	-0.192641	-0.224933	0.495011	-0.116471	-0.191479	-0.102039	-0.157849	-0.0842578	-0.107493	-0.164194	-0.0541269
APOBEC3A	0.348458	-0.148187	-0.127274	-0.516111	-0.291987	0.238459	-0.265681	-0.0100438	-0.00199364	0.130712	-0.0599361	0.02677	-0.078695
APOBEC3B	-0.376639	0.853364	-0.162788	-0.235307	-0.283694	0.367492	-0.279678	-0.0957063	-0.150032	-0.0982903	0.00186961	-0.11873	-0.0416492
APOBEC3B-AS1	-0.236661	-0.13955	-0.24097	-0.154446	-0.216187	-0.203758	0.445267	-0.106677	0.425605	-0.0928944	-0.111837	-0.136695	-0.0931087
APOBEC3C	0.473543	0.00715558	-0.915607	-1.18954	-1.00269	0.184613	-0.309643	0.960377	1.3526	-0.333609	0.959419	-0.00466918	0.495904
APOBEC3D	-0.391884	-0.0957023	-0.697792	-0.651197	-0.820234	0.451709	-0.365149	1.2558	1.25558	0.291209	-0.10021	-0.0245467	-0.148701
APOBEC3F	-0.0834032	-0.369271	-0.336901	-0.38093	0.136621	-0.514357	0.0456673	0.422128	0.576316	-0.306594	0.53307	-0.097477	0.487465
APOBEC3G	-0.14147	0.702828	-0.925082	-0.947459	0.1075	0.0831251	-0.077693	0.244603	1.70665	-0.574607	0.0517967	0.0980388	0.0684629
APOBEC3H	0.877009	0.0398976	-0.471838	-0.384622	-0.53849	0.438287	-0.466204	-0.028747	0.342808	-0.269861	-0.105379	0.565015	-0.148717
APOBR	0.0876091	-0.80795	-0.0662886	-1.304	-0.629881	0.624074	0.35521	-0.680936	1.11102	-0.177509	0.257831	0.816677	0.70312
APOC1	-1.23422	0.906506	-0.185214	0.248524	-0.976018	-1.25422	0.071224	-0.549807	2.647	-0.308873	0.933473	-0.560461	1.51146
APOC1P1	-0.718094	-0.274211	-0.384356	-0.260482	-0.774463	-0.8014	-0.225265	-0.621107	2.28603	-0.294654	1.21095	-0.28132	1.37397
APOC2	-0.374157	-0.36335	0.179009	-0.281995	-0.349805	-0.304494	0.483138	-0.197424	-0.240246	-0.132428	-0.0386344	1.0743	-0.146703
APOD	-0.659985	0.797161	-0.175151	0.510742	-0.194318	1.01426	-0.100592	-0.417879	-0.25241	0.28782	0.503885	-0.0577111	0.51099
APOE	-0.647438	1.13958	0.404134	0.227926	0.0729973	-1.28886	0.230321	-0.865185	2.55421	0.12521	0.708791	-0.848228	1.88952
APOF	-0.107546	0.194511	0.705657	-0.267351	-0.288716	-0.187686	-0.268464	-0.122749	-0.124059	-0.0752619	-0.0900101	-0.102904	-0.116647
APOL1	0.271906	0.492621	-0.447792	-0.617631	-1.10586	0.51866	-0.0544037	0.409327	0.564804	-0.327325	1.17994	-0.166153	0.702895
APOL2	-0.345517	0.55619	0.228775	-0.249015	-0.0213315	0.363884	0.0314576	-0.437573	-0.126779	-0.671522	1.44005	0.0678118	0.0693828
APOL3	-0.87198	-0.229503	0.140435	-0.857217	-0.404193	0.558619	-0.408758	1.03706	0.0837864	0.182702	1.54331	-0.129469	0.533295
APOL4	-0.48354	0.275518	0.641899	-0.776479	-0.293404	-0.269451	0.0288864	0.266951	-0.716578	0.605063	0.955848	0.714172	-0.530765
APOL6	-0.588231	0.108514	0.211406	0.152886	-0.404492	0.147623	0.234876	0.602964	0.0376843	-0.769047	1.16906	-0.0537894	0.0851902
APOLD1	-0.475147	-0.102785	-0.524514	0.39308	0.658695	0.894156	-0.307844	-0.169713	0.300161	-0.21283	0.00930457	-0.465612	-0.116
APOM	-0.405592	0.320884	-0.598619	-0.111352	-0.248707	0.416362	-0.256266	-0.102065	0.469254	0.188187	-0.311554	0.633485	-0.09065
APOO	-0.305488	-0.0267584	0.787531	-0.113766	-0.119487	-0.281285	-0.519559	-0.301426	0.123242	0.333878	0.000254194	0.328231	-0.168266
APOOL	0.572601	-0.132259	0.292972	0.276543	0.635083	-0.271095	-0.0419937	-0.163522	-0.63091	-0.538095	1.23616	-0.631845	-0.0752537
APOOP4	-0.16866	-0.084662	-0.0429026	-0.134102	-0.182387	-0.00899365	-0.119916	-0.0365111	0.00802264	-0.0719325	-0.0139485	-0.0919549	-0.0540868
APOOP5	-0.218599	-0.0172031	-0.23082	-0.20326	-0.213856	0.0930603	-0.162696	-0.0931353	-0.141506	0.648555	-0.117949	-0.12069	-0.0691104
APOPT1	-0.124713	1.00037	0.330213	0.0985034	0.386904	-0.209644	0.203559	-0.231393	-0.729066	0.484275	-0.324949	-0.24244	0.338739
APP	0.72616	0.309582	0.609206	-0.0785982	-0.421774	0.904127	-0.3621	-0.0180987	-0.478646	0.886847	-0.0437429	0.340104	-0.265102
APPBP2	-0.0490002	-0.394772	0.475042	-0.327606	0.0636495	0.478586	-0.763031	-0.345904	0.173815	0.474179	0.773794	0.428546	-0.443963
APPL1	-0.015809	-0.314564	0.0359348	0.465016	0.146553	0.0158598	-0.0606562	0.0690057	0.474601	0.0761219	-0.449593	-0.102985	0.298401
APPL2	-0.902642	0.137314	0.425566	0.164494	0.203423	-0.206317	0.289616	-0.554575	0.0618153	0.487358	0.26772	0.160533	0.434467
APRT	-0.387586	1.04367	0.238603	0.241173	0.256661	-0.107276	-0.0227143	-0.233218	0.486706	-0.0354278	0.11838	0.0933452	0.0889538
APTR	0.88499	-0.3585	-0.359798	0.137645	0.743185	-0.183134	-0.586469	-0.353237	-0.193883	0.31808	-0.170643	-0.128824	-0.0675058
APTX	-0.121027	-0.185369	0.29757	0.450262	0.530775	-0.301462	0.0960199	-0.436613	0.07722	0.280495	-0.0101198	0.0941383	-0.150486
AQP1	0.749827	0.962203	-1.52343	-0.399	-0.97078	2.30144	0.676494	0.111053	-1.09357	1.42887	-0.402781	-0.44681	-0.196628
AQP11	-0.196727	-0.290957	0.44832	0.619862	0.998597	-0.339405	-0.193195	-0.0239978	-0.0605284	-0.115762	-0.255016	-0.406129	-0.297777
AQP2	-0.19172	-0.163984	-0.225472	0.511459	-0.161208	-0.140801	-0.164819	-0.0749754	-0.120106	-0.0602646	-0.0858793	-0.0896835	-0.0466058
AQP3	-1.17532	0.132864	1.1522	0.062039	0.63647	-0.277111	0.154009	0.206251	-0.946552	0.516364	-0.652892	1.45108	-0.34402
AQP4	-0.186031	-0.165074	-0.184472	-0.164635	0.443473	-0.153362	-0.14695	-0.0912989	-0.120484	-0.0157279	-0.0997173	-0.0956516	-0.0288457
AQP4-AS1	-0.19171	-0.163975	-0.225497	0.511453	-0.161212	-0.140843	-0.164812	-0.0749708	-0.120092	-0.0602609	-0.0858625	-0.0896783	-0.0465859
AQP5	-0.175175	0.0427912	-0.266354	-0.210508	-0.222409	-0.11045	-0.0195461	-0.125991	0.609493	-0.0731989	-0.142031	-0.143816	-0.0415891
AQP9	0.142165	-0.329435	-0.436547	-0.398929	-0.29762	-0.306693	-0.294272	-0.183278	0.269086	-0.109177	0.502701	0.804913	-0.0796926
AQR	-0.529899	-0.43123	-0.136455	-0.607539	0.44065	0.0754108	0.261749	0.712841	0.845719	-0.611245	-0.145012	0.467726	0.171744
AR	-0.0556827	0.648525	0.543488	0.29722	0.288942	-0.436583	0.373091	-0.0112124	-1.25031	0.504935	0.339039	-0.353813	0.205996
ARAF	0.696865	1.17999	-0.256611	0.290262	-0.360835	-0.0509678	0.138903	-0.0105571	-0.29705	-0.298247	-0.502045	0.660801	-0.346183
ARAP1	0.735001	0.519287	-0.233887	-0.851035	-0.138262	0.446704	-0.299942	0.504231	0.309427	0.397624	0.187507	-0.104998	-0.0466939
ARAP1-AS1	0.437574	0.875458	0.0546449	-0.502007	-0.509846	0.0538047	-0.987378	0.260846	0.329731	0.79472	-0.403831	0.141866	-0.260742
ARAP1-AS2	0.0706641	0.016685	-0.103341	-0.130617	-0.0493069	-0.155185	-0.063463	-0.0674226	-0.137094	-0.0733963	-0.0896778	-0.0502127	-0.0492359
ARAP2	-0.610572	-0.579132	-0.434392	-0.484893	-0.675338	0.0242948	0.30149	0.164631	0.537746	0.716019	0.134749	1.20064	-0.225576
ARAP3	-0.454643	0.0222519	-0.138364	-0.184209	-0.583158	0.569089	-0.114422	0.731832	-0.222628	0.562341	-0.392342	0.627108	0.0282795
ARC	0.336465	-0.0361745	-0.636089	-0.0202659	0.442599	-0.301061	-0.325039	-0.19625	0.822981	-0.0772137	-0.281762	-0.222887	-0.0978403
ARCN1	-0.603684	-0.846786	0.519194	0.281821	-0.0217312	0.663792	0.235977	-0.325772	-0.291659	0.358719	0.529336	0.680797	-0.0892744
AREG	0.064329	-0.0845192	-0.233675	0.21163	-0.275688	-0.247954	-0.215663	0.566295	-0.189844	-0.0453392	-0.0940087	-0.156934	-0.0662635
AREL1	0.223438	0.524666	0.215453	0.0221467	0.204481	0.112244	-0.0759531	-0.054395	0.270574	-0.304145	-0.105244	0.110563	-0.285006
ARF1	-0.284439	0.350691	0.0514218	0.472383	0.345348	0.584784	0.435812	-0.263264	-0.372154	0.258248	-0.0459425	-0.251033	-0.00885509
ARF3	-0.992442	0.459513	0.683629	0.0102937	0.492307	-0.0262136	-0.0704784	0.508121	-0.142649	-0.32867	0.818104	0.0669786	-0.457746
ARF4	-0.303085	-0.210077	0.87852	0.393572	0.821078	0.143729	0.41422	-0.569106	-0.283714	-0.0735289	0.0262395	-0.0911789	0.172932
ARF4-AS1	-0.567707	-0.445667	0.471555	0.183749	0.30641	-0.038519	0.327973	-0.0712315	0.114187	0.171564	-0.277219	-0.63786	0.199416
ARF4P1	-0.0155718	-0.201543	0.958818	-0.396568	-0.077797	-0.136288	-0.355566	-0.101736	-0.224154	-0.0510489	0.237276	-0.175937	-0.168889
ARF5	-0.0353129	-0.421133	1.10613	1.013	-0.222912	0.0630435	-0.0919455	-0.481326	-0.852489	-0.500012	0.149631	0.389393	0.167499
ARF6	-0.996846	-1.29554	0.365658	0.327984	0.518452	0.212658	0.617905	-0.125843	0.329247	-0.42207	0.622752	0.202592	0.464413
ARFGAP1	-0.149039	1.02966	0.12003	-0.238833	0.345854	0.557325	0.0853055	0.445226	-1.09535	0.368299	-0.0848508	-0.382696	0.0344354
ARFGAP2	0.732527	1.37516	0.428352	0.165933	0.212747	-0.331178	-0.422588	-0.317255	-0.223681	-0.704859	0.582672	0.000949169	-0.314534
ARFGAP3	-0.388156	-0.94734	0.4569	0.586792	0.860479	-0.100398	-0.280571	-0.15636	0.105691	-0.482277	0.415735	0.311166	0.309097
ARFGEF1	0.250146	-0.384356	0.165653	0.532184	0.136568	-0.190952	-0.240647	-0.768382	-0.154521	0.212103	0.83727	0.214898	0.0407973
ARFGEF2	0.048397	-0.371625	0.634106	-0.465149	-0.373822	-0.0595265	-0.79589	0.77727	-0.604171	-0.25386	0.71594	1.11952	-0.131336
ARFGEF3	-0.780737	0.442124	1.71526	0.870414	1.18134	-1.02458	0.048125	-0.785991	-1.42874	-0.398718	0.342413	0.298493	0.526867
ARFIP1	-0.167449	-0.552264	-0.0733633	0.556407	0.195663	-0.452231	0.405987	-0.269295	-0.47923	1.2195	0.307579	0.355792	-0.51661
ARFIP2	-0.425509	0.741948	0.882382	0.652003	0.557428	-0.422245	0.167351	-0.206472	-0.248232	-0.739684	0.621188	0.115998	-0.330101
ARFRP1	0.375187	0.831023	-0.160575	0.144658	-0.0567561	-0.104199	-0.0291111	-0.12792	-0.200835	0.322125	0.517535	-0.0794074	-0.00299348
ARG2	1.01494	-0.458544	0.0295603	0.73093	0.239824	-0.34469	-0.298024	0.352917	-0.37668	-0.119883	-0.402162	-0.624941	0.408645
ARGLU1	-0.371479	-0.342323	0.402311	0.109427	0.16496	0.36889	0.114523	0.425301	0.248012	0.523304	0.162723	0.181778	-0.457378
ARHGAP1	0.765298	0.712309	-0.212172	-0.105865	-0.285194	-0.0285523	0.0394903	0.503053	-0.247953	0.227239	-0.00178517	-0.265232	0.383636
ARHGAP10	1.52174	1.20953	-0.576124	-0.444991	-0.191709	0.988841	0.579455	-0.0764995	-0.698074	-0.160677	-0.473987	-0.630214	-0.559794
ARHGAP11A	-0.0429697	-0.333209	-0.181069	-0.17066	0.69363	-0.363815	0.302614	-0.175241	-0.140348	-0.194191	0.219135	0.303087	-0.259235
ARHGAP11B	-0.133401	-0.219686	0.129266	0.659944	-0.189811	-0.14297	-0.260973	-0.148299	-0.0588753	-0.0833962	-0.102063	-0.151731	-0.0933739
ARHGAP12	0.692026	-0.0919031	0.618903	-0.137918	-0.175423	0.368016	-0.11049	-0.209614	-0.246897	-0.562355	-0.309347	0.416432	0.160494
ARHGAP15	0.0581903	0.638958	-0.541505	-0.438071	-0.957436	0.152189	-0.712485	0.0928714	1.64961	0.847273	0.0596853	-0.508206	-0.299667
ARHGAP17	0.148074	-0.165155	0.349586	-0.304293	0.244913	0.939936	0.633337	0.781038	0.26015	-0.0907622	-1.00562	-0.937977	-0.319115
ARHGAP18	-0.793889	-0.70768	0.440893	0.13166	-0.414953	0.259941	-0.0213041	0.668588	1.0478	-0.334737	0.075155	-0.101422	0.165574
ARHGAP19	0.170114	-0.332033	-0.649267	0.120627	0.0461211	0.558427	0.22555	-0.444758	0.910237	0.300658	-0.469825	0.202442	-0.472519
ARHGAP20	1.10595	-0.441971	-0.183211	-0.515711	-0.0112273	-0.284451	-0.494325	-0.171413	0.266391	0.41374	-0.278965	0.385545	-0.124761
ARHGAP21	0.593242	-0.62681	0.00462317	0.26903	-0.62268	0.724679	0.762363	-0.0912916	0.453011	-0.356973	-0.249638	0.107602	-0.505105
ARHGAP22	-0.571078	0.635455	-1.02093	-0.879147	-0.681031	-0.577744	-0.00459634	0.857236	1.19302	-0.431371	0.43696	0.822109	0.492097
ARHGAP23	0.888903	0.11383	-1.1261	-0.0113588	-0.929862	0.88958	0.160808	-0.222407	0.31734	0.924526	-0.660761	0.479698	-0.277451
ARHGAP24	0.555883	-0.348386	-0.251282	-0.188552	-0.154371	0.594453	-0.830559	-0.176052	0.959885	-0.242419	-0.36095	0.212625	0.172489
ARHGAP25	-0.447165	-0.529387	-0.644463	-0.782219	-0.7278	1.61918	-0.107306	-0.099875	2.11533	-0.082093	0.486967	-0.413827	-0.246489
ARHGAP26	-0.602893	-0.0306982	0.685059	0.156981	-0.513763	-0.0642354	-0.0220336	-0.395569	0.657559	-0.4404	0.126332	0.855469	-0.179853
ARHGAP27	0.208155	-0.00231237	0.0665649	-0.255334	-0.0813657	0.0742607	-0.654895	0.497393	0.562928	-0.435051	0.0404782	-0.0926554	0.921884
ARHGAP28	-0.673548	-0.104252	0.313535	0.901186	-0.312901	-0.198606	0.42932	-0.524765	-0.495156	-0.180961	0.134497	1.03052	-0.587475
ARHGAP29	-0.295151	-0.472133	-0.256112	-0.01681	-0.0385477	0.0636676	0.64674	-0.237332	-0.795446	0.645343	0.901179	0.146845	0.0150413
ARHGAP30	-0.0328138	0.0992605	-0.932801	-1.01778	-1.25694	0.583528	-0.525865	1.5179	1.21778	0.691554	0.305591	-0.374017	0.355242
ARHGAP31	-0.176196	0.701023	-0.326259	-0.350932	-0.42179	0.456038	-0.0729511	0.32239	0.269281	-0.050388	0.0598948	-0.162012	0.116267
ARHGAP32	-0.827347	1.75961	0.593971	0.821206	0.35829	-0.630439	0.252435	-0.737911	-0.311525	-0.562964	-0.463807	0.561268	-0.532241
ARHGAP33	0.453297	0.65166	0.377542	0.0804976	-0.737837	0.680581	-1.12234	0.510788	-0.232529	-0.2236	-0.531921	-0.0170249	0.538502
ARHGAP35	-0.0889024	0.180156	-0.218785	0.328959	0.0630544	0.490279	0.187312	0.279237	-0.11185	-0.417823	-0.247888	0.029685	0.51102
ARHGAP39	-0.633648	0.975487	0.891514	0.727948	0.0677052	0.310818	0.102656	-0.446488	-0.494988	-0.554488	-0.441214	-0.398983	0.434406
ARHGAP4	0.459984	0.566395	-0.976292	-0.551492	-1.56661	0.871245	-1.10223	1.45619	1.71578	-0.0333443	0.0116699	-0.296643	0.256076
ARHGAP40	-0.156137	0.04402	-0.101508	-0.120236	-0.0969519	-0.12269	-0.0694148	-0.0532078	-0.0949942	-0.0558684	-0.0615079	-0.04019	-0.0489304
ARHGAP42	-0.324205	-0.431927	-0.210394	0.577777	0.186366	1.26301	-0.495143	-0.0467921	-0.117962	-0.137689	-0.275672	-0.207222	-0.173474
ARHGAP42P2	-0.147984	-0.0910491	-0.172323	-0.129884	-0.13313	0.28121	-0.119218	-0.0341925	-0.12215	-0.0451971	-0.0839545	-0.140048	-0.0435253
ARHGAP44	1.19273	-0.431385	-0.368114	-0.747596	-0.72403	0.451431	0.517112	-0.165317	-0.486711	0.322206	-0.0307182	0.449236	0.0126733
ARHGAP45	0.153544	0.213782	-0.128531	-0.646809	-0.567985	0.17839	-0.134639	-0.800157	1.8313	0.0517441	0.406478	0.25307	0.162182
ARHGAP5	-0.0372605	-0.668924	0.598359	0.310267	0.226897	0.43369	-0.894334	0.315269	-1.17591	0.599987	0.900102	0.772481	-0.757653
ARHGAP5-AS1	0.21184	-0.153733	-0.380831	0.424879	0.60397	-0.177412	-0.361004	-0.0817044	-0.266528	-0.105387	-0.238964	0.263833	-0.198238
ARHGAP6	-0.974451	-0.422039	1.00222	0.588357	1.17324	-0.841332	1.07551	-0.269304	-1.24841	-0.0814297	0.783543	0.480391	-0.289022
ARHGAP8	-0.337024	1.61965	-0.722655	-0.563528	0.269632	-0.2148	0.116691	-0.0799681	-0.0344508	-0.217992	-0.179432	0.483331	-0.278572
ARHGAP9	0.00460096	-0.0553173	-0.674679	-0.128241	-1.17752	0.891363	0.375094	-0.552338	1.44329	-0.308696	0.23168	-0.237019	0.566737
ARHGDIA	0.300431	0.932214	0.148561	0.344893	0.104951	0.163491	0.225121	0.178354	0.429594	-0.467641	0.25112	0.253852	0.0648334
ARHGDIB	-0.234259	0.235765	-0.133002	-0.200419	-0.370871	0.705272	0.206294	0.556868	1.07252	-0.397167	-0.161608	-0.264002	0.735057
ARHGDIG	-0.355965	0.57481	1.17931	1.04468	-0.430887	0.393874	-0.556223	0.463081	-0.641386	-0.440938	-0.306878	-0.606224	-0.335219
ARHGEF1	0.121051	0.767848	-0.108731	-0.370368	-0.278792	0.821968	-0.187697	0.145887	1.60662	0.121793	-0.0628716	-1.06469	-0.458653
ARHGEF10	-0.327605	-0.202606	-0.543288	-0.288872	0.678958	-0.640367	-0.114131	-0.00850105	0.112359	1.56311	-0.140075	-0.434005	0.081953
ARHGEF10L	1.21494	1.04833	0.0282775	0.114455	-0.216422	0.00405412	-0.220905	-0.53655	0.343844	-0.209632	-0.763169	-0.634291	0.257881
ARHGEF11	0.0749836	-0.435152	-0.0510327	0.403229	0.498508	0.423345	-0.220932	0.39361	0.316771	0.231956	-0.498792	0.0210701	-0.337369
ARHGEF12	0.238445	-0.653284	0.182802	0.122628	0.307491	0.375938	0.487104	-0.700685	-0.411713	0.744762	-0.144497	0.449645	-0.166332
ARHGEF15	-0.61836	0.631991	-0.528118	-0.676802	-1.03398	1.214	0.193564	-0.173285	1.20193	0.202022	-0.275826	-0.0755735	-0.0411094
ARHGEF16	-0.639299	0.329513	0.817004	0.341919	-0.122376	-0.195348	0.293487	0.277831	-0.845197	-0.709055	0.893874	0.708607	-0.498657
ARHGEF17	1.05637	0.617524	-0.283291	-0.563107	-0.369712	0.0634884	0.622844	0.842139	-0.330701	0.423068	-0.467494	-0.158489	-0.778033
ARHGEF18	-0.188892	-0.170957	0.0261793	0.202941	-0.134575	-0.0238622	-0.122689	-0.0897231	-0.126783	-0.0669065	-0.0873677	-0.15148	-0.0470472
ARHGEF19	-0.61737	0.373532	-0.288149	0.153054	0.186369	1.1011	0.125206	-0.0696322	-0.701951	-0.444279	-0.465143	1.08617	-0.377206
ARHGEF19-AS1	-0.156697	-0.0835386	-0.152087	-0.148525	-0.119531	-0.178676	-0.111369	-0.0751491	-0.164615	-0.0740889	-0.00768332	0.338613	-0.0526179
ARHGEF2	0.746745	0.728381	-1.21415	-0.0747688	-1.03203	0.484876	-0.48877	0.203382	0.982602	0.688314	-0.830262	-0.137238	0.811735
ARHGEF25	1.84434	-0.161668	-0.500627	-0.385341	-1.29721	0.353149	0.285803	0.687616	-0.608002	0.983161	-0.345594	-0.695336	0.697706
ARHGEF26	-0.591871	-0.592093	1.11386	0.218212	0.585862	-0.793577	0.716581	-0.271704	-0.33881	-0.114097	1.05501	-0.642429	0.420972
ARHGEF26-AS1	-0.470118	-0.397445	0.971432	0.785795	0.600078	-0.0652388	0.0321605	-0.101731	-0.500345	-0.198628	-0.341948	-0.493337	-0.0877724
ARHGEF28	-0.547469	0.362111	0.144501	0.317214	-0.268591	-0.312187	-0.343339	-0.345002	-0.555819	0.14436	0.329464	1.10426	0.0514286
ARHGEF3	-0.416841	0.198392	-0.334501	0.16757	-0.66344	1.01737	0.0399742	0.048306	-0.00269949	-0.456594	0.172605	0.195251	0.491587
ARHGEF33	-0.287566	-0.229888	-0.296819	-0.286904	0.351317	-0.228411	-0.268417	-0.0920895	0.622393	-0.119673	-0.0183565	0.132565	-0.0792167
ARHGEF34P	0.19998	0.109081	-0.294172	0.306875	-0.248907	0.193291	0.0215196	-0.0721513	-0.183542	-0.128797	-0.155967	-0.326246	-0.0820234
ARHGEF35	-0.472009	0.0259666	-0.222437	0.0937609	-0.506581	-0.0783154	0.0462711	-0.269558	-0.197638	-0.206293	0.717669	0.682977	-0.0121734
ARHGEF37	0.48294	-0.993072	0.0335678	-0.0503968	0.0161883	-0.0876207	0.154882	0.849188	-0.825333	0.818596	0.519487	-0.402752	0.218141
ARHGEF38	-0.85613	0.336122	0.682136	0.641559	0.532573	-0.271867	-0.551123	-0.500529	-0.173105	-0.373985	0.682465	0.319253	-0.254412
ARHGEF38-IT1	-0.264651	0.287423	-0.134059	-0.217289	0.284934	0.0130482	-0.217929	0.0060304	-0.158543	-0.0982503	-0.080104	-0.146634	-0.0694975
ARHGEF39	0.241491	0.110288	-0.818421	0.273091	-0.216844	-0.147057	0.52935	0.555557	-0.544073	-0.382722	0.57744	-0.184461	0.0309709
ARHGEF4	1.33232	0.811617	-1.09113	0.443454	0.0781205	0.884163	-0.018402	0.349306	-0.817972	0.0563609	-0.489485	-0.542536	-0.52662
ARHGEF40	0.390237	0.561445	-0.85955	-0.317926	-0.509843	0.743968	-0.101468	-0.139254	0.451224	0.0759659	-0.0175946	0.0187428	0.398355
ARHGEF5	0.084945	0.241976	0.757025	0.375272	0.412899	-0.407437	0.920897	-0.657389	-0.906172	-0.255781	-0.0808186	0.407026	-0.611599
ARHGEF6	-0.0551574	0.208207	-0.49436	-0.689534	-0.316849	0.397746	0.204822	0.143295	0.867153	-0.0351048	-0.242974	0.110364	-0.161823
ARHGEF7	0.436748	-0.122732	0.165205	0.0121254	0.327946	0.778843	-0.691456	-0.469101	0.17324	-0.411482	0.619543	0.0681073	0.395997
ARHGEF7-AS2	-0.14474	0.335436	-0.237032	-0.29945	-0.391916	0.714086	-0.240557	-0.128344	-0.0199269	-0.142627	-0.204057	-0.0917037	-0.049958
ARHGEF9	1.06743	0.571777	0.0722331	0.0397376	-0.666042	-0.579938	0.176575	-0.413571	-0.156205	0.179112	-0.353953	-0.0649151	0.593714
ARID1A	0.209943	0.11238	0.469959	0.0474608	0.486258	-0.0145095	-0.451899	-0.475538	0.54756	0.0728453	0.528273	-0.0307586	-0.729246
ARID1B	0.215067	-0.175666	0.0687214	-0.103588	0.594169	-0.634864	1.01141	-0.34473	-0.4166	-0.34047	-0.0533268	-0.151887	1.02943
ARID2	0.0299135	0.294635	0.0326468	0.134248	0.464816	-0.442705	0.331688	-0.400152	-0.129491	-0.0578017	0.0512828	0.792457	-0.639866
ARID3A	0.0709936	0.0330457	-0.230994	0.253777	-0.265893	-0.0448267	0.0637106	0.50579	-0.578384	0.745878	0.245835	-0.970864	0.432857
ARID3B	-0.198009	0.606137	0.354926	-0.256358	-0.586456	-0.183398	0.215359	0.40694	-0.501089	-0.317024	0.613204	0.0608891	-0.0900982
ARID4A	-0.296408	-0.170024	-1.07789	0.443036	-0.284817	0.585591	-0.0930628	-0.112792	0.304418	-0.136573	-0.0103786	0.576525	0.451991
ARID4B	0.245836	-0.263208	0.211347	-0.202439	0.159386	-0.447798	0.148714	0.442979	0.378474	0.431126	-0.408479	-0.0687847	-0.147715
ARID5A	1.50387	0.529944	-0.994918	-0.655625	-0.659879	0.927856	-0.058962	0.379244	1.38867	-0.201665	-0.867528	0.227567	-0.462898
ARID5B	1.0565	-0.511587	0.136274	0.261678	0.476229	-0.0198429	-0.769398	-0.0182563	0.476583	0.158841	-0.596544	0.141182	0.0874586
ARIH1	0.292047	-0.305912	0.00155077	0.124972	0.309912	-0.124093	0.510599	0.214612	-0.107561	0.647475	-0.690248	-0.0473835	-0.0824129
ARIH2	0.445709	0.316902	0.308342	0.127217	0.266673	-0.589253	0.300885	-0.285588	0.0198391	0.0372312	-0.315907	0.178156	0.182243
ARIH2OS	-0.209073	-0.276685	0.243132	0.220707	0.526783	-0.430218	0.05601	-0.0372948	-0.298383	-0.148705	-0.198338	0.275894	-0.164701
[truncated: 20,731 more rows]
