# Supplementary material for: Spatio-temporal analysis of prostate tumors in situ suggests pre-existence of treatment-resistant clones
Source: Nat Commun. 2022 Sep 17;13:5475. doi: 10.1038/s41467-022-33069-3 (PMC9482614; doi:10.1038/s41467-022-33069-3)
Supplement: Supplementary file 6 — Source Data [file 41467_2022_33069_MOESM6_ESM.zip › source data (Marklund et al. 2022)/sourceDataFile_Fig2c_volcano.xlsx]

## Sheet: patient1
Gene	fc	ttest_p.value	ttest_p.adjust.FDR
A2M	0.563301	4.25727e-06	0.000117091
AAAS	1.15589	0.000215533	0.00261221
AACS	1.09589	2.48392e-06	7.52614e-05
AAGAB	1.1401	0.000454899	0.00467575
ABCA2	1.35835	5.84183e-05	0.000939207
ABCA3	1.29731	2.54539e-06	7.62856e-05
ABCC1	1.15827	0.00096972	0.00833095
ABCC11	1.17644	9.637e-05	0.0014022
ABCC4	2.64941	1.61617e-40	1.78247e-36
ABHD11	1.35659	9.53871e-06	0.000226729
ABHD12	1.55444	2.12527e-07	9.48973e-06
ABHD2	1.60126	1.36878e-11	2.69576e-09
ABHD6	1.05206	0.000251723	0.00295976
ACACA	1.43252	3.2842e-11	5.66471e-09
ACAD8	1.14876	5.39311e-05	0.000882502
ACADL	1.04509	0.00119371	0.00970224
ACBD3	1.17092	0.000649178	0.00612995
ACLY	1.5352	4.23974e-11	6.68002e-09
ACOT8	1.14024	0.00106563	0.00895112
ACSBG1	1.06081	0.000107371	0.00152799
ACSL1	1.30686	1.14218e-05	0.000261352
ACSL3	1.44822	4.15312e-08	2.3733e-06
ACSM1	1.53437	2.11843e-09	1.8397e-07
ACSM3	1.25355	5.91081e-09	4.51116e-07
ACSS1	1.24993	0.00081076	0.00724182
ACTG1	1.26287	0.000961534	0.00829263
ACTR3	1.12507	0.00119542	0.00970373
ADAM9	1.6371	1.92348e-10	2.4384e-08
ADAT2	1.08306	3.8854e-05	0.000682608
ADGRA3	1.08835	6.48523e-07	2.44115e-05
ADGRV1	1.08098	1.7954e-05	0.000370109
ADIRF	0.52869	0.00111733	0.00927787
ADM2	1.05504	0.000136528	0.00184531
ADPGK	1.1564	2.50172e-06	7.5593e-05
ADRM1	1.32393	2.8683e-06	8.45843e-05
AFF3	1.06186	0.000610752	0.00582697
AGPAT3	1.22014	0.000161765	0.0021039
AGR2	2.14185	2.27033e-10	2.69242e-08
AGTRAP	1.38524	9.31055e-07	3.23931e-05
AHCYL2	1.11037	6.83991e-05	0.00106077
AIMP2	1.24065	7.4887e-12	1.58832e-09
AKIP1	1.06591	0.000176157	0.00224429
AKT1	1.2259	0.00023205	0.00277279
AKT3	1.1806	0.00122082	0.00986402
ALDH1A1	0.581119	7.96469e-06	0.00019564
ALDH1A3	1.3656	2.42037e-06	7.3538e-05
ALDH3B2	1.14646	1.03203e-05	0.000240267
ALG2	1.17168	0.000432742	0.00451534
ALG3	1.25362	5.20191e-06	0.000138579
ALKBH1	1.05062	0.000306282	0.0034399
AMD1	1.71126	3.04613e-11	5.41867e-09
ANAPC11	1.4873	3.23267e-07	1.3418e-05
ANAPC2	1.19734	0.000239427	0.00284246
ANK1	1.05475	0.000561225	0.00545938
ANK3	1.17835	1.15947e-06	3.89873e-05
ANKIB1	1.12462	0.000108948	0.00154445
ANXA3	1.09395	0.000101188	0.00146074
AP1M2	1.41683	9.54212e-08	4.78364e-06
AP2A2	1.28457	0.000102568	0.00147295
AP3D1	1.29512	1.20617e-05	0.000272042
APBA1	1.05179	0.000586554	0.00564871
APEH	1.40769	3.67829e-06	0.00010349
APEX1	1.31765	6.82521e-06	0.00017147
APLP2	1.21775	0.000498705	0.00499113
ARCN1	1.2454	5.94784e-05	0.00095347
ARF4	1.23968	0.000444277	0.00460953
ARFIP2	1.45237	5.69586e-08	3.09456e-06
ARHGAP6	1.52443	9.62982e-15	4.13162e-12
ARHGDIA	1.2565	0.000254825	0.00298668
ARHGEF11	1.15549	0.000474294	0.00480302
ARL6IP1	1.21148	0.000267367	0.00310399
ARMC10	1.23653	1.31948e-05	0.000291633
ARMC6	1.39774	8.71641e-14	2.82745e-11
ARMC9	1.05372	0.000101941	0.00146777
ARPC1A	1.20176	0.00115544	0.00948872
ARPC5L	1.29632	3.39687e-06	9.77787e-05
ARRDC1	1.74555	3.91578e-10	4.27596e-08
ARSD	1.23803	0.000123697	0.00170745
ASAP2	1.10904	0.000201281	0.00248052
ASB7	1.05194	0.000474684	0.00480302
ASH2L	1.1226	0.00118026	0.00965656
ASTE1	1.04001	0.00112737	0.00931367
ASTN2	1.13795	0.000153951	0.00203102
ATAT1	1.09764	0.000172036	0.00220626
ATF7IP	1.07075	0.000337956	0.00371247
ATG101	1.21738	0.000100883	0.00145824
ATG4D	1.19154	6.67238e-05	0.00104087
ATG5	1.12587	0.000259151	0.00302133
ATL1	1.06188	0.000303651	0.00341731
ATMIN	1.11172	3.64828e-06	0.000103412
ATP1A1	1.37811	1.55755e-05	0.000330351
ATP2C1	1.36534	2.30515e-06	7.10154e-05
ATP6V0E2	1.46448	7.82459e-09	5.75316e-07
ATP6V1C1	1.11127	0.000281607	0.00323189
ATP6V1F	1.27941	0.000395905	0.00418241
ATP6V1G1	1.5955	1.47916e-09	1.37423e-07
ATP7B	1.07332	2.61034e-05	0.000508647
ATP8A2	1.11273	1.37895e-06	4.55342e-05
ATR	1.06268	2.16849e-05	0.000437227
ATXN10	1.16874	0.000263853	0.00306966
AUH	1.04746	8.45595e-05	0.00125519
AVEN	1.12119	3.06264e-07	1.28433e-05
AZGP1	1.89728	1.03418e-09	1.00937e-07
B3GAT1	1.34622	7.3065e-07	2.68611e-05
B3GNT5	1.06181	0.000127663	0.00175154
B4GALNT4	1.23154	5.00405e-05	0.000836207
B4GALT1	1.24742	6.97887e-07	2.58288e-05
BAD	1.26492	0.000311073	0.00347954
BAG2	1.18957	0.000345021	0.00376331
BAIAP2	1.32518	1.39693e-05	0.000305084
BAIAP3	1.276	6.02947e-05	0.000963754
BBS7	1.05942	0.00116317	0.00954506
BCAM	1.52046	8.55238e-07	3.02321e-05
BCAP29	1.18487	0.000526102	0.00520393
BCAT2	1.30584	5.35115e-05	0.000880435
BCL9	1.07049	2.53941e-05	0.000498347
BEND4	1.03713	0.000963486	0.0082953
BICC1	1.05025	0.000431653	0.00450824
BICDL2	1.22462	0.000361796	0.00390054
BIK	1.62155	5.04919e-11	7.62843e-09
BIVM	1.06814	1.10366e-05	0.000254649
BLOC1S6	1.18449	2.70198e-05	0.000519167
BLZF1	1.07939	3.87741e-06	0.000108263
BMPR1A	1.04451	0.000534309	0.00526621
BNIP3	1.16924	3.75703e-05	0.000670489
BOLA2B	1.44785	4.61528e-07	1.81793e-05
BOLA3	1.12708	6.14886e-05	0.000978583
BOP1	1.16982	0.000684724	0.0063787
BORCS5	1.03705	0.000450758	0.00465488
BPGM	1.1299	0.000839005	0.00744439
BRCA1	1.04278	0.000783895	0.00708654
BTBD2	1.2701	7.43837e-05	0.00113155
BTBD6	1.27722	4.25309e-05	0.000732926
BUD31	1.33523	6.74923e-05	0.00104989
BYSL	1.12052	2.82903e-05	0.000535428
BZW1	1.14574	0.00111967	0.00927787
C11orf1	1.09899	8.1608e-07	2.93177e-05
C12orf29	1.09059	0.00121352	0.00982667
C15orf40	1.09084	0.000426668	0.00446918
C18orf32	1.05046	0.00037327	0.00399301
C19orf48	1.88435	3.0173e-15	1.44686e-12
C1orf112	1.03586	0.0010196	0.00865454
C1orf116	1.42056	3.47409e-07	1.42969e-05
C1orf122	1.23915	0.00020166	0.00248227
C1orf21	1.35891	2.43883e-07	1.05482e-05
C1R	0.606695	0.00120436	0.00976683
C2CD3	1.04404	0.000739241	0.00675795
C2orf42	1.0912	2.72075e-06	8.06643e-05
C2orf49	1.09458	3.958e-07	1.60488e-05
C9orf64	1.06959	0.000106963	0.00152687
CAD	1.22049	9.56505e-05	0.00139357
CALR	1.27127	0.00118567	0.00969175
CAMKK2	1.2887	5.0959e-07	1.993e-05
CAMSAP3	1.45775	1.64961e-10	2.16589e-08
CANT1	1.6888	4.40134e-09	3.44272e-07
CAPN15	1.13197	0.000804522	0.00720478
CAPZA2	1.19142	0.000831152	0.00739256
CASKIN1	1.16459	5.70371e-05	0.000922379
CBFB	1.11329	0.000536925	0.00528255
CBS	1.25149	2.10679e-07	9.48399e-06
CBX3	1.52958	3.48269e-08	2.03231e-06
CBX4	1.20917	8.79649e-08	4.46779e-06
CBX8	1.08251	2.6445e-05	0.000513322
CCDC43	1.08481	0.000969113	0.00833095
CCDC85C	1.30489	2.32124e-09	1.96931e-07
CCL3	1.2025	2.50645e-05	0.00049452
CCL4L2	1.13952	0.000655246	0.0061714
CCNB1	1.0634	0.000154779	0.00203949
CCNB2	1.08181	1.57873e-05	0.000333559
CCND1	1.22959	0.000555569	0.00543278
CCNG1	1.1854	0.000196435	0.00243698
CCNH	1.14592	4.00753e-05	0.000698247
CCT2	1.22032	9.10917e-05	0.00134132
CCT3	1.36498	6.07259e-05	0.000969241
CCT4	1.47425	1.42568e-10	1.91753e-08
CCT5	1.43892	2.71059e-08	1.67012e-06
CD151	1.22693	0.00108028	0.00905352
CD164	1.17446	0.000915305	0.00796051
CD24	1.5063	7.22913e-09	5.38717e-07
CD320	1.17918	0.000582989	0.00562045
CD9	1.3676	1.33428e-05	0.000294314
CDADC1	1.04143	0.000730356	0.00670141
CDC23	1.1132	5.18515e-07	2.01363e-05
CDC6	1.05199	8.53915e-05	0.00126244
CDCA3	1.05052	0.000575163	0.0055547
CDCA5	1.03875	0.000694878	0.00644559
CDH1	1.19867	0.000512499	0.0051014
CDH13	1.05724	0.000124728	0.00171954
CDK12	1.10866	0.00113505	0.00936311
CDK16	1.25486	5.24336e-05	0.000868304
CDK19	1.31266	0.000151086	0.0020052
CDK5	1.21566	3.29316e-05	0.000605514
CDS1	1.13012	0.000108419	0.00153894
CEBPB	1.26912	1.51657e-05	0.000324676
CEBPZOS	1.14376	0.000471951	0.0047977
CENPF	1.04319	0.000199983	0.00247266
CEP104	1.13774	5.76613e-06	0.000150342
CEP170B	1.14633	2.26061e-05	0.00045249
CEP250	1.08277	0.000846465	0.0074865
CERS4	1.61271	1.47063e-08	1.00121e-06
CFD	0.388204	4.07726e-06	0.00011327
CGREF1	1.14886	5.99871e-06	0.00015567
CHDH	1.18417	0.000317907	0.00354568
CHEK1	1.03788	0.000416298	0.00438544
CHODL	0.644336	0.000791469	0.00712526
CHORDC1	1.07555	0.000155161	0.00204209
CHPF2	1.52347	1.78429e-08	1.17838e-06
CHRM1	1.12254	0.000442809	0.00460296
CHTF18	1.13721	0.000588197	0.00565341
CIRBP	0.544464	5.06113e-06	0.000135809
CISH	1.07944	0.000338349	0.00371309
CKAP2	1.09504	1.46657e-06	4.77295e-05
CLDN3	3.49165	2.68488e-20	3.29017e-17
CLDN4	1.68583	1.50019e-09	1.37506e-07
CLGN	1.1012	1.22785e-07	6.04552e-06
CLIC1	1.34844	5.37958e-05	0.000881596
CLN8	1.08773	0.000214532	0.00260294
CLPB	1.03598	0.000476535	0.00481733
CLPTM1L	1.2809	4.89966e-05	0.000821252
CMSS1	1.06192	0.000457666	0.00469544
CMTM4	1.15771	8.88783e-06	0.000214026
CNPY2	1.2596	0.000726542	0.00667753
COA4	1.24925	3.80211e-05	0.000675959
COG5	1.1675	0.000226286	0.00270979
COL2A1	1.11245	7.63592e-06	0.000189251
COMMD10	1.07217	5.73812e-05	0.000926585
COMMD5	1.182	0.000355845	0.0038498
COMMD8	1.04989	0.000219647	0.00264752
COPB2	1.22038	0.000694731	0.00644559
COPG1	1.15758	0.000224276	0.00269448
COPZ1	1.46394	1.17958e-07	5.86017e-06
COQ3	1.03773	0.000472298	0.0047977
COQ6	1.24213	3.5213e-06	0.000100352
CORO1B	1.60121	1.2094e-08	8.60544e-07
CORO2A	1.20728	2.51934e-05	0.000496175
COX14	1.23371	0.000209617	0.00255738
COX7C	1.13893	0.000665455	0.00625153
CPD	1.15213	0.00102798	0.00869446
CPSF6	1.23877	1.09345e-06	3.72213e-05
CPT2	1.08527	0.000556993	0.00543635
CREB3L1	1.43158	5.11401e-05	0.000850715
CREB3L4	1.65168	4.62281e-12	1.0197e-09
CRELD1	1.19955	2.89669e-05	0.000545181
CRISP2	1.05956	3.83014e-05	0.000676964
CRISP3	4.52671	9.37066e-34	5.16745e-30
CSNK1A1	1.12303	0.000134055	0.00182002
CSPP1	1.06333	8.69059e-05	0.00128311
CSRP1	0.490664	0.000251595	0.00295976
CTBP2	1.4496	1.60113e-07	7.54652e-06
CTNND2	1.12276	3.39298e-08	2.00382e-06
CTPS2	1.14614	0.000193223	0.00240947
CTTN	1.38965	7.41354e-06	0.000184569
CUL4A	1.1823	0.00070839	0.00655383
CXCL5	1.04647	0.000274349	0.00317169
CXorf38	1.09765	0.000456064	0.00468336
CYB561	1.24687	0.000334479	0.00368161
CYBA	0.49841	1.56916e-05	0.000332174
CYSRT1	1.07474	7.7216e-06	0.00019057
DAAM1	1.11482	0.000122717	0.00169928
DAP	1.64268	1.02219e-10	1.42706e-08
DBI	1.61365	4.52954e-09	3.49345e-07
DCAF4	1.17542	1.82346e-06	5.77902e-05
DCXR	1.63787	1.85881e-08	1.21307e-06
DDR1	1.18346	0.00105707	0.00888599
DDT	1.60025	8.33296e-10	8.20574e-08
DDTL	1.14244	0.000560663	0.00545938
DDX21	1.15689	2.44813e-05	0.000487372
DDX39A	1.19456	0.000710273	0.00656081
DDX54	1.20574	0.000810921	0.00724182
DDX56	1.19277	0.000277648	0.00320311
DECR2	1.34314	3.44277e-11	5.84158e-09
DEGS1	1.49695	2.99001e-07	1.25866e-05
DENND4A	1.08506	0.000669551	0.00626866
DEPDC1	1.04148	0.000367624	0.00394409
DES	0.493844	0.000198863	0.00246158
DGKD	1.21745	9.57625e-06	0.000227132
DHCR24	2.86583	1.0632e-19	1.1726e-16
DHCR7	1.15894	0.00104826	0.00883888
DHDDS	1.09694	5.90611e-07	2.25393e-05
DHRSX	1.16813	1.03261e-05	0.000240267
DHTKD1	1.10256	6.11099e-06	0.000157841
DHX15	1.18077	0.00121478	0.00982969
DHX38	0.662696	0.00118631	0.00969175
DIMT1	1.08559	0.000878835	0.00771905
DLX1	1.15177	1.55242e-05	0.000329896
DMXL2	1.08519	6.64513e-06	0.000168094
DNA2	1.06021	0.00123782	0.00995764
DNAH5	1.16574	3.29978e-07	1.36304e-05
DNAH8	1.28133	0.000150632	0.00200467
DNAJA1	1.27217	5.92136e-05	0.000950606
DNAJA3	1.17113	0.000426932	0.00446918
DNAJC10	1.29788	0.00010951	0.00155043
DNAJC2	1.13974	0.000578441	0.00558147
DNAJC25	1.07601	4.06422e-05	0.000707008
DOLK	1.15267	0.000664233	0.00624538
DOLPP1	1.18834	4.26296e-08	2.42351e-06
DPH2	1.09858	0.000327274	0.00362765
DPH6	1.03758	0.000387625	0.00411861
DPY30	1.17931	2.90884e-05	0.000545606
DRAM2	1.07646	0.00111766	0.00927787
DSC2	1.14581	2.79781e-05	0.000532938
DSEL	1.05558	0.000305813	0.00343813
DSG2	1.23537	1.80205e-05	0.000370109
DSTYK	1.05308	0.000303033	0.00341732
DTD2	1.05446	7.06286e-05	0.00109099
DTYMK	1.23409	7.21928e-05	0.00110432
DUS1L	1.41188	5.48493e-06	0.000144376
DUS2	1.09099	0.000219057	0.00264331
DUSP1	1.72314	2.45341e-09	2.06555e-07
DVL1	1.20513	0.000196736	0.00243798
DYNLT1	1.3361	7.79336e-06	0.000191859
DYNLT3	1.08654	2.4094e-06	7.3407e-05
EBP	1.15666	0.00119054	0.00969632
EBPL	1.19474	2.79467e-05	0.000532938
ECE1	1.29901	1.18345e-05	0.000269674
ECE2	1.17538	4.40972e-05	0.000755199
ECT2	1.05589	0.00020748	0.00253691
EDRF1	1.16377	0.00014648	0.00195822
EEF1G	1.06001	0.000461566	0.0047179
EGR1	1.8292	9.31879e-13	2.63531e-10
EGR2	1.1308	4.55209e-07	1.79946e-05
EGR3	1.06372	0.000126297	0.00173898
EIF1AX	1.18674	4.44336e-05	0.000758605
EIF1AY	1.10204	0.000743643	0.00677821
EIF2AK1	1.39376	3.01583e-06	8.82269e-05
EIF2B5	1.29245	5.13496e-05	0.000852915
EIF2S3	1.19841	0.00100505	0.00857946
EIF3B	1.31079	0.000118206	0.00165234
EIF4A3	1.17959	0.00104194	0.00879902
EIF4EBP1	1.37671	8.11965e-07	2.92652e-05
EIF4G1	1.4802	5.38735e-06	0.000142146
EIF4G2	1.20301	0.000362235	0.00390145
EIF5A2	1.04526	0.000739582	0.00675795
ELAC1	1.04113	0.000824164	0.00733633
ELK1	1.15816	0.000561828	0.00545938
ELK4	1.27826	0.000359987	0.00388483
ELMO3	1.19915	1.13132e-05	0.000259403
ELN	1.28943	0.000419427	0.00441399
ELOVL1	1.23713	0.000388549	0.00412431
ELOVL5	1.36926	1.23359e-07	6.0468e-06
ELOVL7	1.27273	2.02798e-10	2.45787e-08
ELP4	1.05457	0.000427103	0.00446918
EMC2	1.11296	7.72371e-06	0.00019057
EME1	1.12556	7.63947e-05	0.00115261
EMILIN1	0.551921	2.95731e-06	8.68227e-05
EML2	1.03846	0.000356043	0.0038498
ENC1	1.20423	0.000448049	0.00463124
ENTPD2	1.29385	8.73559e-07	3.06831e-05
ENTPD6	1.20722	0.000486763	0.00489827
ENY2	1.16058	0.000732508	0.00670999
EPB41L4B	1.16132	7.42792e-10	7.4475e-08
EPM2AIP1	1.12976	0.0011957	0.00970373
EPN1	1.32123	1.4333e-05	0.000310566
EPN3	1.35078	5.3837e-14	1.85552e-11
EPS15L1	1.11507	0.000234726	0.00280172
EPS8L2	1.28252	0.000176961	0.0022511
ERBB2	1.23272	0.000137785	0.00186001
ERBB3	1.3657	1.77086e-05	0.000367443
ERG	1.36246	1.50461e-06	4.87595e-05
ERGIC1	1.63576	1.44187e-08	9.97077e-07
ERI2	1.23702	4.61013e-06	0.000125543
ERLEC1	1.13868	0.000496775	0.00497633
ERP27	1.07411	0.000127874	0.00175195
ERRFI1	1.36736	1.85281e-08	1.21307e-06
ESRP1	1.46863	6.88754e-16	3.79813e-13
ETFBKMT	1.04035	0.000902847	0.00787155
ETHE1	1.16772	0.00102241	0.00866065
EXOSC4	1.21301	0.0003414	0.00373542
EXOSC8	1.11445	0.000949845	0.00821634
EZR	1.4923	4.85495e-07	1.90553e-05
F5	1.287	3.97917e-11	6.36032e-09
FAAH	1.29394	1.77241e-05	0.000367443
FAAP100	1.21223	0.00043341	0.00451804
FAM102A	1.16708	0.000666848	0.00625304
FAM110B	1.08464	6.9649e-07	2.58288e-05
FAM114A2	1.04983	3.75146e-05	0.000670489
FAM118B	1.12236	6.88454e-07	2.57389e-05
FAM136A	1.27797	0.000157009	0.00205904
FAM171A1	1.19522	0.000384824	0.0040928
FAM177A1	1.2342	1.46542e-07	7.02702e-06
FAM20C	1.21755	0.000477276	0.0048204
FAM210A	1.08041	3.29161e-05	0.000605514
FAM234A	1.24204	0.000451839	0.00465509
FAM234B	1.08194	0.000190317	0.00238524
FAM83D	1.12993	4.89586e-05	0.000821252
FAM83H	1.56279	4.35992e-09	3.43468e-07
FAM98B	1.04285	0.000379989	0.0040524
FANCC	1.11003	0.000151664	0.00200563
FANCF	1.1301	2.1133e-06	6.52873e-05
FASN	4.50845	2.13388e-21	3.36209e-18
FASTKD3	1.04255	0.000330305	0.00364658
FAXC	1.03726	0.000804811	0.00720478
FBLN1	0.42364	3.25198e-08	1.94925e-06
FBXO11	1.14557	0.000460188	0.00470817
FBXO25	1.19784	0.000114854	0.00161573
FBXO42	1.27734	1.10205e-11	2.2099e-09
FCGR2A	1.16476	0.000893249	0.00779895
FCGR3A	1.13818	0.00102012	0.00865454
FCGR3B	1.12135	2.76488e-08	1.69411e-06
FDPS	1.28838	0.000296852	0.00336483
FECH	1.12684	3.70871e-08	2.14154e-06
FEV	1.09626	0.00088152	0.00772222
FGF2	1.04482	0.000561555	0.00545938
FIBP	1.23325	5.63173e-05	0.000914432
FICD	1.08815	0.000213672	0.00259537
FITM2	1.07265	3.0909e-05	0.000577789
FKBP15	1.13641	0.000235594	0.00280904
FKBP4	1.22879	0.00038382	0.00408605
FKBP5	1.31698	8.90731e-06	0.000214028
FKTN	1.07717	3.77943e-06	0.000105795
FLNA	0.435302	2.86502e-08	1.72668e-06
FLNC	0.581822	0.000211892	0.00257659
FMC1	1.26789	1.19727e-05	0.000271484
FMO5	1.05377	6.35454e-05	0.00100841
FNBP1L	1.16408	0.000832649	0.00739991
FOS	2.40536	1.24875e-12	3.35915e-10
FOSB	2.15093	4.37362e-12	9.85819e-10
FOXA1	1.55176	4.37983e-12	9.85819e-10
FOXD1	1.04475	0.0004718	0.0047977
FOXJ2	1.1126	7.34928e-05	0.00112265
FOXK2	1.22839	0.00019596	0.00243383
FPR1	1.04433	0.000393847	0.00416465
FRK	1.05238	0.000279721	0.00321694
FUBP3	1.1849	0.000171504	0.00220413
FXYD3	1.44707	1.11957e-06	3.78766e-05
FZD9	1.0489	0.000288375	0.00329584
G3BP2	1.38527	1.9816e-07	9.03101e-06
GABRB3	1.13946	1.8409e-05	0.000375769
GABRP	0.609949	0.000271666	0.00314728
GADD45B	1.1535	0.00100968	0.00860571
GADD45G	1.37255	2.80126e-06	8.28287e-05
GALNT18	1.18016	0.00036539	0.00392713
GALNT7	1.36495	1.53462e-07	7.29541e-06
GAR1	1.13179	0.000520196	0.00516404
GATA5	1.05295	0.000785873	0.0070986
GBE1	1.08993	6.13898e-06	0.000158194
GCAT	1.20938	0.000177655	0.00225733
GCNT1	1.14909	0.000244146	0.00289225
GDAP1	1.05155	0.000173975	0.00222596
GDE1	1.4579	2.15607e-11	4.03038e-09
GDF15	1.45953	3.16729e-05	0.000591066
GEMIN4	1.17697	2.28462e-05	0.000456469
GEMIN5	1.09502	3.48422e-06	9.98115e-05
GEN1	1.03973	0.00116882	0.0095843
GGPS1	1.15445	4.19145e-10	4.53211e-08
GGT1	1.32366	1.88649e-06	5.96164e-05
GGTLC3	1.04648	4.95784e-05	0.000829742
GID4	1.05411	0.000503721	0.00503219
GJA1	0.513268	0.000134293	0.00182002
GLMP	1.26898	0.000209311	0.00255647
GLO1	2.39141	1.09725e-16	6.36927e-14
GLRB	1.0475	0.000463702	0.00473096
GLYCTK	1.07339	0.000151556	0.00200563
GNAI2	0.605785	0.000731973	0.00670999
GNAI3	1.18384	8.11105e-07	2.92652e-05
GNB1	1.22615	0.000122393	0.00169795
GNB1L	1.09631	0.000855111	0.00755086
GNB2	1.72673	6.38992e-08	3.38819e-06
GNMT	1.10987	1.7593e-06	5.59173e-05
GNPDA2	1.06337	0.000552067	0.00540741
GNPNAT1	1.2166	8.47468e-09	6.18989e-07
GOLGA1	1.09998	0.000572667	0.00554517
GOLGA2	1.21724	0.000301888	0.00341489
GOLM1	1.48235	1.53275e-06	4.9429e-05
GORASP1	1.25961	2.79519e-07	1.1857e-05
GOT1	1.13648	7.408e-05	0.00112849
GPAA1	1.18187	0.00114648	0.00942915
GPALPP1	1.06152	3.87844e-05	0.000682608
GPD2	1.03487	0.00122893	0.00989335
GPR107	1.23209	2.77211e-05	0.000529871
GPR180	1.04827	0.000291105	0.00331331
GPRASP2	1.08249	1.79472e-05	0.000370109
GPT2	1.41847	4.04528e-07	1.62238e-05
GRB7	1.13111	2.58423e-08	1.62368e-06
GRHL2	1.14227	0.000604507	0.00577239
GRHPR	1.20918	0.000627259	0.00596383
GRINA	1.52293	8.89866e-07	3.11566e-05
GRK4	1.04236	0.000438723	0.00456479
GRSF1	1.21433	7.3666e-05	0.00112374
GSE1	1.15217	0.000110851	0.0015674
GSK3B	1.5056	0.000142982	0.00192077
GSPT1	1.3563	2.56438e-07	1.10479e-05
GSTM1	0.684252	0.000571285	0.00553665
GSTM2	0.613186	8.42631e-05	0.00125248
GSTP1	0.40803	8.54334e-07	3.02321e-05
GTF2F2	1.03591	0.000751523	0.0068331
GTF2H2C	1.04037	0.000590884	0.00567176
GTF2I	1.06402	0.000506941	0.00505521
GTF3C1	1.50645	1.71877e-07	7.99842e-06
GTF3C2	1.12664	0.000447255	0.00463124
GTF3C6	1.60437	3.20498e-14	1.17826e-11
HACD2	1.17639	0.000113117	0.00159332
HAGHL	1.46332	1.70103e-09	1.51295e-07
HAUS3	1.04853	0.000280606	0.00322376
HAUS8	1.08325	4.35643e-05	0.000747233
HDAC2	1.2124	1.63301e-05	0.000341754
HDLBP	1.28321	0.000453475	0.00466546
HEBP1	1.14745	4.63245e-05	0.00078361
HEBP2	1.68218	1.48625e-10	1.97493e-08
HERC2	1.10989	1.3802e-05	0.000302029
HERC3	1.21084	9.90134e-05	0.00143687
HERPUD2	1.13264	0.000160366	0.00209311
HES4	1.58653	2.87365e-07	1.21431e-05
HGD	1.06937	6.46109e-05	0.00101799
HGH1	1.1665	3.39753e-08	2.00382e-06
HID1	1.4121	7.78592e-07	2.8247e-05
HILPDA	1.14364	9.06627e-08	4.56584e-06
HINT1	1.37671	1.72034e-05	0.00035935
HIP1R	1.04778	0.000354298	0.00383846
HIPK2	1.35273	6.10254e-07	2.31288e-05
HIVEP1	1.10802	0.000226	0.0027093
HK1	1.25722	1.63226e-05	0.000341754
HLA-B	0.61559	0.000687956	0.00639752
HLA-DMB	1.4586	1.51902e-05	0.000324676
HLA-E	0.575113	0.000588459	0.00565341
HLA-G	1.04844	0.000555958	0.00543278
HMG20B	1.47303	2.37887e-07	1.04113e-05
HMGCR	1.24296	1.09903e-08	7.87092e-07
HMMR	1.0438	0.00101438	0.00862723
HNRNPA2B1	1.43941	4.25654e-06	0.000117091
HNRNPAB	1.3719	3.67724e-06	0.00010349
HNRNPD	1.18194	0.000927791	0.0080445
HNRNPK	1.20854	0.00109118	0.00911716
HOMER2	1.47638	1.3526e-09	1.28602e-07
HOOK3	1.16332	0.000462191	0.00471991
HOXB13	1.62965	1.48276e-09	1.37423e-07
HOXC4	1.04202	0.000364236	0.00391918
HPN	1.96712	1.67517e-13	5.27871e-11
HPX	1.10478	3.65679e-06	0.000103412
HS3ST1	1.08796	8.06325e-06	0.000197621
HSD17B10	1.18002	0.000813355	0.00725768
HSD17B4	1.27056	1.35398e-05	0.000298064
HSD17B7	1.05178	0.000879563	0.00771905
HSP90AA1	1.30286	0.000130477	0.00178097
HSP90B1	1.27851	0.00018386	0.00232013
HSPA1B	1.25944	4.5379e-05	0.000771163
HSPA5	1.41644	2.47067e-05	0.000490974
HSPA8	1.84901	2.74559e-10	3.08991e-08
HSPA9	1.20151	0.00108439	0.00908102
HSPD1	1.37739	4.16217e-06	0.000115049
HSPE1	1.71074	4.30046e-10	4.60483e-08
HSPH1	1.14171	0.000658582	0.00619752
HYAL3	1.10278	1.06601e-05	0.000246997
IBA57	1.05242	5.99788e-05	0.000960096
IDH1	1.62678	1.23458e-14	5.04302e-12
IDH2	1.22495	0.000277035	0.0031994
IFIH1	1.04682	0.000247279	0.00291996
IFITM3	0.489928	1.84324e-05	0.000375769
IFRD2	1.31451	7.45457e-05	0.00113246
IGFBP4	0.542435	0.000211041	0.00256949
IGFBP5	1.37828	0.000802555	0.0072021
IGHA1	0.197123	1.39266e-14	5.48558e-12
IGHG1	0.267678	1.28564e-05	0.000285873
IGHG2	0.285579	3.33826e-06	9.63812e-05
IGLC2	0.198795	6.1379e-11	9.14797e-09
IGLC3	0.200073	5.72138e-14	1.91216e-11
IMMP1L	1.1065	1.80692e-07	8.33829e-06
IMMP2L	1.08523	0.000252136	0.00296145
IMMT	1.17106	7.051e-06	0.00017674
IMPA2	1.24436	1.87449e-05	0.000381434
IMPDH1	1.34587	9.79862e-06	0.000231411
IMPDH2	1.72675	4.67716e-10	4.86645e-08
INO80E	1.24765	0.000511646	0.00509751
INTS5	1.20193	5.4816e-05	0.000894327
IPO4	1.15461	0.00088341	0.00772651
IQGAP2	1.20068	6.45687e-05	0.00101799
IRAK1	1.16287	0.00101147	0.00861425
IRF5	1.08407	0.000821197	0.00731581
IRF7	1.2927	8.28987e-07	2.95887e-05
IRX4	1.26285	3.23618e-07	1.3418e-05
ITPKB	1.24284	1.25138e-05	0.000279759
ITPR3	1.28896	1.41177e-05	0.000307501
JAK3	0.53795	0.001088	0.00909742
JCHAIN	0.253178	1.61704e-09	1.46183e-07
JRK	1.08872	5.35397e-06	0.000141945
JTB	1.30267	9.21624e-05	0.00135347
JUN	1.32849	0.000983367	0.00843356
JUNB	1.44317	0.000340622	0.0037306
JUP	1.36684	5.32696e-05	0.000878193
KALRN	1.05083	0.000345314	0.00376331
KAT6B	1.04895	0.000189735	0.00238335
KCNC2	1.10288	1.44644e-06	4.74785e-05
KCNJ11	1.06072	0.000303341	0.00341732
KCNN2	1.19584	1.46707e-06	4.77295e-05
KCNQ1	1.08655	6.52887e-06	0.000166298
KCTD6	1.04354	0.000425793	0.00446819
KDELR2	1.31809	8.4902e-05	0.00125858
KDM4B	1.59083	3.6384e-11	5.98924e-09
KIAA1522	1.21973	0.000488966	0.00491148
KIF1A	1.35131	9.73996e-15	4.13162e-12
KIF22	1.50968	1.68722e-07	7.88487e-06
KIF4A	1.05595	0.000286654	0.00328174
KIF9	1.10098	4.70858e-06	0.000127594
KIFC2	1.282	6.42483e-05	0.00101518
KLF10	1.17046	5.83761e-08	3.15603e-06
KLF4	1.15951	3.48587e-05	0.00063432
KLHL26	1.06238	0.000753996	0.00684993
KLHL28	1.04612	0.000893814	0.00779895
KLHL6	1.04098	0.000746976	0.00680297
KLK1	1.06142	0.000346745	0.00377518
KLK2	3.6586	1.84549e-17	1.35693e-14
KLK3	4.85681	2.71529e-23	7.48675e-20
KMT2C	1.17259	4.74879e-06	0.000128087
KMT2D	1.17495	2.00842e-10	2.45787e-08
KNOP1	1.12287	0.000711139	0.00656331
KRT15	0.318837	0.000262459	0.00305666
KRT18	2.01753	3.52963e-11	5.89823e-09
KRT19	0.282042	2.07161e-05	0.000419225
KRT8	1.64044	5.94993e-08	3.18552e-06
KTN1	0.629008	0.000352311	0.00382068
L3MBTL3	1.06722	0.000156695	0.00205904
LAD1	1.24642	2.53759e-06	7.62592e-05
LAMP5	1.22978	0.000168256	0.00216787
LAMTOR1	1.37842	1.01139e-05	0.000237154
LARP4	1.12332	0.000151561	0.00200563
LBHD1	1.07243	0.000145793	0.00195139
LCORL	1.05735	0.00029511	0.00334853
LDHA	1.61132	3.51721e-09	2.81097e-07
LDLR	1.37398	3.94784e-12	9.46538e-10
LDLRAD4	1.42505	1.94993e-06	6.14452e-05
LETM1	1.47669	1.65905e-12	4.3566e-10
LFNG	1.42633	2.76288e-05	0.000529023
LLGL2	1.26199	5.70181e-05	0.000922379
LNX1	1.09848	0.000769934	0.00697749
LNX2	1.06965	4.99809e-06	0.000134449
LONP2	1.16147	0.00100046	0.00855351
LPAR2	1.12011	0.000123628	0.00170745
LRCH1	1.05566	0.000643639	0.0060933
LRIG1	1.24449	5.63799e-05	0.000914432
LRP11	1.18586	4.52225e-07	1.79409e-05
LRP8	1.05276	0.000522284	0.00517396
LRRC1	1.17079	2.37315e-06	7.25026e-05
LRRC26	1.84809	2.7813e-09	2.27222e-07
LRRC41	1.25489	0.000130992	0.0017858
LRRC58	1.12765	7.36697e-06	0.000183824
LRRC59	1.24778	0.000163739	0.00212456
LRRC8C	1.03632	0.000672039	0.00628129
LRRFIP1	1.18667	0.000502697	0.00502651
LSM3	1.23926	3.19628e-07	1.33529e-05
LSM4	1.31852	2.68204e-05	0.000518041
LSM5	1.26475	7.08696e-05	0.00109281
LSM7	1.32916	1.41636e-05	0.000307501
LSR	1.30712	5.36214e-07	2.06059e-05
LUZP2	1.1059	2.70597e-06	8.04424e-05
LYPLA1	1.32985	6.81845e-06	0.00017147
LYSMD2	1.06958	0.000132631	0.00180368
MAEA	1.20699	0.000122329	0.00169795
MAGED1	1.31142	1.58495e-05	0.000334233
MAGI3	1.04984	5.36729e-05	0.000880891
MALT1	1.20801	2.2062e-05	0.000444018
MAOB	1.05783	0.00042787	0.00447297
MAP2	1.08749	8.22736e-06	0.000200308
MAP7	1.11876	0.000160703	0.00209503
MAP9	1.09902	2.88276e-05	0.000543486
MAPKAPK5	1.08068	5.50447e-05	0.000896732
MARCKSL1	1.50733	2.82209e-08	1.7196e-06
MARK2	1.21586	0.000186797	0.00234912
MARS2	1.09467	6.17331e-07	2.33169e-05
MAZ	1.39556	3.71201e-05	0.000666771
MBNL3	1.04976	0.000150792	0.00200467
MBOAT2	1.71219	2.40457e-22	5.30399e-19
MCAT	1.20752	0.000112488	0.00158649
MCCC2	1.6866	3.90287e-11	6.33011e-09
MCF2L	1.33284	1.29461e-06	4.30069e-05
MCM4	1.07469	0.00107214	0.00899214
MCM7	1.2663	0.000332313	0.00366508
MCRIP2	1.65351	7.24165e-10	7.32735e-08
MDH2	1.57818	2.36673e-08	1.50882e-06
MED31	1.04876	0.000856892	0.00756053
METTL26	1.2172	0.000873067	0.0076848
METTL9	1.3532	6.59782e-08	3.46511e-06
MEX3A	1.0465	0.000488066	0.00490691
MFAP4	0.413569	3.27888e-08	1.95474e-06
MGA	1.13753	1.9669e-07	9.00121e-06
MIF	1.19854	0.000144814	0.00194065
MIPOL1	1.07506	0.000107015	0.00152687
MKRN2	1.09685	0.000181903	0.00230335
MLF2	1.30653	3.6262e-05	0.000653486
MLPH	1.44634	1.87388e-07	8.61125e-06
MMP15	1.15411	0.000160923	0.00209542
MMP24	1.04937	0.000268305	0.00311161
MMP7	0.500466	0.000158846	0.00207573
MNDA	1.08373	1.10913e-05	0.000255083
MOB1B	1.05086	7.9636e-05	0.00119335
MOB4	1.12356	0.000845028	0.00748271
MOGS	1.2116	0.00111768	0.00927787
MON1B	1.17375	0.000144414	0.00193764
MORN2	1.07746	1.37302e-05	0.000301655
MOV10	1.16173	0.00122635	0.00988698
MPC2	1.40923	4.12378e-12	9.67685e-10
MPG	1.26611	0.000249579	0.00294082
MPST	1.31223	1.17096e-05	0.000267382
MRRF	1.1478	1.11016e-05	0.000255083
MUTYH	1.04651	0.000153657	0.00202956
MYBPC1	1.50728	2.35816e-17	1.62551e-14
MYC	1.69126	5.49041e-17	3.3641e-14
MYDGF	1.45535	2.51808e-06	7.58796e-05
MYH11	0.31558	8.04918e-11	1.15291e-08
MYL12A	1.2566	0.000344696	0.00376331
MYL12B	1.48943	7.45784e-07	2.72359e-05
MYL5	1.08728	0.000173522	0.00222273
MYL9	0.375885	1.24412e-07	6.07142e-06
MYO5C	1.21065	8.78148e-06	0.000211928
MYO6	1.65565	2.60475e-12	6.52903e-10
N4BP2	1.05018	0.000132425	0.00180311
NAA60	1.46958	2.69769e-07	1.1577e-05
NAMPT	1.22754	7.50981e-08	3.92539e-06
NARS2	1.05114	0.00062618	0.0059587
NBL1	0.520069	0.000308368	0.00345629
NBPF26	1.12963	1.21174e-05	0.00027274
NCAPD3	1.38893	3.68827e-10	4.09585e-08
NCAPG2	1.12234	1.31241e-06	4.3467e-05
NCL	1.55919	1.92892e-08	1.25142e-06
NDFIP2	1.12393	0.00037622	0.00402067
NDRG1	2.53517	3.0065e-13	8.96181e-11
NDUFA4	1.50063	9.69602e-08	4.8388e-06
NDUFA8	1.21451	0.000536204	0.00528018
NDUFAB1	1.25451	0.000112294	0.00158577
NDUFB1	1.24788	0.000139275	0.00187326
NDUFB10	1.25759	0.000150856	0.00200467
NDUFB3	1.13583	0.00118891	0.00969632
NDUFB6	1.20364	0.00010341	0.0014831
NDUFS6	1.31384	0.000106346	0.00152126
NDUFV3	1.18062	0.00115399	0.00948384
NECTIN2	1.39595	3.22994e-06	9.34987e-05
NECTIN3	1.24206	1.55789e-11	3.01439e-09
NEDD4L	1.19626	0.000649046	0.00612995
NEGR1	1.05176	0.00105103	0.00885507
NEK11	1.04951	3.28013e-05	0.000605514
NEK5	1.12114	0.000843811	0.00748102
NEK6	1.30542	1.382e-09	1.30274e-07
NETO2	1.05902	9.53145e-05	0.00139051
NFE2L3	1.03546	0.00080208	0.0072021
NFXL1	1.10114	5.24266e-07	2.02172e-05
NGDN	1.07547	2.90191e-05	0.000545233
NHLRC3	1.06682	5.1077e-05	0.000850715
NIF3L1	1.06442	5.77197e-05	0.00092933
NIFK	1.10974	0.000528829	0.00521938
NIPSNAP3A	1.06405	0.000616211	0.00587397
NKAIN1	1.18557	9.18646e-06	0.000219778
NKX3-1	3.06151	1.68712e-20	2.3259e-17
NME3	1.28836	7.15917e-05	0.00109752
NME4	1.60681	8.12523e-08	4.20719e-06
NMRAL1	1.27147	0.000183664	0.00232013
NMRK1	1.16786	6.56524e-05	0.00102783
NOL11	1.19195	9.72358e-07	3.37237e-05
NOP2	1.17477	0.000443681	0.00460768
NOTCH4	1.03515	0.000870037	0.00766425
NOXA1	1.1807	0.000538094	0.00528934
NPAT	1.06145	8.50878e-05	0.00125964
NPC1	1.15985	6.9227e-05	0.00107083
NPDC1	1.69874	4.44324e-08	2.50563e-06
NPHP4	1.0828	6.51861e-06	0.000166298
NR2F6	1.48436	3.79171e-07	1.54313e-05
NR4A1	1.87505	4.43629e-09	3.44563e-07
NRBF2	1.0828	1.77196e-05	0.000367443
NSF	1.16043	0.000348509	0.00379064
NSMCE1	1.21284	0.000970823	0.00833246
NSUN2	1.21401	4.43867e-05	0.000758605
NSUN5	1.24145	0.000116568	0.00163358
NT5C2	1.16221	0.000191312	0.00239498
NUDT11	1.06244	2.70837e-05	0.000519488
NUDT15	1.05968	1.79978e-05	0.000370109
NUDT16L1	1.28859	4.11737e-05	0.000714001
NUDT4	1.17326	0.00119127	0.00969632
NUP188	1.17607	0.00117591	0.00963525
NUSAP1	1.09945	2.64798e-06	7.89312e-05
OCLN	1.08914	0.000218715	0.00264207
ODC1	2.25412	4.51094e-10	4.77534e-08
ODF2	1.23559	2.63044e-05	0.000511659
OFD1	1.11559	0.00023698	0.00281959
OGG1	1.09182	0.000444756	0.00461017
OPLAH	1.15998	0.000848811	0.00750123
OR51E1	1.4998	1.94034e-11	3.68966e-09
OR51E2	1.20255	2.03534e-07	9.19991e-06
ORC6	1.07302	4.22436e-05	0.000729116
OSBPL10	1.05476	0.000134327	0.00182002
OSTM1	1.12675	1.38411e-08	9.72314e-07
P2RY6	1.04159	0.0010291	0.00869727
P4HB	1.45402	9.99528e-06	0.000235551
P4HTM	1.67855	3.89018e-22	7.1508e-19
PABPC1	1.63139	7.62983e-08	3.96931e-06
PABPC1L2A	1.05647	3.45513e-05	0.000631789
PABPC1L2B	1.0924	3.12269e-06	9.0871e-05
PAICS	1.17994	0.000274102	0.00317169
PAIP2	1.22748	5.20259e-05	0.000862847
PAK4	1.26849	3.91216e-05	0.000684876
PARD6A	1.04622	0.000321202	0.0035711
PARG	1.1085	1.15203e-06	3.88554e-05
PARK7	1.2529	0.000195866	0.00243383
PARP12	1.21531	0.00101802	0.00865007
PCDH1	1.19845	0.000118812	0.00165871
PCDHB16	1.06489	3.80606e-05	0.000675959
PCDHB7	1.07035	4.21351e-05	0.00072853
PCGF1	1.20795	0.00032436	0.00360259
PCLO	1.05869	2.5063e-05	0.00049452
PCMT1	1.2051	2.79364e-07	1.1857e-05
PCNA	1.30765	3.96157e-06	0.000110334
PCNT	1.15255	0.000301303	0.00341178
PCOLCE	0.597867	0.000653228	0.00616292
PDIA2	1.19732	2.0177e-09	1.76613e-07
PDIA3	1.19643	0.000673918	0.00629352
PDIA4	1.41106	6.55825e-06	0.000166661
PDIA6	1.25941	0.000162742	0.00211412
PDLIM5	1.47679	5.93089e-09	4.51116e-07
PDSS2	1.14447	0.000180797	0.00229197
PDXDC1	1.20112	0.000962423	0.00829263
PEBP1	1.22537	0.00057113	0.00553665
PELP1	1.1424	0.000473289	0.0047977
PET117	1.04935	0.000522138	0.00517396
PEX10	1.19279	0.00101455	0.00862723
PEX2	1.1502	0.00012856	0.00175917
PEX7	1.04336	0.000283392	0.00324899
PGM1	1.15371	3.58404e-05	0.000646946
PGM3	1.23693	3.50259e-06	0.000100078
PGM5	0.47289	0.000129792	0.00177383
PGP	1.19712	0.000319022	0.00355404
PHACTR1	1.05095	0.000321046	0.0035711
PHF8	1.18269	6.63631e-05	0.00103671
PHGDH	1.2247	0.00108566	0.0090848
PHGR1	1.15034	0.000258231	0.00301699
PHKA1	1.04556	0.000489856	0.00491594
PHPT1	1.34909	1.45331e-05	0.000313671
PHYHIPL	1.04332	0.000349847	0.00380145
PI4K2B	1.05823	1.82532e-05	0.000373497
PIGS	1.11841	0.000302206	0.00341499
PIGW	1.05688	0.000256485	0.00299976
PIR	1.0375	0.00111813	0.00927787
PKMYT1	1.13267	0.000224868	0.00269866
PKN1	1.40476	8.66488e-06	0.000209572
PLA1A	1.17885	4.31003e-06	0.000118247
PLA2G12A	1.20249	1.25254e-05	0.000279759
PLA2G4F	1.08904	0.000327809	0.00362992
PLEC	1.22008	0.00119376	0.00970224
PLK1	1.14378	5.18017e-07	2.01363e-05
PLOD3	1.24999	0.000115425	0.00162169
PLPP1	1.71954	7.51535e-11	1.09062e-08
PLPP5	1.51067	6.67122e-10	6.81268e-08
PLPPR2	1.42958	1.67487e-06	5.36982e-05
PM20D2	1.20992	0.000120783	0.00167984
PMEPA1	1.95904	2.48068e-10	2.87994e-08
PNO1	1.12744	7.12179e-07	2.62696e-05
POC1A	1.05559	0.000451696	0.00465509
PODXL2	1.46804	5.94101e-08	3.18552e-06
POLB	1.25134	0.000186251	0.00234761
POLG	1.15558	0.00023699	0.00281959
POLN	1.11115	2.59905e-05	0.000507343
POLR2D	1.25368	2.42126e-13	7.4178e-11
POLR2J	1.19084	0.000670771	0.00627475
POLR3A	1.13838	2.67388e-05	0.000517373
POLR3C	1.04355	0.0002889	0.00329843
POLR3E	1.29152	2.41877e-07	1.05441e-05
POLR3K	1.12827	0.000683189	0.0063747
POMGNT1	1.25773	3.27371e-05	0.000605514
PON2	1.14163	0.00111927	0.00927787
POP1	1.06743	7.79459e-05	0.00117441
POP7	1.26094	6.23434e-06	0.000159904
POPDC2	1.1272	0.000416316	0.00438544
POSTN	1.21466	0.001135	0.00936311
PPFIA3	1.26855	1.11855e-06	3.78766e-05
PPIA	1.44538	1.01944e-06	3.51355e-05
PPIF	1.18933	6.47378e-05	0.00101854
PPM1G	1.26057	5.73404e-06	0.000149859
PPP1R14B	1.45088	1.73911e-07	8.05911e-06
PPP1R15A	1.24683	8.34947e-07	2.97053e-05
PPP1R1B	1.24044	0.00102228	0.00866065
PPP1R26	1.25657	1.31213e-05	0.000290593
PPP2R2D	1.38613	6.62677e-06	0.000168015
PPP3CA	1.50525	1.13171e-10	1.5602e-08
PPP3CC	1.04695	0.000686022	0.00638492
PRC1	1.06537	0.000156953	0.00205904
PRDX3	1.32367	2.0324e-05	0.000412805
PRDX6	1.20626	0.000551496	0.00540662
PREB	1.19454	0.000992421	0.00849718
PRELID1	1.27452	0.000120073	0.00167207
PREP	1.13371	6.26682e-08	3.33897e-06
PRIM2	1.05362	0.000191806	0.00239602
PRKACB	1.18833	9.78028e-05	0.00142117
PRKCD	1.20055	0.000377801	0.00403365
PRKDC	1.29743	3.79357e-05	0.000675917
PRNP	0.621152	0.000642483	0.00608953
PRR36	1.37417	2.17222e-15	1.14083e-12
PRRX1	0.65806	0.000915939	0.00796051
PRSS27	1.09034	1.78987e-05	0.000370109
PRSS8	1.59839	1.45361e-06	4.75724e-05
PSAT1	1.09633	3.88682e-05	0.000682608
PSMA2	1.2287	0.00015884	0.00207573
PSMA3	1.21333	1.43861e-05	0.000311106
PSMA6	1.06857	3.49109e-05	0.00063432
PSMB5	1.2927	4.21436e-05	0.00072853
PSMC2	1.16776	0.000845358	0.00748271
PSMD14	1.0932	0.000603243	0.00576531
PSMD8	1.316	7.16487e-05	0.00109752
PTCH2	1.0338	0.000969893	0.00833095
PTGDS	0.224959	6.30877e-27	2.31932e-23
PTOV1	1.35823	6.5194e-05	0.00102279
PTP4A1	1.13358	3.46189e-05	0.000631789
PTP4A3	1.48805	5.65881e-06	0.000148245
PTPN12	1.1036	0.00112527	0.00930326
PTPN18	1.30855	7.51809e-05	0.00113897
PTPN20	1.03964	0.000725404	0.00667753
PTPN3	1.15528	5.0733e-06	0.000135809
PTPN7	0.648767	0.000993096	0.00849718
PTPRA	1.27418	3.11934e-06	9.0871e-05
PTPRF	1.49782	5.59737e-07	2.14352e-05
PTPRN2	1.19376	5.37308e-06	0.000142109
PTRH1	1.15642	0.000204585	0.00250987
PWWP2B	1.45627	6.51158e-08	3.43618e-06
PYCR1	1.57589	3.58481e-08	2.08089e-06
QDPR	1.09713	9.9308e-07	3.43344e-05
QSOX1	0.580638	0.000933807	0.00809031
QSOX2	1.11854	6.68752e-05	0.00104176
QTRT1	1.18514	0.000472426	0.0047977
RAB11A	1.33293	1.09772e-05	0.000253811
RAB17	1.3582	2.23826e-12	5.74086e-10
RAB25	1.28054	4.54459e-06	0.000124065
RAB27B	1.09766	1.7048e-06	5.44992e-05
RAB3B	1.64407	3.48262e-19	3.4918e-16
RAB40C	1.24722	1.43037e-08	9.97077e-07
RAB6C	1.12233	0.000617691	0.005883
RABIF	1.07954	3.20861e-06	9.31258e-05
RABL6	1.52632	7.69976e-09	5.69937e-07
RAC3	1.32997	2.07825e-05	0.0004198
RAD23B	1.2926	6.49378e-05	0.00102023
RALGDS	1.20313	3.29565e-05	0.000605514
RAN	1.36706	1.17848e-06	3.9506e-05
RANBP2	1.27313	1.19877e-05	0.000271484
RANGAP1	1.26107	2.8303e-05	0.000535427
RAP1GAP	1.51317	4.45284e-08	2.50563e-06
RARRES2	0.389934	1.08931e-06	3.71951e-05
RASD1	1.14832	3.62015e-06	0.000102904
RASGEF1B	1.07456	1.48565e-05	0.000318778
RB1	1.10968	0.000166219	0.00215421
RBAK	1.04354	0.000723033	0.00666193
RBM15B	1.22386	1.30907e-07	6.36025e-06
RBM45	1.06098	0.000107254	0.00152799
RBM47	1.31356	8.19575e-07	2.93477e-05
RBM8A	1.19301	0.000917214	0.00796532
RCE1	1.1138	0.000787983	0.00710602
RDH11	1.37151	2.10161e-06	6.51086e-05
RDH14	1.12421	0.000667316	0.00625304
RECQL4	1.09924	3.85368e-05	0.000680035
REEP6	1.1751	0.000286844	0.00328174
RELN	1.03759	0.000648594	0.00612995
REPIN1	1.16826	0.00112083	0.00928047
REV1	1.17162	3.28672e-05	0.000605514
REXO2	1.30554	0.00017979	0.00228182
RFC5	1.18812	1.98311e-06	6.20564e-05
RGS1	1.10001	4.08888e-06	0.000113307
RHBDD2	1.29382	5.10547e-05	0.000850715
RHEB	1.1558	0.000328325	0.003632
RHOC	1.31188	0.000574359	0.0055518
RHOU	1.45619	2.47929e-11	4.55734e-09
RHPN2	1.23728	1.43442e-07	6.90841e-06
RINT1	1.16064	2.5782e-06	7.70595e-05
RNF121	1.17196	9.95009e-05	0.00144204
RNF14	1.12599	4.01889e-07	1.61768e-05
RNF141	1.14687	0.000307963	0.00345526
RNF40	1.27984	8.19871e-06	0.000200052
RNF7	1.22929	7.82002e-05	0.00117663
RNPS1	1.18735	0.000748805	0.006814
ROGDI	1.23287	0.000491849	0.00493145
RORC	1.18179	0.000167054	0.00215742
RP9	1.06448	0.000258712	0.0030194
RPA3	1.09694	9.35673e-05	0.00136864
RPF1	1.06641	2.81637e-05	0.000535427
RPP30	1.08521	0.000190143	0.00238524
RRAGD	1.17655	1.39213e-10	1.89554e-08
RRAS2	1.04463	0.000370904	0.00397542
RRM2	1.1437	2.59105e-08	1.62368e-06
RRS1	1.26112	2.73205e-12	6.69596e-10
RSPH1	1.06797	0.000222016	0.00267024
RUVBL2	1.25032	5.76942e-05	0.00092933
RWDD4	1.10351	1.50757e-06	4.87595e-05
S100A11	1.25537	0.000880096	0.00771905
S100A4	0.562879	6.3187e-05	0.00100416
S100A6	0.437671	4.54629e-10	4.77534e-08
SAMD4A	1.10032	0.000424657	0.00446051
SAP30	1.07286	8.31055e-05	0.00123694
SAPCD2	1.2977	1.08815e-11	2.2099e-09
SARDH	1.03683	0.00111568	0.00927787
SARS2	1.05748	0.000102446	0.00147295
SAT1	1.85847	1.7833e-08	1.17838e-06
SCAMP4	1.18288	0.00080927	0.0072388
SCARB2	1.28148	2.52785e-05	0.000496963
SCCPDH	1.20958	0.000703536	0.00651495
SCD	1.48448	1.67272e-09	1.49987e-07
SCNN1A	1.17599	0.000200682	0.00247853
SCX	1.14059	0.000529084	0.00521938
SCYL1	1.20795	0.000514296	0.00511467
SDC1	0.45863	0.000127685	0.00175154
SDF2L1	1.22238	0.000278628	0.00320771
SDHAF4	1.04076	0.000150864	0.00200467
SDR42E1	1.03967	0.000700799	0.00649505
SDSL	1.2126	2.79317e-07	1.1857e-05
SEC11C	1.90441	2.85394e-15	1.43073e-12
SEC16A	1.59919	9.83844e-09	7.09204e-07
SEC23B	1.15823	7.54289e-05	0.00114116
SEC24D	1.17723	3.98889e-07	1.61148e-05
SEC61A1	1.41636	1.00636e-05	0.000236656
SEC61B	1.60215	2.65991e-09	2.19529e-07
SEC61G	1.53019	1.22486e-07	6.04552e-06
SEH1L	1.11339	0.000229386	0.00274392
SEPHS2	1.28056	3.93838e-05	0.000688374
SERF2	1.25282	0.000339811	0.00372543
SERGEF	1.1986	1.5871e-07	7.51252e-06
SERINC2	1.36222	1.80891e-05	0.000370827
SERINC5	1.17904	0.000416038	0.00438544
SERP1	1.33478	3.4657e-05	0.000631789
SERPINF1	0.597947	0.000186716	0.00234912
SETD7	1.22898	2.98004e-11	5.38802e-09
SF3B6	1.23254	5.32271e-05	0.000878193
SFXN2	1.15702	2.02056e-10	2.45787e-08
SGMS2	1.08184	9.27932e-06	0.00022104
SGSM1	1.03739	0.000549768	0.00539447
SH3BP4	1.17955	1.01278e-05	0.000237154
SH3GLB2	1.27347	4.10476e-05	0.000712935
SH3RF1	1.17301	7.45014e-06	0.000185062
SHARPIN	1.30296	1.38015e-05	0.000302029
SHMT2	1.34816	5.58019e-05	0.000907727
SIM2	1.39529	2.84905e-08	1.72649e-06
SIPA1L1	1.12421	3.89767e-05	0.000683424
SLA2	1.1865	4.75e-06	0.000128087
SLAMF6	1.04489	0.000992501	0.00849718
SLC12A4	0.602466	0.000592679	0.00567911
SLC19A2	1.10089	2.50609e-05	0.00049452
SLC1A1	1.11444	1.52271e-07	7.27012e-06
SLC24A1	1.03768	0.00114293	0.00942108
SLC25A1	1.48154	4.20823e-07	1.67554e-05
SLC25A10	1.1677	0.000117726	0.00164772
SLC25A13	1.18099	5.04441e-11	7.62843e-09
SLC25A17	1.10997	2.12502e-07	9.48973e-06
SLC25A22	1.42992	3.20183e-17	2.07723e-14
SLC25A37	1.24224	1.45726e-05	0.000313909
SLC25A6	1.364	7.12462e-05	0.00109592
SLC26A2	1.16561	9.70268e-06	0.000229637
SLC30A4	1.18244	1.67138e-08	1.11719e-06
SLC30A7	1.25411	2.48315e-09	2.07474e-07
SLC35B2	1.32633	5.85602e-06	0.000152326
SLC35B3	1.03812	0.000786616	0.0070995
SLC35E1	1.26832	4.77249e-05	0.000804828
SLC37A1	1.18568	0.000170539	0.00219472
SLC37A4	1.16128	0.00023877	0.00283771
SLC39A14	1.12941	2.15646e-07	9.56533e-06
SLC39A6	1.21709	0.000317951	0.00354568
SLC39A8	1.24422	6.56357e-13	1.90499e-10
SLC44A4	1.61712	4.75045e-08	2.6328e-06
SLC4A2	1.2203	0.000436024	0.00454099
SLC4A4	1.20513	2.69662e-05	0.00051904
SLC5A2	1.09742	0.000591797	0.00567559
SLC6A8	1.53647	2.66723e-09	2.19529e-07
SLC9A2	1.0582	4.34498e-05	0.00074643
SLC9A3R1	1.59622	5.04324e-08	2.76726e-06
SLC9A3R2	1.87444	1.08721e-12	2.99772e-10
SLK	1.14403	0.000419982	0.00441562
SMARCA4	1.23025	0.00044773	0.00463124
SMARCAL1	1.12062	2.15955e-07	9.56533e-06
SMARCC1	1.45514	1.5149e-17	1.19342e-14
SMC4	1.12325	0.00121964	0.00986171
SMDT1	1.10476	0.00110227	0.00919745
SMIM1	1.07642	8.94932e-05	0.00131955
SMOX	1.11917	2.04534e-06	6.37234e-05
SMPD3	1.07652	4.79308e-05	0.000807068
SNAI1	1.04823	0.000887894	0.00775957
SNRNP25	1.22427	6.09743e-06	0.000157841
SNRPA1	1.12623	2.64829e-05	0.000513322
SNRPB	1.18509	0.000858556	0.00756916
SNRPD3	1.22917	0.000207444	0.00253691
SNRPF	1.27066	9.12054e-07	3.18324e-05
SNRPG	1.22215	3.52988e-05	0.000639262
SNTA1	1.12221	0.000642062	0.00608953
SNX4	1.13677	8.14328e-05	0.00121697
SOAT1	1.20357	2.50462e-05	0.00049452
SOCS2	1.2878	2.35841e-06	7.24539e-05
SOGA1	1.27075	2.70149e-10	3.07163e-08
SORBS3	0.604716	0.00110246	0.00919745
SORD	1.42734	1.21109e-09	1.17168e-07
SOX12	1.23233	0.000203279	0.0024994
SPA17	1.03743	0.00111858	0.00927787
SPARC	1.45694	1.52526e-05	0.000325379
SPATA2L	1.04324	0.00119097	0.00969632
SPATC1L	1.10361	2.99543e-05	0.000560892
SPDEF	2.57281	4.97729e-15	2.28727e-12
SPG21	1.16654	0.00033719	0.00370774
SPINT2	1.26952	0.000351151	0.00381185
SPON1	1.06592	0.000253796	0.00297779
SPON2	1.32775	5.35653e-05	0.000880435
SPOUT1	1.21121	9.43727e-05	0.00137859
SPPL2B	1.20432	0.00059408	0.00568759
SPRYD7	1.04026	0.000601296	0.00575168
SPTBN2	1.38725	8.53858e-08	4.3801e-06
SPTLC1	1.03835	0.000504179	0.00503221
SPTY2D1	1.11949	0.000380291	0.0040524
SRD5A3	1.09682	2.86438e-05	0.000540947
SRI	1.24647	1.41618e-05	0.000307501
SRM	1.67953	4.73469e-11	7.35477e-09
SRP68	1.2005	7.58746e-05	0.00114633
SRPK1	1.08123	2.06912e-05	0.000419225
SRPRB	1.35333	1.6145e-06	5.19134e-05
SRR	1.03921	0.000526986	0.005208
SSNA1	1.18071	0.000875437	0.00769951
SSR2	1.29711	0.000176222	0.00224429
SSTR2	1.50202	5.43113e-08	2.96534e-06
SSU72	1.21516	0.00100773	0.00859574
ST20	1.05204	0.000174891	0.00223249
ST6GAL1	1.18011	2.22995e-05	0.000447981
STAM2	1.13293	0.000240871	0.00285652
STAP2	1.46951	1.44648e-08	9.97077e-07
STARD3NL	1.20542	0.000290401	0.00330871
STEAP1	1.52183	7.48251e-12	1.58833e-09
STEAP2	1.45019	2.21484e-07	9.73207e-06
STEAP4	1.96219	3.07258e-18	2.60673e-15
STIL	1.04893	0.0011042	0.009205
STIP1	1.26376	7.09452e-05	0.00109281
STK35	1.03718	0.000880457	0.00771905
STK40	1.18233	0.000100694	0.00145742
STRADB	1.05238	0.000104084	0.00149084
STRAP	1.25445	1.23764e-05	0.000278003
STT3A	1.17832	4.56901e-05	0.000774065
STX12	1.19716	1.54675e-08	1.04657e-06
STXBP2	1.27452	7.40261e-07	2.7124e-05
SUCLG1	1.15723	0.00114541	0.0094274
SUMO3	1.29671	1.3969e-06	4.59893e-05
SUMO4	1.12166	0.000729507	0.00669919
SUOX	1.15034	0.000182875	0.002313
SWSAP1	1.06916	0.000278049	0.00320439
SYAP1	1.21111	1.20559e-05	0.000272042
SYNE4	1.09939	0.000586945	0.00564871
SYNGR2	1.96808	2.206e-09	1.90078e-07
SYT17	1.1969	1.67633e-07	7.86734e-06
SYT7	1.44025	1.90995e-09	1.68518e-07
TACC3	1.11889	5.23731e-07	2.02172e-05
TACSTD2	1.41749	1.04961e-06	3.60627e-05
TAF10	1.20024	0.000741981	0.00677254
TAF12	1.10879	6.69763e-06	0.000169035
TAF9	1.21485	4.05646e-09	3.21861e-07
TAGLN	0.521845	3.73423e-06	0.000104796
TALDO1	1.4251	8.2049e-08	4.22859e-06
TBC1D10B	1.1433	8.24416e-05	0.00122871
TBC1D7	1.21795	2.47041e-10	2.87994e-08
TBL3	1.18493	6.12452e-05	0.000976117
TBX1	1.53102	2.02457e-10	2.45787e-08
TBXAS1	1.26099	1.35216e-09	1.28602e-07
TCEAL3	1.27461	5.96892e-07	2.27004e-05
TCEAL9	1.15472	9.21082e-06	0.000219883
TCTA	1.22897	2.07657e-08	1.33933e-06
TCTN2	1.11499	7.69826e-07	2.80211e-05
TDRKH	1.03656	0.000961826	0.00829263
TESK1	1.26499	8.39064e-06	0.000203834
TFAP2C	1.05704	0.000166787	0.00215729
TFB1M	1.0829	1.29595e-05	0.000287587
TGFBRAP1	1.21815	6.05438e-09	4.57354e-07
TGM2	1.59713	1.05307e-05	0.000244511
THAP4	1.40611	1.37566e-07	6.65444e-06
THOC1	1.15418	0.000458161	0.00469615
THRAP3	1.18107	2.43242e-07	1.05482e-05
TIGD5	1.14995	0.00088333	0.00772651
TIGD6	1.06471	0.000556135	0.00543278
TIMM10B	1.25906	6.90903e-07	2.57431e-05
TIMM13	1.25417	0.0002494	0.00294082
TIMM50	1.16617	0.000797567	0.007169
TIMM8A	1.06968	0.000203825	0.00250332
TIMMDC1	1.15577	0.00118977	0.00969632
TIPIN	1.1293	3.51039e-07	1.43926e-05
TK1	1.19636	4.67275e-06	0.000126935
TKFC	1.2043	0.00035863	0.00387398
TLE1	1.15179	0.000838026	0.0074417
TM2D2	1.13923	0.000820089	0.00731185
TM7SF2	1.33771	2.6946e-05	0.00051904
TMBIM6	1.24858	0.000211076	0.00256949
TMED3	1.17014	0.00095258	0.0082271
TMED4	1.17006	0.000789186	0.00711106
TMED9	1.21026	0.00102545	0.00867974
TMEM11	1.20522	0.00011943	0.00166523
TMEM132A	1.22688	3.99e-05	0.000696293
TMEM141	1.29512	8.18959e-05	0.00122223
TMEM150C	1.03928	0.000563601	0.00547179
TMEM161A	1.13704	0.000926274	0.00803767
TMEM167A	1.20099	3.43895e-05	0.000630036
TMEM177	1.05719	7.15363e-05	0.00109752
TMEM184A	1.50506	2.23354e-09	1.90959e-07
TMEM258	1.20718	0.000191829	0.00239602
TMEM33	1.20441	2.24847e-10	2.69242e-08
TMEM87A	1.52566	4.06463e-07	1.62423e-05
TMEM87B	1.18565	0.000166848	0.00215729
TMEM88	1.08667	5.30031e-06	0.000140861
TMEM98	1.21781	0.000473125	0.0047977
TMPRSS2	2.11922	2.12872e-18	1.95647e-15
TNFSF15	1.13053	4.72075e-05	0.000797322
TNRC18	1.22448	0.00104606	0.00882709
TOB1	1.28477	2.55671e-05	0.000500851
TOM1L1	1.27058	6.94564e-11	1.02138e-08
TOP1	1.09033	2.36569e-06	7.24756e-05
TP53INP1	1.59698	2.60002e-10	2.98704e-08
TPD52	1.56598	1.03255e-11	2.14868e-09
TPM2	0.545923	0.000122797	0.00169928
TPM4	1.39044	1.73646e-06	5.5351e-05
TPPP	1.1257	2.18853e-07	9.65492e-06
TPRN	1.38756	1.02791e-05	0.000240188
TRAPPC2	1.10303	0.000303632	0.00341732
TRAPPC6A	1.19407	0.000329126	0.00363721
TRAPPC8	1.03564	0.00117971	0.00965656
TRIB1	1.53272	1.36312e-08	9.63709e-07
TRIB3	1.19631	0.000217029	0.00262745
TRIM11	1.12855	0.000174527	0.00223043
TRIM21	1.05802	0.000389974	0.00413162
TRIM24	1.22642	6.40423e-06	0.00016388
TRIM3	1.21748	2.95995e-06	8.68227e-05
TRIM36	1.18792	6.1787e-06	0.000158846
TRIP13	1.08172	0.000939302	0.00813153
TRIP4	1.03585	0.000392912	0.00415876
TRIP6	0.601482	0.000342895	0.00374805
TRMT10C	1.15068	0.000247247	0.00291996
TRMT112	1.29874	3.81802e-05	0.000676964
TRMT12	1.08861	4.5526e-05	0.000772471
TROAP	1.07508	3.51829e-05	0.000638211
TRPM4	2.43774	1.72775e-14	6.57083e-12
TRPV6	1.45771	8.25931e-10	8.20574e-08
TSPAN1	1.70259	4.87486e-08	2.68824e-06
TSPAN13	1.35465	1.07193e-06	3.67154e-05
TSPO	1.44515	8.08481e-06	0.00019771
TSTD1	1.26529	0.000255918	0.00299631
TTC5	1.04331	0.000309214	0.00346225
TTC7B	1.0468	0.00112222	0.00928504
TTLL1	1.05258	0.000138476	0.00186477
TTLL12	1.23886	0.000684774	0.0063787
TTLL5	1.0489	3.82578e-05	0.000676964
TTYH3	1.30282	1.53414e-05	0.000326641
TUBA1B	1.20002	0.000792054	0.00712526
TUBA1C	1.34326	1.26472e-06	4.21409e-05
TUBB	1.19246	0.000804814	0.00720478
TUBB4B	1.96701	1.82797e-10	2.34427e-08
TUBG1	1.16199	0.00019593	0.00243383
TWIST1	1.08884	3.40439e-06	9.77787e-05
TXLNG	1.05606	4.27931e-05	0.000736295
TXN	1.52312	9.79276e-09	7.09204e-07
TXNDC11	1.18779	0.000906694	0.00789883
TXNDC16	1.07953	3.73758e-05	0.000669184
TXNRD1	1.1089	0.00122893	0.00989335
TXNRD2	1.52565	1.46581e-08	1.00121e-06
TXNRD3	1.05715	8.01549e-05	0.0011995
TYMS	1.27823	1.73482e-10	2.25098e-08
TYW1B	1.04189	0.00075724	0.00687374
U2AF1	1.06491	9.23944e-05	0.00135508
UAP1	1.26801	1.99512e-07	9.05524e-06
UBE2C	1.06732	6.84803e-05	0.00106077
UBE2E2	1.28247	1.58843e-08	1.06822e-06
UBE2E3	1.46038	4.6068e-08	2.56608e-06
UBE2L3	1.19974	0.0010525	0.00885507
UBE2M	1.31707	0.000201293	0.00248052
UBE4B	1.10438	5.3228e-05	0.000878193
UBFD1	1.14494	0.000108033	0.00153544
UCHL5	1.12528	8.54014e-06	0.000207009
UCK2	1.17095	9.1844e-05	0.0013506
UGDH	1.53147	3.40796e-09	2.74353e-07
UGP2	1.22223	5.65431e-06	0.000148245
UNC13B	1.15834	0.000726269	0.00667753
UNC5A	1.07597	0.000218591	0.00264207
UPF1	1.18544	0.000481085	0.00485442
UQCC3	1.47071	2.20368e-08	1.41305e-06
UQCRFS1	1.21969	6.36596e-05	0.00100877
UQCRH	1.72169	8.35527e-11	1.18141e-08
UQCRHL	1.24479	6.58611e-07	2.47069e-05
UQCRQ	1.40354	1.25561e-05	0.000279759
URM1	1.24495	4.80644e-05	0.000808082
USP25	1.0488	0.000452045	0.00465509
USP31	1.06282	0.000265193	0.00308199
USP46	1.07618	3.23164e-05	0.00060003
USP7	1.25596	2.23956e-05	0.000449094
UVRAG	1.05019	0.000220338	0.00265296
VAMP8	1.23471	0.000557594	0.0054374
VASN	1.18838	0.000573407	0.00554746
VBP1	1.13082	5.13273e-06	0.000137067
VCP	1.33428	2.82714e-05	0.000535427
VDAC1	1.2474	1.47093e-05	0.000316236
VDAC2	1.22568	4.4666e-05	0.000761393
VIM	0.533396	1.25511e-05	0.000279759
VLDLR	1.15219	2.63107e-08	1.63519e-06
VMP1	1.25275	0.000246957	0.00291996
VPS13D	1.29294	1.97899e-06	6.20564e-05
VPS28	1.3491	2.32116e-05	0.000462931
VRK3	1.12399	0.000365687	0.00392713
VTA1	1.18785	4.5065e-08	2.52296e-06
WDFY1	1.11343	0.000666364	0.00625304
WDR18	1.1856	0.000481872	0.00485792
WDR45B	1.2772	2.56437e-05	0.000501461
WDR54	1.11264	4.32929e-06	0.000118481
WDR62	1.07214	0.0006538	0.00616304
WDR90	1.17048	0.000742406	0.00677254
WFDC2	0.553893	0.000459479	0.00470529
WHRN	1.15364	0.000522604	0.00517396
WIPI1	1.1673	0.00017167	0.00220413
WNK2	1.30864	1.76556e-05	0.000367443
WNT7B	1.35276	7.08526e-09	5.31587e-07
WRAP53	1.04046	0.000642689	0.00608953
WWC1	1.4155	8.83107e-08	4.46779e-06
XAB2	1.26205	7.48987e-05	0.00113626
XBP1	1.19466	0.000915424	0.00796051
XRCC3	1.05767	0.000483641	0.0048713
XXYLT1	1.09969	9.27444e-05	0.0013584
XYLT1	1.05143	0.000138284	0.00186446
YBEY	1.13825	0.000193343	0.00240947
YBX3	1.17649	0.000206521	0.0025308
YES1	1.14382	0.000313374	0.00350172
YIF1A	1.41663	8.66771e-07	3.05419e-05
YIPF3	1.2278	0.000291505	0.00331444
YOD1	1.04302	0.00054655	0.00536768
YPEL1	1.21391	3.28717e-11	5.66471e-09
YPEL5	1.18427	3.53733e-05	0.000639561
YRDC	1.11527	0.000135201	0.00182961
YWHAG	1.42978	8.58319e-08	4.38259e-06
YWHAQ	1.2735	0.000116146	0.00162973
YWHAZ	1.48212	3.13179e-09	2.53974e-07
ZBTB11	1.0944	0.000772455	0.00699459
ZBTB16	1.06749	1.62573e-05	0.000341528
ZBTB34	1.04782	0.000468233	0.00477277
ZBTB7B	1.43779	7.2109e-06	0.000180338
ZC2HC1A	1.08838	1.98621e-06	6.20564e-05
ZC3H15	1.18072	7.88621e-05	0.00118497
ZCCHC17	1.10758	0.00122487	0.00988389
ZDHHC11	1.12777	3.29961e-05	0.000605514
ZDHHC11B	1.10099	1.60095e-05	0.000336963
ZDHHC12	1.43172	4.13719e-14	1.4719e-11
ZDHHC20	1.26933	1.50859e-09	1.37506e-07
ZDHHC9	1.47029	5.43887e-10	5.6061e-08
ZFP36	1.31658	0.00114476	0.0094274
ZFYVE16	1.15595	0.000289219	0.00329865
ZG16B	1.62265	3.71371e-10	4.09585e-08
ZMAT3	1.08711	7.96029e-05	0.00119335
ZNF224	1.06215	6.81572e-05	0.00105874
ZNF24	1.11327	0.00106723	0.00895777
ZNF251	1.06614	3.72848e-05	0.000668641
ZNF253	1.05936	6.5701e-05	0.00102783
ZNF26	1.08208	3.67904e-05	0.000661927
ZNF347	1.04508	0.00105259	0.00885507
ZNF350	1.12644	3.18455e-05	0.000593285
ZNF417	1.04629	0.000325883	0.00361586
ZNF432	1.17132	2.51894e-08	1.59663e-06
ZNF439	1.05991	0.000101822	0.00146777
ZNF44	1.05517	0.000148545	0.00198341
ZNF440	1.04014	0.000517194	0.00513885
ZNF443	1.04557	0.000708923	0.00655383
ZNF467	1.22262	3.61189e-07	1.47539e-05
ZNF480	1.09751	0.00120924	0.00979919
ZNF512	1.12022	0.000634852	0.00603082
ZNF528	1.12661	5.46057e-05	0.000892217
ZNF549	1.10398	1.23718e-06	4.1348e-05
ZNF582	1.04608	0.00100331	0.00857127
ZNF587	1.07363	6.40573e-05	0.00101361
ZNF593	1.25332	0.000693664	0.00644518
ZNF614	1.09753	0.000157343	0.00206097
ZNF615	1.13435	0.000168192	0.00216787
ZNF668	1.15775	1.19564e-05	0.000271484
ZNF681	1.04275	0.000372773	0.00399156
ZNF688	1.21908	3.45702e-08	2.02806e-06
ZNF706	1.25348	3.73847e-08	2.14748e-06
ZNF707	1.06342	0.000333723	0.00367695
ZNF717	1.07626	4.53095e-05	0.000771163
ZNF736	1.04721	0.000763474	0.00692463
ZNF765	1.04049	0.000293874	0.00333794
ZNF776	1.05076	0.00072052	0.00664433
ZNF786	1.03413	0.000781812	0.0070735
ZNF813	1.05673	0.00122507	0.00988389
ZNF835	1.05192	0.000737552	0.00675059
ZNF880	1.05803	3.21149e-05	0.000597295
ZNF91	1.12529	2.63908e-08	1.63519e-06
ZNHIT1	1.41528	2.08445e-06	6.47589e-05
ZNHIT6	1.10024	0.000127084	0.00174764
ZRANB3	1.04227	0.000951355	0.00822296
ZSCAN31	1.05159	0.000388909	0.00412431
ZWINT	1.0986	9.05126e-06	0.000217014
