# Supplementary material for: Spatio-temporal analysis of prostate tumors in situ suggests pre-existence of treatment-resistant clones
Source: Nat Commun. 2022 Sep 17;13:5475. doi: 10.1038/s41467-022-33069-3 (PMC9482614; doi:10.1038/s41467-022-33069-3)
Supplement: Supplementary file 6 — Source Data [file 41467_2022_33069_MOESM6_ESM.zip › source data (Marklund et al. 2022)/sourceDataFile_SFig7e-g_Epithelial_bulk_pre_vs_post_pathways.xlsx]

## Sheet: Patient1
#no	Before	FWER	No	After	FWER
1	Protein processing in endoplasmic reticulum	4.06e-40	1	Regulation of actin cytoskeleton	0
2	Parkinson's disease	1.48e-35	2	Focal adhesion	4.54e-40
3	Glycolysis / Gluconeogenesis	8.85e-35	3	Leukocyte transendothelial migration	1.18e-38
4	Alzheimer's disease	7.24e-33	4	Dilated cardiomyopathy	3.72e-34
5	Oxidative phosphorylation	1.28e-31	5	Proteoglycans in cancer	4.05e-29
6	Phagosome	2.6e-27	6	Bacterial invasion of epithelial cells	9.65e-28
7	Pyruvate metabolism	1.62e-24	7	Hypertrophic cardiomyopathy (HCM)	3.44e-27
8	Amino sugar and nucleotide sugar metabolism	1.83e-24	8	Arrhythmogenic right ventricular cardiomyopathy (ARVC)	4.28e-26
9	Starch and sucrose metabolism	1.27e-23	9	Viral myocarditis	2.18e-19
10	Non-alcoholic fatty liver disease (NAFLD)	1.77e-20	10	Tight junction	5.6e-18
11	Pentose phosphate pathway	1.77e-20	11	Salmonella infection	3.71e-17
12	Huntington's disease	2.46e-20	12	Pathogenic Escherichia coli infection	3.99e-16
13	N-Glycan biosynthesis	1.54e-19	13	Amoebiasis	4.36e-16
14	Citrate cycle (TCA cycle)	6.6e-19	14	Platelet activation	1.85e-15
15	Vibrio cholerae infection	3.71e-18	15	Phagosome	1.04e-13
16	cGMP-PKG signaling pathway	2.4e-17	17	Shigellosis	1.53e-13
17	Steroid biosynthesis	2.59e-16	18	Vascular smooth muscle contraction	2.78e-13
18	Cardiac muscle contraction	1.25e-15	19	Rap1 signaling pathway	4.06e-13
19	Central carbon metabolism in cancer	2.3e-15	20	Complement and coagulation cascades	1.38e-12
20	Fructose and mannose metabolism	5.88e-15	21	Adherens junction	7.65e-12
21	Fatty acid degradation	1.01e-14	23	Chemokine signaling pathway	1.86e-09
22	Pathogenic Escherichia coli infection	1.61e-14	24	Leishmaniasis	5.81e-09
23	Proteasome	1.84e-14	25	Pertussis	1.02e-08
24	Ribosome	4.71e-14	26	Staphylococcus aureus infection	1.77e-08
25	Galactose metabolism	5.04e-14	27	Cell adhesion molecules (CAMs)	6.75e-08
27	Protein export	1.2e-13	28	Oxytocin signaling pathway	8.68e-08
28	Butirosin and neomycin biosynthesis	1.25e-13	29	Fc gamma R-mediated phagocytosis	1.35e-07
29	Lysosome	3.28e-13	30	MAPK signaling pathway	2.66e-07
30	Gap junction	3.5e-13	32	ECM-receptor interaction	8.17e-07
31	Endocrine and other factor-regulated calcium reabsorption	4.28e-13	33	Antigen processing and presentation	9.86e-07
32	Sphingolipid signaling pathway	2.11e-12	34	Endocytosis	1.48e-06
33	HIF-1 signaling pathway	2.94e-12	36	Graft-versus-host disease	2.67e-06
34	Histidine metabolism	7.24e-12	37	Toxoplasmosis	4.8e-06
35	Synaptic vesicle cycle	4.34e-11	38	Pathways in cancer	8.68e-06
36	Biosynthesis of unsaturated fatty acids	4.63e-11	39	Ras signaling pathway	1.28e-05
37	Adrenergic signaling in cardiomyocytes	7.31e-11	40	Tuberculosis	2.97e-05
38	Endocytosis	9.47e-11	41	Axon guidance	3.92e-05
39	Calcium signaling pathway	1.4e-10	42	PI3K-Akt signaling pathway	4.87e-05
40	Glyoxylate and dicarboxylate metabolism	2.06e-10	43	Natural killer cell mediated cytotoxicity	6.23e-05
41	Peroxisome	2.19e-10	45	Serotonergic synapse	0.000138
42	PPAR signaling pathway	3.02e-10	46	Osteoclast differentiation	0.000209
43	Glucagon signaling pathway	4.16e-10	47	Autoimmune thyroid disease	0.000401
44	Estrogen signaling pathway	1.02e-09	49	Allograft rejection	0.00057
45	Cysteine and methionine metabolism	1.49e-09	51	Cholinergic synapse	0.00143
46	Arrhythmogenic right ventricular cardiomyopathy (ARVC)	2.17e-09	52	Malaria	0.00202
47	Pancreatic secretion	3.82e-09	53	Protein digestion and absorption	0.00305
48	Arginine and proline metabolism	5.55e-09	56	Adrenergic signaling in cardiomyocytes	0.0079
49	Tight junction	7.11e-09	59	Gap junction	0.0126
50	Dopaminergic synapse	1.59e-08	60	Neurotrophin signaling pathway	0.0156
51	Oxytocin signaling pathway	1.91e-08	61	VEGF signaling pathway	0.0183
52	Leukocyte transendothelial migration	1.91e-08	62	Choline metabolism in cancer	0.0267
53	Legionellosis	1.1e-07	63	Type I diabetes mellitus	0.0267
54	Fatty acid elongation	1.17e-07	65	Herpes simplex infection	0.034
56	Drug metabolism - cytochrome P450	1.5e-07	66	Glutamatergic synapse	0.0393
57	Rap1 signaling pathway	1.57e-07	67	Morphine addiction	0.0438
58	Insulin signaling pathway	1.57e-07	68	Hippo signaling pathway	0.0474
59	beta-Alanine metabolism	1.67e-07
60	Salmonella infection	2.11e-07
61	Tryptophan metabolism	2.24e-07
62	Sphingolipid metabolism	2.67e-07
63	Platelet activation	2.83e-07
64	Valine, leucine and isoleucine degradation	3.19e-07
65	Alanine, aspartate and glutamate metabolism	4.03e-07
66	Long-term depression	4.79e-07
67	Fatty acid biosynthesis	1.2e-06
68	Ascorbate and aldarate metabolism	1.63e-06
69	Thyroid hormone synthesis	1.69e-06
70	Tyrosine metabolism	2.33e-06
71	Type II diabetes mellitus	2.51e-06
72	Gastric acid secretion	2.51e-06
73	Antigen processing and presentation	6.44e-06
75	Bacterial invasion of epithelial cells	1.8e-05
76	Chagas disease (American trypanosomiasis)	1.8e-05
77	Rheumatoid arthritis	2e-05
78	Prion diseases	2.61e-05
79	Phenylalanine metabolism	3.33e-05
80	Collecting duct acid secretion	6.34e-05
81	Toxoplasmosis	6.67e-05
82	AMPK signaling pathway	9.54e-05
84	Vasopressin-regulated water reabsorption	0.000123
85	Metabolism of xenobiotics by cytochrome P450	0.000148
86	Carbohydrate digestion and absorption	0.000153
87	VEGF signaling pathway	0.000166
88	Sulfur metabolism	0.000167
89	Viral myocarditis	0.000183
90	Propanoate metabolism	0.000183
91	Dilated cardiomyopathy	0.000223
92	Vascular smooth muscle contraction	0.000259
94	Regulation of actin cytoskeleton	0.000511
95	Mineral absorption	0.000627
96	Epithelial cell signaling in Helicobacter pylori infection	0.000783
97	Glutathione metabolism	0.000945
98	Focal adhesion	0.00131
99	D-Glutamine and D-glutamate metabolism	0.00261
100	Retrograde endocannabinoid signaling	0.00296
101	Hypertrophic cardiomyopathy (HCM)	0.00353
102	Renin secretion	0.00369
103	Lysine degradation	0.00421
104	Proteoglycans in cancer	0.0044
105	Serotonergic synapse	0.0048
106	Tuberculosis	0.00501
107	Chemical carcinogenesis	0.00553
108	PI3K-Akt signaling pathway	0.00571
109	Insulin secretion	0.00622
110	Glycine, serine and threonine metabolism	0.00622
111	Pertussis	0.00649
112	Terpenoid backbone biosynthesis	0.00838
113	Influenza A	0.00838
114	Fat digestion and absorption	0.00955
115	GnRH signaling pathway	0.0127
116	Amyotrophic lateral sclerosis (ALS)	0.0184
117	Hippo signaling pathway	0.0184
118	Salivary secretion	0.025
119	Glycerophospholipid metabolism	0.0254
120	Shigellosis	0.0264
121	Steroid hormone biosynthesis	0.0322
122	Nitrogen metabolism	0.0325
123	Cholinergic synapse	0.0423

## Sheet: Patient2
No	Before	FWER	No	After	FWER
2	Alzheimer's disease	1.39e-34	1	Regulation of actin cytoskeleton	7.67e-15
3	Oxidative phosphorylation	3.02e-34	2	Vascular smooth muscle contraction	3.33e-14
4	Protein processing in endoplasmic reticulum	2.34e-33	3	Dilated cardiomyopathy	1.62e-08
5	Parkinson's disease	8.85e-33	4	Hypertrophic cardiomyopathy (HCM)	2.19e-08
6	Non-alcoholic fatty liver disease (NAFLD)	1.17e-23	5	Focal adhesion	1.07e-07
7	Huntington's disease	7.02e-21	6	Tight junction	7.09e-07
8	N-Glycan biosynthesis	1.17e-19	7	Salmonella infection	3.68e-05
9	Valine, leucine and isoleucine degradation	1.06e-14	8	Leukocyte transendothelial migration	6.12e-05
10	Cardiac muscle contraction	2.72e-14	9	Bacterial invasion of epithelial cells	0.000204
11	Ribosome	2.16e-10	10	Proteoglycans in cancer	0.000473
12	Vibrio cholerae infection	2.31e-10	11	Cardiac muscle contraction	0.000608
13	Biosynthesis of unsaturated fatty acids	1.84e-09	12	Adrenergic signaling in cardiomyocytes	0.00336
14	Fatty acid elongation	3.93e-09	13	Oxytocin signaling pathway	0.00862
15	Glycolysis / Gluconeogenesis	4e-09	14	MAPK signaling pathway	0.0204
16	Peroxisome	4e-09	15	Pathogenic Escherichia coli infection	0.0208
17	Phagosome	2.55e-08	16	Shigellosis	0.0234
18	Amino sugar and nucleotide sugar metabolism	1.76e-07	17	Amoebiasis	0.0282
20	Butanoate metabolism	1.94e-05
23	Proximal tubule bicarbonate reclamation	5.05e-05
24	Arrhythmogenic right ventricular cardiomyopathy (ARVC)	5.63e-05
25	Steroid biosynthesis	7.88e-05
28	Glycerolipid metabolism	0.000123
29	Tryptophan metabolism	0.000132
31	Lysosome	0.00021
32	Fructose and mannose metabolism	0.000278
33	Glyoxylate and dicarboxylate metabolism	0.000328
34	Cysteine and methionine metabolism	0.000401
35	PPAR signaling pathway	0.000618
36	Pathogenic Escherichia coli infection	0.000703
37	cGMP-PKG signaling pathway	0.00129
39	Lysine degradation	0.00301
40	Calcium signaling pathway	0.00588
41	Propanoate metabolism	0.00625
42	beta-Alanine metabolism	0.00661
44	Pentose phosphate pathway	0.00853
45	Arginine biosynthesis	0.0109
46	Pancreatic secretion	0.011
47	Steroid hormone biosynthesis	0.0169
48	Tyrosine metabolism	0.017
49	Gap junction	0.0189
50	Fatty acid biosynthesis	0.0241
51	Glycine, serine and threonine metabolism	0.0294
52	Arginine and proline metabolism	0.0328
53	Histidine metabolism	0.0351
55	Apoptosis	0.0372
56	Amyotrophic lateral sclerosis (ALS)	0.0424

## Sheet: Patient3
No	Before	FWER	No	After	FWER
1	Protein processing in endoplasmic reticulum	5.3e-47	1	Dilated cardiomyopathy	5.37e-18
2	N-Glycan biosynthesis	5.64e-27	2	Graft-versus-host disease	4.49e-17
3	Phagosome	4.11e-22	3	Complement and coagulation cascades	5.31e-16
4	Lysosome	2.5e-21	4	Viral myocarditis	2.77e-15
6	Steroid biosynthesis	1.07e-16	5	Autoimmune thyroid disease	7.58e-15
7	Glycosylphosphatidylinositol(GPI)-anchor biosynthesis	1.85e-15	6	Allograft rejection	1.29e-14
8	Protein export	2.13e-15	7	Cell adhesion molecules (CAMs)	1.93e-14
9	Endocytosis	3.4e-15	8	Hypertrophic cardiomyopathy (HCM)	2.33e-14
10	Peroxisome	3.62e-13	9	Antigen processing and presentation	1.38e-12
11	Sphingolipid metabolism	6.61e-13	10	Type I diabetes mellitus	4.48e-12
12	Biosynthesis of unsaturated fatty acids	1.65e-12	11	Staphylococcus aureus infection	9.22e-12
13	Vibrio cholerae infection	5.83e-12	12	Intestinal immune network for IgA production	4.97e-10
16	Glycolysis / Gluconeogenesis	3.09e-10	13	Regulation of actin cytoskeleton	4.19e-09
17	Amino sugar and nucleotide sugar metabolism	1.32e-09	14	Focal adhesion	4.48e-09
18	Fatty acid elongation	1.44e-09	15	Arrhythmogenic right ventricular cardiomyopathy (ARVC)	4.94e-09
20	Pancreatic secretion	4.57e-09	16	Phagosome	5.2e-09
21	Thyroid hormone synthesis	2.27e-08	17	Inflammatory bowel disease (IBD)	1.04e-07
22	cGMP-PKG signaling pathway	4.7e-08	18	Leishmaniasis	1.13e-07
23	Fatty acid degradation	5.09e-08	19	Asthma	5.18e-07
24	Citrate cycle (TCA cycle)	1.35e-07	20	Tight junction	5.42e-07
25	SNARE interactions in vesicular transport	1.37e-07	21	ECM-receptor interaction	1.06e-06
28	Calcium signaling pathway	4.2e-07	24	Leukocyte transendothelial migration	1.45e-05
29	Alzheimer's disease	4.74e-07	25	Toxoplasmosis	0.000129
30	Glycerolipid metabolism	6.07e-07	26	Rheumatoid arthritis	0.000195
32	Mineral absorption	1.28e-06	27	Pathogenic Escherichia coli infection	0.000352
33	Pathogenic Escherichia coli infection	8.65e-06	28	Malaria	0.000446
34	Endocrine and other factor-regulated calcium reabsorption	1.14e-05	29	Hematopoietic cell lineage	0.000579
35	PPAR signaling pathway	1.17e-05	30	Proteoglycans in cancer	0.00115
36	Bile secretion	1.26e-05	33	Protein digestion and absorption	0.00742
37	Fat digestion and absorption	1.32e-05	34	Salmonella infection	0.00761
38	Pyruvate metabolism	4.42e-05	36	Vascular smooth muscle contraction	0.0218
39	Glycosaminoglycan degradation	4.81e-05	37	Bacterial invasion of epithelial cells	0.0223
40	Drug metabolism - cytochrome P450	6.07e-05	38	Influenza A	0.0257
41	Glycosphingolipid biosynthesis - ganglio series	6.88e-05	39	HTLV-I infection	0.0374
42	Vasopressin-regulated water reabsorption	0.000106	40	Tuberculosis	0.0397
43	Antigen processing and presentation	0.000124
44	Arrhythmogenic right ventricular cardiomyopathy (ARVC)	0.000143
45	Parkinson's disease	0.000256
46	Glyoxylate and dicarboxylate metabolism	0.000275
47	Starch and sucrose metabolism	0.000325
48	Gastric acid secretion	0.000559
49	Proximal tubule bicarbonate reclamation	0.000589
51	Leukocyte transendothelial migration	0.000962
52	Other glycan degradation	0.00106
53	Pentose and glucuronate interconversions	0.00113
54	Legionellosis	0.00114
56	ECM-receptor interaction	0.0013
57	Insulin secretion	0.00132
58	Protein digestion and absorption	0.00135
59	Sphingolipid signaling pathway	0.00154
60	Mucin type O-Glycan biosynthesis	0.00219
61	Estrogen signaling pathway	0.00248
62	Synaptic vesicle cycle	0.00309
65	Fatty acid biosynthesis	0.00352
67	Steroid hormone biosynthesis	0.00459
69	Gap junction	0.00539
70	Amyotrophic lateral sclerosis (ALS)	0.00638
71	Cardiac muscle contraction	0.00664
72	Valine, leucine and isoleucine degradation	0.00795
73	Salivary secretion	0.0102
74	Oxidative phosphorylation	0.0175
75	Renin secretion	0.0184
76	Ascorbate and aldarate metabolism	0.0199
77	Lysine degradation	0.0211
78	Pentose phosphate pathway	0.0232
79	Terpenoid backbone biosynthesis	0.0262
80	Amoebiasis	0.0365
81	Propanoate metabolism	0.0419
