# Supplementary material for: Spatio-temporal analysis of prostate tumors in situ suggests pre-existence of treatment-resistant clones
Source: Nat Commun. 2022 Sep 17;13:5475. doi: 10.1038/s41467-022-33069-3 (PMC9482614; doi:10.1038/s41467-022-33069-3)
Supplement: Supplementary file 6 — Source Data [file 41467_2022_33069_MOESM6_ESM.zip › source data (Marklund et al. 2022)/sourceDataFile_Fig5d_pathways.xls]

## Sheet: Sheet1
AR_genes_FC_0.4_adjP0.05_pat2_3			noAR_genes_FC_0.4_adjP0.05_pat2_3
1	Systemic lupus erythematosus	5.6184e-29	1	ECM-receptor interaction	2.2557e-75
2	Alcoholism	1.2859e-24	2	Protein digestion and absorption	3.2888e-69
3	Tight junction	6.7503e-22	3	Focal adhesion	1.5459e-29
4	Regulation of actin cytoskeleton	3.5596e-21	4	PI3K-Akt signaling pathway	2.6717e-25
5	Dilated cardiomyopathy (DCM)	4.2747e-21	5	Amoebiasis	1.0553e-23
6	Hypertrophic cardiomyopathy (HCM)	7.628e-21	6	Human papillomavirus infection	5.231e-20
7	Pathogenic Escherichia coli infection	7.4047e-17	7	Proteoglycans in cancer	4.8333e-18
8	Focal adhesion	1.4088e-16	8	AGE-RAGE signaling pathway in diabetic complications	8.4168e-18
9	Vascular smooth muscle contraction	1.5893e-15	9	Relaxin signaling pathway	1.1293e-13
10	Leukocyte transendothelial migration	3.3711e-11	10	Malaria	2.7312e-10
11	Oxytocin signaling pathway	8.8885e-11	11	Small cell lung cancer	2.7315e-09
12	Adrenergic signaling in cardiomyocytes	3.2956e-10	12	Pathways in cancer	3.6285e-05
13	Bacterial invasion of epithelial cells	2.3587e-09	13	TGF-beta signaling pathway	0.00046112
14	Viral carcinogenesis	3.9184e-09	14	MicroRNAs in cancer	0.0028954
15	Salmonella infection	4.8532e-09	15	Complement and coagulation cascades	0.0037387
16	Arrhythmogenic right ventricular cardiomyopathy (ARVC)	4.9857e-08	17	Bladder cancer	0.006477
18	Proteoglycans in cancer	7.3753e-07	19	Bacterial invasion of epithelial cells	0.015513
19	cGMP-PKG signaling pathway	1.1654e-06	20	Platelet activation	0.016913
20	Fc gamma R-mediated phagocytosis	2.0683e-06	21	Regulation of actin cytoskeleton	0.018643
21	Shigellosis	2.3246e-06	22	Dilated cardiomyopathy (DCM)	0.044828
22	Aldosterone synthesis and secretion	2.5315e-06
23	Cardiac muscle contraction	3.2738e-06
24	Calcium signaling pathway	4.4134e-06
25	Gap junction	7.2351e-06
26	Apelin signaling pathway	7.2695e-06
28	Adherens junction	9.5406e-06
29	Renin secretion	3.4353e-05
30	Platelet activation	4.2591e-05
31	Gastric acid secretion	5.445e-05
34	Inflammatory mediator regulation of TRP channels	0.0019545
35	Amoebiasis	0.0034783
36	Necroptosis	0.0038428
37	Circadian entrainment	0.0039293
38	GnRH signaling pathway	0.0067213
39	Insulin secretion	0.0069153
40	Rap1 signaling pathway	0.0075262
42	cAMP signaling pathway	0.018324
43	Glucagon signaling pathway	0.028494
45	MAPK signaling pathway	0.032495
47	Estrogen signaling pathway	0.03915
48	Axon guidance	0.044619
