# Supplementary material for: Spatio-temporal analysis of prostate tumors in situ suggests pre-existence of treatment-resistant clones
Source: Nat Commun. 2022 Sep 17;13:5475. doi: 10.1038/s41467-022-33069-3 (PMC9482614; doi:10.1038/s41467-022-33069-3)
Supplement: Supplementary file 6 — Source Data [file 41467_2022_33069_MOESM6_ESM.zip › source data (Marklund et al. 2022)/sourceDataFile_Fig4a_heatmap_P1.csv]

	p_val	avg_log2FC	pct.1	pct.2	p_val_adj	gene
HLA-A	1.81304965945677e-08	-0.716797634589937	0.726	0.902	0.000262511460192746	HLA-A
CD74	1.19778994802854e-07	-0.668771544782438	0.874	0.959	0.00173428006575052	CD74
HLA-B	1.70682364435718e-07	-0.677779891137166	0.947	0.967	0.00247130995466476	HLA-B
AB019441.29	5.10295652606468e-07	0.419850654656982	1	1	0.00738857075408905	AB019441.29
HLA-DRA	1.18435891869876e-06	-0.641315826472307	0.905	0.934	0.0171483327838394	HLA-DRA
HLA-DQB1	5.17300748486287e-06	-0.458546025126241	0.232	0.516	0.0748999753733295	HLA-DQB1
IFITM3	1.25139393050179e-05	-0.577096544160677	0.621	0.795	0.181189327197354	IFITM3
NDRG1	1.67106168408142e-05	0.379651533251779	1	0.992	0.241953021238148	NDRG1
ACSM3	1.77007696638218e-05	0.328938836729184	0.358	0.115	0.256289443962476	ACSM3
RP1-89D4.1	2.01281542762352e-05	0.494633118120766	0.589	0.336	0.291435545765609	RP1-89D4.1
JAG1	2.78724046655516e-05	-0.41245625459923	0.358	0.639	0.403564547152521	JAG1
RACK1	3.38453469737492e-05	0.263529794298062	1	1	0.490046778832915	RACK1
LGALS3BP	3.50153427090259e-05	-0.41959917251023	0.747	0.852	0.506987147083985	LGALS3BP
C1QB	4.22223622740984e-05	-0.421044006025303	0.4	0.639	0.611337583366671	C1QB
GAS5	4.63453792517441e-05	0.369870512459193	0.947	0.762	0.671034746186003	GAS5
HLA-E	6.0131837412093e-05	-0.435584876682929	0.632	0.828	0.870648873889695	HLA-E
HLA-DRB1	6.42794781692443e-05	-0.437911179322242	0.558	0.746	0.930702564412489	HLA-DRB1
COPB2	6.51118206169041e-05	0.369926868834945	0.526	0.27	0.942754050712155	COPB2
XBP1	7.48264633143042e-05	0.373318832470161	0.789	0.574	1	XBP1
SORD	9.40769085906563e-05	0.370729515188285	0.411	0.18	1	SORD
CAPG	0.000105706909846746	-0.332279512003639	0.126	0.352	1	CAPG
CST3	0.000133409563845121	-0.314524511855534	1	0.984	1	CST3
COL6A1	0.000148884062933432	-0.308969669075731	0.147	0.377	1	COL6A1
PABPC1	0.000158470438508655	0.282253888868879	1	0.975	1	PABPC1
TMSB4XP4	0.000161325223066664	-0.403490022274919	0.758	0.852	1	TMSB4XP4
NEAT1	0.000170056804612621	0.395752189078991	0.905	0.746	1	NEAT1
UQCRH	0.000181652210720498	0.373763020528671	0.768	0.566	1	UQCRH
DBI	0.0001856714947653	0.346160223525173	0.684	0.459	1	DBI
COL18A1	0.000189700065971582	-0.40294332500021	0.389	0.623	1	COL18A1
C1QA	0.000215709644941535	-0.365667248988929	0.4	0.607	1	C1QA
HLA-C	0.000253295250005008	-0.447819618533182	0.863	0.951	1	HLA-C
CKB	0.000280979110162861	-0.521934731397723	0.337	0.549	1	CKB
CXCL9	0.000285183853169976	-0.268024119076815	0.011	0.156	1	CXCL9
HLA-DPA1	0.000299432953805938	-0.417560500910427	0.411	0.623	1	HLA-DPA1
EEF1A1	0.000301946102707195	0.3291728695046	0.863	0.77	1	EEF1A1
LMF2	0.000338127073417666	-0.28345931856815	0.232	0.467	1	LMF2
CTD-2290C23.1	0.000358114321454111	0.347163447984158	0.905	0.803	1	CTD-2290C23.1
RAC3	0.000408473103849794	0.294155615431125	0.611	0.377	1	RAC3
PSAP	0.000436259826699658	-0.291194967347755	0.989	1	1	PSAP
AC004453.8	0.000457859433862752	0.314383267132047	0.989	0.951	1	AC004453.8
TPT1	0.000466718901330671	0.276653822455173	1	0.967	1	TPT1
NKX3-1	0.000492000278359329	0.329854833611314	0.947	0.885	1	NKX3-1
SERP1	0.000499723182110934	0.294112717019237	0.726	0.508	1	SERP1
HLA-J	0.000508079279070843	-0.355870644044759	0.189	0.393	1	HLA-J
PIGR	0.000545088038144454	-0.270473676973669	0.053	0.221	1	PIGR
RP1-102E24.1	0.000548845777045629	0.294210689586651	0.453	0.238	1	RP1-102E24.1
SRPRB	0.0006445244481689	0.351483031229689	0.453	0.254	1	SRPRB
AC000089.3	0.000702644212890318	0.318068645692966	0.547	0.336	1	AC000089.3
HSPD1	0.000709927456977547	0.352976531146592	0.632	0.434	1	HSPD1
ATXN10	0.000720267171099239	0.250698811481516	0.295	0.115	1	ATXN10
FKBP5	0.000745155612064082	0.300445875369964	0.674	0.467	1	FKBP5
SEC11C	0.000750730078181748	0.334650187658759	0.737	0.549	1	SEC11C
IL32	0.000762768213220385	-0.311756289830071	0.305	0.533	1	IL32
KIF1C	0.00079914608715494	-0.292252274130797	0.263	0.484	1	KIF1C
ARPC2	0.000847963612243236	-0.281961687569718	0.189	0.393	1	ARPC2
S100A11	0.000848784876427924	-0.292630246896633	0.863	0.934	1	S100A11
EIF4EBP1	0.000936965188016752	0.3432876692172	0.526	0.328	1	EIF4EBP1
EEF1B2P6	0.000987306796910794	0.293767533373402	0.832	0.607	1	EEF1B2P6
IFITM2	0.00117013901789976	-0.371637959903076	0.295	0.492	1	IFITM2
TLE2	0.00122438847117151	-0.263251368769895	0.147	0.336	1	TLE2
AC016712.2	0.00123589117327384	0.354309075308452	0.684	0.533	1	AC016712.2
LRRC75A	0.00132188467128906	0.345533764898502	0.621	0.459	1	LRRC75A
B2M	0.00135000117510035	-0.463246993335443	1	0.992	1	B2M
HPN	0.00136166783702078	0.276348219020271	0.779	0.607	1	HPN
SERPING1	0.00139372414554168	-0.318202948853768	0.558	0.754	1	SERPING1
TMSB10	0.00147710532279006	-0.277503808455379	1	1	1	TMSB10
EHD2	0.00155442546736701	-0.264515635888456	0.263	0.492	1	EHD2
GCN1	0.00162779762035272	0.28493287599864	0.453	0.262	1	GCN1
TMBIM6	0.00166034555891215	-0.259529607493507	0.305	0.533	1	TMBIM6
ZNF768	0.00167678779697418	0.310956503900256	0.368	0.189	1	ZNF768
RP4-765C7.2	0.00170374358681612	0.344762063868662	0.568	0.377	1	RP4-765C7.2
YWHAG	0.00198927345331738	0.278940115695762	0.495	0.311	1	YWHAG
C3	0.002009792907452	-0.549232767250866	0.442	0.615	1	C3
TOMM7	0.00221421351259261	0.277088792226771	0.916	0.795	1	TOMM7
PPP1CB	0.00225814219897356	0.268517711083279	0.842	0.738	1	PPP1CB
NACA2	0.002302109423222	0.275992831645425	0.579	0.377	1	NACA2
AC090602.2	0.00256650029739489	0.267772324840457	0.653	0.443	1	AC090602.2
ATP6AP1	0.00261851331770174	-0.250552982850409	0.653	0.779	1	ATP6AP1
CP	0.00265409819114674	-0.271386486267575	0.053	0.189	1	CP
AC018738.2	0.00265823583504599	0.304445783602224	0.884	0.893	1	AC018738.2
NOTCH3	0.00299841942994896	-0.265439801250275	0.421	0.623	1	NOTCH3
RP3-417G15.1	0.00302030148697409	0.35284441016652	0.558	0.393	1	RP3-417G15.1
STRAP	0.00305920100814967	0.251004111459565	0.4	0.221	1	STRAP
HSP90AA1	0.00312416626791566	0.259343702769877	0.663	0.467	1	HSP90AA1
LINC00668	0.00322980069992838	0.35418707665793	0.611	0.402	1	LINC00668
IRF1	0.00334352487222228	-0.43450055115959	0.221	0.393	1	IRF1
PHLDB1	0.00334361670659297	-0.304454187953238	0.326	0.492	1	PHLDB1
HSPB1	0.00352552574079826	-0.37930416770191	0.611	0.738	1	HSPB1
RP5-1174J21.1	0.00352829452830181	0.298760017324141	0.811	0.689	1	RP5-1174J21.1
KRT19	0.00387302339998443	-0.392478303184936	0.074	0.213	1	KRT19
UGDH	0.0039578523996525	0.262906569668641	0.642	0.459	1	UGDH
APP	0.00418622108974457	-0.264158210864553	0.411	0.566	1	APP
NACA	0.00421036428946442	0.296531317821881	0.832	0.828	1	NACA
S100A6	0.0042283682865862	-0.341877807773505	0.779	0.861	1	S100A6
KIFC2	0.00428534764463753	-0.291194967347755	0.242	0.41	1	KIFC2
AC009413.2	0.00497384275928451	0.288530885007255	0.579	0.41	1	AC009413.2
SC22CB-1E7.1	0.00512944957763707	0.280913424528523	0.674	0.508	1	SC22CB-1E7.1
AP000936.1	0.00571772270540373	0.282312676857828	0.832	0.738	1	AP000936.1
TYMP	0.0058772045745239	-0.266516037809614	0.316	0.475	1	TYMP
TMSB4X	0.00629993246749857	-0.28788128219094	0.916	0.951	1	TMSB4X
RANBP2	0.00633635576896212	0.287352693809973	0.463	0.311	1	RANBP2
GRN	0.00699225576433576	-0.276548191383353	0.579	0.672	1	GRN
COX7C	0.00701535677300039	0.267772324840457	0.8	0.713	1	COX7C
PSMB9	0.00795350107666468	-0.260606647514331	0.189	0.352	1	PSMB9
NCL	0.00899435651277775	0.290492401340541	0.684	0.549	1	NCL
ABCC4	0.00901945168503585	0.258520011602261	0.684	0.508	1	ABCC4
RP4-706A16.3	0.00904145054860287	0.277465721044301	0.768	0.689	1	RP4-706A16.3
SLC35B2	0.00998441643244164	0.273418887981599	0.505	0.369	1	SLC35B2
MAN1B1	0.0108690040395211	-0.256261177238368	0.379	0.525	1	MAN1B1
DUS1L	0.0115113396233116	0.256962777775346	0.779	0.721	1	DUS1L
COLCA1	0.0117797922099513	0.264666413972635	0.379	0.23	1	COLCA1
TIMP1	0.0164931195347872	-0.297661903870325	0.842	0.967	1	TIMP1
FSTL1	0.0188050570090124	-0.271747205119532	0.305	0.443	1	FSTL1
IGFBP2	0.0211157764857024	-0.298081352932995	0.537	0.623	1	IGFBP2
FOS	0.021909339677978	0.41053961553925	0.495	0.369	1	FOS
CTD-2270N23.1	0.0231247107486518	0.254492384639962	0.653	0.59	1	CTD-2270N23.1
SNHG19	0.0236508650867065	0.299913711940512	0.8	0.664	1	SNHG19
FOLH1	0.0244940092927765	-0.381050117827617	0.179	0.295	1	FOLH1
FLNB	0.0252340513269721	-0.276548191383353	0.537	0.615	1	FLNB
SOD2	0.0269164959093533	-0.311953527514552	0.358	0.484	1	SOD2
LMNA	0.0273333016775461	-0.259270199951518	0.516	0.607	1	LMNA
APOE	0.0284114673869953	-0.3801999734065	0.568	0.721	1	APOE
LTBP4	0.031454403348236	-0.319127980122192	0.621	0.705	1	LTBP4
MYL6	0.0317402951202631	-0.27620350256535	0.874	0.926	1	MYL6
SPON2	0.0331897156657602	-0.257483929756432	0.484	0.639	1	SPON2
VWF	0.0357919360895761	-0.333958389261591	0.305	0.434	1	VWF
CXCL14	0.0358626080665468	0.354060463375925	0.526	0.385	1	CXCL14
CXCL10	0.0379022395317112	-0.350397221270618	0.063	0.148	1	CXCL10
LAMP5	0.0424473548980485	0.272072462274082	0.189	0.098	1	LAMP5
SORD2P	0.0449153686124897	0.30225399926123	0.632	0.59	1	SORD2P
CALD1	0.0645641782551445	-0.251693002697078	0.316	0.434	1	CALD1
IGLC7	0.0710485888282901	0.553526807174334	0.326	0.475	1	IGLC7
IGLC3	0.078890477851626	-0.353419414700925	0.926	0.951	1	IGLC3
PTGDS	0.199752358940839	-0.255068463972902	0.663	0.754	1	PTGDS
SLPI	0.229561617734887	0.405735965016199	0.232	0.328	1	SLPI
S100A9	0.478409074995703	-0.329790212660333	0.168	0.197	1	S100A9
ACTG2	0.997332311801948	-0.276156314417508	0.821	0.73	1	ACTG2
