# Supplementary material for: Spatio-temporal analysis of prostate tumors in situ suggests pre-existence of treatment-resistant clones
Source: Nat Commun. 2022 Sep 17;13:5475. doi: 10.1038/s41467-022-33069-3 (PMC9482614; doi:10.1038/s41467-022-33069-3)
Supplement: Supplementary file 6 — Source Data [file 41467_2022_33069_MOESM6_ESM.zip › source data (Marklund et al. 2022)/sourceDataFile_SFig7a-c_Epithelial_bulk_pre_vs_post_DEGs.xlsx]

## Sheet: Patient1
	fc	ttest_p.value	ttest_p.adjust.FDR
A2M	0.592949	5.81239e-06	0.000169034
A2M-AS1	0.685823	0.000520815	0.00659699
ABCA2	1.22453	0.000154119	0.00257366
ABCA3	1.15978	2.97115e-05	0.000677423
ABCC11	1.0894	0.000232968	0.00356328
ABCC4	1.8493	8.2028e-38	3.5067e-34
ABHD11	1.20023	2.34365e-05	0.000560742
ABHD12	1.32926	8.95474e-07	3.62858e-05
ABHD2	1.32907	6.99711e-11	1.08773e-08
AC005480.1	1.15374	0.000355556	0.00491911
AC007969.5	1.30493	0.000165387	0.00271413
AC018738.2	1.29367	9.84881e-05	0.00179165
AC107081.5	1.18638	1.89423e-06	6.77642e-05
ACACA	1.22479	4.19811e-10	4.43134e-08
ACLY	1.29097	2.49458e-10	2.84382e-08
ACSL1	1.17184	8.70296e-05	0.00161061
ACSL3	1.25639	8.26502e-07	3.38115e-05
ACSM1	1.29017	3.55806e-08	2.22054e-06
ACSM3	1.12836	2.15215e-08	1.44889e-06
ADAM9	1.37539	6.57465e-10	6.77268e-08
ADIRF	0.610687	0.000550008	0.0068751
ADRM1	1.18315	1.44329e-05	0.000367266
AEBP1	0.668893	0.000829205	0.00963275
AGPAT3	1.1202	0.000641822	0.00780594
AGR2	1.75205	3.04642e-10	3.38272e-08
AGR3	1.10622	5.33775e-05	0.00109181
AGTRAP	1.22572	6.99545e-06	0.00019805
ALDH1A1	0.713576	5.96009e-06	0.000172158
ALDH1A3	1.21024	1.41238e-05	0.000361553
ALG3	1.13412	4.17682e-05	0.000897281
AMD1	1.42098	1.91405e-10	2.39777e-08
ANAPC11	1.30367	9.57283e-07	3.78924e-05
ANK3	1.08971	4.15252e-06	0.000127712
ANKIB1	1.06197	0.000317157	0.00451037
ANO7	1.36399	1.63308e-07	8.21344e-06
AP1M2	1.23223	7.17322e-07	3.00642e-05
AP2A2	1.17223	0.000363547	0.00498929
AP3D1	1.16666	6.18032e-05	0.00123813
APEH	1.23801	7.80699e-06	0.00021672
APEX1	1.18092	4.35562e-05	0.000921796
ARCN1	1.13516	0.000221329	0.00342819
ARFIP2	1.26311	5.706e-07	2.43932e-05
ARHGAP6	1.27073	6.46318e-14	1.72688e-11
ARHGDIA	1.19476	0.000859471	0.00986373
ARMC10	1.12473	6.98185e-05	0.00137863
ARPC5L	1.16263	3.93307e-05	0.000849185
ARRDC1	1.45308	1.19397e-09	1.15202e-07
ARSD	1.12883	0.00054788	0.00685853
ASTN2	1.0696	0.000322185	0.00455319
ATG101	1.11581	0.000540791	0.00679966
ATG4D	1.09965	0.000264792	0.00391691
ATG5	1.06276	0.000828658	0.00963275
ATP1A1	1.30485	3.44678e-05	0.000759536
ATP2C1	1.20539	1.01005e-05	0.000271569
ATP5J2	1.4001	1.42917e-07	7.23042e-06
ATP6V0E2	1.26431	8.62835e-08	4.63577e-06
ATP6V1F	1.16582	0.000835771	0.0096745
ATP6V1G1	1.35809	4.65241e-09	3.78839e-07
ATPIF1	1.28202	1.60682e-06	5.82133e-05
AZGP1	1.65607	3.92488e-10	4.24781e-08
B3GAT1	1.19152	1.31242e-05	0.000340037
B4GALNT4	1.12495	0.000227343	0.00350864
B4GALT1	1.12725	4.85047e-06	0.000145005
BAIAP2	1.19464	0.000140592	0.00238504
BAIAP3	1.15062	0.000248602	0.00373559
BCAM	1.3223	1.80988e-06	6.50189e-05
BCAT2	1.18532	0.000211522	0.00328224
BIK	1.34414	1.93505e-10	2.39777e-08
BLOC1S6	1.09438	8.11026e-05	0.00154438
BNIP3	1.08617	0.000129655	0.00225232
BOLA2B	1.27227	2.21129e-06	7.65448e-05
BOLA3	1.06319	0.000191703	0.00303769
BTBD2	1.16084	0.000393098	0.00528592
BTBD6	1.15623	0.000188251	0.00300524
BUD31	1.21587	0.00023766	0.00361126
C19orf48	1.50869	4.41324e-15	1.39753e-12
C19orf81	1.08279	0.000712557	0.00847339
C1orf116	1.24176	2.98158e-06	9.72998e-05
C1orf21	1.20227	3.24003e-06	0.000104537
C1R	0.664948	0.000324646	0.00457285
C20orf24	1.06731	0.000833111	0.00966499
C2orf68	1.06749	0.00068651	0.0082439
C3	0.484066	0.000339144	0.00474579
C4orf48	1.09227	0.000757945	0.00892622
C9orf152	1.12198	7.77646e-07	3.21201e-05
C9orf69	1.29702	1.1406e-10	1.62536e-08
CAD	1.12131	0.000760778	0.00894725
CAMKK2	1.14875	2.75171e-06	9.11904e-05
CAMSAP3	1.23829	2.24361e-09	2.01925e-07
CANT1	1.44856	1.1089e-08	8.46528e-07
CBS	1.12872	2.38633e-06	8.06447e-05
CBSL	1.12858	0.00020542	0.00321675
CBX3	1.31678	2.71515e-07	1.2897e-05
CCDC85C	1.15614	2.51483e-08	1.6668e-06
CCL3	1.10174	8.23832e-05	0.00155836
CCNG1	1.09753	0.000476736	0.00613869
CCNH	1.07341	0.00013119	0.00226144
CCT2	1.12469	0.000572818	0.00712896
CCT3	1.2405	0.000157629	0.00260806
CCT4	1.25815	1.19918e-09	1.15202e-07
CCT5	1.24909	1.96432e-07	9.79407e-06
CD24	1.27762	4.02986e-08	2.44364e-06
CD9	1.24793	5.11698e-05	0.0010619
CDK16	1.13905	0.000162982	0.00268497
CDK19	1.18448	0.000436583	0.00575159
CDK5	1.11285	0.000124791	0.00219993
CDS1	1.0651	0.000245752	0.00371675
CEBPB	1.14476	5.41551e-05	0.00110507
CERS4	1.37198	3.48357e-08	2.19004e-06
CES1P1	0.712666	0.000557346	0.00694651
CFD	0.476724	2.31527e-06	7.88667e-05
CHPF2	1.31787	2.65369e-07	1.26754e-05
CIRBP	0.601893	1.0625e-06	4.09205e-05
CLDN3	2.7307	1.54303e-22	1.77486e-19
CLDN4	1.42932	3.28511e-09	2.86609e-07
CLIC1	1.22824	0.000207643	0.00323347
CLPTM1L	1.16146	0.000230798	0.00353642
COA4	1.13524	0.000132982	0.00227399
COL18A1	0.686715	0.000319078	0.00452425
COPZ1	1.28481	1.30241e-06	4.88404e-05
COQ6	1.12403	1.17759e-05	0.000310752
CORO1B	1.3695	7.19098e-08	3.94121e-06
CORO2A	1.10735	8.47e-05	0.00158465
CPSF6	1.12393	3.42793e-06	0.000108955
CRAMP1	1.09608	0.000299747	0.00430729
CREB3L1	1.3139	9.45669e-05	0.00172766
CREB3L4	1.36705	5.98643e-11	9.79934e-09
CRELD1	1.10097	7.23089e-05	0.00140829
CRISP3	3.00768	1.19722e-33	3.41208e-30
CSRP1	0.589771	7.9461e-05	0.00151989
CST2	1.11506	0.000360134	0.00495039
CTB-47B8.1	1.19362	0.000365201	0.00500396
CTB-79E8.3	1.07906	0.00072937	0.00863727
CTBP2	1.25844	3.92881e-07	1.74955e-05
CTC-428G20.1	1.2419	2.7487e-06	9.11904e-05
CTD-2256P15.4	1.1297	0.000474871	0.0061239
CTD-3035D6.1	1.16515	0.000387505	0.00524236
CTGF	1.50127	5.73322e-09	4.58122e-07
CTPS2	1.07361	0.000520719	0.00659699
CTTN	1.26498	2.71506e-05	0.000632528
CYB561	1.15196	0.000869378	0.0099508
CYBA	0.615113	8.66688e-06	0.000236747
CYBRD1	0.694393	0.000599344	0.00738384
CYR61	1.30523	1.26667e-09	1.20333e-07
DAP	1.38288	2.05684e-09	1.89096e-07
DBI	1.38919	4.60549e-08	2.77302e-06
DCXR	1.4242	7.12413e-08	3.92976e-06
DDT	1.3742	2.34985e-08	1.56963e-06
DECR2	1.17408	2.12542e-10	2.53169e-08
DEGS1	1.30216	1.01245e-06	3.93475e-05
DES	0.531174	9.87354e-05	0.00179233
DGKD	1.11256	4.99712e-05	0.00103955
DHCR24	2.1783	6.54251e-21	5.08532e-18
DHRSX	1.08444	2.47365e-05	0.000585864
DHX38	0.786771	0.000797809	0.00930596
DNAH8	1.15016	0.00038633	0.00524236
DNAJA1	1.16485	0.000340129	0.0047518
DNAJC10	1.17223	0.000393199	0.00528592
DPY30	1.09201	9.32704e-05	0.00171129
DSC2	1.07326	8.37221e-05	0.00157831
DSG2	1.12484	7.49801e-05	0.00144713
DTYMK	1.1261	0.000383855	0.00522606
DUS1L	1.29668	1.61881e-05	0.000402349
DUSP1	1.38919	5.9398e-09	4.70234e-07
DYNLT1	1.1886	4.04717e-05	0.00087162
EBPL	1.10014	0.000132532	0.00227129
ECE1	1.17555	0.000127537	0.00223452
ECE2	1.08912	0.000309712	0.00442815
EDRF1	1.08374	0.000468675	0.0060992
EGR1	1.42541	2.08803e-12	4.35431e-10
EIF1AX	1.0967	0.000152066	0.00254436
EIF2AK1	1.23457	1.10484e-05	0.000295201
EIF2B5	1.17138	0.000208001	0.00323347
EIF3B	1.23462	0.000253779	0.00378676
EIF4EBP1	1.21515	1.35092e-05	0.000346857
EIF4G1	1.36497	1.48644e-05	0.000373795
ELMO3	1.10134	4.26393e-05	0.000910776
ELOVL5	1.19843	1.40803e-06	5.1668e-05
EME1	1.06248	0.000255985	0.00381301
EMILIN1	0.631204	1.53038e-06	5.56799e-05
ENTPD2	1.15439	6.49637e-06	0.00018535
EPCAM	1.16852	0.000486546	0.00623683
EPN1	1.19458	8.17683e-05	0.00155015
EPN3	1.17697	5.55664e-13	1.21819e-10
EPS8L2	1.17599	0.000624672	0.00761904
ERBB3	1.22272	7.04262e-05	0.00138743
ERG	1.20156	1.34624e-05	0.000346697
ERGIC1	1.42583	3.84673e-08	2.34925e-06
ERI2	1.12551	3.63906e-05	0.000793723
ERRFI1	1.19635	5.57887e-07	2.40906e-05
ESRP1	1.23982	4.00758e-15	1.31788e-12
EZR	1.33701	2.01316e-06	7.0543e-05
FAAH	1.17503	0.000158009	0.00260806
FAM120AOS	1.12375	0.00037274	0.00508282
FAM129B	1.21644	8.88794e-06	0.000241244
FAM136A	1.15238	0.000836193	0.0096745
FAM174B	1.2693	1.02853e-06	3.97914e-05
FAM177A1	1.11885	8.16402e-07	3.35588e-05
FAM83H	1.33755	3.30958e-08	2.09607e-06
FASN	3.77002	1.97223e-24	3.37251e-21
FBLN1	0.486427	1.76097e-08	1.22409e-06
FBXO11	1.07438	0.000776909	0.00908697
FBXO25	1.10142	0.000594895	0.00735763
FDPS	1.17637	0.000755201	0.00890616
FIBP	1.12428	0.000237794	0.00361126
FKBP15	1.06946	0.00070902	0.00845484
FKBP5	1.20407	8.60691e-05	0.00159976
FLNA	0.465993	2.03352e-08	1.39093e-06
FLNC	0.702574	0.000141079	0.00238857
FMC1	1.14435	5.16414e-05	0.00106651
FOS	1.75162	1.72996e-12	3.69779e-10
FOSB	1.58555	1.79609e-11	3.26736e-09
FOXA1	1.29591	3.89761e-11	6.94261e-09
FOXK2	1.12412	0.000655963	0.00794403
FUBP3	1.09477	0.000320294	0.00453396
FXYD3	1.30303	4.24157e-06	0.000129984
G3BP2	1.21659	1.98513e-06	7.0136e-05
GABRB3	1.06951	7.16675e-05	0.00140185
GADD45G	1.21248	1.9726e-05	0.000479139
GALNT7	1.1974	3.46758e-06	0.000109807
GAPDHP65	1.106	2.92321e-05	0.000669943
GCNT1	1.07534	0.000428491	0.0056712
GDE1	1.23814	7.97856e-11	1.19678e-08
GDF15	1.27624	0.00012987	0.00225232
GEMIN4	1.09008	0.000119975	0.00212378
GGT1	1.17699	1.77439e-05	0.000435949
GGT2	1.12923	1.98172e-07	9.79407e-06
GGTLC2	1.20285	2.2375e-06	7.71396e-05
GJA1	0.6629	0.000148242	0.00249011
GLB1L2	1.224	4.35426e-06	0.000132017
GLMP	1.15385	0.000726079	0.00861023
GLO1	1.86525	1.87778e-16	7.64526e-14
GNAI2	0.673939	0.000183371	0.00295259
GNB1	1.13697	0.000852732	0.00981273
GNB2	1.58312	1.72539e-08	1.20919e-06
GNPNAT1	1.10844	4.93595e-08	2.87091e-06
GOLGA2P7	1.30608	1.09068e-09	1.07188e-07
GOLM1	1.28497	3.76464e-06	0.000118774
GORASP1	1.13259	5.7948e-07	2.45275e-05
GOT1	1.06846	0.000464893	0.0060592
GPR107	1.12539	0.000188398	0.00300524
GPR160	1.16275	3.92055e-07	1.74955e-05
GPT2	1.24662	5.19891e-06	0.000154343
GPX1P1	1.10727	2.74897e-06	9.11904e-05
GRINA	1.39888	1.39277e-06	5.13284e-05
GRSF1	1.11775	0.000584124	0.00724857
GSE1	1.07689	0.000315953	0.00450985
GSK3B	1.26677	0.000471872	0.00610364
GSPT1	1.19528	2.86661e-06	9.42672e-05
GSTM1	0.803827	0.000542295	0.00680855
GSTM2	0.747357	5.78638e-05	0.00116683
GSTP1	0.507908	2.82266e-07	1.30453e-05
GTF2IP4	1.17154	0.000748415	0.00885055
GTF3C1	1.30519	4.86306e-07	2.11062e-05
GTF3C6	1.32535	2.01871e-13	4.66485e-11
H1F0	1.2402	0.000412438	0.00550132
H2AFJ	1.29834	0.000130536	0.00225541
H2AFZ	1.21115	7.31599e-06	0.000205762
HACD2	1.09015	0.00026789	0.00394908
HAGHL	1.24997	1.06156e-08	8.1769e-07
HDAC2	1.11086	7.75625e-05	0.0014869
HEBP1	1.07471	0.000545365	0.00683706
HEBP2	1.3981	8.64623e-10	8.69709e-08
HERC3	1.11246	0.000345983	0.00481785
HERPUD2	1.06672	0.000518785	0.00659081
HES4	1.39019	9.79294e-07	3.85851e-05
HID1	1.24664	8.19113e-06	0.000225917
HINT1	1.25631	5.75555e-05	0.00116611
HIPK2	1.1923	3.98462e-06	0.000123885
HIST1H1C	1.1386	1.33939e-06	4.97903e-05
HIST2H2AA3	1.23967	1.50867e-05	0.000377168
HIST2H2AA4	1.41346	1.43337e-08	1.04746e-06
HIST3H2A	1.08207	1.04125e-05	0.000279081
HK1	1.13981	8.50178e-05	0.00158712
HLA-B	0.642851	0.000145343	0.00244707
HLA-DMB	1.3062	4.97557e-05	0.00103759
HLA-E	0.635546	0.000138279	0.00235515
HMG20B	1.29945	1.28577e-06	4.84287e-05
HN1	1.126	1.71735e-06	6.19549e-05
HN1L	1.34703	2.41894e-07	1.17511e-05
HNRNPA2B1	1.32093	9.52036e-06	0.000256779
HNRNPAB	1.23447	3.5946e-05	0.000786031
HOMER2	1.25992	1.6775e-08	1.19522e-06
HOXB13	1.41617	1.71377e-08	1.20919e-06
HPN	1.58415	4.04048e-13	9.09107e-11
HSD17B4	1.14682	8.52081e-05	0.00158721
HSP90AA1	1.20008	0.000358503	0.00494058
HSP90B1	1.20712	0.000527745	0.00665715
HSPA1B	1.13865	0.0001579	0.00260806
HSPA5	1.28693	3.91064e-05	0.00084863
HSPA8	1.6025	3.68568e-10	4.04007e-08
HSPB1	0.595616	0.000753964	0.00890385
HSPD1	1.23474	1.68556e-05	0.000416519
HSPE1	1.43663	1.07399e-09	1.06775e-07
HSPE1P4	1.08949	3.08111e-06	9.97861e-05
IDH1	1.33467	1.3818e-13	3.37555e-11
IFITM3	0.557797	4.26342e-06	0.000130187
IFRD2	1.1932	0.00022577	0.00349066
IGFBP4	0.590702	4.64012e-05	0.000974767
IGHA1	0.202652	2.28616e-14	6.51555e-12
IGHA2	0.23322	3.38448e-12	6.72961e-10
IGHG1	0.311583	1.75342e-05	0.000432039
IGHG2	0.317971	6.53005e-06	0.000185488
IGHG3	0.190627	4.12722e-07	1.82838e-05
IGHG4	0.2624	0.00016595	0.0027162
IGHM	0.504	4.27159e-05	0.000910776
IGKC	0.364061	1.40134e-07	7.13184e-06
IGLC2	0.218891	1.37122e-10	1.86094e-08
IGLC3	0.209273	1.32442e-13	3.33052e-11
IMMT	1.08611	1.9553e-05	0.000477653
IMPA2	1.12942	9.04463e-05	0.00166663
IMPDH1	1.19796	5.77733e-05	0.00116683
IMPDH2	1.45302	1.49847e-09	1.40791e-07
INTS5	1.10585	0.000386778	0.00524236
IQGAP2	1.10482	0.000260852	0.00387876
IRF7	1.15551	1.47872e-05	0.000373795
IRX4	1.13459	2.18984e-06	7.64209e-05
ITPKB	1.12853	6.36696e-05	0.00126894
ITPR3	1.16104	8.85225e-05	0.0016347
JAK3	0.674491	0.000666803	0.00806389
JCHAIN	0.31555	4.26659e-09	3.54168e-07
JTB	1.19045	0.000371679	0.00507644
JUNB	1.30785	0.000521869	0.00660056
JUP	1.24987	0.000206939	0.0032287
KB-1208A12.3	1.19053	0.000869386	0.0099508
KCNN2	1.09804	5.80075e-06	0.000169034
KDELR2	1.24501	0.000184068	0.00295823
KDM4B	1.32957	2.09209e-10	2.53169e-08
KIAA0196	1.09717	2.01989e-05	0.000487856
KIF22	1.31864	1.17172e-06	4.47241e-05
KIFC2	1.15738	0.000289468	0.00420195
KLK2	3.41898	1.39631e-19	9.18341e-17
KLK3	4.49436	7.8258e-26	1.67277e-22
KLK4	3.69485	8.79839e-44	7.52262e-40
KRT18	1.69392	6.07444e-11	9.79934e-09
KRT18P10	1.15477	0.000157463	0.00260806
KRT18P13	1.26223	5.68941e-07	2.43932e-05
KRT18P55	1.09004	0.000765097	0.00898569
KRT19	0.413205	2.84493e-05	0.000655638
KRT8	1.40998	2.21618e-07	1.08899e-05
KTN1	0.737736	0.000168654	0.00274665
LAD1	1.1277	7.72167e-06	0.00021505
LAMP5	1.11579	0.000273094	0.00401195
LAMTOR1	1.23377	3.85172e-05	0.00083797
LARGE2	1.22094	8.64975e-06	0.000236747
LBH	1.26659	2.79064e-05	0.000644863
LDHA	1.37233	1.25203e-08	9.22833e-07
LDLR	1.19034	1.76523e-11	3.26736e-09
LDLRAD4	1.25923	8.24323e-06	0.000226623
LETM1	1.25085	5.70941e-11	9.7631e-09
LFNG	1.26414	6.18339e-05	0.00123813
LINC00667	1.1008	0.000304103	0.00436255
LINC00668	1.67741	2.92678e-22	2.78044e-19
LLGL2	1.14665	0.000251154	0.00376071
LPAR2	1.05973	0.000398681	0.00535122
LRIG1	1.13395	0.00035062	0.00485867
LRRC26	1.5697	3.93045e-09	3.29465e-07
LRRC41	1.1497	0.000775023	0.00907733
LRRC59	1.14721	0.00071078	0.00846402
LSM3	1.12195	2.32728e-06	7.89614e-05
LSM4	1.21073	0.000166149	0.0027162
LSM5	1.14882	0.000331161	0.00465695
LSM7	1.21179	8.00006e-05	0.0015268
LSR	1.16365	3.95662e-06	0.000123464
LYPLA1	1.18578	3.16289e-05	0.000713529
MAEA	1.1115	0.000527901	0.00665715
MAGED1	1.1884	0.000106099	0.00190177
MALT1	1.10786	0.000148686	0.00249268
MAMDC4	1.11282	0.000435186	0.00574203
MARC1	1.13389	3.29367e-06	0.000105471
MARCKSL1	1.2939	9.85834e-08	5.17109e-06
MAZ	1.27069	9.1772e-05	0.00168742
MBOAT2	1.36511	1.78562e-20	1.27226e-17
MCAT	1.1094	0.000578871	0.00719381
MCCC2	1.37871	7.38651e-10	7.51841e-08
MCF2L	1.17845	3.26237e-06	0.000104862
MCMDC2	1.08852	1.42007e-05	0.000362437
MCRIP2	1.39293	2.43815e-09	2.14909e-07
MDH2	1.35705	7.69955e-08	4.19307e-06
METTL12	1.19868	2.93051e-05	0.000669943
METTL9	1.18829	9.93288e-07	3.87941e-05
MFAP4	0.476792	1.13796e-08	8.53468e-07
MIF	1.1053	0.000453088	0.00593494
MIR205HG	0.711784	0.00069677	0.00834368
MIR4458HG	1.16368	1.21708e-06	4.62489e-05
MLF2	1.20696	0.000200854	0.00316845
MLPH	1.25887	9.29622e-07	3.7145e-05
MMEL1	1.11394	1.33945e-05	0.00034599
MMP15	1.07854	0.000445783	0.00585475
MON1B	1.08887	0.00038727	0.00524236
MPC2	1.20998	4.07528e-11	7.11095e-09
MPST	1.1729	4.63977e-05	0.000974767
MYBPC1	1.25543	3.14585e-16	1.16944e-13
MYC	1.35681	2.53047e-16	9.83431e-14
MYDGF	1.31433	8.94341e-06	0.000241982
MYH11	0.342546	6.19165e-11	9.80344e-09
MYL12B	1.31122	2.30925e-06	7.88667e-05
MYL9	0.392501	4.86778e-08	2.85065e-06
MYO5C	1.1087	3.30411e-05	0.000731868
MYO6	1.35792	8.83141e-11	1.30187e-08
NAA60	1.28058	1.26918e-06	4.80156e-05
NAMPT	1.11488	2.80742e-07	1.30453e-05
NBL1	0.595635	8.45117e-05	0.00158459
NCAPD3	1.20007	2.37825e-09	2.11813e-07
NCL	1.34143	6.36887e-08	3.60621e-06
NDRG1	2.23606	5.16179e-14	1.42365e-11
NDUFA4	1.33813	2.7572e-07	1.30004e-05
NDUFAB1	1.14636	0.000596356	0.00735763
NDUFB1	1.1473	0.0006085	0.00744302
NDUFB10	1.1887	0.000605443	0.00743756
NDUFB6	1.10744	0.000186916	0.00299275
NDUFS6	1.22203	0.000407271	0.0054494
NECTIN2	1.26178	1.9689e-05	0.000479139
NEK6	1.15515	1.24072e-08	9.2245e-07
NKAIN1	1.09395	3.00331e-05	0.000682933
NKX3-1	2.37338	1.66069e-22	1.77486e-19
NME3	1.22397	0.000253337	0.00378676
NME4	1.45042	2.77207e-07	1.30004e-05
NMRAL1	1.16817	0.000674857	0.00814208
NMRK1	1.0863	0.000203279	0.00319492
NOL11	1.09652	2.88869e-06	9.46295e-05
NOP2	1.09074	0.000844391	0.00974298
NPC1	1.08098	0.000176	0.00285
NPDC1	1.56672	2.60621e-08	1.71408e-06
NR2F6	1.30519	1.92065e-06	6.84232e-05
NR4A1	1.49007	1.48107e-08	1.06413e-06
NSF	1.08263	0.000856301	0.00984056
NSUN2	1.1122	0.000317572	0.00451037
NSUN5	1.14183	0.000518353	0.00659081
NSUN5P1	1.25059	4.02587e-06	0.000124715
NT5C2	1.08407	0.000844297	0.00974298
NUDT16L1	1.18041	0.000292582	0.00423278
ODC1	1.81656	2.54602e-10	2.86427e-08
ODF2	1.12507	0.000164879	0.00271099
OFD1	1.05766	0.000679583	0.0081722
OR51E1	1.25293	1.25776e-10	1.7345e-08
P4HB	1.39653	7.26377e-06	0.000204968
PABPC1	1.53781	4.76095e-08	2.80732e-06
PAICS	1.09288	0.000717812	0.00852402
PAIP2	1.12185	0.000333701	0.00467894
PAK4	1.15132	0.000292169	0.00423278
PARK7	1.16122	0.000847346	0.00976389
PART1	1.15389	4.29491e-05	0.000912942
PCA3	1.71746	1.07444e-21	9.18646e-19
PCAT14	1.37033	1.13318e-08	8.53468e-07
PCMT1	1.10398	8.51138e-07	3.46535e-05
PCNA	1.16954	2.57143e-05	0.000604003
PCOLCE	0.674412	0.000275623	0.00404216
PDE9A	1.46525	3.99724e-18	2.27842e-15
PDIA4	1.29383	1.79807e-05	0.000440502
PDIA6	1.17012	0.000679299	0.0081722
PDLIM5	1.26283	2.75041e-08	1.77749e-06
PDSS2	1.07261	0.000481409	0.00618025
PEX2	1.07636	0.00028444	0.00415011
PGM1	1.07775	0.000145393	0.00244707
PGM3	1.12419	4.65575e-05	0.000975654
PGM5	0.610974	0.000107731	0.00192699
PHF8	1.09422	0.000229022	0.00351713
PHPT1	1.25999	5.44644e-05	0.00110874
PIGS	1.05916	0.000701196	0.00838493
PKN1	1.25751	3.5049e-05	0.000770357
PLA1A	1.0903	1.2049e-05	0.000315044
PLA2G12A	1.10438	0.000167421	0.00273177
PLOD3	1.1379	0.000391072	0.00528225
PLPP1	1.4323	2.13195e-10	2.53169e-08
PLPP5	1.28851	8.07871e-09	6.33697e-07
PLPPR2	1.25183	8.77708e-06	0.000238994
PM20D2	1.11232	0.000469588	0.00610179
PMEPA1	1.72157	1.47472e-10	1.93983e-08
PMS2CL	1.08535	0.000169813	0.00275504
PODXL2	1.26535	7.52242e-07	3.12326e-05
POLB	1.13559	0.000770036	0.00903129
POLG	1.0795	0.000515295	0.00656598
POLR3E	1.15316	2.76338e-06	9.12234e-05
POMGNT1	1.14141	0.000139537	0.00237186
POP7	1.13882	2.60098e-05	0.000608859
PPFIA3	1.13826	4.30436e-06	0.000130969
PPIA	1.2914	5.43274e-06	0.000160172
PPIAP16	1.10603	7.52505e-07	3.12326e-05
PPIF	1.09917	0.0005308	0.00668386
PPM1G	1.13718	2.35602e-05	0.000561114
PPP1R14B	1.25841	9.44929e-07	3.75774e-05
PPP1R15A	1.12522	4.07785e-06	0.000125869
PPP1R26	1.13895	8.67437e-05	0.0016088
PPP2R2D	1.22079	4.30311e-05	0.000912942
PPP3CA	1.26972	4.15897e-10	4.43134e-08
PRAC1	1.57731	7.73125e-11	1.1804e-08
PRDX3	1.18845	5.84165e-05	0.0011752
PRELID1	1.1685	0.000695188	0.00833641
PRKACB	1.0976	0.000281896	0.00412002
PRKDC	1.17712	0.000203755	0.00319653
PRNP	0.735244	0.00028905	0.00420195
PRRX1	0.781542	0.000628492	0.00765471
PRSS8	1.42903	3.91649e-06	0.000122659
PSMA3	1.11056	5.57362e-05	0.00113194
PSMB5	1.16871	0.000191854	0.00303769
PSMD8	1.21169	0.000264364	0.00391691
PTGDS	0.265428	2.78026e-24	3.96187e-21
PTOV1	1.25252	0.000145065	0.00244707
PTP4A1	1.06677	0.000103608	0.00186888
PTP4A3	1.31007	1.63371e-05	0.000404876
PTPN18	1.17959	0.000228377	0.00351713
PTPRA	1.14815	3.18828e-05	0.000717362
PTPRF	1.37105	2.60314e-06	8.72818e-05
PTPRN2	1.09806	1.99521e-05	0.00048326
PTRF	0.590646	5.20817e-05	0.00107043
PTRH1	1.07911	0.000612485	0.00748107
PWWP2B	1.25254	4.74612e-07	2.07037e-05
PYCR1	1.3735	3.38098e-07	1.54585e-05
QSOX1	0.691501	0.000358652	0.00494058
RAB11A	1.19513	3.23988e-05	0.000725156
RAB17	1.18131	1.50842e-11	2.86601e-09
RAB25	1.15023	2.45592e-05	0.00058328
RAB3B	1.33224	1.80724e-17	8.58437e-15
RAB40C	1.12427	1.08735e-07	5.63445e-06
RABL6	1.30657	1.27743e-07	6.54013e-06
RAC3	1.18896	0.000101532	0.0018353
RAD23B	1.18365	0.000249578	0.00374367
RALGDS	1.10461	0.000120839	0.00213465
RAN	1.22045	1.15776e-05	0.000307417
RANBP2	1.15518	0.000169658	0.00275504
RANGAP1	1.14461	0.000199546	0.00315363
RAP1GAP	1.31941	4.35958e-07	1.92136e-05
RARRES2	0.477658	3.70777e-07	1.67732e-05
RBM15B	1.11355	9.2971e-07	3.7145e-05
RBM47	1.17097	5.70301e-06	0.000166989
RDH11	1.21275	1.46233e-05	0.000371006
REV1	1.08692	0.000104878	0.00188383
REXO2	1.19578	0.00047153	0.00610364
RFC5	1.09454	1.21608e-05	0.000316997
RGMB	1.10401	0.000182163	0.00294422
RHBDD2	1.18761	0.000343446	0.00479031
RHEB	1.07937	0.000791181	0.00924125
RHOU	1.23858	1.67544e-10	2.17046e-08
RHPN2	1.12046	1.5239e-06	5.56799e-05
RINT1	1.0804	1.48367e-05	0.000373795
RNF121	1.08751	0.000266944	0.00394192
RNF141	1.0743	0.000607738	0.00744302
RNF40	1.1583	7.09465e-05	0.00139446
RNF7	1.12599	0.000418446	0.00557276
RORC	1.09405	0.000646771	0.00785496
RP1-72A23.3	1.12623	3.866e-06	0.000121523
RP3-417G15.1	1.16507	0.00087141	0.00996064
RP3-477M7.6	1.20525	0.000592219	0.00733836
RP4-778K6.1	1.15815	5.19569e-05	0.00107043
RP4-800G7.1	1.11866	0.000126699	0.00222439
RUVBL2	1.13461	0.000156326	0.00260037
S100A4	0.673806	3.07055e-05	0.000695272
S100A6	0.493985	1.77186e-10	2.26111e-08
SAT1	1.63858	2.74223e-08	1.77749e-06
SCARB2	1.15844	0.000125398	0.00220608
SCD	1.25956	3.79288e-08	2.33303e-06
SDC1	0.591753	7.33372e-05	0.00142507
SDCCAG3	1.14734	0.000128961	0.00225232
SDSL	1.10721	9.27563e-07	3.7145e-05
SEC11C	1.52216	1.62727e-14	4.79763e-12
SEC14L2	1.16405	6.91408e-05	0.00136841
SEC16A	1.39506	5.1277e-08	2.96228e-06
SEC23B	1.07982	0.000155188	0.00258646
SEC61A1	1.30414	2.87795e-05	0.000661464
SEC61B	1.37611	2.08042e-08	1.41171e-06
SEC61G	1.35717	3.16124e-07	1.45315e-05
SELM	0.559389	5.4378e-08	3.09955e-06
SEPHS2	1.16754	0.000243063	0.00368473
SERF1A	1.08256	1.16726e-05	0.000308982
SERF2	1.22335	0.000470506	0.00610364
SERINC2	1.23691	7.39344e-05	0.00143018
SERP1	1.21353	0.000132558	0.00227129
SERPINF1	0.672818	4.56049e-05	0.00096277
SF3B6	1.12583	0.000347262	0.00482779
SH3BP4	1.09067	3.93093e-05	0.000849185
SH3GLB2	1.17397	0.000333819	0.00467894
SHARPIN	1.17456	0.000115991	0.00206179
SHFM1	1.21747	2.08052e-05	0.000501082
SHMT2	1.1999	0.000129246	0.00225232
SIM2	1.21153	2.78254e-07	1.30004e-05
SKIV2L2	1.18415	4.89049e-05	0.00102234
SLC12A4	0.727018	0.000348751	0.00484062
SLC12A8	1.06155	0.00024744	0.0037283
SLC22A23	1.32094	1.64764e-15	5.63491e-13
SLC25A1	1.28806	1.3209e-06	4.93176e-05
SLC25A10	1.08688	0.000295831	0.00426536
SLC25A37	1.12963	8.14517e-05	0.00154758
SLC25A6	1.31051	9.42316e-05	0.00172523
SLC35B2	1.18396	2.75865e-05	0.000639199
SLC35E1	1.15034	0.000229128	0.00351713
SLC37A1	1.09588	0.000500217	0.00640247
SLC37A4	1.0825	0.000512552	0.00654077
SLC43A1	1.1877	9.57877e-11	1.38811e-08
SLC44A4	1.45306	1.97626e-07	9.79407e-06
SLC45A3	1.67093	9.1633e-17	3.91731e-14
SLC4A4	1.10578	0.000114234	0.00203905
SLC52A2	1.17647	6.50352e-06	0.00018535
SLC6A8	1.30578	1.78671e-08	1.23196e-06
SLC9A3R1	1.41833	1.21744e-07	6.27056e-06
SLC9A3R2	1.54193	8.62197e-12	1.67541e-09
SMCO4	1.09484	0.000118747	0.0021064
SMIM22	1.35484	6.50517e-07	2.73986e-05
SNHG19	1.37237	6.06269e-06	0.000174532
SNHG25	1.65944	4.73578e-08	2.80732e-06
SNHG9	1.3166	5.41215e-06	0.000160117
SNRNP25	1.11501	2.26166e-05	0.000543179
SNRPD3	1.12512	0.000552106	0.00689125
SNRPF	1.14113	4.59002e-06	0.000138674
SNRPG	1.11678	9.69361e-05	0.00176717
SNX4	1.0688	0.000205883	0.0032181
SOAT1	1.10546	5.30175e-05	0.00108705
SOCS2	1.15476	3.56803e-05	0.000782223
SORBS3	0.721848	0.000472927	0.00610804
SORD	1.23174	8.68306e-08	4.63577e-06
SORD2P	1.68733	9.27921e-18	4.6669e-15
SOX12	1.12782	0.000654814	0.00794136
SPARC	1.33279	3.21249e-05	0.000720914
SPDEF	2.15201	7.36647e-16	2.62431e-13
SPON2	1.23207	0.000281876	0.00412002
SPOUT1	1.11175	0.000368724	0.00504415
SPTBN2	1.20918	3.7441e-07	1.68484e-05
SRI	1.132	7.11966e-05	0.00139617
SRM	1.38736	2.34412e-10	2.71676e-08
SRP68	1.10505	0.000261441	0.00388076
SRPRB	1.19623	1.19256e-05	0.000313735
SSR2	1.21285	0.000595609	0.00735763
SSTR2	1.30989	2.27414e-07	1.11108e-05
ST6GAL1	1.09169	7.18143e-05	0.00140185
STAP2	1.2652	9.72212e-08	5.13112e-06
STEAP1	1.28051	2.35135e-10	2.71676e-08
STEAP2	1.27342	2.25083e-06	7.72877e-05
STEAP4	1.52426	7.51525e-17	3.38186e-14
STIP1	1.14905	0.000293651	0.00424107
STK40	1.0939	0.000247682	0.0037283
STOM	0.749764	0.000707639	0.00845016
STRA13	1.58759	2.69331e-12	5.48281e-10
STRAP	1.13789	5.14381e-05	0.00106488
STT3A	1.09109	0.000186586	0.00299275
STXBP2	1.14175	4.62598e-06	0.000139268
SUMO3	1.1585	4.81414e-06	0.000144424
SUOX	1.0765	0.000358842	0.00494058
SYAP1	1.10845	3.07383e-05	0.000695272
SYNGR2	1.78793	6.31658e-10	6.58618e-08
SYT7	1.24001	4.68189e-08	2.79931e-06
TACSTD2	1.27405	1.19992e-05	0.000314703
TAGLN	0.532671	3.03741e-06	9.87446e-05
TALDO1	1.24349	3.5532e-07	1.61595e-05
TBC1D10B	1.07274	0.00028611	0.00416737
TBL3	1.09364	0.000115118	0.00205054
TBX1	1.29475	1.47149e-08	1.06413e-06
TBXAS1	1.13109	9.9198e-09	7.71039e-07
TCEAL3	1.14231	2.20449e-06	7.65448e-05
TCEAL9	1.07791	2.7584e-05	0.000639199
TCTA	1.11568	8.72934e-08	4.63577e-06
TESK1	1.13992	3.28612e-05	0.000731674
TGM2	1.51902	1.11637e-05	0.000297351
THAP4	1.21761	9.93673e-07	3.87941e-05
TIMM10B	1.13181	2.00123e-06	7.04137e-05
TK1	1.09948	4.1883e-05	0.000897494
TM7SF2	1.23865	0.000135573	0.00231367
TMEM11	1.10877	0.000479453	0.00616439
TMEM125	1.10248	6.68684e-05	0.00132651
TMEM132A	1.12058	0.000270776	0.00398475
TMEM141	1.18776	0.000405323	0.00543184
TMEM167A	1.10305	0.000246045	0.00371675
TMEM184A	1.27877	2.76498e-08	1.77749e-06
TMEM87A	1.32471	1.09785e-06	4.20925e-05
TMEM8A	1.42232	3.84798e-09	3.25745e-07
TMPRSS2	1.64013	7.92206e-18	4.23335e-15
TNFRSF25	0.751534	0.000410571	0.00548497
TNFSF15	1.06528	0.000235165	0.00358974
TOB1	1.15262	0.000129361	0.00225232
TP53INP1	1.34756	2.10215e-09	1.91206e-07
TPD52	1.31144	5.88753e-11	9.79934e-09
TPM2	0.579696	0.000104165	0.00187496
TPM4	1.22422	6.13334e-06	0.000175973
TPRN	1.2395	3.26399e-05	0.000728644
TRGC1	1.5383	7.97252e-19	4.86893e-16
TRGC2	1.16648	0.000316626	0.00451037
TRIB1	1.30299	6.73228e-08	3.78691e-06
TRIM11	1.06446	0.00041981	0.00558223
TRIM24	1.11692	2.60634e-05	0.000608859
TRIM3	1.11061	1.28831e-05	0.000334803
TRIM36	1.0945	3.30378e-05	0.000731868
TRIP6	0.728494	0.000190331	0.00303009
TRMT112	1.19189	0.000190665	0.00303009
TRPM4	1.98187	1.23663e-14	3.77613e-12
TRPM8	1.4313	9.35111e-14	2.42279e-11
TRPV6	1.23801	3.53773e-09	3.02476e-07
TSPAN1	1.52223	8.01951e-08	4.33967e-06
TSPAN13	1.19403	7.38841e-06	0.000207118
TSPO	1.32569	1.50819e-05	0.000377168
TSTA3	1.4629	1.72703e-09	1.60501e-07
TSTD1	1.17838	0.000816476	0.00951072
TTYH3	1.16922	7.74288e-05	0.0014869
TUBA1C	1.18679	7.87133e-06	0.000217799
TUBB4B	1.71854	1.45455e-10	1.93983e-08
TUBBP1	1.128	7.35336e-05	0.00142565
TUBG1	1.08273	0.00043232	0.00571303
TXLNGY	1.10204	5.13767e-06	0.000153056
TXN	1.29678	5.3836e-08	3.08925e-06
TXNRD2	1.30545	7.11583e-08	3.92976e-06
UAP1	1.13986	1.95126e-06	6.92252e-05
UBE2E2	1.14587	6.87594e-08	3.84244e-06
UBE2E3	1.26089	2.58761e-07	1.24292e-05
UBE2M	1.22489	0.000445731	0.00585475
UBFD1	1.07328	0.000392694	0.00528592
UCK2	1.08692	0.000307134	0.00439865
UGDH	1.30253	3.2278e-08	2.05953e-06
UGP2	1.11544	2.49958e-05	0.00059037
UQCC3	1.27337	5.74392e-07	2.44331e-05
UQCRFS1	1.12044	0.000456927	0.00597359
UQCRH	1.43841	1.1947e-10	1.67454e-08
UQCRHL	1.12667	2.43278e-06	8.18908e-05
UQCRQ	1.28476	3.43135e-05	0.00075809
URM1	1.13638	0.000235537	0.00358974
USMG5	1.18603	7.69203e-05	0.00148124
USP7	1.1391	0.000182966	0.00295162
VCP	1.22745	0.00013202	0.00227117
VDAC1	1.13357	6.35434e-05	0.00126894
VDAC2	1.12095	0.000202283	0.00318511
VIM	0.578243	5.89108e-06	0.000170741
VPS13D	1.15459	7.54572e-06	0.000210836
VPS28	1.22781	8.38075e-05	0.00157831
VSTM2L	1.29172	2.3479e-05	0.000560742
WASH6P	0.752042	0.000324055	0.00457206
WBSCR22	1.15859	0.000427441	0.00566608
WDR45B	1.15434	0.000100371	0.00181817
WFDC2	0.707778	0.000505702	0.00646301
WIPI1	1.08626	0.000453277	0.00593494
WNK2	1.19214	0.000130576	0.00225541
WNT7B	1.18177	2.52078e-07	1.21766e-05
WWC1	1.24256	3.39787e-06	0.000108402
XAB2	1.15171	0.000422342	0.00560718
YBEY	1.06974	0.000601164	0.00739562
YBX3	1.09299	0.000675173	0.00814208
YES1	1.07257	0.000606915	0.00744302
YIF1A	1.24247	5.50817e-06	0.000161838
YPEL5	1.09487	8.4066e-05	0.0015797
YWHAG	1.23661	4.39991e-07	1.92919e-05
YWHAQ	1.16246	0.000461109	0.00601906
YWHAZ	1.27622	3.64266e-08	2.25686e-06
ZBTB7B	1.29041	2.56535e-05	0.000604003
ZC3H15	1.09335	0.000299326	0.00430729
ZDHHC12	1.22031	2.00927e-13	4.66485e-11
ZDHHC20	1.13695	4.8578e-09	3.91832e-07
ZDHHC9	1.24876	4.38651e-09	3.60622e-07
ZG16B	1.36148	3.49742e-09	3.0205e-07
ZNF467	1.11226	1.38129e-06	5.11257e-05
ZNF668	1.07913	6.39242e-05	0.00127105
ZNF706	1.12875	1.07858e-07	5.62307e-06
ZNHIT1	1.26119	1.57026e-05	0.000391421

## Sheet: Patient2
	fc	ttest_p.value	ttest_p.adjust.FDR
A2M	0.382235	0.000488921	0.024068
AB019441.29	1.6051	0.00041297	0.0226387
ABCC4	1.93412	1.51764e-05	0.0021032
ABHD2	2.11235	4.04315e-06	0.00114977
AC009413.2	1.5637	0.000119164	0.0100407
ACPP	2.37516	1.40044e-05	0.00208703
ACSS1	1.1766	0.000122608	0.010143
AEBP1	0.48884	0.000812993	0.033173
ALCAM	1.31888	1.61785e-05	0.0021032
APRT	1.33241	0.000781294	0.0323172
ATP5B	1.36992	4.67065e-06	0.00125009
ATP6V0B	1.42401	0.00068483	0.029396
ATP6V1G1	1.18511	0.000915223	0.0352904
AZGP1	2.34898	1.14915e-05	0.00194155
BCAM	1.31334	2.64186e-05	0.00286202
C1orf122	1.31925	9.50331e-05	0.00862974
CALR	1.55309	0.000763896	0.0321826
CANT1	1.31996	0.000652852	0.0288396
CLDN3	1.95077	2.12741e-07	0.000138281
CNN1	0.493699	0.00110882	0.0410172
COA3	1.24451	0.00083123	0.0334699
CPE	1.97909	7.66738e-07	0.000348866
CTC-398G3.2	1.53237	3.153e-05	0.00333632
CTD-2161E19.1	1.19374	0.000868918	0.0343789
CTD-2248H3.1	1.66165	2.251e-05	0.00262617
DANCR	1.27265	0.000270678	0.017594
DEGS1	1.37493	3.43448e-05	0.00353924
DHCR24	1.57496	0.000505996	0.0244924
DHRS7	1.77546	1.04151e-08	1.57963e-05
DUS1L	1.47959	0.000138499	0.0110868
ECI2	1.20509	0.000446204	0.023885
EEF1GP5	1.43667	9.03837e-06	0.00194155
EEF2	1.57213	0.000577236	0.0273586
EMC10	1.23017	0.00129368	0.0456299
ENDOD1	1.38077	1.14852e-05	0.00194155
EPHX2	1.31402	1.04111e-05	0.00194155
ERBB3	1.30258	4.2544e-05	0.00420816
ERGIC1	1.36431	0.000382177	0.021468
FAM3B	1.30167	0.000346666	0.0202222
FLNB	1.24148	0.000624147	0.0286626
FOLH1	1.711	0.00017522	0.0126547
FXYD3	1.62589	0.000164556	0.0121998
G3BP2	1.30273	9.6729e-05	0.00862974
GOLM1	1.45083	1.5273e-05	0.0021032
GTF2IP4	1.37529	0.000618274	0.0286626
GUSB	1.20805	0.000629947	0.0286626
H2AFJ	1.52756	0.00124313	0.0441895
HEBP2	2.43807	1.48082e-06	0.00061252
HM13	1.28126	0.000150303	0.011398
HOXB13	1.425	1.42194e-05	0.00208703
HSPD1	1.19786	0.000816566	0.033173
IFITM3	0.508383	0.000460234	0.024068
IGHG1	0.543095	0.000678543	0.029396
IGHG4	0.436756	0.00049194	0.024068
ITM2A	1.41728	1.98465e-05	0.00244058
JTB	1.27288	0.000974495	0.0372601
KDELR2	1.49083	0.000284286	0.0182183
KLK2	4.03425	2.13075e-09	5.33245e-06
KLK3	3.79772	2.4737e-07	0.000140691
KRT18	1.54735	1.42163e-05	0.00208703
KRT18P10	1.22005	0.0010387	0.0393839
KRT18P13	1.20615	0.00030988	0.0190209
KRT18P55	1.17686	0.00110219	0.0410172
KRT8	1.21185	0.000464386	0.024068
MAF	1.23151	0.000146655	0.0113098
MAOA	1.22857	0.000649159	0.0288396
MARCKSL1	1.33361	0.00020789	0.0143318
MCCC2	2.16654	4.09241e-07	0.000206894
MCL1	1.29181	5.62486e-05	0.00544534
MCRIP2	1.16891	0.000533591	0.0255562
MGST1	1.26101	0.000774533	0.0323172
MLPH	1.38016	1.57441e-05	0.0021032
MME	1.5811	1.06359e-05	0.00194155
MSMB	5.82354	2.88316e-06	0.000937027
MYL9	0.440154	3.50035e-05	0.00353924
NCAPD3	1.31958	0.00013889	0.0110868
NDRG1	2.11044	6.79526e-08	5.15308e-05
NDUFB11	1.28075	0.000313531	0.0190209
NFKBIA	1.19497	0.0012094	0.043748
NKX3-1	2.02398	6.39897e-08	5.15308e-05
NOTCH2	1.24242	0.000418139	0.0226492
NPDC1	1.64989	5.69517e-06	0.00136384
NPNT	1.15248	0.00142326	0.0491442
PAGE4	1.53256	0.00067084	0.0293493
PCNX4	1.23736	0.000465826	0.024068
PDLIM5	1.66408	0.000143198	0.0112336
PHB2	1.28357	0.000699759	0.0297561
PLPP1	1.27049	0.00107566	0.0404484
PMEPA1	1.56669	6.25224e-05	0.00592661
PPP3CA	1.34906	2.59304e-05	0.00286202
PSMB6	1.20778	7.67161e-05	0.00712364
PSME1	1.18523	0.000883624	0.0346594
PTGDS	0.418832	0.000301536	0.0187944
RAB18	1.20684	0.000490883	0.024068
RDH11	2.58207	1.10368e-05	0.00194155
RLN1	2.31717	1.17145e-05	0.00194155
RP1-146I3.1	1.3049	0.000199101	0.013937
RP1-15D7.1	1.21789	0.000605342	0.0283949
RP5-882O7.1	1.19952	0.000335307	0.0200743
S100A10	1.35671	1.1948e-05	0.00194155
SARAF	1.39618	0.00113327	0.0415839
SEC16A	1.19265	0.000400634	0.0222303
SERP1	1.36319	0.00135783	0.047524
SF3B5	1.31391	0.000109488	0.00939947
SHFM1	1.18816	0.00144642	0.0494828
SLC25A1	1.33105	2.63908e-06	0.000923678
SLC45A3	1.68153	0.000103018	0.00901405
SNRPD2	1.28805	0.000179127	0.0127348
SORD2P	1.31423	0.000166239	0.0121998
SPDEF	2.17174	2.34393e-09	5.33245e-06
SSR3	1.28914	0.000484302	0.024068
SSR4	1.45908	0.00142572	0.0491442
STEAP2	1.48631	1.85318e-05	0.00234221
STRA13	1.26365	0.000381234	0.021468
SYNGR2	1.81522	4.42068e-08	5.02852e-05
SYTL1	1.34438	0.000213704	0.0145127
TAGLN	0.368396	1.85387e-06	0.000702927
TCP1	1.20952	0.00123738	0.0441895
THUMPD1	1.17657	0.000246015	0.0162227
TMBIM6	1.34637	0.000376797	0.021468
TMEFF2	1.56406	0.000301378	0.0187944
TMEM230	1.14177	0.000484151	0.024068
TPD52	1.27702	0.000636589	0.028678
TPM2	0.462571	2.32207e-05	0.00264135
TRPM4	1.98515	7.52776e-06	0.00171256
TSPAN13	1.23622	0.000345432	0.0202222
TUBB4B	1.54359	5.0149e-06	0.00126765
UBBP1	1.23437	0.000896916	0.0348801
UBBP4	1.31961	0.000243287	0.0162227
UBE2D3	1.33892	2.14736e-05	0.00257119
UQCRC1	1.22772	0.000862083	0.0343789
WWC1	1.34221	4.00043e-06	0.00114977
YWHAQ	1.27782	0.00121148	0.043748

## Sheet: Patient3
	fc	ttest_p.value	ttest_p.adjust.FDR
A2M	0.5021	0.00027848	0.0298341
ACPP	1.59874	3.47948e-06	0.00120825
ACSM3	1.18133	0.000672869	0.0461538
ACTG2	0.593544	0.00037742	0.0323629
ADAM9	1.26137	0.000482625	0.0377671
AGR2	1.56053	3.69881e-05	0.00773339
AGR3	1.45048	0.000631795	0.0447304
AMACR	1.52295	0.000279224	0.0298341
AP000936.1	0.592988	0.000113387	0.0170265
ARFGAP3	1.24591	0.000468732	0.0372039
ARFGEF3	1.31278	0.000495552	0.0382401
CALM2	1.34316	0.000549339	0.040695
CALR	1.09075	4.89957e-08	6.8055e-05
CD24	1.32763	4.31744e-05	0.00856703
CFD	0.748053	1.55279e-06	0.000723357
CLDN3	1.53325	0.000133781	0.0187798
CLDN7	1.31108	0.000322355	0.0315408
CLU	0.816401	0.000103124	0.0161723
DEGS1	1.19375	0.000253446	0.028163
DES	0.622919	6.17857e-05	0.0112593
DHCR24	1.33348	0.000323583	0.0315408
ECI2	1.49901	0.000525226	0.0399748
ELOVL5	1.66971	1.6194e-05	0.00408972
ERGIC1	1.64531	0.000104788	0.0161723
ETV1	1.88429	1.2558e-06	0.000723357
F5	1.29832	4.90331e-06	0.00160252
FAM198B	1.47661	1.45141e-06	0.000723357
FASN	1.36912	9.59889e-05	0.0156857
FBLN1	0.494832	1.66727e-06	0.000723357
FOLH1	1.54853	2.35613e-06	0.000872712
FOLH1B	1.3334	0.000320996	0.0315408
GLTSCR2	0.637024	0.000338284	0.0319845
GTF3C6	1.23153	0.000440465	0.035467
HLA-B	0.586692	0.00036787	0.0323629
HLA-DRA	0.505249	1.85069e-07	0.000146892
HSP90B1	1.83376	1.49278e-09	2.76463e-06
HSPA8	1.56161	6.28218e-05	0.0112593
HSPE1	1.58938	3.42431e-05	0.00761018
IGFBP4	0.70574	0.000221968	0.0262395
IGHG4	0.530489	0.000636015	0.0447304
KDELR2	1.44168	3.16251e-05	0.0073212
KLK2	1.35376	2.9745e-05	0.00718537
KLK3	2.01412	7.05115e-08	7.83524e-05
LAMP2	1.33553	0.00029804	0.0312436
LTBP4	0.792959	8.93174e-05	0.0150378
MFAP4	0.615786	0.000434083	0.035467
MGP	0.381397	0.000391167	0.0324426
MPC2	1.38715	1.75205e-06	0.000723357
MSMB	1.68545	0.000391226	0.0324426
MYH11	0.403777	0.000339648	0.0319845
MYLK	0.629372	0.000179059	0.0221078
NDRG1	1.53028	0.000249612	0.028163
NRIP3	1.46816	0.000135204	0.0187798
NUPR1	1.26961	0.000651548	0.04525
ORM1	3.3478	3.97007e-10	1.10288e-06
P4HB	1.60136	1.2732e-05	0.00353694
PCA3	1.49771	1.25966e-05	0.00353694
PDIA4	1.56573	1.82271e-06	0.000723357
PIGR	2.0842	2.30309e-07	0.00015995
PMEPA1	1.78002	3.96632e-10	1.10288e-06
PRDX1	1.37575	0.000158302	0.0209411
PRRC2B	0.892847	0.000705183	0.0472114
PRSS8	1.42836	3.75813e-05	0.00773339
PTGDS	0.774999	0.00013479	0.0187798
RDH11	1.91015	1.72947e-07	0.000146892
RPN2	1.41033	1.51067e-05	0.0039968
S100A10	1.36716	5.54162e-05	0.010617
S100A6	0.77126	0.000369054	0.0323629
SCUBE2	1.6717	7.62602e-06	0.0023539
SERPING1	0.785335	0.000548764	0.040695
SLC39A10	1.30372	0.000174027	0.0221078
SNHG25	0.824156	0.000759793	0.0496636
SOAT1	1.3185	0.000209208	0.0252687
SPINK1	1.34296	0.000594356	0.0434505
ST6GAL1	1.21416	0.000253	0.028163
STEAP1	1.20128	0.000149696	0.0202857
TAGLN	0.400701	0.000378616	0.0323629
TIMM17A	1.18986	0.000177524	0.0221078
TMED2	1.40689	0.000364961	0.0323629
TMEFF2	1.57334	7.00161e-05	0.0121565
TMEM8A	1.16518	0.000769318	0.0497015
TMPRSS2	1.241	0.000361109	0.0323629
TMSB10	1.0289	0.000723165	0.0478322
TSPAN4	0.854771	0.000611343	0.044112
UGT2B15	1.32363	0.000321566	0.0315408
VEGFA	1.21323	0.000705282	0.0472114
