# Supplementary material for: Spatio-temporal analysis of prostate tumors in situ suggests pre-existence of treatment-resistant clones
Source: Nat Commun. 2022 Sep 17;13:5475. doi: 10.1038/s41467-022-33069-3 (PMC9482614; doi:10.1038/s41467-022-33069-3)
Supplement: Supplementary file 6 — Source Data [file 41467_2022_33069_MOESM6_ESM.zip › source data (Marklund et al. 2022)/sourceDataFile_SFig9_FactorIndependence_PairedWilcoxon.xlsx]

## Sheet: Suppl_Fig16_FactorIndependence_
patient	factor1	factor2	wilcoxon
patient1	F1	F10	0
patient1	F1	F11	0
patient1	F1	F12	0
patient1	F1	F13	0
patient1	F1	F2	5.76837e-107
patient1	F1	F3	0.387718
patient1	F1	F4	1.30516e-87
patient1	F1	F5	1.02209e-93
patient1	F1	F6	0
patient1	F1	F7	0
patient1	F1	F8	0
patient1	F1	F9	0
patient1	F10	F1	0
patient1	F10	F11	1.51648e-275
patient1	F10	F12	9.28593e-271
patient1	F10	F13	1.20271e-184
patient1	F10	F2	0
patient1	F10	F3	0
patient1	F10	F4	0
patient1	F10	F5	0
patient1	F10	F6	0
patient1	F10	F7	0
patient1	F10	F8	5.41591e-242
patient1	F10	F9	0
patient1	F11	F1	0
patient1	F11	F10	1.51648e-275
patient1	F11	F12	6.01838e-05
patient1	F11	F13	0
patient1	F11	F2	0
patient1	F11	F3	0
patient1	F11	F4	0
patient1	F11	F5	0
patient1	F11	F6	0
patient1	F11	F7	0
patient1	F11	F8	1.56308e-29
patient1	F11	F9	9.41145e-103
patient1	F12	F1	0
patient1	F12	F10	9.28593e-271
patient1	F12	F11	6.01838e-05
patient1	F12	F13	0
patient1	F12	F2	0
patient1	F12	F3	0
patient1	F12	F4	0
patient1	F12	F5	0
patient1	F12	F6	0
patient1	F12	F7	0
patient1	F12	F8	2.28507e-13
patient1	F12	F9	1.66488e-148
patient1	F13	F1	0
patient1	F13	F10	1.20271e-184
patient1	F13	F11	0
patient1	F13	F12	0
patient1	F13	F2	0
patient1	F13	F3	0
patient1	F13	F4	0
patient1	F13	F5	0
patient1	F13	F6	0
patient1	F13	F7	0
patient1	F13	F8	0
patient1	F13	F9	0
patient1	F2	F1	5.76837e-107
patient1	F2	F10	0
patient1	F2	F11	0
patient1	F2	F12	0
patient1	F2	F13	0
patient1	F2	F3	8.74632e-61
patient1	F2	F4	0.00014314
patient1	F2	F5	0.000215149
patient1	F2	F6	8.9669e-23
patient1	F2	F7	5.82591e-153
patient1	F2	F8	0
patient1	F2	F9	0
patient1	F3	F1	0.387718
patient1	F3	F10	0
patient1	F3	F11	0
patient1	F3	F12	0
patient1	F3	F13	0
patient1	F3	F2	8.74632e-61
patient1	F3	F4	6.88681e-248
patient1	F3	F5	6.59085e-280
patient1	F3	F6	6.03415e-213
patient1	F3	F7	0
patient1	F3	F8	0
patient1	F3	F9	0
patient1	F4	F1	1.30516e-87
patient1	F4	F10	0
patient1	F4	F11	0
patient1	F4	F12	0
patient1	F4	F13	0
patient1	F4	F2	0.00014314
patient1	F4	F3	6.88681e-248
patient1	F4	F5	0.146729
patient1	F4	F6	2.33287e-35
patient1	F4	F7	0
patient1	F4	F8	0
patient1	F4	F9	0
patient1	F5	F1	1.02209e-93
patient1	F5	F10	0
patient1	F5	F11	0
patient1	F5	F12	0
patient1	F5	F13	0
patient1	F5	F2	0.000215149
patient1	F5	F3	6.59085e-280
patient1	F5	F4	0.146729
patient1	F5	F6	1.74466e-34
patient1	F5	F7	0
patient1	F5	F8	0
patient1	F5	F9	0
patient1	F6	F1	0
patient1	F6	F10	0
patient1	F6	F11	0
patient1	F6	F12	0
patient1	F6	F13	0
patient1	F6	F2	8.9669e-23
patient1	F6	F3	6.03415e-213
patient1	F6	F4	2.33287e-35
patient1	F6	F5	1.74466e-34
patient1	F6	F7	1.03775e-56
patient1	F6	F8	0
patient1	F6	F9	0
patient1	F7	F1	0
patient1	F7	F10	0
patient1	F7	F11	0
patient1	F7	F12	0
patient1	F7	F13	0
patient1	F7	F2	5.82591e-153
patient1	F7	F3	0
patient1	F7	F4	0
patient1	F7	F5	0
patient1	F7	F6	1.03775e-56
patient1	F7	F8	0
patient1	F7	F9	6.387e-305
patient1	F8	F1	0
patient1	F8	F10	5.41591e-242
patient1	F8	F11	1.56308e-29
patient1	F8	F12	2.28507e-13
patient1	F8	F13	0
patient1	F8	F2	0
patient1	F8	F3	0
patient1	F8	F4	0
patient1	F8	F5	0
patient1	F8	F6	0
patient1	F8	F7	0
patient1	F8	F9	5.89222e-220
patient1	F9	F1	0
patient1	F9	F10	0
patient1	F9	F11	9.41145e-103
patient1	F9	F12	1.66488e-148
patient1	F9	F13	0
patient1	F9	F2	0
patient1	F9	F3	0
patient1	F9	F4	0
patient1	F9	F5	0
patient1	F9	F6	0
patient1	F9	F7	6.387e-305
patient1	F9	F8	5.89222e-220
patient3	F1	F10	0
patient3	F1	F2	0
patient3	F1	F3	0
patient3	F1	F4	0
patient3	F1	F5	0
patient3	F1	F6	0
patient3	F1	F7	0
patient3	F1	F8	0
patient3	F1	F9	0
patient3	F10	F1	0
patient3	F10	F2	0
patient3	F10	F3	6.67323e-296
patient3	F10	F4	2.22859e-127
patient3	F10	F5	3.20231e-75
patient3	F10	F6	1.67491e-159
patient3	F10	F7	1.30395e-187
patient3	F10	F8	6.74797e-188
patient3	F10	F9	2.62043e-34
patient3	F2	F1	0
patient3	F2	F10	0
patient3	F2	F3	0
patient3	F2	F4	0
patient3	F2	F5	0
patient3	F2	F6	0
patient3	F2	F7	0
patient3	F2	F8	0
patient3	F2	F9	0
patient3	F3	F1	0
patient3	F3	F10	6.67323e-296
patient3	F3	F2	0
patient3	F3	F4	1.17858e-62
patient3	F3	F5	1.24053e-94
patient3	F3	F6	4.20729e-60
patient3	F3	F7	2.36594e-16
patient3	F3	F8	0.0046672
patient3	F3	F9	4.94705e-68
patient3	F4	F1	0
patient3	F4	F10	2.22859e-127
patient3	F4	F2	0
patient3	F4	F3	1.17858e-62
patient3	F4	F5	0.00271855
patient3	F4	F6	0.000300597
patient3	F4	F7	5.62502e-27
patient3	F4	F8	1.804e-30
patient3	F4	F9	0.0024009
patient3	F5	F1	0
patient3	F5	F10	3.20231e-75
patient3	F5	F2	0
patient3	F5	F3	1.24053e-94
patient3	F5	F4	0.00271855
patient3	F5	F6	1.51464e-12
patient3	F5	F7	1.05254e-46
patient3	F5	F8	1.24145e-58
patient3	F5	F9	0.177624
patient3	F6	F1	0
patient3	F6	F10	1.67491e-159
patient3	F6	F2	0
patient3	F6	F3	4.20729e-60
patient3	F6	F4	0.000300597
patient3	F6	F5	1.51464e-12
patient3	F6	F7	5.02394e-15
patient3	F6	F8	2.74007e-18
patient3	F6	F9	3.43652e-12
patient3	F7	F1	0
patient3	F7	F10	1.30395e-187
patient3	F7	F2	0
patient3	F7	F3	2.36594e-16
patient3	F7	F4	5.62502e-27
patient3	F7	F5	1.05254e-46
patient3	F7	F6	5.02394e-15
patient3	F7	F8	0.000227934
patient3	F7	F9	1.0957e-27
patient3	F8	F1	0
patient3	F8	F10	6.74797e-188
patient3	F8	F2	0
patient3	F8	F3	0.0046672
patient3	F8	F4	1.804e-30
patient3	F8	F5	1.24145e-58
patient3	F8	F6	2.74007e-18
patient3	F8	F7	0.000227934
patient3	F8	F9	1.35164e-28
patient3	F9	F1	0
patient3	F9	F10	2.62043e-34
patient3	F9	F2	0
patient3	F9	F3	4.94705e-68
patient3	F9	F4	0.0024009
patient3	F9	F5	0.177624
patient3	F9	F6	3.43652e-12
patient3	F9	F7	1.0957e-27
patient3	F9	F8	1.35164e-28
patient2	F1	F10	0
patient2	F1	F11	0
patient2	F1	F12	0
patient2	F1	F13	0
patient2	F1	F14	0
patient2	F1	F15	0
patient2	F1	F16	0
patient2	F1	F2	3.50365e-09
patient2	F1	F3	0.0255449
patient2	F1	F4	3.51799e-157
patient2	F1	F5	1.37397e-288
patient2	F1	F6	0
patient2	F1	F7	0
patient2	F1	F8	0
patient2	F1	F9	0
patient2	F10	F1	0
patient2	F10	F11	2.633e-09
patient2	F10	F12	1.27552e-05
patient2	F10	F13	2.31587e-15
patient2	F10	F14	0
patient2	F10	F15	0
patient2	F10	F16	0
patient2	F10	F2	0
patient2	F10	F3	0
patient2	F10	F4	0
patient2	F10	F5	0
patient2	F10	F6	0
patient2	F10	F7	0
patient2	F10	F8	1.54845e-269
patient2	F10	F9	3.1872e-27
patient2	F11	F1	0
patient2	F11	F10	2.633e-09
patient2	F11	F12	9.83889e-34
patient2	F11	F13	1.43203e-79
patient2	F11	F14	0
patient2	F11	F15	0
patient2	F11	F16	0
patient2	F11	F2	0
patient2	F11	F3	0
patient2	F11	F4	0
patient2	F11	F5	2.52696e-228
patient2	F11	F6	0
patient2	F11	F7	0
patient2	F11	F8	1.46954e-183
patient2	F11	F9	2.31764e-13
patient2	F12	F1	0
patient2	F12	F10	1.27552e-05
patient2	F12	F11	9.83889e-34
patient2	F12	F13	3.11926e-06
patient2	F12	F14	0
patient2	F12	F15	0
patient2	F12	F16	0
patient2	F12	F2	0
patient2	F12	F3	0
patient2	F12	F4	0
patient2	F12	F5	0
patient2	F12	F6	0
patient2	F12	F7	0
patient2	F12	F8	0
patient2	F12	F9	3.14285e-53
patient2	F13	F1	0
patient2	F13	F10	2.31587e-15
patient2	F13	F11	1.43203e-79
patient2	F13	F12	3.11926e-06
patient2	F13	F14	0
patient2	F13	F15	0
patient2	F13	F16	0
patient2	F13	F2	0
patient2	F13	F3	0
patient2	F13	F4	0
patient2	F13	F5	0
patient2	F13	F6	0
patient2	F13	F7	0
patient2	F13	F8	0
patient2	F13	F9	7.37159e-89
patient2	F14	F1	0
patient2	F14	F10	0
patient2	F14	F11	0
patient2	F14	F12	0
patient2	F14	F13	0
patient2	F14	F15	8.16331e-12
patient2	F14	F16	0
patient2	F14	F2	0
patient2	F14	F3	0
patient2	F14	F4	0
patient2	F14	F5	0
patient2	F14	F6	0
patient2	F14	F7	0
patient2	F14	F8	0
patient2	F14	F9	0
patient2	F15	F1	0
patient2	F15	F10	0
patient2	F15	F11	0
patient2	F15	F12	0
patient2	F15	F13	0
patient2	F15	F14	8.16331e-12
patient2	F15	F16	0
patient2	F15	F2	0
patient2	F15	F3	0
patient2	F15	F4	0
patient2	F15	F5	0
patient2	F15	F6	0
patient2	F15	F7	0
patient2	F15	F8	0
patient2	F15	F9	0
patient2	F16	F1	0
patient2	F16	F10	0
patient2	F16	F11	0
patient2	F16	F12	0
patient2	F16	F13	0
patient2	F16	F14	0
patient2	F16	F15	0
patient2	F16	F2	0
patient2	F16	F3	0
patient2	F16	F4	0
patient2	F16	F5	0
patient2	F16	F6	0
patient2	F16	F7	0
patient2	F16	F8	0
patient2	F16	F9	0
patient2	F2	F1	3.50365e-09
patient2	F2	F10	0
patient2	F2	F11	0
patient2	F2	F12	0
patient2	F2	F13	0
patient2	F2	F14	0
patient2	F2	F15	0
patient2	F2	F16	0
patient2	F2	F3	1.74597e-14
patient2	F2	F4	6.532e-52
patient2	F2	F5	0
patient2	F2	F6	1.49954e-47
patient2	F2	F7	5.16455e-268
patient2	F2	F8	0
patient2	F2	F9	0
patient2	F3	F1	0.0255449
patient2	F3	F10	0
patient2	F3	F11	0
patient2	F3	F12	0
patient2	F3	F13	0
patient2	F3	F14	0
patient2	F3	F15	0
patient2	F3	F16	0
patient2	F3	F2	1.74597e-14
patient2	F3	F4	4.08567e-161
patient2	F3	F5	0
patient2	F3	F6	8.25719e-142
patient2	F3	F7	0
patient2	F3	F8	0
patient2	F3	F9	0
patient2	F4	F1	3.51799e-157
patient2	F4	F10	0
patient2	F4	F11	0
patient2	F4	F12	0
patient2	F4	F13	0
patient2	F4	F14	0
patient2	F4	F15	0
patient2	F4	F16	0
patient2	F4	F2	6.532e-52
patient2	F4	F3	4.08567e-161
patient2	F4	F5	1.63418e-133
patient2	F4	F6	4.82106e-10
patient2	F4	F7	1.45506e-19
patient2	F4	F8	3.75696e-215
patient2	F4	F9	0
patient2	F5	F1	1.37397e-288
patient2	F5	F10	0
patient2	F5	F11	2.52696e-228
patient2	F5	F12	0
patient2	F5	F13	0
patient2	F5	F14	0
patient2	F5	F15	0
patient2	F5	F16	0
patient2	F5	F2	0
patient2	F5	F3	0
patient2	F5	F4	1.63418e-133
patient2	F5	F6	1.7961e-25
patient2	F5	F7	1.12412e-17
patient2	F5	F8	2.48141e-72
patient2	F5	F9	0
patient2	F6	F1	0
patient2	F6	F10	0
patient2	F6	F11	0
patient2	F6	F12	0
patient2	F6	F13	0
patient2	F6	F14	0
patient2	F6	F15	0
patient2	F6	F16	0
patient2	F6	F2	1.49954e-47
patient2	F6	F3	8.25719e-142
patient2	F6	F4	4.82106e-10
patient2	F6	F5	1.7961e-25
patient2	F6	F7	0.59636
patient2	F6	F8	1.9855e-63
patient2	F6	F9	2.17366e-301
patient2	F7	F1	0
patient2	F7	F10	0
patient2	F7	F11	0
patient2	F7	F12	0
patient2	F7	F13	0
patient2	F7	F14	0
patient2	F7	F15	0
patient2	F7	F16	0
patient2	F7	F2	5.16455e-268
patient2	F7	F3	0
patient2	F7	F4	1.45506e-19
patient2	F7	F5	1.12412e-17
patient2	F7	F6	0.59636
patient2	F7	F8	4.40244e-145
patient2	F7	F9	0
patient2	F8	F1	0
patient2	F8	F10	1.54845e-269
patient2	F8	F11	1.46954e-183
patient2	F8	F12	0
patient2	F8	F13	0
patient2	F8	F14	0
patient2	F8	F15	0
patient2	F8	F16	0
patient2	F8	F2	0
patient2	F8	F3	0
patient2	F8	F4	3.75696e-215
patient2	F8	F5	2.48141e-72
patient2	F8	F6	1.9855e-63
patient2	F8	F7	4.40244e-145
patient2	F8	F9	5.90877e-141
patient2	F9	F1	0
patient2	F9	F10	3.1872e-27
patient2	F9	F11	2.31764e-13
patient2	F9	F12	3.14285e-53
patient2	F9	F13	7.37159e-89
patient2	F9	F14	0
patient2	F9	F15	0
patient2	F9	F16	0
patient2	F9	F2	0
patient2	F9	F3	0
patient2	F9	F4	0
patient2	F9	F5	0
patient2	F9	F6	2.17366e-301
patient2	F9	F7	0
patient2	F9	F8	5.90877e-141
