# Supplementary material for: Spatio-temporal analysis of prostate tumors in situ suggests pre-existence of treatment-resistant clones
Source: Nat Commun. 2022 Sep 17;13:5475. doi: 10.1038/s41467-022-33069-3 (PMC9482614; doi:10.1038/s41467-022-33069-3)
Supplement: Supplementary file 6 — Source Data [file 41467_2022_33069_MOESM6_ESM.zip › source data (Marklund et al. 2022)/sourceDataFile_Fig2b_PCApseudobulk_sum.xlsx]

## Sheet: data_to_1b_pseudobulk_sum.csv
	patient1_biopsy1_rep1_before	patient1_biopsy1_rep2_before	patient1_biopsy2_rep1_before	patient1_biopsy2_rep2_before	patient1_biopsy3_rep1_before	patient1_biopsy3_rep2_before	patient1_biopsy4_rep1_before	patient1_biopsy4_rep2_before	patient1_biopsy1_rep1_after	patient1_biopsy1_rep2_after	patient1_biopsy2_rep1_after	patient1_biopsy2_rep2_after	patient1_biopsy3_rep1_after	patient1_biopsy3_rep2_after	patient1_biopsy4_rep1_after	patient1_biopsy4_rep2_after	patient2_biopsy1_rep1_before	patient2_biopsy1_rep2_before	patient2_biopsy2_rep1_before	patient2_biopsy2_rep2_before	patient2_biopsy3_rep1_before	patient2_biopsy3_rep2_before	patient2_biopsy4_rep1_before	patient2_biopsy4_rep2_before	patient2_biopsy1_rep1_after	patient2_biopsy1_rep2_after	patient2_biopsy2_rep1_after	patient2_biopsy2_rep2_after	patient2_biopsy3_rep1_after	patient2_biopsy3_rep2_after	patient2_biopsy4_rep1_after	patient2_biopsy4_rep2_after	patient3_biopsy1_rep1_before	patient3_biopsy1_rep2_before	patient3_biopsy2_rep1_before	patient3_biopsy2_rep2_before	patient3_biopsy3_rep1_before	patient3_biopsy3_rep2_before	patient3_biopsy4_rep1_before	patient3_biopsy4_rep2_before	patient3_biopsy1_rep1_after	patient3_biopsy1_rep2_after	patient3_biopsy2_rep1_after	patient3_biopsy2_rep2_after	patient3_biopsy3_rep1_after	patient3_biopsy3_rep2_after	patient3_biopsy4_rep1_after	patient3_biopsy4_rep2_after
5S_rRNA	0	0	0	0	0	0	0	0	0	0	1	0	0	0	0	0	0	0	0	0	0	0	0	0	0	0	0	0	0	0	0	1	0	0	0	0	0	0	0	0	0	0	0	0	0	0	0	0
7SK	0	0	0	0	0	0	0	0	1	1	2	0	0	2	0	0	0	0	0	0	0	0	0	0	0	0	0	0	0	2	0	0	0	0	0	0	0	0	0	0	0	1	1	1	0	1	0	0
A1BG	0	0	0	0	0	0	0	0	0	0	0	0	0	0	0	0	0	0	0	0	0	0	0	0	0	0	0	0	0	0	0	1	0	0	0	0	1	1	0	0	0	1	0	0	0	0	0	3
A1BG-AS1	3	0	1	0	0	0	2	0	1	0	3	1	0	1	2	1	0	0	0	0	0	0	0	0	0	0	1	0	0	0	0	0	0	0	1	1	1	1	0	0	4	1	0	0	0	3	1	2
A1CF	0	0	1	0	0	1	0	0	0	0	0	0	0	0	0	0	0	0	0	0	0	0	0	0	0	0	0	0	2	0	0	0	1	0	1	1	0	0	0	1	1	2	0	0	0	1	0	2
A2M	1046	449	847	896	461	441	652	574	533	317	547	797	426	413	692	715	48	15	92	34	108	53	39	33	71	59	239	168	333	52	40	29	155	99	478	707	871	763	33	126	859	409	42	50	340	493	292	763
A2M-AS1	190	95	162	175	130	87	131	96	77	64	112	159	122	75	102	141	31	6	40	18	49	26	28	16	30	31	90	53	106	29	23	9	79	47	114	169	172	179	15	47	418	152	13	15	70	101	70	322
A2ML1	0	0	3	2	0	0	0	0	0	0	0	0	0	1	1	1	0	0	0	0	0	0	0	0	0	1	1	0	0	0	0	0	1	0	1	1	0	1	0	0	0	0	1	1	0	0	0	0
A2ML1-AS1	0	0	0	0	0	0	0	0	0	0	0	0	0	0	0	0	0	0	0	0	0	0	0	0	0	0	0	0	0	0	0	0	0	0	0	0	0	1	0	0	0	0	0	0	0	0	0	0
A2ML1-AS2	0	0	0	0	0	0	0	0	0	0	0	0	0	0	0	0	0	0	0	0	0	1	0	0	0	0	0	0	0	0	0	0	0	0	0	0	0	0	0	0	0	0	0	0	0	0	0	0
A2MP1	0	0	0	0	0	0	0	0	0	0	0	0	0	0	0	0	0	0	0	0	0	0	0	0	0	0	0	0	0	0	0	0	0	1	0	0	0	0	0	0	0	0	0	0	0	0	0	0
A4GALT	34	19	12	11	14	15	17	16	5	9	3	7	11	12	15	17	1	0	1	0	1	0	0	1	5	3	8	3	5	1	1	1	9	5	13	17	16	40	1	6	13	14	7	5	4	8	7	23
A4GNT	0	0	0	0	0	0	0	0	0	0	0	0	0	0	0	0	0	0	0	0	0	0	0	0	0	0	0	0	0	0	0	0	0	0	0	0	1	0	0	0	0	0	0	0	0	0	0	0
AAAS	29	19	19	27	17	7	24	20	17	7	9	21	2	11	15	13	0	0	5	1	2	0	2	5	3	1	15	2	8	2	1	2	2	1	28	46	30	60	5	5	14	1	0	4	8	10	4	10
AACS	8	6	4	12	7	5	11	2	3	1	2	4	1	1	2	1	2	2	11	1	1	1	1	2	0	2	7	3	20	1	1	2	3	4	21	45	34	91	0	2	9	2	3	5	3	11	4	2
AACSP1	0	0	0	0	0	0	0	1	0	0	0	0	0	0	0	0	0	0	0	0	0	0	0	0	0	0	0	0	0	0	0	0	0	0	0	0	1	0	0	0	0	0	0	0	0	0	0	0
AADAC	0	0	0	0	0	0	0	0	0	0	0	0	0	0	0	0	0	0	0	0	0	0	0	0	0	0	2	0	0	0	0	0	0	0	0	0	0	0	0	0	0	0	0	0	0	0	0	0
AADACL2	0	0	0	0	0	0	0	0	0	0	0	0	0	0	0	1	0	0	0	0	0	0	0	0	0	0	0	0	0	0	0	0	0	0	0	0	0	0	1	0	0	0	0	0	0	0	0	0
AADACL2-AS1	0	0	0	0	0	0	0	0	0	0	0	0	0	0	0	0	0	0	0	0	0	0	0	0	0	0	0	0	0	0	0	0	0	0	0	0	0	0	0	0	0	0	0	0	0	0	0	1
AADACL4	0	0	0	0	0	0	0	0	0	0	0	0	0	0	2	0	0	0	0	0	0	0	0	0	0	0	0	0	0	0	0	0	0	0	1	0	0	0	0	0	0	0	0	0	0	0	1	0
AADAT	30	17	19	29	20	20	20	20	7	4	1	5	1	1	5	6	0	0	0	0	1	0	2	1	1	1	4	3	3	2	3	3	2	3	82	117	105	148	11	14	15	1	0	4	8	8	1	8
AAED1	14	7	9	14	14	7	8	8	5	4	3	4	5	2	6	8	1	0	2	0	0	2	0	0	1	0	4	2	7	1	1	1	2	2	23	20	28	48	1	11	4	1	1	0	2	3	3	9
AAGAB	38	14	13	27	19	13	15	18	9	5	10	6	5	2	10	10	1	1	5	1	1	1	0	0	1	0	12	3	14	0	1	0	7	1	26	43	38	68	3	7	13	6	1	2	3	10	6	5
AAK1	32	19	16	12	13	9	15	9	5	9	12	13	4	1	15	6	4	0	17	5	7	7	0	1	2	2	6	5	18	0	3	2	5	2	67	92	61	116	8	11	18	4	2	5	6	9	8	20
AAMDC	46	18	19	32	26	22	23	24	18	8	8	8	8	11	23	26	0	1	4	1	1	3	1	1	7	2	13	6	21	2	3	4	8	4	25	36	35	61	1	12	19	15	4	4	4	22	2	21
AAMP	124	51	62	76	29	76	61	69	70	18	27	40	17	30	57	59	12	5	23	5	15	4	5	9	13	11	33	26	61	16	15	4	16	11	152	260	220	396	22	25	38	40	7	18	20	44	12	32
AANAT	0	0	0	1	0	0	0	1	0	0	0	0	0	0	0	0	0	0	1	0	0	0	0	0	0	0	0	0	0	0	0	0	0	0	1	0	0	0	0	0	1	0	0	0	0	0	0	0
AAR2	28	20	13	13	7	12	17	12	12	14	10	17	9	10	22	17	1	0	4	3	3	2	2	0	1	2	9	4	20	1	1	4	11	8	25	73	41	66	4	4	24	15	5	1	9	16	9	8
AARD	0	0	1	0	1	0	0	1	0	0	0	0	0	0	0	0	0	0	1	0	0	0	0	0	0	0	2	0	4	0	1	0	0	0	2	0	0	0	0	0	0	0	0	0	0	0	0	0
AARS	34	18	22	23	14	16	32	19	20	6	10	16	12	14	22	22	0	3	9	3	10	1	3	3	1	0	18	8	28	4	7	2	6	3	86	205	143	219	12	22	21	18	1	13	10	23	11	22
AARS2	12	4	11	6	3	5	11	5	7	5	1	5	2	0	6	6	0	0	0	0	1	0	0	0	0	0	1	1	3	0	0	1	4	2	9	19	17	19	2	0	0	2	1	2	5	3	1	3
AARSD1	0	2	2	0	0	0	0	1	1	0	0	3	0	0	1	0	0	0	0	0	0	0	0	0	0	0	0	0	6	0	0	0	0	0	3	3	0	5	1	1	0	0	0	1	0	2	1	0
AARSP1	0	0	0	0	0	0	0	0	0	0	0	0	0	0	0	0	0	0	0	0	0	0	0	0	0	0	0	0	0	0	0	0	0	0	0	1	0	0	0	0	0	0	0	0	0	0	0	0
AASDH	4	7	7	1	2	4	4	2	1	1	0	3	1	2	1	0	1	0	0	0	1	0	0	0	1	0	0	2	3	0	1	0	1	0	5	13	15	15	4	0	6	2	0	0	1	2	0	6
AASDHPPT	6	7	6	6	6	5	11	9	4	3	4	7	1	5	3	4	4	1	5	1	2	0	2	1	0	2	4	3	12	3	0	1	12	0	31	43	53	86	5	7	17	10	2	2	1	4	2	11
AASS	2	0	1	2	2	0	1	1	0	1	0	1	0	0	1	0	0	0	1	0	0	0	0	0	0	0	0	0	0	1	0	0	0	1	4	4	5	8	0	1	0	0	1	0	1	3	1	3
AATBC	0	1	0	0	0	0	0	0	0	0	0	1	0	0	0	0	0	0	0	0	0	0	0	0	0	0	0	1	0	0	0	1	0	0	0	0	0	2	0	0	1	0	0	0	0	0	0	0
AATF	62	32	26	30	26	38	34	19	28	9	6	20	5	9	18	19	3	0	10	1	8	0	1	0	5	4	11	2	21	3	0	0	7	9	23	60	35	83	2	13	29	13	2	6	12	10	7	19
AATK	1	1	1	0	0	1	1	1	3	1	0	0	0	0	1	1	1	0	1	0	0	0	0	0	0	0	0	0	1	0	0	0	0	0	3	3	0	3	0	1	0	0	0	0	0	0	1	1
AATK-AS1	0	0	0	0	0	0	0	0	0	0	0	0	0	0	0	0	0	0	0	0	0	0	0	0	0	0	0	1	0	0	0	0	0	0	0	0	0	0	0	0	0	0	0	0	0	0	0	0
AB019441.29	1129	675	1079	1085	519	620	729	581	517	331	286	480	319	321	583	547	49	23	172	29	74	40	29	33	71	62	291	131	459	63	36	46	194	190	1617	2588	2178	3996	321	485	556	497	86	132	252	412	178	524
ABAT	16	9	10	9	4	9	4	4	3	0	4	6	4	1	3	6	0	0	2	2	9	2	3	4	1	0	7	3	11	1	2	1	3	1	57	89	74	126	5	7	5	3	2	4	5	8	2	4
ABC11-4932300O16.1	0	0	0	0	0	0	0	0	0	0	0	0	0	0	0	0	0	0	0	0	0	0	0	0	0	0	0	0	0	0	0	0	0	0	4	3	0	1	0	1	1	0	0	0	0	0	0	0
ABC12-47043100G14.2	0	0	0	0	0	0	0	0	0	0	0	0	0	0	0	0	0	0	0	0	0	0	0	0	0	0	1	0	0	0	0	0	0	0	1	0	0	0	0	0	0	0	0	0	0	0	0	0
ABC12-49244600F4.4	1	0	0	1	0	0	0	0	1	0	0	0	0	0	0	0	0	0	0	0	0	0	0	0	0	0	0	0	0	0	0	0	0	0	0	0	0	0	0	0	2	1	0	0	0	1	0	0
ABC13-47488600E17.1	1	0	0	1	0	0	0	0	0	0	0	0	0	0	0	0	0	0	0	0	0	0	0	0	0	0	0	0	0	1	0	0	0	0	0	0	0	1	0	0	0	0	0	0	0	1	0	1
ABC13-47656900H15.1	10	7	9	4	3	13	13	8	5	2	3	8	3	1	5	9	1	0	1	0	1	1	2	0	2	2	2	3	8	0	0	0	2	1	6	9	6	14	0	2	5	2	0	3	1	1	2	3
ABC14-1188822O7.1	0	0	0	0	0	0	0	0	0	0	0	0	0	0	0	0	0	0	0	0	0	0	0	0	0	0	0	0	0	0	0	0	0	0	0	0	0	0	0	0	1	0	0	0	0	0	0	0
ABC7-42404400C24.1	0	0	0	0	0	0	0	0	0	0	2	0	0	0	0	0	0	0	0	0	0	0	1	0	0	1	0	0	0	0	0	0	0	0	0	1	2	0	0	1	1	2	1	1	0	2	0	0
ABC7-42418200C9.1	0	0	1	0	0	0	0	0	0	0	0	0	0	0	0	0	0	0	0	0	0	0	0	0	0	0	1	0	0	0	0	0	0	0	0	0	0	1	0	0	0	0	0	0	0	0	0	0
ABCA1	25	19	20	8	7	21	13	15	18	11	9	9	3	4	5	7	3	2	3	1	6	0	1	2	7	1	7	6	35	7	3	3	9	3	8	24	17	22	4	11	50	20	5	1	23	12	21	41
ABCA10	0	2	1	0	0	0	1	0	2	0	1	2	0	0	1	3	0	0	0	0	0	0	0	1	1	0	4	1	3	0	1	1	0	0	1	1	0	1	1	1	2	0	0	0	0	0	0	4
ABCA11P	0	0	0	2	0	3	1	0	1	1	2	1	0	0	1	4	0	0	0	0	0	0	0	0	1	0	0	0	4	0	0	0	0	0	4	5	3	5	0	1	1	0	0	1	1	0	0	2
ABCA12	0	0	0	0	0	0	0	1	0	0	0	0	0	0	0	0	0	0	0	0	0	0	0	0	0	0	0	0	0	0	0	0	0	0	0	1	0	0	0	0	1	0	0	0	0	0	0	0
ABCA13	0	0	0	0	0	0	0	0	0	0	0	0	0	0	0	0	0	0	0	0	0	0	0	0	0	0	0	1	0	0	0	0	0	0	0	1	0	0	0	0	1	0	0	0	1	0	0	0
ABCA17P	2	0	1	1	1	0	0	0	1	0	0	0	0	0	1	0	0	0	0	0	0	0	0	0	0	0	0	0	0	0	0	0	1	0	0	0	3	3	0	0	1	0	0	0	0	0	0	0
ABCA2	178	87	112	139	44	63	101	78	68	31	25	36	32	24	57	57	14	4	9	2	4	0	6	1	11	7	26	10	34	5	5	6	16	3	45	81	72	145	5	9	28	12	3	6	18	26	9	14
ABCA3	94	42	48	35	27	34	39	27	20	4	8	13	10	4	26	17	3	1	10	1	1	3	0	1	3	1	3	3	12	0	2	1	3	1	107	188	232	474	17	24	6	6	2	8	21	32	5	13
ABCA4	0	0	0	0	0	0	0	0	1	0	0	0	0	0	0	0	0	0	1	0	2	0	0	0	0	0	0	0	0	1	0	0	0	0	0	0	0	0	0	0	1	0	0	0	0	0	0	0
ABCA5	5	6	2	6	6	5	4	7	2	6	0	6	1	0	5	2	2	0	0	0	0	0	0	1	2	1	5	4	1	0	3	3	5	0	6	6	9	19	2	2	10	3	0	0	3	1	0	11
ABCA6	1	0	1	1	0	0	5	1	0	1	1	1	0	1	2	0	0	0	1	0	0	0	0	0	2	0	3	0	0	0	0	0	1	0	1	2	1	1	0	0	4	1	0	0	0	1	3	2
ABCA7	11	2	10	6	6	2	6	9	5	5	13	16	1	6	13	11	0	1	2	1	1	0	2	1	1	0	11	3	2	1	0	0	1	2	9	14	10	15	1	2	10	1	0	2	4	4	0	9
ABCA8	9	7	7	9	2	7	6	8	15	16	8	5	8	2	14	16	2	1	0	0	6	2	2	3	5	7	5	6	5	3	1	0	20	9	8	8	16	15	1	6	32	18	1	3	8	12	12	35
ABCA9	1	1	1	3	4	0	7	4	1	0	2	2	0	1	5	4	0	0	2	0	1	1	1	0	0	0	2	0	2	0	0	1	3	1	6	1	1	2	0	2	6	2	2	1	0	2	0	6
ABCA9-AS1	0	0	0	0	0	0	0	0	0	0	0	0	0	0	0	0	0	0	0	0	0	0	0	0	0	0	1	0	0	0	0	0	0	0	0	0	0	0	0	0	0	0	0	0	0	0	0	0
ABCB1	4	2	4	3	6	3	4	1	1	1	1	3	1	1	3	2	0	0	0	0	0	0	0	0	1	0	4	0	0	0	0	0	1	0	3	4	3	5	0	1	5	3	0	1	2	3	3	2
ABCB10	8	8	10	7	6	5	4	7	2	2	2	3	0	2	4	5	1	3	7	1	3	2	0	2	2	1	4	1	6	1	0	1	2	0	18	20	27	40	1	5	5	3	2	1	5	4	3	3
ABCB4	1	2	2	0	1	0	1	0	1	1	0	0	0	0	0	2	0	0	1	0	0	0	0	0	1	0	0	1	0	2	0	0	0	0	1	1	4	1	0	0	0	0	0	0	0	0	1	0
ABCB5	1	1	0	0	0	1	0	0	0	0	0	0	0	0	0	1	0	0	0	0	0	0	0	1	0	0	0	0	0	0	0	0	1	0	2	0	1	0	0	0	1	0	0	0	1	0	0	0
ABCB6	0	1	0	1	0	1	0	0	1	0	0	0	0	0	0	1	0	0	0	0	0	1	1	0	0	0	0	0	0	0	0	0	0	0	0	4	2	1	0	0	1	0	0	0	0	0	0	1
ABCB7	9	5	9	5	2	5	9	10	3	1	2	4	2	5	1	6	0	0	3	1	0	1	0	0	2	1	0	1	3	2	1	0	2	0	15	14	13	22	2	2	5	3	1	0	2	4	0	2
ABCB8	69	24	26	43	21	21	37	24	29	7	9	19	8	16	25	36	2	4	15	1	2	2	1	4	6	3	15	7	17	3	3	2	0	4	47	95	70	144	9	17	23	11	3	2	8	9	5	8
ABCB9	13	5	6	3	6	4	6	1	5	3	2	4	1	2	4	1	0	0	3	0	0	2	0	0	1	0	2	2	6	2	0	1	2	0	4	2	5	9	1	2	4	3	0	1	0	2	1	6
ABCC1	43	37	34	42	26	37	33	30	12	4	3	5	3	15	15	11	1	2	1	0	0	0	0	2	0	0	4	4	6	2	1	1	6	1	71	119	118	195	8	16	14	3	3	6	7	17	2	11
ABCC10	14	11	15	8	6	4	8	5	10	11	8	13	4	6	19	10	1	0	2	0	3	2	0	3	2	1	5	4	6	1	2	2	3	0	19	19	23	32	0	1	12	4	1	6	4	11	4	10
ABCC11	31	18	27	14	24	31	17	16	8	5	0	3	2	5	10	8	0	0	1	0	0	0	0	0	0	0	0	1	0	0	0	0	0	0	28	64	0	0	0	0	0	0	1	1	0	0	0	0
ABCC12	5	3	12	14	6	13	5	7	1	1	0	1	3	2	12	6	0	0	0	0	0	0	0	0	0	0	2	0	0	0	0	0	0	0	3	4	0	0	0	0	0	0	0	0	0	0	0	0
ABCC13	0	0	0	0	0	0	0	0	0	0	0	1	0	0	0	0	0	0	0	0	0	0	1	1	0	0	1	0	0	0	0	0	0	0	0	0	0	0	0	0	0	0	1	0	0	0	0	0
ABCC2	0	0	0	0	0	0	1	0	0	0	0	0	0	0	0	0	0	0	0	0	0	0	0	0	0	0	2	0	0	0	0	0	0	0	0	0	0	1	0	0	0	0	0	0	0	0	0	0
ABCC3	15	7	8	8	11	7	4	6	5	2	14	11	1	0	5	10	1	1	1	0	1	2	3	1	1	0	7	2	7	0	2	0	3	3	7	14	4	2	0	0	9	2	1	0	3	2	3	5
ABCC4	177	151	135	201	117	85	90	90	14	8	6	15	2	2	11	8	40	10	31	9	7	6	10	17	6	3	20	6	23	5	2	10	12	5	714	993	1161	1597	235	259	30	12	11	12	35	50	8	28
ABCC5	53	21	14	32	15	27	38	27	11	7	9	14	12	5	21	29	2	1	9	1	6	4	1	11	2	7	16	10	30	2	3	9	8	5	39	70	56	57	4	14	34	20	7	1	11	20	4	40
ABCC5-AS1	0	0	0	0	0	0	0	0	0	0	0	0	0	0	0	0	0	0	1	0	0	0	0	0	0	0	0	0	0	0	0	0	0	0	0	0	0	0	0	0	0	0	0	0	0	0	0	0
ABCC6	3	4	1	4	4	1	3	2	2	1	0	1	0	1	1	1	0	0	0	0	0	0	1	0	0	0	1	0	0	0	0	0	2	0	0	5	5	6	0	1	3	0	1	0	0	1	1	1
ABCC6P1	0	1	0	1	0	0	0	0	0	0	0	1	0	1	1	1	0	0	0	0	0	0	0	0	0	0	0	0	1	0	0	0	0	0	1	2	0	3	0	0	0	0	1	0	1	0	0	0
ABCC6P2	0	0	0	0	0	0	0	0	0	0	0	0	0	0	0	2	0	0	0	1	0	0	0	0	0	0	0	0	0	0	0	0	0	0	0	0	1	1	0	0	0	0	0	0	0	0	0	0
ABCC8	0	0	0	0	0	0	0	0	1	0	0	0	0	0	0	1	1	0	0	0	0	0	0	0	0	0	0	0	0	1	0	0	0	0	0	2	1	0	0	0	1	0	0	0	0	0	0	0
ABCC9	8	1	3	7	2	0	7	2	3	1	0	3	3	1	10	3	0	0	4	0	4	1	1	1	1	0	2	0	0	1	0	1	4	1	9	6	7	19	1	5	9	2	1	1	3	8	4	10
ABCD1	28	8	15	14	5	7	16	11	20	4	5	11	10	8	6	7	1	0	2	1	2	0	1	3	1	1	4	2	7	0	1	1	3	3	8	21	13	27	2	6	9	5	1	1	5	6	1	4
ABCD1P2	5	1	4	4	2	2	2	1	2	0	0	1	0	1	0	1	0	0	0	0	0	0	0	0	0	0	0	0	0	0	0	0	1	0	0	0	1	3	0	2	2	0	0	0	1	0	1	1
ABCD2	1	0	0	0	0	1	0	1	0	0	0	0	0	0	0	0	0	0	0	0	0	0	0	1	0	0	1	0	0	0	0	0	0	0	1	0	2	0	0	0	0	0	2	0	0	0	1	1
ABCD3	8	4	7	6	5	3	9	7	2	2	1	5	2	1	3	3	1	1	5	3	2	1	3	2	0	1	5	2	7	2	3	2	4	3	21	32	34	41	2	6	6	4	2	2	2	5	4	8
ABCD4	15	11	9	15	5	7	13	16	11	11	15	12	5	6	13	17	2	0	5	2	0	1	1	1	3	1	11	5	22	0	3	2	6	2	33	40	36	44	4	14	24	10	6	6	6	14	5	14
ABCE1	23	12	15	17	11	5	12	8	8	6	2	8	5	6	8	6	0	0	8	2	2	3	1	2	0	1	9	6	19	2	0	0	6	0	27	44	52	73	4	8	8	9	0	1	6	11	2	7
ABCF1	79	30	35	45	24	24	31	21	26	13	18	29	14	13	32	27	2	1	9	2	8	1	1	2	1	2	12	9	25	1	2	6	7	7	75	113	90	148	11	28	24	19	2	7	15	19	2	36
ABCF2	117	42	74	74	46	44	47	41	40	17	11	22	9	5	39	43	2	2	16	1	5	5	3	5	7	1	14	5	10	5	0	2	6	7	64	123	96	184	13	16	34	13	3	5	11	28	12	14
ABCF2P1	0	0	0	0	0	0	0	0	0	0	0	0	0	0	0	0	0	0	0	0	0	0	0	0	0	0	0	0	0	0	0	0	0	0	0	0	0	0	0	0	0	0	1	0	0	0	0	0
ABCF2P2	0	0	0	0	0	0	0	0	0	0	0	0	0	0	0	0	0	0	0	0	0	0	0	0	0	0	0	0	0	0	0	0	0	0	0	1	0	0	0	0	0	0	0	0	0	0	0	0
ABCF3	82	41	37	57	32	34	44	36	28	17	16	34	11	12	33	36	3	2	11	1	8	6	2	1	6	2	20	9	36	6	0	1	4	5	26	57	34	71	4	12	18	1	6	5	12	18	5	21
ABCG1	35	27	44	26	17	17	26	15	15	9	10	21	8	5	12	11	2	0	3	1	3	1	0	1	1	2	9	3	14	4	0	4	3	2	39	84	56	66	7	9	7	12	2	0	11	16	15	20
ABCG2	0	0	1	1	1	3	3	0	3	2	1	1	0	2	2	3	0	0	1	0	0	0	1	0	0	0	2	1	2	0	0	0	2	1	0	4	2	1	0	0	4	6	1	0	0	2	0	1
ABCG4	0	0	1	0	0	0	0	2	0	0	3	0	0	0	0	0	0	0	0	0	0	0	0	0	0	0	0	0	0	0	0	0	0	0	0	1	1	0	0	0	0	0	0	0	0	0	0	0
ABCG5	0	0	0	0	0	0	0	0	0	0	0	0	0	0	0	0	0	0	0	0	0	0	0	0	1	0	1	0	0	0	0	1	0	0	0	0	1	0	0	0	0	0	0	0	0	0	0	0
ABCG8	0	0	0	0	0	0	0	0	0	0	0	0	0	0	0	0	0	0	0	0	0	0	0	0	0	0	0	0	0	0	0	0	0	0	0	0	0	0	0	0	2	0	0	0	0	0	1	0
ABHD1	2	2	1	0	1	4	1	2	3	0	0	1	1	1	2	2	0	1	0	1	0	0	0	0	0	0	3	3	0	1	0	1	1	0	6	22	6	14	2	7	5	2	0	1	1	1	1	0
ABHD10	17	25	13	22	11	8	12	15	12	15	7	8	6	4	18	8	2	1	7	2	6	3	2	4	2	1	9	4	30	2	0	3	2	3	36	77	36	65	9	20	13	8	5	1	5	9	5	8
ABHD11	113	58	62	76	29	30	30	29	21	9	11	5	3	2	26	13	6	0	8	1	7	4	3	3	3	1	8	4	19	3	3	8	7	2	122	205	189	408	22	29	11	7	3	7	20	24	3	10
ABHD11-AS1	1	0	1	1	0	0	0	0	0	0	0	0	0	0	0	0	0	0	0	0	1	0	0	0	0	0	0	0	0	0	0	0	0	1	3	4	1	4	0	0	0	0	0	0	0	1	0	0
ABHD12	225	127	103	64	76	78	47	31	61	41	21	37	19	30	55	47	9	1	12	3	7	1	5	0	5	7	23	15	34	8	5	5	10	3	70	124	93	207	10	10	16	15	4	12	11	35	9	17
ABHD12B	0	0	0	0	0	0	0	0	0	0	0	0	0	0	0	0	0	0	1	0	0	0	0	0	0	0	0	0	0	0	0	0	0	0	0	0	0	0	0	0	0	0	0	0	0	0	0	0
ABHD13	12	8	6	7	12	10	11	7	8	8	9	8	6	7	5	5	1	1	6	1	1	0	0	0	0	2	5	4	5	0	0	2	3	3	17	26	26	49	5	2	8	6	1	1	7	10	5	3
ABHD14A	33	20	26	16	13	15	21	11	22	22	9	12	14	11	21	24	3	1	8	0	1	1	2	7	4	2	14	5	19	5	3	0	6	3	45	85	73	107	11	22	20	7	6	6	7	17	13	15
ABHD14A-ACY1	0	0	0	0	0	0	0	0	0	0	0	1	0	0	0	1	0	0	0	0	0	0	0	0	0	0	0	0	1	0	0	0	1	0	0	1	0	0	0	0	0	0	0	0	0	0	0	0
ABHD14B	80	39	40	44	26	24	56	32	52	28	25	42	17	24	56	63	4	3	25	4	10	4	2	4	15	9	52	12	55	8	5	4	16	16	74	110	76	170	15	29	62	37	10	12	25	28	11	30
ABHD15	3	6	5	5	2	0	3	6	2	4	3	1	1	0	6	4	1	0	2	0	2	0	1	1	1	0	4	1	1	0	1	1	2	0	8	14	9	6	0	2	5	2	0	2	1	2	0	1
ABHD15-AS1	1	0	0	0	0	0	0	0	0	0	0	0	0	0	0	0	0	0	0	0	0	0	0	0	0	0	0	0	0	0	0	0	1	0	0	0	0	0	0	0	1	0	0	0	0	0	0	0
ABHD16A	0	0	0	3	1	1	0	0	1	2	0	1	0	0	0	0	0	1	1	0	0	1	0	0	0	0	3	1	6	1	1	0	0	0	6	2	4	11	2	2	4	1	0	0	2	0	1	3
ABHD17A	30	21	31	19	4	18	24	15	15	7	4	17	4	14	19	13	0	1	4	0	3	1	2	1	2	2	8	1	6	0	0	3	6	1	21	28	14	56	6	5	13	5	3	6	4	11	2	6
ABHD17AP1	9	5	2	4	0	1	3	2	0	0	0	2	0	2	1	0	0	1	1	0	0	0	0	0	0	0	3	1	1	0	0	0	0	0	5	5	8	16	2	6	0	2	2	0	1	3	2	2
ABHD17AP3	9	10	12	12	2	14	17	8	7	2	5	11	3	6	5	8	2	1	3	2	5	0	2	0	1	0	3	0	7	0	0	0	0	0	11	14	6	25	4	11	14	8	5	0	2	7	2	7
ABHD17AP4	0	0	0	0	0	0	0	0	0	0	0	0	0	1	0	0	0	1	0	0	0	0	0	0	0	0	1	0	0	0	0	0	0	0	0	0	0	0	0	1	0	0	1	0	0	0	0	1
ABHD17AP5	0	0	0	0	0	0	0	0	0	0	0	0	0	0	0	0	0	0	0	0	0	0	0	0	0	0	0	0	0	0	0	0	0	0	0	0	0	0	0	0	0	0	1	0	0	0	0	1
ABHD17AP6	0	0	0	0	0	0	0	0	0	0	0	0	0	0	0	0	0	0	0	0	0	0	0	0	0	0	0	0	0	0	0	0	0	0	1	0	0	0	0	0	0	0	0	0	0	1	0	0
ABHD17B	5	6	7	4	2	2	0	2	3	0	2	4	0	3	1	0	2	1	6	1	0	1	0	0	0	3	2	2	7	1	0	1	1	2	8	19	9	22	2	1	4	3	0	1	1	2	0	4
ABHD17C	26	17	16	7	14	12	9	12	2	6	4	6	0	7	4	10	3	5	1	0	1	1	1	2	0	3	5	9	4	0	2	5	2	2	33	75	38	57	3	5	8	6	2	8	4	4	0	15
ABHD18	5	4	5	3	1	4	10	3	2	1	3	4	1	0	5	3	1	0	4	0	1	1	1	2	0	1	3	1	10	1	3	0	2	0	13	19	17	24	6	1	13	6	2	1	0	4	1	3
ABHD2	113	69	79	88	59	62	48	44	31	20	17	23	10	13	31	22	7	4	22	13	16	4	8	6	3	6	18	15	83	17	1	3	12	12	1701	1907	2556	4674	232	315	95	38	35	26	137	211	22	137
ABHD3	6	2	2	5	5	5	2	3	0	2	2	2	1	3	5	1	2	1	8	1	2	0	3	1	1	2	3	3	3	1	1	1	5	0	8	19	30	27	6	2	7	2	1	0	5	2	0	6
ABHD4	26	12	12	17	7	14	21	18	16	10	4	17	2	12	15	14	2	0	7	2	4	0	1	0	1	2	8	4	11	0	1	0	6	5	15	37	31	45	2	4	18	10	3	5	3	5	4	19
ABHD5	2	5	0	1	3	0	1	1	1	1	0	0	0	1	1	1	0	0	1	0	0	0	0	0	0	0	0	0	0	2	0	0	0	0	3	2	5	11	1	0	1	0	0	1	1	0	1	4
ABHD6	6	3	4	4	1	6	5	5	2	0	1	3	1	1	0	2	1	0	0	1	0	0	0	0	0	0	2	2	5	0	0	0	1	0	3	4	8	5	3	1	5	3	2	1	1	2	3	6
ABHD8	31	16	14	9	5	11	16	9	29	5	12	9	4	6	17	12	0	0	4	0	3	1	0	0	0	1	12	0	8	2	0	0	5	2	13	19	17	30	2	4	19	7	0	3	2	7	6	9
ABI1	31	16	22	16	9	14	9	17	9	2	8	12	3	4	9	14	4	4	13	0	2	1	4	3	3	2	12	4	26	6	1	2	8	4	36	52	60	75	10	25	30	12	1	1	12	8	4	19
ABI2	37	22	20	20	23	21	46	23	40	26	11	20	16	14	33	30	3	1	9	5	3	3	3	4	3	6	15	11	22	3	6	6	12	8	62	85	97	146	13	18	45	25	10	7	10	30	18	29
ABI3	21	2	8	5	6	6	6	7	10	2	6	19	3	2	5	7	0	0	4	0	0	0	4	1	1	2	7	2	0	0	1	0	0	0	3	19	8	6	0	1	8	8	0	2	3	7	3	3
ABI3BP	1	1	9	10	0	1	8	6	2	5	9	6	4	4	4	4	1	0	1	0	0	1	0	0	1	0	4	2	2	1	0	1	1	1	4	7	1	2	0	5	15	4	4	2	6	4	4	7
ABL1	60	31	43	41	28	13	34	25	20	22	15	29	7	14	48	29	2	2	9	0	4	2	2	1	9	1	11	4	10	3	1	4	10	8	31	49	49	88	4	5	24	13	3	5	13	16	11	26
ABL2	12	6	6	4	7	7	8	2	8	0	4	6	1	3	12	7	0	0	1	0	2	0	0	1	1	1	1	0	13	2	0	0	2	2	11	21	19	30	1	2	7	3	0	0	1	5	2	4
ABLIM1	58	31	43	33	12	17	21	17	24	16	16	24	8	11	32	47	2	2	8	0	6	1	4	4	1	5	12	7	8	2	3	5	12	6	16	22	29	40	4	12	29	34	10	10	12	16	6	17
ABLIM2	4	0	0	1	1	1	0	0	1	1	1	1	1	1	1	3	0	0	0	0	0	0	0	0	1	0	1	0	0	0	0	0	0	0	1	5	3	0	0	2	0	1	0	1	0	1	1	1
ABLIM3	9	2	7	1	0	1	3	3	2	2	4	3	5	7	13	1	0	0	1	0	1	0	0	0	0	0	3	0	1	2	1	0	2	0	10	18	10	13	4	2	11	5	1	1	4	3	2	8
ABO	0	0	1	0	0	0	0	2	0	0	0	2	0	0	2	0	1	0	0	0	0	0	2	1	0	4	2	1	0	0	0	0	5	0	3	8	0	0	0	2	10	1	1	3	1	0	1	15
ABR	17	11	12	13	6	10	15	9	11	5	6	13	1	15	8	13	0	0	0	0	3	2	0	2	6	2	9	5	14	1	3	2	6	2	31	45	36	67	4	14	27	14	4	2	6	14	7	22
ABRA	0	0	0	0	0	0	0	0	0	0	0	0	0	0	0	0	0	0	0	0	0	0	0	0	0	0	0	0	0	0	1	0	0	0	0	0	0	0	3	1	0	0	0	0	0	0	0	0
ABRACL	9	3	6	2	1	1	4	1	1	1	1	0	1	0	2	1	1	0	7	1	3	1	0	0	1	0	2	2	4	0	1	1	1	0	6	2	6	7	3	2	3	1	0	0	0	1	1	0
ABT1	21	15	10	8	15	8	4	6	8	6	9	12	3	2	9	7	2	2	2	2	2	0	1	3	2	1	10	1	14	2	0	2	0	2	20	36	18	46	4	4	12	11	1	2	10	4	4	11
ABT1P1	0	0	0	0	0	0	0	0	0	0	0	0	0	0	0	0	0	0	0	0	0	0	0	0	0	0	0	0	0	0	0	0	0	0	1	0	0	0	0	0	0	0	0	0	0	0	0	0
ABTB1	45	16	29	25	10	10	44	34	24	19	14	34	16	24	40	38	6	0	14	1	2	4	0	5	4	7	22	8	11	3	5	3	10	10	24	28	19	36	5	7	46	25	3	9	18	21	11	34
ABTB2	9	4	7	5	6	4	2	2	7	2	2	1	2	7	4	2	0	0	0	0	1	0	0	0	0	0	5	0	1	1	0	2	4	2	3	8	4	6	0	2	6	6	0	2	2	0	2	3
AC000032.2	2	0	2	0	0	1	4	4	4	1	0	1	4	2	6	4	1	1	0	0	2	1	3	0	2	4	3	1	1	1	2	3	4	2	1	2	1	1	0	2	20	3	0	0	1	0	2	10
AC000036.4	0	0	0	0	0	0	0	0	0	0	1	0	0	0	0	0	0	1	0	0	0	0	0	0	0	0	0	0	0	0	0	0	0	0	0	0	0	0	0	0	0	0	0	0	0	0	0	0
AC000068.10	1	1	1	2	0	2	0	0	1	1	0	1	0	0	1	0	0	0	0	0	0	0	0	0	0	0	1	0	0	0	0	0	0	0	1	1	0	3	1	0	0	1	0	0	0	0	1	0
AC000068.5	1	0	1	1	1	0	0	0	0	0	0	1	0	0	0	0	1	0	1	0	0	0	0	0	0	2	1	1	1	0	0	0	0	0	2	1	4	8	2	1	1	0	0	0	0	0	0	0
AC000068.9	0	1	1	0	0	0	1	0	0	1	1	1	0	0	1	2	0	0	0	0	0	0	0	0	0	0	1	0	1	0	0	0	0	0	2	4	4	3	0	0	0	0	0	0	1	0	0	0
AC000077.2	0	0	0	0	0	0	0	0	0	0	0	0	0	0	0	0	0	0	0	0	0	0	0	1	0	0	0	0	0	0	0	0	0	0	0	0	0	0	0	0	0	0	0	0	0	0	0	0
AC000078.5	7	4	4	7	1	5	7	0	3	0	0	4	4	1	6	4	0	0	0	0	0	0	0	0	0	0	0	0	4	1	0	0	0	0	0	0	0	0	0	3	0	0	0	0	0	0	0	0
AC000081.2	1	1	0	1	2	1	1	1	0	0	0	0	1	2	1	1	0	0	0	0	0	0	1	0	0	2	1	1	4	1	0	1	1	0	2	3	2	6	1	1	2	1	0	0	3	1	0	2
AC000089.3	99	89	89	103	67	76	60	47	34	21	15	27	30	26	46	47	12	8	29	8	28	6	4	6	10	7	44	21	109	8	9	14	30	36	445	488	461	864	75	66	114	86	17	14	48	65	35	96
AC000095.12	0	0	0	0	0	0	0	0	0	0	0	0	0	0	0	0	0	0	0	0	0	0	0	0	0	0	1	0	0	0	0	0	0	0	0	0	0	0	0	0	0	0	0	0	1	0	0	0
AC000095.9	0	0	0	0	0	0	0	0	0	0	0	0	0	0	0	0	0	0	0	0	0	0	0	0	0	0	1	0	0	0	0	0	0	0	0	0	0	0	0	0	0	0	0	0	0	0	0	0
AC000099.1	0	0	0	0	0	0	0	0	0	0	0	0	0	0	0	0	0	0	0	0	0	0	0	0	0	0	0	0	0	0	0	0	1	0	0	0	0	0	0	0	0	0	0	0	0	0	0	0
AC000111.3	0	0	0	0	0	0	0	0	0	0	0	0	0	0	0	0	0	0	0	0	0	0	0	0	0	0	0	0	0	0	0	0	0	0	0	0	0	1	0	0	0	0	0	0	0	0	0	0
AC000123.2	0	0	0	1	0	0	2	0	0	0	0	1	0	1	0	0	0	0	0	0	0	0	0	1	0	0	0	0	0	0	0	0	0	0	1	0	1	4	0	0	0	0	1	0	0	0	0	0
AC000123.3	1	0	0	0	1	0	0	0	1	0	0	1	1	0	1	0	0	0	0	0	0	0	0	0	0	0	1	0	0	0	0	0	0	0	0	0	2	3	0	1	0	0	0	0	2	1	0	0
AC000124.1	1	0	2	0	0	0	0	1	1	0	0	1	0	0	0	0	0	1	0	0	0	0	1	0	0	0	0	0	1	0	0	0	0	0	0	0	0	1	0	0	1	0	0	0	0	0	0	0
AC000367.1	0	0	0	0	0	0	0	0	0	0	0	0	0	0	0	0	0	0	0	0	0	0	0	0	0	0	0	0	0	0	0	0	0	0	1	0	0	0	0	0	0	0	0	0	0	0	0	0
AC000403.4	0	0	1	0	0	0	0	0	2	0	0	0	0	0	0	0	0	0	0	0	0	0	0	0	0	0	0	0	0	0	0	0	0	0	0	0	0	0	0	0	1	0	0	0	0	0	0	0
AC001226.7	2	1	0	0	0	0	0	0	0	0	0	0	0	0	0	0	0	0	0	0	0	0	0	0	0	0	0	0	0	0	0	0	0	0	0	0	0	0	0	0	0	0	0	0	0	0	0	0
AC002044.1	0	0	0	0	0	0	1	0	0	0	0	0	0	0	0	0	0	0	0	0	0	0	0	0	0	0	2	0	2	0	0	1	0	0	0	1	0	1	0	0	2	0	0	0	0	0	0	0
AC002044.4	2	1	3	2	0	1	0	2	1	0	0	3	1	2	1	1	0	0	1	0	0	0	1	0	3	0	0	1	3	0	0	2	0	0	1	1	7	2	1	1	2	0	1	0	1	1	0	4
AC002056.3	2	3	3	1	1	1	3	0	0	1	0	0	0	1	0	1	0	0	0	0	0	0	0	0	2	0	0	0	3	0	0	0	1	0	11	14	10	29	5	1	2	2	3	1	1	1	1	3
AC002059.10	0	0	1	0	0	0	0	0	0	0	0	0	0	0	0	0	0	0	0	0	0	0	0	0	0	0	0	0	0	0	0	0	0	0	0	0	1	1	0	0	1	0	0	0	0	1	0	0
AC002064.4	0	0	0	0	0	0	0	0	0	0	0	0	0	0	0	0	1	0	0	0	0	0	0	0	0	0	0	0	0	0	0	0	0	0	0	0	0	0	0	0	0	0	0	0	0	0	0	0
AC002064.5	0	0	0	0	0	0	2	0	0	0	0	0	0	0	0	0	0	0	0	0	0	0	0	0	0	0	0	0	0	0	0	0	0	0	0	0	0	0	0	0	0	0	0	0	0	0	0	0
AC002069.5	1	0	1	1	0	0	0	0	0	0	0	1	0	0	0	0	0	0	0	0	0	0	0	0	0	0	0	0	2	0	0	0	0	1	1	5	3	6	1	0	0	1	0	0	0	0	0	1
AC002075.4	166	101	100	132	61	78	135	78	85	65	29	59	44	50	102	90	4	2	24	5	25	4	8	5	20	23	60	24	145	9	6	13	63	43	325	327	282	584	53	69	158	141	21	19	55	98	51	143
AC002076.10	0	0	0	0	0	0	0	0	0	0	0	0	0	0	0	0	0	0	2	0	0	0	0	0	0	0	0	0	0	1	0	0	0	0	0	0	0	0	0	0	0	0	0	0	0	0	0	0
AC002116.7	0	0	0	0	0	1	0	0	0	0	0	0	0	0	0	0	0	0	0	0	0	0	0	0	0	0	0	0	0	0	0	0	0	0	0	0	0	0	0	0	0	0	0	0	0	0	0	0
AC002117.1	6	1	4	5	5	7	6	1	3	2	1	2	3	1	1	7	1	2	7	3	0	2	0	1	0	3	6	6	11	2	3	1	4	1	21	31	25	39	1	0	8	3	2	4	1	6	1	9
AC002306.1	0	0	0	0	0	0	0	0	0	0	0	0	0	0	0	0	0	0	0	0	0	0	0	0	0	0	0	0	0	1	0	0	0	0	1	1	0	0	0	0	0	0	0	0	0	0	0	0
AC002310.12	5	0	1	1	4	2	2	1	4	0	5	2	0	3	4	6	1	0	0	0	1	0	0	0	1	1	0	0	2	0	0	3	0	0	11	11	8	19	2	3	3	1	1	1	0	0	1	4
AC002310.14	0	0	0	0	0	1	0	0	1	0	0	1	0	0	0	0	0	0	0	0	0	0	0	0	0	0	0	0	0	0	0	0	0	0	0	1	0	0	0	0	0	0	0	0	0	0	0	0
AC002310.17	1	3	0	2	0	1	2	1	2	0	1	2	2	1	2	0	1	0	7	1	0	0	1	1	5	0	10	3	30	1	1	1	4	3	13	26	13	45	11	21	18	14	1	3	8	10	2	19
AC002310.7	0	0	1	0	0	0	0	0	1	0	0	0	0	0	0	0	0	0	0	0	0	0	0	0	0	0	0	0	0	0	0	0	0	0	2	0	0	0	0	0	2	1	1	0	0	0	0	0
AC002331.1	0	0	1	0	0	2	0	0	0	0	1	1	0	0	0	0	0	0	0	0	1	0	0	0	0	0	0	0	0	0	0	0	0	0	0	0	0	0	0	0	0	0	0	0	1	0	0	0
AC002366.3	0	0	0	0	0	0	1	1	0	0	0	0	0	0	0	0	0	0	0	0	0	0	0	0	0	0	0	0	0	0	0	0	0	0	0	0	0	0	0	1	0	0	0	0	0	0	0	0
AC002386.1	0	0	0	0	0	0	0	0	0	0	0	0	0	0	0	0	0	0	0	0	0	0	1	0	0	0	0	0	0	0	0	0	0	0	0	0	0	0	0	0	0	0	0	0	0	0	0	0
AC002398.11	2	0	1	0	1	2	0	0	0	0	0	0	0	0	0	0	1	0	1	0	0	0	0	0	0	0	1	1	0	0	0	0	0	0	1	2	2	1	0	0	1	0	0	1	0	0	0	1
AC002398.12	1	0	1	0	0	0	2	1	2	0	0	0	0	1	0	1	0	0	0	0	0	0	0	0	1	0	3	0	0	0	2	0	1	1	1	1	1	0	1	1	0	0	0	0	0	1	0	2
AC002398.13	0	0	1	0	0	0	1	0	0	1	0	0	0	0	0	1	0	0	0	0	0	0	0	0	0	2	0	1	0	0	0	0	0	0	0	0	1	0	0	0	0	0	0	0	1	0	0	0
AC002429.5	0	0	0	0	0	0	0	0	0	0	0	0	0	0	0	0	0	0	0	0	0	0	0	1	0	0	0	0	0	0	0	0	0	0	0	0	0	0	0	0	0	0	0	0	0	0	0	0
AC002451.3	0	0	0	0	0	0	0	0	0	0	0	0	0	0	0	0	0	0	0	0	0	0	0	0	0	0	0	0	5	0	0	0	0	0	0	2	2	0	0	0	0	1	0	0	0	0	0	1
AC002454.1	0	0	0	0	0	0	0	0	0	0	0	0	0	0	0	0	0	0	0	0	0	0	0	0	0	0	0	0	0	0	0	0	0	0	0	0	1	0	0	0	0	0	0	0	0	0	0	0
AC002456.2	0	0	1	0	0	1	1	2	0	0	0	0	1	1	1	0	0	0	0	0	0	0	0	0	0	0	1	0	0	0	0	0	0	0	1	1	1	3	0	0	0	0	0	0	1	0	0	0
AC002463.3	0	0	0	0	0	0	0	0	0	0	0	0	0	0	0	0	0	0	0	0	0	0	0	0	0	0	0	0	0	0	1	0	0	0	0	0	0	0	0	0	0	0	0	0	0	0	0	0
AC002467.7	1	0	1	0	1	1	0	0	0	0	0	0	0	1	1	1	0	0	0	0	0	0	0	0	0	0	0	0	0	0	0	0	0	1	7	6	4	21	1	1	1	0	0	1	1	1	0	0
AC002480.2	0	0	0	0	0	0	0	0	0	0	0	0	0	0	0	0	0	0	0	0	0	0	0	3	0	0	0	0	0	0	0	0	0	0	0	0	0	0	0	0	0	0	0	0	0	0	0	0
AC002480.3	0	0	0	0	0	0	0	0	0	0	0	0	0	0	0	0	0	0	0	0	0	0	0	0	0	0	0	0	0	0	0	0	0	0	1	0	0	0	0	0	0	0	0	0	0	0	0	0
AC002480.5	0	0	0	0	0	0	0	0	0	0	0	0	0	0	0	0	0	0	0	0	0	0	0	0	0	0	0	0	0	0	0	0	0	0	0	1	1	0	0	0	0	0	0	0	0	0	0	0
AC002486.2	0	0	0	0	0	0	0	0	0	0	0	0	0	0	0	0	0	0	0	0	0	0	0	0	0	0	0	0	0	0	1	0	0	0	0	0	0	1	0	1	0	0	0	0	0	0	0	0
AC002511.2	0	0	0	0	0	0	1	0	0	0	0	0	0	0	0	0	0	0	0	0	0	0	0	0	0	0	0	0	0	0	0	0	0	0	0	0	0	0	0	0	0	0	0	0	0	0	0	0
AC002519.6	0	0	0	0	0	0	0	0	0	0	0	0	0	0	0	0	0	0	0	0	0	0	0	0	0	0	0	0	0	0	0	0	0	0	0	0	0	1	0	0	1	0	0	0	0	0	0	0
AC002519.8	0	0	0	0	0	0	0	0	0	0	0	1	0	0	0	0	0	0	0	0	0	0	1	0	0	0	0	1	0	0	0	0	0	0	0	0	3	0	0	0	0	0	0	0	0	0	0	0
AC002543.2	0	0	0	0	0	0	0	0	0	0	0	0	0	0	0	0	0	0	5	0	0	0	0	0	0	0	0	0	0	0	0	0	0	0	0	1	0	0	0	0	0	0	0	0	0	0	0	0
AC002550.5	0	1	0	1	1	0	0	0	0	0	0	0	0	0	0	0	0	0	0	0	0	0	0	0	1	0	0	0	0	0	0	0	0	0	0	0	0	0	0	1	0	1	0	0	1	0	0	0
AC002550.6	0	0	2	0	1	0	2	2	0	0	1	2	1	0	0	0	0	0	0	0	0	0	0	0	0	0	0	0	0	0	0	0	0	1	1	0	2	0	0	0	2	0	0	0	1	1	0	0
AC002553.4	0	0	0	0	0	0	0	0	0	0	0	0	0	0	0	0	0	0	0	0	0	0	0	0	0	0	0	0	0	0	0	0	0	0	1	0	0	0	0	0	0	0	0	0	0	0	0	0
AC003002.6	0	0	0	0	0	0	0	0	0	0	0	0	0	0	0	0	0	0	0	0	0	0	0	0	0	0	0	0	0	0	0	0	1	0	0	0	0	0	0	0	0	0	0	0	0	0	0	0
AC003003.5	0	0	0	0	0	0	0	0	0	0	0	0	0	0	0	0	0	0	1	0	0	0	0	0	0	0	0	0	0	0	0	1	0	0	0	0	0	0	0	0	0	0	0	0	0	0	0	0
AC003005.2	0	0	0	0	1	0	0	0	0	0	0	0	0	0	0	0	0	0	0	0	0	0	0	1	0	0	0	0	0	0	0	0	0	0	0	0	0	0	0	0	0	0	0	0	0	0	0	0
AC003009.1	0	0	0	1	0	0	0	0	0	0	0	0	0	0	0	0	0	0	0	0	0	0	0	0	0	0	1	0	0	0	0	0	0	0	0	0	0	0	0	0	0	0	0	0	0	0	0	0
AC003075.4	0	0	1	3	0	1	0	0	0	1	0	1	2	0	1	0	0	0	0	0	0	0	0	0	0	1	2	0	0	0	0	0	0	0	0	1	0	0	1	1	0	0	0	0	0	0	0	0
AC003080.4	0	0	1	1	1	0	0	0	1	0	0	0	0	0	0	0	0	0	0	0	1	0	0	0	0	0	0	1	5	1	0	0	1	0	4	2	5	6	1	2	0	0	1	0	0	1	0	2
AC003088.1	0	0	0	0	0	0	0	0	0	0	0	0	0	0	0	0	0	0	0	0	0	0	0	0	0	0	0	0	0	0	0	0	0	0	0	1	0	0	0	0	0	0	0	0	0	0	0	0
AC003090.1	0	0	1	1	0	1	2	1	1	0	0	1	0	0	0	0	0	0	0	0	0	0	0	0	0	0	0	1	0	0	0	0	0	0	1	2	5	5	0	0	1	1	1	0	1	1	1	0
AC003092.1	1	0	0	0	0	0	0	0	0	0	1	0	0	0	0	0	0	0	0	0	0	0	0	0	0	0	0	0	0	0	0	0	0	0	0	0	0	0	0	0	0	0	0	0	0	0	0	0
AC003682.17	0	0	0	0	0	0	0	0	0	0	0	0	0	0	0	0	0	0	1	0	0	0	0	0	0	0	0	0	0	0	0	0	0	0	0	0	0	0	0	0	0	0	0	0	0	0	0	0
AC003956.1	0	0	0	0	0	0	0	0	0	0	0	0	0	0	1	0	0	0	0	0	0	0	0	0	0	0	0	0	1	0	0	0	0	0	0	0	0	0	0	0	1	0	0	0	0	0	0	0
AC003958.2	0	0	0	0	0	0	0	0	0	0	0	0	0	0	0	0	0	0	0	0	1	0	1	0	0	0	0	1	0	0	0	1	0	0	2	0	0	0	0	0	1	0	0	0	0	0	0	0
AC003973.3	0	0	0	0	1	0	0	0	0	0	0	1	0	0	2	0	0	0	1	0	0	0	0	0	0	0	0	0	0	1	1	0	2	0	0	0	0	0	0	0	0	0	0	0	0	1	0	0
AC003973.4	0	0	0	0	0	0	0	0	0	0	0	0	0	0	0	0	0	0	0	0	0	0	0	0	0	0	1	0	0	0	0	0	0	0	0	0	0	0	0	0	0	0	0	0	0	0	0	0
AC003984.1	0	0	0	0	0	0	0	0	0	0	0	0	0	0	0	0	0	0	0	0	0	0	0	0	0	0	0	1	0	0	0	0	0	0	0	0	0	1	0	0	0	0	0	0	0	0	0	0
AC003986.6	0	0	0	1	0	1	0	0	0	0	0	0	0	0	0	0	0	0	0	0	0	0	0	0	0	0	0	0	0	0	0	0	0	0	0	2	0	0	0	0	0	1	0	0	0	1	0	1
AC003986.7	0	0	0	0	0	0	0	0	0	0	0	0	0	0	0	0	0	0	1	0	0	0	0	0	0	0	0	0	3	0	0	0	0	0	0	0	0	0	0	0	0	0	0	0	0	0	0	0
AC003988.1	0	0	0	0	0	0	0	0	0	0	0	0	0	0	0	0	0	0	0	0	0	0	0	0	0	0	0	0	0	0	0	0	0	0	0	0	0	0	0	0	1	0	0	1	0	0	0	0
AC003989.3	0	0	0	0	0	0	0	0	0	0	0	0	0	0	0	0	0	0	0	0	0	0	0	0	0	0	0	0	0	0	0	0	0	0	0	0	0	0	0	0	1	0	0	0	0	0	0	0
AC003989.4	0	0	0	0	0	0	0	0	0	0	0	0	0	0	0	0	0	0	0	0	0	0	0	0	0	0	0	0	0	0	0	0	0	0	0	0	0	0	0	0	0	1	0	0	0	0	0	0
AC003991.3	1	0	2	0	1	1	1	1	0	0	0	0	0	0	1	0	0	0	0	0	0	0	0	0	0	1	0	0	0	0	0	0	0	0	0	0	1	2	0	0	0	0	0	0	0	0	0	0
AC004009.2	0	0	0	0	0	0	0	0	0	0	0	0	0	0	0	0	0	0	0	0	0	0	0	0	0	0	1	0	0	0	0	0	0	0	0	1	0	0	0	0	0	0	0	0	0	0	0	0
AC004009.3	0	0	0	0	0	0	0	0	0	0	0	0	0	0	0	0	0	0	0	0	0	0	0	0	0	0	0	0	1	0	0	0	0	0	0	0	0	0	0	0	0	0	0	0	0	0	0	0
AC004012.1	0	0	0	1	0	0	0	0	0	0	0	0	0	0	0	0	0	0	0	0	0	0	0	0	0	0	0	0	1	1	0	0	0	0	0	0	0	0	0	0	0	0	0	0	0	0	0	0
AC004019.10	0	0	0	0	0	0	0	0	0	0	0	0	0	0	0	0	0	0	0	0	0	0	0	0	0	0	0	0	0	0	0	0	0	0	1	1	1	1	0	0	0	0	0	0	0	0	0	0
AC004019.13	0	0	0	0	0	1	0	0	0	0	0	0	0	0	0	0	0	0	0	0	0	0	0	0	0	0	0	0	0	1	0	0	0	0	0	0	2	0	0	0	1	0	0	0	0	0	0	0
AC004051.2	0	0	0	0	0	0	0	0	0	0	0	0	0	0	0	0	0	0	0	0	0	0	0	0	0	0	0	0	0	0	0	0	0	0	0	0	0	0	0	0	0	0	0	0	0	0	2	0
AC004053.1	0	0	0	0	0	0	0	0	0	0	0	0	0	0	0	0	0	0	0	0	0	0	0	0	1	0	0	0	1	0	0	0	0	0	0	0	0	0	0	1	0	0	0	0	0	0	0	0
AC004057.1	46	32	29	38	30	20	42	24	17	15	5	16	17	17	38	13	1	0	19	4	3	1	0	1	3	0	31	4	49	3	1	0	4	11	81	125	138	256	15	11	17	12	3	10	16	31	7	17
AC004062.2	0	0	0	0	0	0	0	0	0	0	0	0	0	0	0	0	0	0	0	0	0	0	0	0	0	0	0	0	0	0	0	0	0	0	1	0	0	0	0	0	0	0	0	0	0	0	0	0
AC004067.5	0	0	0	0	1	0	0	0	0	0	0	0	1	0	0	0	0	0	0	0	0	0	0	0	0	0	0	0	0	0	0	0	0	0	0	1	0	0	0	0	1	0	0	0	0	0	0	0
AC004069.2	0	0	1	1	0	0	0	1	0	0	0	0	1	0	1	0	0	0	0	0	0	0	0	0	0	0	1	0	1	0	0	0	0	0	1	3	2	5	0	2	3	0	0	0	0	0	1	0
AC004076.5	0	0	1	0	0	0	0	1	1	0	0	0	0	0	2	1	0	0	1	0	0	0	1	0	1	0	2	0	4	1	0	1	2	0	1	1	3	3	0	0	1	2	0	0	0	0	0	1
AC004076.7	0	0	0	0	0	0	1	0	0	0	0	0	0	0	0	0	0	0	0	0	0	0	0	0	0	0	0	0	0	0	0	0	0	0	0	0	0	0	0	0	0	0	0	0	0	0	0	0
AC004129.9	5	5	8	5	5	7	5	3	0	1	3	4	3	4	5	7	0	1	1	0	1	0	0	2	0	1	2	1	12	0	0	0	1	1	14	11	11	21	2	2	4	7	0	1	0	3	0	2
AC004156.3	0	0	0	0	0	0	0	0	0	0	0	0	0	0	0	0	0	0	0	0	0	0	0	0	1	0	2	1	1	0	0	1	1	0	1	4	1	1	0	1	0	0	0	0	0	0	0	0
AC004158.1	0	0	0	0	0	0	0	0	0	0	0	0	0	0	0	0	0	0	0	0	1	0	0	0	0	0	0	0	0	0	0	1	0	0	0	0	1	0	0	0	2	0	0	0	0	0	0	0
AC004159.1	0	0	0	0	0	0	0	0	0	0	0	0	0	0	0	0	1	0	0	2	1	0	0	0	0	1	1	0	1	0	0	0	2	0	1	0	1	2	1	1	1	1	0	1	0	0	0	0
AC004221.2	0	0	0	0	0	0	0	0	0	0	0	0	0	0	0	0	0	0	0	0	0	0	0	0	0	0	0	0	0	0	0	0	0	0	0	0	0	1	0	0	0	0	0	1	0	0	0	0
AC004231.2	0	0	0	0	0	0	0	0	0	0	0	0	0	0	0	0	0	0	0	0	0	0	0	0	0	0	0	0	0	0	0	0	0	0	0	1	0	0	0	0	0	0	0	0	0	0	0	0
AC004237.1	0	0	0	0	0	0	0	0	0	0	0	0	0	0	0	0	0	0	0	2	1	0	1	0	0	0	0	0	0	0	0	0	0	0	2	0	0	0	0	0	0	0	1	0	0	0	0	0
AC004257.1	0	0	0	0	0	0	0	0	0	0	0	0	0	0	0	0	0	0	0	1	0	0	0	0	0	0	1	0	1	0	0	0	0	0	0	0	0	1	0	0	0	0	0	0	0	0	0	0
AC004381.6	16	8	3	2	4	4	3	3	2	0	3	3	2	1	2	9	0	0	3	0	0	0	0	0	0	0	2	1	4	0	0	0	0	2	13	10	19	27	2	1	0	1	1	1	1	3	1	2
AC004381.7	0	0	0	0	0	0	0	0	0	0	0	0	0	0	0	0	0	0	0	0	0	0	0	1	0	0	0	0	0	0	0	1	0	0	0	0	0	0	0	0	0	0	0	0	0	0	0	0
AC004383.3	1	2	1	2	0	1	1	0	1	0	2	0	0	1	2	1	0	0	0	0	0	0	0	0	0	0	0	0	0	0	0	0	0	0	0	2	0	6	0	1	2	0	0	0	0	0	0	1
AC004386.4	19	11	18	19	12	25	13	15	13	12	10	13	8	14	20	13	5	3	10	2	26	5	1	2	0	5	20	16	116	6	1	5	25	35	361	320	265	532	33	62	96	74	9	10	30	51	21	68
AC004448.2	0	0	0	0	0	0	1	1	0	0	0	0	0	0	0	0	0	0	0	0	0	0	0	0	0	0	0	0	0	0	0	0	0	0	0	0	0	0	0	0	0	0	0	0	0	0	0	0
AC004453.8	824	495	461	551	362	453	560	449	314	193	144	274	179	186	417	378	23	14	91	23	76	17	13	27	46	39	203	88	337	34	14	31	139	93	1078	1458	1239	2264	88	149	372	303	64	74	162	236	124	333
AC004461.4	22	8	13	12	6	8	14	11	8	7	3	6	3	9	5	17	0	0	3	0	1	0	0	0	2	0	1	1	6	0	2	0	0	0	7	4	5	6	1	6	9	3	0	0	0	2	0	4
AC004471.10	0	0	0	0	0	0	0	0	0	0	0	0	0	0	0	0	0	0	0	0	0	0	0	0	0	0	0	0	0	0	0	1	0	1	0	0	0	0	0	0	1	0	0	0	0	0	0	0
AC004490.1	0	0	0	0	0	0	0	0	0	0	0	0	0	0	0	0	0	0	0	0	0	0	1	0	0	0	0	0	0	2	0	0	0	0	0	0	0	0	0	0	0	0	0	0	0	0	0	0
AC004510.3	0	0	0	1	2	0	0	0	0	0	0	0	0	0	0	0	0	0	0	0	0	0	0	0	0	0	1	0	0	0	0	0	0	0	0	0	0	0	2	0	0	1	0	0	0	0	0	0
AC004538.3	0	0	0	0	0	0	0	0	0	0	0	0	0	0	0	0	0	0	0	0	0	0	0	0	0	0	0	0	0	0	0	0	0	0	0	1	0	0	0	0	0	0	0	0	0	0	0	0
AC004540.4	0	0	0	0	0	0	0	1	0	0	0	1	0	1	0	0	0	0	0	0	0	0	0	0	0	0	0	0	0	0	0	0	0	0	1	0	0	0	0	1	0	1	0	0	1	0	0	0
AC004540.5	0	0	1	0	0	0	1	1	1	0	1	2	0	0	0	0	1	0	0	0	0	0	0	0	0	0	0	1	0	0	0	0	0	0	2	1	1	8	0	0	0	0	0	0	1	1	0	0
AC004623.2	1	0	1	1	3	3	1	0	1	2	0	3	1	1	1	1	0	1	0	1	1	1	2	1	0	2	4	1	2	0	0	1	0	0	0	3	3	7	1	2	4	0	0	0	1	5	0	2
AC004623.3	0	0	0	0	0	0	0	0	0	0	0	0	0	0	0	0	0	0	0	0	0	0	0	0	0	0	1	0	0	1	0	0	0	0	0	0	0	1	0	1	0	0	0	0	0	0	0	0
AC004637.1	0	0	0	0	0	0	0	0	0	0	0	0	0	0	0	0	0	0	0	0	0	0	0	0	0	0	0	0	0	0	0	0	1	0	0	0	0	0	0	0	0	0	0	0	0	0	0	0
AC004692.4	0	0	0	0	0	0	0	0	0	0	0	0	0	0	0	0	0	0	0	0	0	0	0	0	0	0	0	0	0	0	0	0	0	0	0	1	0	0	0	0	0	0	0	0	0	0	0	0
AC004692.5	0	2	0	2	0	2	3	0	1	0	0	0	0	0	2	2	0	0	1	0	0	0	0	0	0	0	3	0	2	0	0	0	1	1	25	8	2	11	1	6	5	3	1	0	0	3	0	4
AC004754.3	2	0	1	3	0	0	2	0	4	0	1	1	0	3	2	2	0	1	1	0	2	0	0	0	0	0	1	2	2	0	0	0	1	0	0	2	0	2	0	1	0	3	0	0	0	1	1	0
AC004775.5	0	0	0	0	0	0	0	0	0	0	0	0	1	0	0	0	0	0	0	0	0	0	0	0	0	0	0	0	0	0	0	0	0	0	0	0	0	0	0	0	0	0	0	0	0	0	0	0
AC004791.2	0	0	0	1	0	0	0	0	1	1	1	2	0	0	2	1	1	0	1	0	0	0	0	0	0	0	3	1	0	0	0	0	0	0	0	0	0	1	0	0	1	0	0	1	1	0	0	0
AC004854.4	0	0	0	1	0	0	0	0	0	0	0	0	0	0	0	0	0	0	0	0	0	0	1	0	0	0	0	0	1	0	0	0	0	0	1	1	2	5	2	1	1	0	0	0	0	0	0	0
AC004854.5	0	0	0	0	0	0	0	0	0	0	0	0	0	0	0	0	0	0	0	0	0	0	0	0	0	0	0	0	0	0	0	0	0	0	0	0	1	0	0	0	0	0	0	0	0	0	0	0
AC004862.6	0	0	0	1	0	0	0	0	0	0	0	0	0	0	0	1	0	0	1	0	0	0	0	0	0	0	0	0	0	0	0	0	0	0	0	0	0	1	0	0	0	0	0	0	0	0	0	0
AC004866.3	0	0	0	0	0	0	0	0	0	0	0	0	0	0	0	0	0	0	0	0	0	0	0	0	0	0	0	0	0	0	0	1	0	0	0	0	0	0	0	0	0	0	0	0	0	0	0	0
AC004870.4	0	0	0	0	0	0	0	0	0	0	0	0	0	0	0	0	0	0	0	0	0	0	0	0	0	0	1	0	0	0	0	0	0	0	0	0	0	1	0	0	0	0	0	0	0	0	0	0
AC004893.10	0	0	0	0	0	0	0	0	0	0	0	0	0	0	0	0	0	0	0	0	0	0	0	0	0	0	0	0	0	0	0	0	0	0	1	0	0	0	0	0	0	0	0	0	0	0	0	0
AC004893.11	0	1	0	1	0	0	0	0	0	0	0	0	0	0	2	0	0	0	0	0	0	0	0	0	1	0	0	0	0	1	0	0	0	0	2	0	0	0	1	1	3	0	1	0	0	1	0	0
AC004895.4	1	0	0	0	0	0	0	0	0	0	0	0	0	0	0	0	0	0	0	0	0	0	0	0	0	0	0	0	0	0	0	0	0	0	0	0	0	1	0	0	0	0	0	1	0	0	0	0
AC004920.2	0	1	0	0	0	1	0	0	0	0	0	0	0	0	0	0	0	0	0	0	0	0	0	0	0	0	0	0	3	0	0	0	1	0	3	1	1	3	0	0	0	1	0	0	0	0	0	1
AC004938.5	4	4	5	8	4	4	3	6	2	1	0	4	5	3	2	5	0	0	0	0	2	0	0	0	2	1	1	1	10	1	0	1	4	4	38	8	2	14	0	3	23	12	4	0	0	1	4	1
AC004941.3	0	0	0	0	0	0	0	0	0	0	0	0	0	0	0	0	0	0	0	0	0	0	0	0	0	0	0	0	1	0	0	1	0	0	0	1	0	0	0	0	0	0	0	0	0	0	0	0
AC004947.2	1	0	0	0	0	1	0	1	0	0	0	1	0	0	2	2	2	0	0	0	0	0	0	0	0	0	0	0	0	0	0	0	0	0	0	0	0	0	0	0	0	0	0	0	0	0	0	0
AC004951.5	0	0	0	0	0	0	0	0	0	0	0	0	0	0	0	0	0	0	0	0	0	0	0	0	0	0	0	0	0	0	0	0	0	0	0	0	0	1	0	0	0	0	0	0	0	0	0	0
AC004951.6	0	0	0	1	0	0	1	0	0	0	0	1	0	0	1	0	0	0	0	0	0	0	0	0	0	0	0	0	0	0	0	0	0	1	1	1	3	2	1	0	0	2	2	0	2	0	0	0
AC004967.7	1	0	0	0	0	0	0	0	2	0	0	0	0	0	0	0	0	0	0	0	0	0	0	0	0	0	0	0	2	1	0	0	0	0	0	2	4	6	0	1	1	0	0	0	1	0	0	0
AC004980.10	0	0	0	0	0	0	0	0	1	0	0	0	0	0	0	0	0	0	0	0	0	0	0	0	0	0	0	0	0	1	0	0	0	0	0	0	0	0	0	0	0	0	0	0	0	1	0	0
AC004980.7	4	0	0	2	0	0	0	0	1	0	0	0	0	0	0	0	0	0	0	0	0	1	0	0	0	0	0	0	0	0	0	0	0	0	6	3	2	7	1	2	1	1	0	0	0	0	0	1
AC004980.9	1	0	0	0	1	2	0	0	2	0	0	1	2	0	0	2	0	0	0	0	0	0	0	0	0	0	1	0	0	0	0	1	0	0	0	2	0	1	0	0	0	0	1	0	0	0	0	0
AC004987.9	0	0	0	0	0	0	0	0	0	0	0	0	0	0	1	0	0	0	0	0	0	0	0	0	0	0	0	1	0	0	1	0	0	0	0	0	0	1	0	0	0	0	0	0	0	0	0	0
AC004988.1	0	0	0	0	0	0	0	0	0	1	0	0	0	0	0	1	0	0	0	0	0	0	0	0	0	0	0	0	0	0	0	0	0	0	0	0	0	0	0	0	1	0	0	0	1	0	0	0
AC005009.1	0	0	0	0	1	1	0	0	0	0	0	0	1	0	0	0	0	0	0	0	0	0	0	0	0	0	0	0	0	0	0	0	0	0	0	0	1	2	0	1	0	0	0	0	0	0	0	2
AC005009.2	0	0	0	0	0	0	0	0	0	0	0	0	0	0	0	0	0	0	0	0	0	0	0	0	0	0	0	0	0	0	0	0	0	0	0	0	2	0	0	0	0	0	0	0	0	0	0	0
AC005013.5	0	0	0	0	0	0	0	0	0	0	0	0	0	0	0	0	0	0	0	0	0	0	0	0	0	0	0	0	0	1	0	0	0	0	0	0	0	0	0	0	0	0	0	0	0	0	0	2
AC005017.2	1	2	1	3	0	2	0	1	1	1	0	0	1	2	0	0	2	0	3	0	0	0	0	0	1	0	1	0	7	0	0	0	1	3	20	28	23	39	5	1	6	6	0	0	0	0	2	4
AC005019.2	106	83	65	81	59	64	97	73	60	51	44	70	36	40	65	80	4	1	15	1	7	2	2	2	3	7	14	12	60	6	3	6	17	16	198	207	213	360	14	23	71	51	9	8	26	44	16	46
AC005019.3	0	0	0	0	0	0	0	0	0	0	0	0	0	0	0	0	0	0	0	0	0	0	0	0	0	0	0	1	0	0	0	0	0	0	0	0	0	0	0	0	0	0	0	0	0	0	0	0
AC005037.3	0	0	0	0	0	0	0	0	0	0	0	0	0	0	0	0	0	0	0	0	1	0	0	0	0	0	0	0	0	0	0	0	0	0	0	0	0	0	0	0	0	0	0	0	0	0	0	0
AC005041.11	0	0	0	0	0	0	0	0	0	0	0	0	0	0	0	0	0	0	0	0	0	0	1	0	0	0	0	0	0	0	0	0	0	0	0	0	0	0	0	0	0	0	0	0	0	0	0	0
AC005042.2	1	2	1	0	2	2	2	0	0	0	1	0	0	0	0	1	0	0	0	0	0	0	1	0	0	1	0	0	2	0	0	0	0	0	2	3	1	4	1	2	1	1	0	0	0	1	0	0
AC005042.4	0	0	0	0	1	0	0	0	0	0	0	0	0	0	0	0	0	0	0	0	0	0	0	1	0	0	0	0	0	0	0	0	0	0	0	0	0	0	0	0	0	0	0	1	0	0	0	0
AC005062.2	1	1	0	0	0	0	0	0	0	0	0	0	0	0	0	0	0	0	0	0	0	0	1	0	0	1	0	0	0	0	0	0	0	0	1	2	4	3	0	1	0	1	0	0	0	0	0	0
AC005076.5	1	0	2	2	1	0	0	1	2	0	1	2	2	0	1	2	0	0	1	0	0	0	1	1	0	0	2	0	3	1	0	0	0	0	2	1	4	6	0	0	0	0	0	0	0	1	0	0
AC005077.14	6	5	5	6	2	1	1	0	1	0	1	0	0	3	1	1	0	0	0	0	0	0	0	0	0	0	0	0	0	0	0	0	0	0	2	1	7	7	0	0	0	0	0	0	0	0	0	0
AC005077.7	0	0	0	0	0	1	0	0	0	0	0	0	0	0	0	0	0	0	0	0	0	0	0	0	0	0	0	0	0	0	0	0	0	0	0	0	0	0	0	0	0	0	0	0	0	0	0	0
AC005082.12	0	0	1	0	1	0	0	0	1	0	0	0	0	0	0	1	0	0	1	0	0	0	0	1	0	0	0	0	0	0	0	0	0	0	0	0	1	1	0	0	0	0	0	1	0	0	0	0
AC005083.1	1	1	1	0	0	0	0	1	0	1	0	1	1	0	0	0	0	0	0	0	0	0	0	0	0	0	0	2	0	0	0	0	0	0	0	0	1	1	0	0	1	0	0	0	0	0	0	0
AC005086.1	0	0	0	0	0	1	0	0	0	0	0	0	0	0	0	0	0	0	0	0	0	0	0	0	0	0	0	0	0	0	0	0	0	0	0	0	0	0	0	0	0	0	0	0	0	0	0	0
AC005094.2	3	3	1	5	2	2	1	0	1	2	2	1	2	2	2	2	0	0	0	0	3	0	0	0	0	1	2	1	13	0	1	0	0	3	12	9	5	26	0	3	5	5	2	1	1	2	3	2
AC005102.1	0	0	0	0	0	0	0	0	0	0	0	0	0	0	0	0	0	0	0	0	0	0	0	0	0	0	0	0	0	0	0	0	0	0	0	0	0	0	0	0	0	0	0	0	0	0	0	1
AC005104.3	0	0	0	0	0	0	1	0	0	0	0	0	0	0	0	0	0	0	0	0	0	0	0	0	0	0	0	0	0	0	0	0	0	0	0	0	0	0	0	0	0	0	0	0	0	0	0	0
AC005105.2	0	0	0	0	0	0	0	0	0	0	0	1	0	0	0	0	0	0	0	0	0	0	0	0	0	0	0	0	0	0	0	0	0	0	0	0	0	0	0	0	1	0	0	0	0	0	0	0
AC005152.3	0	0	0	0	0	0	0	0	0	0	0	0	0	0	0	0	0	0	0	0	0	0	0	0	0	0	0	0	0	0	0	0	0	0	0	0	1	0	0	0	0	0	1	0	0	0	0	0
AC005154.6	21	11	7	15	13	6	12	12	8	9	10	15	5	5	15	12	1	0	2	0	2	1	1	2	3	4	7	1	8	3	3	4	3	3	13	22	19	26	2	6	8	4	1	1	4	6	3	5
AC005154.7	0	1	0	0	1	1	0	0	0	0	0	0	0	0	0	0	0	0	0	0	0	0	0	0	0	0	0	0	0	0	0	0	0	0	0	0	0	0	0	0	0	0	0	0	0	0	0	0
AC005162.5	0	0	0	0	0	0	0	0	0	0	0	0	0	0	0	0	0	0	0	0	0	0	0	0	0	0	0	0	0	0	0	0	0	0	1	0	0	0	0	0	0	0	0	0	0	0	0	0
AC005176.2	0	0	0	0	0	0	0	0	0	0	0	0	0	0	0	0	0	0	0	0	0	1	0	0	0	0	0	0	0	0	0	0	1	0	0	0	0	0	0	0	1	0	0	0	0	0	0	0
AC005176.3	0	0	0	0	0	0	0	0	0	0	0	0	0	0	0	0	0	0	0	0	0	0	0	0	0	0	0	0	0	0	0	0	0	0	1	0	0	1	0	0	0	0	0	0	0	0	0	0
AC005189.6	1	0	0	1	1	0	0	0	0	0	0	0	0	0	0	0	0	0	0	0	0	0	0	0	0	0	0	0	0	0	0	0	0	0	0	0	1	2	0	0	0	0	0	0	1	0	0	0
AC005197.2	0	0	0	0	0	0	0	0	0	0	0	0	0	0	0	0	0	0	0	0	0	0	0	0	0	0	0	0	0	0	0	0	0	0	0	0	0	0	0	0	0	0	0	1	0	0	0	0
AC005220.3	0	0	0	0	0	0	0	0	0	0	0	0	0	0	1	0	0	0	0	0	0	0	0	0	0	0	0	0	2	0	0	0	0	0	0	1	0	0	0	1	0	0	0	0	0	0	0	0
AC005224.2	0	0	0	0	0	1	0	0	1	0	1	0	0	0	0	0	0	0	0	0	0	0	0	1	0	0	0	0	0	0	0	0	0	0	0	0	1	0	0	0	2	0	0	0	0	0	0	0
AC005229.5	3	3	3	1	2	2	4	4	2	1	1	2	2	3	2	7	0	1	0	0	1	0	0	0	0	2	1	0	11	2	0	0	3	4	14	10	7	19	0	0	4	6	0	0	0	1	1	11
AC005229.7	0	0	1	2	1	0	1	1	0	0	0	0	0	0	0	0	0	0	2	0	0	0	0	1	1	1	1	0	2	0	0	2	0	1	12	13	2	13	1	3	0	0	0	0	1	1	0	0
AC005235.1	0	0	0	0	0	0	0	0	0	0	0	0	0	0	0	0	0	0	0	1	0	0	0	0	0	0	0	0	0	0	0	0	0	0	0	0	0	0	0	0	0	0	0	0	0	0	0	0
AC005251.3	189	127	131	147	82	89	96	94	79	55	46	65	40	52	87	87	5	7	31	7	30	9	9	6	9	7	53	28	147	10	9	14	53	40	622	866	753	1360	69	139	123	106	25	39	97	166	33	130
AC005253.2	0	0	1	0	0	0	0	0	0	0	0	0	0	0	0	0	0	0	0	0	0	0	0	0	0	0	1	0	0	0	0	0	0	0	0	1	0	0	0	0	0	0	0	0	0	1	0	2
AC005253.4	9	7	1	6	2	6	3	2	2	3	1	4	2	0	4	4	0	5	2	1	0	0	3	0	0	1	4	3	7	1	1	1	3	2	6	9	7	7	2	4	7	1	0	1	0	1	1	11
AC005255.3	0	0	0	0	0	0	0	0	0	0	0	0	0	0	0	0	0	0	0	0	0	0	0	0	0	0	0	0	0	0	0	0	0	0	0	1	0	3	0	0	0	0	0	0	0	0	0	0
AC005255.5	0	0	0	0	0	0	0	0	0	0	0	0	0	0	0	0	0	0	0	0	0	1	0	0	0	0	0	0	1	0	0	0	0	0	0	0	0	0	0	0	0	0	0	0	0	0	0	0
AC005262.2	0	0	0	0	0	0	0	0	0	0	0	0	0	0	0	0	0	0	0	0	0	0	0	0	0	0	0	0	0	0	0	0	0	0	0	1	0	0	0	0	0	0	0	0	2	0	0	1
AC005262.4	15	16	16	9	16	9	17	9	6	4	3	4	4	6	10	14	0	0	6	0	2	1	1	0	1	1	7	2	8	0	0	1	5	2	20	18	10	23	3	8	16	3	1	2	2	4	0	6
AC005264.2	0	0	0	0	0	0	0	0	0	0	0	0	0	0	0	0	0	0	0	0	0	0	0	0	1	0	0	0	0	0	0	0	0	0	0	0	0	1	0	0	0	0	0	0	0	0	0	0
AC005276.1	0	0	0	0	0	0	0	0	0	0	0	0	0	0	0	1	0	0	0	0	0	0	0	0	0	0	0	0	0	0	0	0	0	0	0	0	0	0	0	0	0	0	0	0	0	0	0	0
AC005281.1	0	0	0	0	0	0	0	0	0	0	0	0	0	0	0	0	0	0	0	0	0	0	0	0	0	0	0	0	1	0	0	0	0	0	0	0	0	0	0	0	0	0	0	0	0	0	0	0
AC005300.5	34	22	16	15	21	18	22	15	7	7	7	11	3	6	14	15	0	1	2	1	7	1	3	3	4	2	14	5	29	6	3	1	7	3	55	27	22	45	1	10	19	13	3	0	5	5	5	15
AC005301.9	1	1	1	0	0	1	1	1	0	0	0	0	0	0	3	3	0	1	1	1	0	0	0	0	0	0	0	2	0	0	0	0	1	0	4	3	1	1	0	0	4	0	1	0	1	1	0	1
AC005304.1	0	0	0	0	0	0	0	0	0	0	0	0	0	0	0	0	0	0	0	0	0	0	0	0	0	0	0	0	1	0	0	0	0	0	1	0	0	0	0	0	0	0	0	0	0	0	0	0
AC005306.3	19	12	15	11	5	9	21	10	10	4	7	5	6	4	10	12	2	1	1	0	2	1	1	0	1	1	7	1	7	0	3	2	3	0	9	24	17	29	0	6	11	9	2	7	6	6	4	13
AC005307.1	0	0	0	0	0	0	0	0	0	0	0	0	1	0	0	0	0	0	0	0	0	0	0	0	0	0	1	0	1	0	0	0	0	0	0	0	0	0	0	0	0	0	0	0	0	0	0	0
AC005307.5	0	0	0	0	0	0	0	0	0	0	0	0	0	0	0	0	0	0	0	0	0	0	0	0	0	0	0	0	0	1	0	0	0	0	0	0	0	0	0	0	0	0	0	0	0	0	0	0
AC005324.6	0	0	0	0	0	0	0	0	0	0	0	0	0	0	0	0	0	0	0	0	0	0	0	0	0	0	0	0	0	0	0	0	0	0	1	1	0	0	0	0	0	0	0	0	0	0	0	0
AC005329.7	10	7	5	7	4	5	4	6	4	4	1	3	4	2	4	4	0	1	0	0	0	0	1	1	0	0	3	0	1	1	0	0	2	1	5	1	0	5	0	0	6	2	1	0	1	2	0	7
AC005336.4	0	0	0	0	0	0	0	0	0	0	0	0	0	0	0	0	0	2	0	0	0	0	2	1	0	0	0	0	0	0	0	0	0	0	0	0	1	1	0	0	0	0	0	0	0	0	0	0
AC005336.5	1	1	1	1	1	1	2	5	0	2	0	3	0	1	4	0	0	0	1	2	0	0	0	1	1	1	2	0	5	0	0	2	1	1	5	11	7	7	1	1	3	3	2	0	3	3	5	6
AC005339.2	1	1	2	0	2	0	6	0	0	1	0	1	0	2	1	1	0	0	0	1	1	0	1	1	1	0	1	0	0	1	0	0	0	0	0	2	2	2	0	1	2	0	0	0	0	1	0	1
AC005351.1	0	0	0	0	0	0	0	0	0	0	0	0	0	0	0	0	0	0	0	0	0	0	0	0	0	0	0	0	0	0	0	0	0	0	0	1	1	0	0	0	0	0	0	0	0	0	0	0
AC005355.2	0	0	0	0	1	0	0	0	0	0	0	0	0	0	0	0	0	0	0	0	0	0	0	0	0	0	0	0	0	1	0	0	0	0	0	0	0	1	0	0	1	1	0	0	0	0	0	1
AC005355.3	0	0	0	0	0	0	1	0	0	0	0	0	0	0	0	0	0	0	0	0	0	0	0	0	1	0	0	0	0	0	0	0	0	0	0	0	0	0	0	0	0	0	0	0	0	0	0	0
AC005363.11	2	1	2	0	1	1	1	1	0	1	0	0	0	0	1	0	0	0	0	0	0	1	0	0	0	0	0	0	2	0	0	0	0	1	3	0	2	2	0	0	0	0	1	0	0	0	0	0
AC005477.1	0	0	0	0	0	0	0	0	0	0	0	0	0	0	0	0	0	0	0	0	0	0	0	0	0	0	1	0	0	0	0	0	0	0	0	0	0	0	0	0	0	0	0	0	0	0	0	0
AC005480.1	96	62	99	90	49	53	53	44	45	21	18	37	22	35	39	36	4	2	41	6	2	2	2	3	4	10	55	9	82	5	5	11	19	21	457	451	386	900	33	64	73	68	8	19	38	59	25	74
AC005481.5	0	0	0	0	0	0	0	0	0	0	0	0	0	0	1	0	0	0	0	0	0	0	0	0	0	0	0	0	0	0	0	0	0	0	0	1	0	0	0	0	0	0	0	0	0	0	0	0
AC005498.3	0	1	1	0	0	0	1	0	1	0	0	0	0	0	0	0	0	0	0	0	0	0	0	0	0	0	0	0	1	0	0	0	1	0	6	4	3	7	0	0	0	1	0	0	1	0	0	0
AC005498.4	0	0	0	0	0	0	0	0	0	0	0	0	0	0	0	0	0	0	0	0	0	0	0	0	0	0	0	0	0	0	0	1	0	0	0	0	0	0	0	1	1	0	0	0	0	0	0	0
AC005514.2	0	0	0	0	0	0	0	0	0	0	0	0	0	0	0	0	0	0	0	0	0	0	0	0	0	0	1	0	0	0	0	0	0	0	0	0	0	0	0	0	0	0	0	0	0	0	0	0
AC005517.3	0	0	2	2	0	1	2	2	0	2	0	0	0	0	1	0	1	0	1	0	0	0	0	0	0	0	1	0	5	0	0	0	0	1	8	4	5	11	0	1	1	2	0	0	0	0	0	0
AC005518.2	0	0	0	0	0	0	0	0	0	0	0	0	0	0	0	0	0	0	0	0	0	0	0	0	0	0	0	0	0	0	0	0	0	0	1	1	0	1	1	0	1	0	0	0	0	0	0	0
AC005522.6	0	2	0	0	0	0	0	1	0	0	0	0	0	0	0	0	0	0	0	0	0	0	0	0	0	0	0	0	4	0	0	0	0	0	8	5	2	5	1	2	0	2	1	0	0	1	0	0
AC005522.7	0	0	0	0	0	0	0	0	0	0	0	0	0	0	0	0	0	0	1	0	0	0	0	0	0	0	0	0	0	0	0	2	0	0	0	0	0	0	0	0	1	0	0	0	0	0	0	0
AC005523.2	12	6	8	5	7	6	8	7	7	3	0	2	0	2	6	2	1	1	0	1	0	1	2	1	4	2	5	0	9	1	1	0	3	0	1	11	7	7	4	10	7	5	5	3	3	3	3	3
AC005523.3	0	0	0	0	0	0	0	0	0	0	0	0	0	0	0	0	0	0	0	0	0	0	0	0	0	0	1	0	0	0	0	0	0	0	1	0	0	1	0	0	0	0	0	0	0	0	1	0
AC005534.6	20	16	12	13	14	13	18	13	7	9	13	15	5	5	13	14	0	0	4	0	6	2	0	2	3	5	5	5	26	4	0	3	3	9	69	46	48	94	2	9	24	20	3	3	4	10	6	15
AC005534.8	1	0	1	0	0	0	1	0	0	0	0	0	0	0	0	0	0	0	0	0	1	0	0	0	0	1	0	0	0	0	0	0	0	0	1	1	2	0	0	0	0	0	0	0	0	0	0	0
AC005537.2	0	0	0	0	1	0	0	0	0	1	0	3	0	0	0	1	0	0	0	0	0	1	0	0	0	0	1	0	0	0	1	0	0	0	2	2	3	2	0	0	0	0	0	0	1	0	0	0
AC005538.5	0	0	1	0	0	0	0	1	0	0	0	0	0	0	0	0	0	0	0	0	0	0	0	0	0	0	0	0	0	0	0	0	0	0	0	2	0	0	0	0	0	0	0	0	0	0	0	0
AC005540.3	0	1	0	0	0	2	0	0	0	0	0	0	0	0	0	0	0	0	0	0	0	0	0	0	0	0	0	0	0	0	0	0	1	0	1	0	0	1	0	0	2	0	0	0	0	0	0	1
AC005546.2	0	0	0	0	0	0	0	0	0	0	0	0	0	0	0	0	0	0	0	0	0	0	0	0	0	0	0	0	0	0	0	0	0	0	0	0	1	2	0	0	1	0	0	0	0	0	0	0
AC005550.3	0	0	0	0	0	0	0	0	0	0	0	0	0	0	0	0	0	0	0	0	0	0	0	0	0	0	0	0	0	0	0	1	0	0	2	0	0	0	0	0	0	0	0	0	0	0	0	0
AC005559.3	0	0	0	0	0	0	0	0	0	0	0	0	0	0	0	0	0	0	0	0	0	1	0	0	0	0	0	0	0	0	0	0	0	0	0	0	0	0	0	0	0	0	0	0	0	0	0	0
AC005562.1	0	0	0	0	0	0	0	0	0	0	0	0	0	0	0	0	0	0	0	0	0	0	0	1	0	0	0	0	0	0	0	0	0	0	0	0	0	0	0	0	1	0	0	0	0	0	0	0
AC005578.3	0	1	0	0	0	0	0	0	0	0	0	0	0	0	0	0	0	0	0	0	0	0	0	0	0	0	0	0	0	0	0	0	0	0	0	2	1	2	0	0	0	0	0	0	0	0	0	0
AC005592.1	0	0	0	0	0	0	0	0	0	0	0	0	0	0	0	0	0	0	0	0	0	0	0	0	0	0	0	2	0	0	0	0	0	0	0	0	0	0	0	0	0	0	0	0	0	0	0	0
AC005592.2	1	0	0	0	0	0	0	0	0	0	0	0	0	0	0	0	0	0	0	0	0	0	0	0	0	0	0	0	0	0	0	0	0	1	0	0	0	1	0	0	0	0	0	0	1	0	0	0
AC005592.3	0	0	0	0	0	0	0	0	0	0	0	0	0	0	0	0	0	0	0	0	0	1	0	0	0	0	0	0	0	0	0	0	0	0	0	0	0	0	0	0	0	0	0	0	0	1	0	0
AC005606.14	0	0	0	0	1	0	1	1	0	0	0	0	0	0	1	1	0	0	1	0	0	0	0	0	0	0	1	0	0	0	0	0	1	0	0	0	0	1	0	0	0	0	0	0	0	0	0	2
AC005606.15	4	7	6	11	3	6	8	7	1	3	2	2	2	1	2	4	2	0	2	1	0	0	2	0	0	0	0	0	9	0	1	1	1	1	4	6	8	15	0	1	11	3	0	0	1	5	0	6
AC005609.16	0	0	0	1	0	0	0	0	0	0	0	0	0	0	0	0	0	0	0	0	0	0	0	0	0	0	0	0	0	0	0	0	0	0	0	0	0	0	0	0	0	0	0	0	0	1	0	0
AC005609.18	0	0	0	0	0	0	0	0	0	0	0	0	0	0	0	0	0	0	0	0	0	0	0	0	0	0	0	0	0	0	0	0	0	0	0	1	0	0	0	0	0	0	0	0	0	1	0	0
AC005609.20	0	0	0	0	0	0	0	0	0	0	0	0	0	0	0	0	0	0	0	0	0	0	0	0	0	0	0	0	0	0	0	0	0	0	0	1	1	5	0	0	0	0	0	0	0	0	0	0
AC005614.3	0	0	0	1	0	0	0	0	0	0	0	0	0	0	0	0	0	0	0	1	1	0	0	0	0	0	1	0	0	1	0	0	0	0	0	1	0	0	0	0	0	0	0	1	0	0	0	0
AC005616.1	0	0	0	0	0	0	0	0	0	0	0	0	0	0	0	0	0	0	0	0	0	0	0	0	0	0	0	0	0	0	0	0	0	0	0	0	1	0	0	0	0	0	0	0	0	0	0	0
AC005616.2	0	0	0	0	0	0	0	0	0	0	0	0	0	0	0	0	0	0	0	0	0	0	0	0	0	0	0	0	0	0	0	0	0	0	0	0	0	0	0	0	0	0	0	1	0	0	0	0
AC005618.6	0	0	0	0	0	0	0	1	1	0	0	0	0	0	0	0	0	0	0	0	0	0	0	0	0	0	0	0	1	0	0	0	0	0	0	0	1	3	0	2	0	0	1	0	0	1	0	1
AC005682.5	0	0	0	0	0	0	0	0	0	1	1	0	0	0	0	0	0	0	0	0	0	0	0	0	0	0	0	0	0	0	0	0	0	1	5	5	3	3	0	0	2	2	0	2	1	1	1	2
AC005682.6	0	0	0	0	0	0	0	0	0	0	0	0	0	0	0	0	0	0	0	0	0	0	0	0	0	0	0	0	0	0	0	0	0	0	0	0	0	0	0	0	0	0	0	0	0	0	0	1
AC005703.2	0	0	0	0	0	0	0	0	0	0	0	0	0	0	0	0	0	0	0	0	0	0	0	1	0	0	0	0	0	0	0	0	0	0	0	0	0	0	0	0	0	0	0	0	0	0	0	0
AC005730.2	0	0	0	0	0	0	0	0	0	0	0	0	0	0	0	0	0	0	0	0	0	0	0	0	0	0	0	0	0	0	0	0	0	0	0	0	0	0	0	0	1	0	0	0	0	0	0	0
AC005740.3	1	1	3	0	0	1	1	2	0	0	0	0	0	0	1	2	0	0	1	0	1	0	0	0	0	1	0	0	0	0	1	0	0	0	3	5	4	12	0	0	0	0	0	1	0	1	1	0
AC005740.4	0	0	0	0	0	0	0	0	0	0	0	0	0	0	0	0	0	0	0	0	0	0	0	0	0	0	0	0	0	0	0	0	0	0	0	0	0	2	0	0	1	0	0	0	0	0	0	0
AC005740.6	0	1	0	0	0	1	0	0	0	0	0	1	0	0	0	0	0	0	0	0	0	0	0	0	0	0	0	0	1	0	0	0	0	0	1	1	1	0	0	0	0	0	0	0	0	0	2	2
AC005752.10	0	0	0	0	0	0	0	0	0	0	0	0	0	0	0	0	0	0	0	0	0	0	0	0	0	0	0	0	1	0	0	0	0	0	0	0	0	0	0	0	0	0	0	0	0	0	0	0
AC005753.1	0	0	0	0	0	0	0	0	0	0	1	0	0	0	0	1	0	0	0	0	0	0	0	0	0	0	0	0	0	0	0	0	0	0	0	0	0	0	0	0	0	0	0	0	0	0	0	0
AC005754.7	0	0	1	0	0	0	0	0	0	0	0	0	0	0	0	0	0	0	0	0	0	0	0	0	0	0	0	0	0	0	0	0	0	0	0	1	0	0	0	0	0	0	0	0	0	0	0	0
AC005754.8	1	0	2	1	2	0	0	1	0	0	0	2	1	0	0	1	0	1	0	0	0	0	0	0	0	0	1	0	1	0	0	0	1	0	1	2	4	4	1	2	3	0	0	0	0	0	0	1
AC005775.2	0	0	0	0	0	0	0	0	0	0	0	0	0	0	0	0	0	0	0	0	0	0	0	0	0	0	0	0	0	0	0	0	0	0	0	0	0	0	0	0	0	0	0	0	0	1	0	0
AC005776.1	0	0	0	0	0	0	0	0	0	0	0	0	0	1	0	0	0	0	0	0	3	0	0	0	0	0	3	0	3	0	0	0	0	0	3	2	5	2	0	0	0	1	0	0	0	1	0	1
AC005780.1	0	0	0	0	0	0	0	0	0	0	0	0	0	0	0	0	0	0	0	0	0	0	0	0	0	0	0	0	0	0	0	1	0	0	0	0	0	0	0	0	0	0	0	0	0	0	1	0
AC005785.2	7	3	2	3	4	1	4	3	2	1	0	0	2	2	1	2	0	0	0	0	1	0	0	1	3	0	0	0	2	1	0	1	1	0	0	3	3	4	0	2	5	0	0	0	1	0	0	4
AC005785.5	0	0	0	0	0	0	0	0	0	0	0	0	0	0	0	0	0	0	0	1	0	0	0	1	0	0	0	0	0	0	0	1	0	0	0	1	1	2	0	0	0	0	1	1	0	0	0	0
AC005786.3	57	56	50	46	51	45	43	32	16	13	7	16	25	24	32	16	2	3	10	0	7	0	2	1	5	4	20	5	32	1	2	1	10	10	72	56	70	187	14	21	38	17	1	6	9	19	6	28
AC005786.6	0	0	0	1	1	0	0	0	0	0	0	0	0	0	0	0	0	0	0	0	0	0	0	0	0	0	1	0	1	0	0	0	0	0	3	0	1	1	0	0	0	0	0	0	0	0	0	0
AC005786.7	8	3	4	5	5	2	6	1	1	0	2	1	1	1	5	0	0	0	0	1	0	1	0	0	0	0	0	0	0	0	0	0	1	0	6	2	2	7	0	4	1	4	1	0	1	1	0	5
AC005795.1	0	1	1	0	0	0	0	0	0	0	0	0	0	0	1	0	0	0	0	0	0	0	0	0	0	0	0	0	0	0	0	0	0	0	0	0	1	0	0	1	1	0	0	0	0	0	0	0
AC005822.1	0	0	0	0	0	0	0	0	1	1	0	0	0	0	0	0	0	0	0	0	0	0	0	0	0	0	0	0	0	0	0	0	0	0	0	3	1	2	0	4	0	1	0	0	0	1	0	1
AC005863.1	0	0	0	0	0	0	0	0	0	0	0	0	0	0	0	0	0	0	0	0	0	1	0	1	0	0	0	0	0	0	0	0	0	0	0	0	0	1	0	0	2	1	1	0	0	0	0	0
AC005915.1	0	0	0	0	0	0	0	0	0	0	0	0	0	0	0	0	0	0	0	0	0	0	0	0	0	0	0	0	0	0	0	0	0	0	0	0	0	0	0	0	0	0	1	0	0	0	0	0
AC005932.1	0	0	0	0	0	0	0	0	0	0	0	1	0	0	1	0	0	0	0	0	0	0	0	1	0	0	0	0	0	0	0	0	0	0	0	0	0	0	0	1	0	1	0	0	0	0	0	1
AC005943.6	0	0	0	0	0	0	0	0	0	0	0	0	0	0	1	0	0	0	0	0	0	0	0	0	0	0	0	0	0	0	0	0	0	0	0	0	0	0	0	0	0	0	0	0	0	0	0	0
AC005944.2	81	31	38	44	49	38	50	47	43	38	25	29	25	19	74	76	11	14	30	5	13	10	22	13	17	28	40	46	66	16	14	15	55	33	71	111	99	115	20	58	151	61	14	19	23	37	27	99
AC005954.3	0	0	0	0	0	0	0	0	0	0	1	0	0	0	0	0	0	0	0	0	0	0	0	0	0	0	0	0	0	0	0	0	0	0	0	0	0	0	0	0	0	0	0	0	0	0	0	0
AC005954.4	0	0	0	0	0	0	0	0	0	0	0	0	0	0	0	1	0	0	0	0	0	0	0	0	0	0	0	0	0	0	0	0	0	0	0	0	0	0	0	0	0	0	0	0	0	0	0	0
AC006004.1	0	0	0	0	0	1	0	0	0	0	0	0	0	0	0	0	0	0	0	0	0	0	1	0	0	0	0	0	0	0	0	0	0	0	1	0	0	0	0	1	0	0	1	0	0	0	0	0
AC006007.1	0	0	0	0	0	0	0	0	0	0	0	0	0	0	0	0	0	0	0	0	0	0	0	0	0	0	1	0	0	0	0	0	0	0	0	1	0	0	0	0	0	0	0	1	0	0	0	0
AC006019.3	0	0	0	0	0	0	0	0	0	0	0	0	0	0	0	0	0	0	0	0	0	1	0	0	0	0	0	0	0	0	0	0	0	0	0	0	0	0	0	0	0	0	0	0	0	0	0	0
AC006019.4	0	0	0	0	0	0	0	0	0	0	0	0	0	0	0	0	0	0	0	0	0	0	0	0	0	0	0	0	0	0	0	0	1	0	0	0	0	0	0	0	0	0	1	0	0	0	0	0
AC006026.1	0	0	0	0	0	0	0	0	0	0	0	0	0	0	0	0	0	0	0	0	0	0	0	0	0	0	0	0	0	0	0	0	0	0	1	1	0	0	0	0	0	0	0	0	0	0	0	0
AC006026.9	0	0	1	0	0	0	0	0	0	0	0	0	0	1	0	0	0	0	0	0	0	0	0	0	0	0	0	0	0	0	0	0	0	0	0	0	0	0	1	0	0	0	0	0	0	0	0	0
AC006028.11	2	0	0	0	0	3	0	0	0	0	0	0	0	0	0	0	0	1	0	0	0	0	0	0	0	0	0	0	0	0	0	0	0	0	0	0	0	2	0	0	1	0	0	0	0	0	0	0
AC006033.22	1	2	3	1	2	3	4	0	1	1	0	0	0	1	2	3	1	0	5	1	4	0	0	0	0	0	4	0	10	0	1	0	0	2	8	8	8	23	1	0	11	4	0	2	3	1	2	3
AC006037.2	0	0	0	0	0	0	0	0	0	0	0	0	0	0	0	0	0	0	0	0	0	0	0	0	0	0	0	0	0	0	0	0	0	0	0	0	0	0	0	0	1	0	0	0	0	0	0	0
AC006042.6	0	0	0	1	0	0	0	0	0	0	0	0	0	0	0	0	0	0	0	0	0	0	0	0	0	0	0	0	0	0	0	0	0	0	0	0	1	0	0	0	0	0	0	0	0	0	0	0
AC006042.7	0	0	0	0	0	0	0	0	0	0	0	0	0	0	1	0	0	0	0	0	0	0	0	0	0	0	0	0	0	0	0	0	0	0	0	0	0	0	0	0	0	0	0	0	0	0	0	0
AC006042.8	0	0	0	0	0	0	0	0	0	0	0	0	0	0	0	0	0	0	0	0	0	0	0	0	0	0	0	0	0	0	0	0	0	0	0	0	0	0	0	0	0	1	0	0	0	0	0	0
AC006050.2	0	0	1	0	0	0	0	0	0	0	0	0	0	0	0	0	0	0	0	0	0	0	0	0	0	0	0	0	0	0	0	0	0	0	0	0	0	0	0	0	0	0	0	0	0	0	0	0
AC006077.3	5	0	1	4	1	2	3	2	1	1	3	1	0	0	2	2	1	0	0	0	0	0	1	1	1	0	0	1	1	0	0	0	3	0	0	3	2	6	2	0	1	1	0	1	1	0	0	0
AC006077.4	1	2	8	4	3	3	3	1	6	0	2	0	0	7	5	1	0	0	0	0	0	0	0	0	0	0	1	0	8	2	0	1	0	1	6	5	5	11	3	2	5	3	0	1	0	2	0	2
AC006115.6	0	0	0	0	0	0	0	0	0	0	0	0	0	0	0	0	0	0	0	0	0	0	0	0	0	0	0	0	0	0	0	0	1	0	0	0	0	0	0	0	0	0	0	0	0	0	0	0
AC006116.12	0	0	0	0	0	0	0	0	0	0	0	0	0	0	0	0	0	0	0	0	0	0	0	0	0	0	0	0	0	0	0	0	0	0	0	0	0	1	0	0	0	0	0	0	0	0	0	0
AC006116.13	0	0	1	0	0	0	0	0	0	0	0	0	0	0	0	2	0	0	0	0	0	0	0	0	1	0	0	0	1	0	0	0	0	0	1	2	2	0	0	0	1	0	0	0	0	1	0	0
AC006116.15	0	0	0	0	0	0	0	0	0	0	0	0	0	0	0	0	0	0	0	0	0	0	0	0	0	0	0	1	0	0	0	0	0	0	0	1	0	1	0	0	0	0	0	0	0	0	0	0
AC006116.17	0	0	0	0	0	0	0	0	0	0	0	0	0	0	0	0	0	0	1	0	0	0	0	0	1	0	0	0	0	0	0	0	0	0	1	0	0	0	0	0	0	0	0	0	0	0	0	0
AC006116.19	0	0	0	0	0	0	0	0	0	0	0	0	0	0	0	0	0	0	0	0	0	0	0	0	0	0	0	0	2	0	0	0	0	0	0	0	0	0	0	0	0	0	0	0	0	0	0	0
AC006116.20	0	0	0	0	0	0	0	0	0	0	0	0	0	0	0	0	0	0	0	0	0	0	0	0	0	0	0	0	0	0	0	0	0	0	0	0	0	1	0	0	0	0	0	0	0	0	1	0
AC006116.21	0	0	0	0	0	0	0	0	0	0	0	0	0	0	0	0	0	0	0	0	0	0	0	0	0	0	0	0	0	0	0	0	0	0	0	1	0	0	0	0	0	0	0	0	0	1	0	0
AC006116.24	0	0	0	0	0	0	0	0	0	0	0	0	0	0	0	0	1	0	0	0	0	0	0	0	0	0	0	0	0	0	0	0	0	0	0	0	0	1	0	0	0	0	0	0	0	0	0	0
AC006126.3	0	0	0	0	0	0	0	0	0	0	0	0	0	1	0	0	0	0	0	1	0	0	0	0	0	0	0	0	0	0	0	0	0	0	0	0	0	0	0	0	0	0	0	0	0	0	0	0
AC006129.2	0	0	1	0	1	0	0	0	0	0	0	2	0	0	0	0	0	0	0	0	0	0	0	0	0	0	0	0	1	0	0	0	0	0	0	0	0	0	0	0	0	0	0	0	0	0	0	0
AC006130.4	1	0	0	1	2	0	0	0	0	3	0	1	0	1	2	1	0	0	0	0	3	0	0	0	0	0	2	0	3	1	0	1	0	2	12	3	2	5	1	0	2	1	0	1	1	2	0	1
AC006133.3	0	0	1	0	0	0	0	0	0	0	0	0	0	1	0	0	0	0	0	0	0	0	0	0	0	0	0	0	2	0	0	0	1	1	2	0	0	2	0	1	1	0	0	0	0	0	0	0
AC006145.4	0	0	0	0	0	0	0	1	0	0	0	0	0	0	0	0	0	0	0	0	0	0	0	0	0	0	0	0	0	0	0	0	0	0	0	0	0	0	0	0	0	0	0	0	0	0	0	0
AC006160.5	0	0	0	0	0	0	0	0	1	0	0	0	0	0	0	0	0	0	0	0	0	0	0	0	0	0	0	0	0	0	0	0	0	0	0	1	0	0	0	0	0	0	0	0	0	0	0	0
AC006196.1	0	0	0	0	0	0	0	0	0	0	0	0	0	0	0	0	0	0	0	0	0	0	0	0	0	0	0	0	0	0	0	0	0	0	0	0	0	0	0	0	0	0	1	0	0	0	0	0
AC006262.5	2	0	0	1	0	0	0	0	0	0	1	0	0	0	1	0	0	1	2	0	0	1	1	0	1	0	0	0	0	0	0	1	0	1	5	3	0	1	0	0	2	0	0	0	0	0	0	0
AC006262.6	0	0	0	0	0	0	1	0	0	0	0	0	0	0	0	0	0	0	0	0	0	0	0	0	0	0	1	0	0	0	0	0	0	0	0	0	0	0	0	1	0	0	0	0	0	0	0	0
AC006272.2	0	0	1	0	0	0	0	0	0	0	0	0	0	0	0	0	0	0	0	0	0	0	0	0	0	0	0	0	0	0	0	0	0	0	0	0	0	0	0	0	0	0	0	0	0	0	0	0
AC006273.4	0	0	0	0	1	0	1	0	1	0	0	0	0	0	0	0	0	0	0	0	0	0	0	0	0	0	0	0	0	0	0	0	0	0	0	0	0	1	0	0	2	0	0	0	0	0	1	0
AC006277.2	0	0	0	0	0	0	1	0	0	0	0	0	0	0	0	0	0	0	0	0	0	0	0	0	0	0	0	0	0	0	0	0	0	0	0	0	0	0	0	0	0	0	0	0	0	2	0	0
AC006277.3	0	0	1	0	1	0	0	0	0	0	0	0	0	0	1	0	0	0	0	0	0	0	0	0	0	0	0	0	0	0	1	0	0	0	1	0	0	0	0	0	0	0	0	0	0	0	0	1
AC006369.2	0	0	0	0	0	0	0	0	0	0	0	1	0	0	0	1	0	0	0	0	0	0	0	0	0	0	0	0	0	0	0	0	0	0	0	0	1	0	0	0	0	0	0	0	0	0	0	0
AC006372.4	0	0	0	0	0	0	0	0	0	0	0	0	0	0	0	0	0	0	0	0	0	0	0	0	0	0	0	0	0	0	0	0	0	0	0	0	0	0	0	0	0	0	1	0	0	0	0	0
AC006378.2	0	0	0	0	0	0	0	0	0	0	0	0	0	0	0	0	0	0	0	0	0	0	0	0	0	0	0	0	0	0	0	0	0	0	0	0	0	0	1	0	0	0	0	0	0	0	0	0
AC006386.1	46	12	5	17	10	6	3	5	12	4	3	5	5	5	7	8	2	6	11	1	8	2	3	2	2	4	19	11	47	7	4	3	14	1	18	38	38	46	4	20	40	10	3	2	2	3	5	38
AC006445.6	39	34	21	23	22	32	37	26	10	8	6	20	10	10	18	20	1	2	1	0	7	1	1	2	0	2	8	5	28	3	1	2	8	1	25	29	18	50	4	9	17	5	2	0	10	4	3	22
AC006445.7	4	4	8	8	5	8	4	7	5	2	6	2	3	5	7	9	0	0	1	0	3	0	0	1	0	0	3	0	5	0	0	0	1	5	25	11	9	6	4	3	5	2	3	0	2	3	1	7
AC006461.2	3	8	6	9	3	8	10	5	3	0	2	2	5	3	8	2	2	0	1	0	7	1	1	0	0	0	1	1	29	0	0	1	2	4	32	15	22	36	6	5	9	7	2	1	2	5	2	12
AC006483.5	2	2	1	0	3	0	1	0	1	0	0	0	0	0	1	0	0	0	1	0	0	1	0	0	0	1	1	0	10	0	0	3	0	2	9	10	5	17	2	0	8	5	1	0	1	1	1	4
AC006486.10	0	0	0	4	0	0	0	0	2	0	0	0	0	0	1	0	0	0	0	0	0	0	0	0	2	0	0	1	1	0	0	0	0	0	4	4	0	3	2	0	2	1	0	0	0	0	0	0
AC006499.4	0	0	0	0	0	0	0	0	0	0	0	0	0	0	0	0	0	0	0	1	0	0	0	0	0	0	0	0	0	0	0	0	0	0	0	0	0	0	0	0	0	0	0	0	0	0	0	0
AC006499.5	0	0	0	0	0	0	0	0	0	0	0	0	0	0	0	0	0	0	0	0	0	0	0	0	0	0	0	0	0	0	0	1	0	0	0	0	0	0	0	0	0	0	0	0	0	0	0	0
AC006509.4	0	1	0	0	0	0	0	0	0	0	0	0	0	0	0	0	0	0	0	0	0	0	0	0	0	0	0	0	0	0	0	0	0	0	1	1	2	2	0	0	0	0	0	0	0	1	0	0
AC006509.7	7	3	6	6	7	1	3	1	3	2	0	2	2	0	2	4	0	0	4	1	0	0	0	0	1	0	4	1	6	2	0	1	2	4	17	19	26	44	4	5	7	11	0	0	1	1	7	4
AC006538.1	1	0	1	0	2	1	0	0	1	0	0	0	0	1	1	0	0	0	0	0	0	0	0	0	0	0	0	0	0	0	0	0	1	1	1	3	0	1	1	0	2	0	0	0	0	0	0	0
AC006538.8	1	0	0	0	0	0	0	0	0	0	0	0	0	0	0	0	0	0	0	0	0	0	0	0	0	0	0	0	0	0	0	0	0	0	0	0	0	0	0	0	0	0	0	0	1	0	0	0
AC006539.2	7	4	6	8	8	11	8	5	3	3	1	5	3	2	6	6	3	1	3	2	2	2	2	0	1	1	8	2	16	1	5	2	11	9	131	101	82	141	13	14	49	20	3	7	3	8	5	13
AC006547.13	0	1	0	0	0	1	0	0	1	0	0	0	0	0	0	0	0	0	0	0	0	0	0	0	0	0	0	0	0	0	0	0	0	0	1	0	0	0	0	0	0	1	0	0	0	0	0	0
AC006547.15	0	1	0	0	0	0	0	0	0	0	2	1	0	0	0	0	0	0	0	0	0	0	0	0	0	0	0	0	0	0	0	0	0	0	1	0	1	0	0	0	0	0	0	0	0	0	0	0
AC006547.8	0	1	1	0	3	0	1	0	0	0	0	0	0	0	3	0	0	1	0	0	0	0	0	0	1	2	1	0	0	0	0	0	0	0	0	0	2	1	0	1	1	0	0	0	0	0	0	3
AC006548.28	1	1	2	1	1	0	1	0	0	1	1	0	1	1	2	0	1	0	5	1	1	0	0	6	1	1	6	1	2	2	6	1	1	0	10	4	8	4	1	1	2	0	1	1	0	1	2	1
AC006552.1	0	0	0	0	0	0	0	0	0	0	0	0	0	0	0	0	0	0	0	0	0	0	0	0	0	0	0	0	0	0	0	0	0	0	0	0	0	1	0	1	0	0	0	0	0	0	0	0
AC006942.4	2	0	0	2	0	0	2	0	2	1	0	0	0	0	1	0	0	0	0	0	0	0	0	0	1	0	0	0	0	0	0	1	1	0	0	1	1	0	0	2	0	0	0	0	2	0	1	0
AC006946.12	3	3	5	1	2	6	2	3	3	0	1	1	2	2	3	0	0	1	1	0	0	0	0	0	0	0	4	2	11	0	0	0	0	2	21	15	21	32	3	4	7	5	0	0	3	4	2	5
AC006946.15	0	0	0	0	0	1	3	0	0	0	0	0	0	0	1	0	0	0	0	0	0	0	0	0	0	0	2	0	0	0	0	0	0	0	2	3	8	6	0	1	0	0	1	0	0	0	0	0
AC006946.16	0	0	0	0	1	0	0	0	0	0	0	0	0	0	0	0	0	0	0	0	0	0	0	0	0	0	0	0	1	0	0	0	0	0	2	1	0	0	0	0	0	0	0	0	0	0	0	0
AC006946.17	0	0	0	0	0	1	1	0	0	0	0	0	0	0	0	0	0	0	0	0	0	0	0	0	0	0	0	0	1	0	0	0	0	0	0	0	0	0	0	0	0	0	0	0	1	0	1	0
AC006947.1	0	0	0	0	0	0	0	0	0	0	0	0	0	0	0	0	0	0	0	0	0	0	0	0	0	0	1	0	0	0	0	0	0	0	0	0	0	0	0	0	0	0	0	0	0	0	0	0
AC006960.5	0	0	0	0	0	0	0	0	0	0	0	0	0	0	0	0	0	0	1	0	0	0	0	0	0	0	0	0	1	0	0	0	0	0	7	0	0	1	0	1	0	0	1	0	0	0	0	0
AC006978.6	2	1	2	3	1	1	4	1	5	0	2	0	2	1	3	1	0	2	1	0	1	0	0	0	1	0	0	0	4	2	1	0	1	1	7	7	4	14	2	0	1	2	1	0	1	0	2	3
AC006987.4	0	0	0	0	0	0	0	0	0	0	0	0	0	0	0	0	0	0	0	0	0	0	0	0	0	0	0	0	0	0	0	0	0	0	0	0	0	0	0	0	0	0	0	0	0	1	0	0
AC006987.5	0	0	0	0	0	0	0	0	0	0	0	0	0	0	0	0	0	0	0	0	0	0	0	0	0	0	0	0	0	0	0	0	0	0	0	0	1	0	0	0	0	0	0	0	0	0	0	0
AC006994.1	0	0	0	2	1	1	1	1	0	0	0	1	1	0	0	1	1	0	0	0	1	0	0	0	0	0	2	0	2	2	0	0	0	1	3	8	7	11	0	0	3	3	0	0	0	0	2	2
AC006994.3	0	0	0	0	0	0	0	0	0	0	0	0	0	0	0	0	0	0	0	0	0	0	0	0	0	0	0	0	0	0	0	0	0	0	0	1	0	0	1	0	0	0	0	0	0	0	0	0
AC007009.1	1	5	1	2	1	1	1	0	0	0	0	0	2	0	1	0	0	0	3	0	0	0	0	0	0	0	0	1	0	0	0	0	0	0	4	10	2	16	0	0	0	0	0	0	0	0	0	0
AC007016.3	1	0	2	0	0	2	1	0	1	0	0	0	0	0	0	0	0	0	0	0	2	0	0	0	0	0	1	0	3	0	0	1	0	0	3	1	1	2	0	1	0	0	0	0	0	0	0	4
AC007036.4	0	0	1	0	1	0	0	0	0	0	0	0	0	0	0	0	0	0	0	0	0	0	0	0	0	1	1	0	0	0	0	0	0	0	0	0	1	0	0	0	0	0	0	0	0	0	0	0
AC007038.7	0	1	0	0	0	0	0	0	0	1	0	0	0	0	1	0	0	0	0	0	0	0	0	0	0	0	0	0	0	0	0	0	0	0	1	1	0	1	0	0	0	0	0	0	0	0	0	0
AC007040.11	0	0	0	0	0	0	0	0	0	0	0	0	0	0	0	0	0	0	0	0	1	0	0	1	0	0	0	0	0	0	0	0	0	0	2	0	0	0	0	0	1	0	0	0	0	0	0	0
AC007040.8	0	0	0	0	0	0	0	0	0	0	0	0	0	0	0	0	0	0	0	0	0	0	0	0	0	0	0	0	0	0	0	0	0	0	0	0	0	0	0	0	0	0	0	1	0	0	0	0
AC007041.2	0	2	1	1	0	1	0	2	1	0	0	0	0	2	0	1	0	0	4	0	0	0	0	0	0	0	0	0	3	1	0	0	0	0	12	17	12	16	0	1	0	0	0	0	1	0	0	0
AC007064.22	0	0	0	0	0	0	0	0	0	0	0	0	0	0	0	0	0	0	1	0	0	0	0	0	0	0	0	0	0	0	0	0	0	0	0	0	0	0	1	0	0	0	1	0	0	0	1	0
AC007078.4	0	0	0	0	0	0	0	0	0	0	0	0	0	0	0	0	0	0	0	0	0	0	0	0	0	0	0	0	0	0	0	1	0	0	1	0	0	0	0	0	1	0	0	0	0	0	0	0
AC007115.3	0	0	0	0	0	0	0	0	0	0	0	0	0	0	0	0	0	0	0	0	0	0	0	0	0	0	0	0	0	0	0	0	0	0	0	0	0	1	0	0	0	0	0	1	0	0	0	0
AC007126.1	0	0	0	0	0	0	0	0	0	0	1	0	0	0	0	0	0	0	0	0	0	0	0	0	0	1	0	0	0	0	0	1	0	0	0	0	0	0	0	0	0	0	0	0	0	0	0	1
AC007131.1	0	0	0	0	0	0	1	0	0	0	0	0	0	0	0	0	0	0	0	0	0	0	0	0	0	0	0	0	0	0	0	0	0	0	0	0	0	0	0	0	0	0	0	0	0	0	0	0
AC007131.2	0	0	0	0	0	0	0	0	0	0	0	0	0	0	0	0	0	0	0	0	0	0	0	1	0	0	0	0	0	0	0	0	0	0	0	0	0	0	0	0	0	0	0	0	0	0	0	0
AC007136.1	0	0	0	0	0	0	0	0	0	0	0	0	0	0	0	0	0	0	0	0	0	0	0	0	0	0	0	0	0	0	0	0	0	0	0	1	0	0	0	1	0	0	0	0	0	0	0	0
AC007161.5	1	0	0	0	0	0	0	0	0	1	1	0	0	0	0	0	0	0	0	0	0	0	0	0	0	0	0	0	1	0	0	0	0	1	2	14	5	6	0	0	1	1	0	1	0	0	0	2
AC007163.3	0	0	0	0	0	0	0	0	0	0	1	0	0	0	0	0	0	0	0	0	0	0	0	0	0	0	1	0	0	0	0	0	0	0	0	0	0	0	0	0	0	0	0	0	0	0	0	0
AC007182.6	0	0	0	0	0	0	0	0	0	0	0	0	0	0	0	0	0	0	0	0	0	0	0	0	0	0	1	0	0	0	0	0	0	0	0	0	0	0	0	0	0	0	0	0	0	0	0	0
AC007191.4	0	0	0	0	0	0	0	1	0	0	0	0	0	0	0	0	0	0	0	0	0	0	0	0	0	0	0	0	0	0	0	0	0	0	1	0	0	3	0	0	0	0	0	0	0	0	0	0
AC007192.6	3	1	2	4	1	0	0	0	3	1	0	1	1	3	1	1	0	0	0	0	0	0	0	0	0	0	0	1	0	0	1	0	1	0	0	0	2	2	0	1	7	1	0	0	0	0	0	2
AC007193.10	0	0	0	0	0	0	0	0	0	0	0	0	0	0	0	0	0	0	1	0	0	0	0	0	0	0	0	0	0	0	0	0	0	0	0	0	0	0	0	0	0	0	0	0	0	0	0	0
AC007193.8	5	2	4	4	2	2	1	4	1	2	1	1	0	1	4	3	0	0	0	0	0	0	0	0	0	3	1	0	4	0	1	1	2	0	2	3	2	4	0	0	1	2	0	1	0	1	0	3
AC007193.9	0	0	0	0	0	0	0	0	0	0	0	0	0	0	0	0	0	0	0	0	0	0	0	0	0	0	0	0	0	0	0	0	0	0	0	0	0	1	0	0	0	0	0	0	0	0	0	0
AC007228.11	2	0	1	0	0	0	3	1	0	2	0	1	1	1	0	2	0	0	0	0	0	0	0	1	0	1	0	0	2	0	0	0	1	0	1	1	1	2	1	0	0	0	0	0	0	0	0	1
AC007228.5	0	0	0	0	0	0	0	0	0	0	0	0	0	0	0	0	0	0	0	0	0	0	0	0	0	0	0	0	0	0	0	1	0	0	0	0	0	0	1	0	0	0	0	0	0	0	0	0
AC007228.8	1	0	0	0	0	0	1	0	1	0	0	0	0	0	0	0	0	0	0	0	0	0	0	0	0	0	0	0	0	0	0	0	0	0	0	0	0	0	0	0	0	0	1	0	0	0	0	0
AC007228.9	13	11	9	13	6	8	10	12	8	6	5	9	3	2	14	3	0	0	5	1	1	2	1	0	0	0	8	3	13	2	2	2	1	2	8	21	28	37	3	7	6	6	1	1	3	4	1	6
AC007229.3	5	0	2	0	6	3	1	1	0	0	2	1	1	1	0	2	1	0	0	1	1	1	0	0	0	0	1	1	2	1	0	0	0	0	9	5	15	27	2	1	5	4	0	0	3	1	2	6
AC007237.2	0	0	0	0	0	0	0	0	0	0	0	0	0	0	0	0	0	0	0	0	0	0	0	0	0	0	0	0	0	0	0	0	0	0	0	0	1	2	0	0	0	0	0	0	0	0	0	0
AC007238.1	1	2	1	1	1	3	6	2	1	2	0	3	1	1	1	0	1	2	2	0	0	0	0	0	1	0	2	4	4	1	1	1	0	0	13	19	13	17	3	6	9	6	1	1	1	4	2	8
AC007246.3	2	0	0	2	0	1	4	0	2	0	0	0	1	1	1	0	0	0	1	1	0	0	0	2	0	0	1	2	0	0	1	0	1	0	2	3	0	5	2	0	0	0	0	0	1	0	0	7
AC007255.8	4	0	3	0	2	0	0	0	0	0	0	0	0	0	1	0	0	0	0	0	0	0	0	1	0	0	0	0	0	0	0	0	0	0	0	1	0	4	0	0	0	0	0	0	0	0	1	0
AC007256.5	0	0	0	0	0	0	0	0	0	0	0	0	0	0	0	0	0	0	0	0	0	0	0	0	0	0	0	0	0	0	0	0	0	0	0	0	0	1	0	0	0	0	0	0	0	0	0	0
AC007272.3	0	2	2	1	0	2	0	0	0	0	0	0	2	1	1	0	0	0	0	1	2	0	0	0	0	0	3	0	6	0	0	0	1	2	13	5	4	12	0	1	3	3	1	1	0	1	1	3
AC007279.2	12	5	9	11	8	11	10	4	2	2	3	6	7	7	5	5	0	1	1	0	3	1	0	0	0	0	4	0	17	0	0	0	2	0	11	11	5	16	1	11	5	7	1	0	0	3	0	0
AC007283.4	16	15	16	9	10	14	15	12	4	13	5	7	4	6	12	9	1	0	5	0	4	0	3	2	2	1	33	6	29	1	0	0	8	3	59	93	92	170	8	10	23	22	4	6	17	20	14	23
AC007292.3	0	0	0	0	0	0	0	2	0	0	0	0	0	1	2	0	0	0	0	0	0	0	0	0	0	0	0	0	0	0	0	0	0	0	1	0	0	0	0	0	2	0	0	0	1	0	0	0
AC007292.4	0	0	0	0	0	0	0	0	1	0	0	0	0	0	0	0	0	0	0	0	0	0	0	0	0	0	0	0	0	0	0	0	0	0	0	1	0	0	0	0	0	0	0	0	0	0	0	0
AC007292.6	0	1	0	1	0	0	0	0	0	1	0	0	0	0	0	1	0	0	0	0	0	0	0	0	0	0	0	0	0	0	0	0	0	0	1	3	0	1	0	1	1	0	0	0	0	0	0	3
AC007308.7	0	0	3	2	2	1	1	0	1	0	0	0	0	0	1	2	0	0	0	0	0	0	0	0	1	0	1	0	0	0	0	0	0	0	1	0	2	1	0	0	2	0	0	0	0	0	0	0
AC007318.5	3	3	1	6	1	7	3	1	3	3	2	2	1	0	2	1	0	0	2	1	0	0	0	0	0	0	3	0	1	4	0	0	1	1	10	30	19	42	2	2	6	5	0	1	0	2	1	8
AC007319.1	0	0	0	0	0	0	0	0	0	0	0	0	0	0	0	0	0	0	0	0	0	0	0	1	0	0	0	0	0	0	0	0	0	0	1	0	0	0	0	0	0	0	0	0	0	0	0	0
AC007326.10	0	0	0	0	0	0	0	0	0	0	0	0	0	0	0	0	0	0	0	0	0	0	0	1	0	0	0	0	0	0	0	0	0	0	0	1	0	0	0	0	0	0	0	0	0	0	0	0
AC007327.6	0	0	0	0	0	0	0	0	0	0	0	0	0	0	0	0	0	0	0	0	0	0	0	0	0	0	0	0	0	0	0	0	0	0	0	1	0	0	0	0	0	0	0	0	0	0	0	0
AC007359.6	0	0	0	0	0	0	0	0	0	0	0	0	0	0	0	0	0	0	0	0	0	0	0	0	0	0	1	0	0	0	0	0	0	0	0	0	0	0	0	0	0	0	0	0	0	0	0	0
AC007362.3	0	0	0	0	0	0	0	0	0	0	0	0	0	0	0	0	0	1	0	0	0	0	0	0	0	0	0	0	0	0	0	0	0	0	0	0	0	0	0	0	0	0	0	0	0	0	0	0
AC007364.1	0	0	0	0	0	0	0	0	0	0	0	0	0	0	0	0	0	0	0	0	0	0	0	1	0	0	0	0	0	0	0	0	0	0	1	0	0	0	0	0	0	0	0	0	0	0	0	0
AC007365.4	12	11	10	15	14	14	21	13	8	5	1	7	5	8	10	14	1	1	6	2	3	1	0	1	0	2	6	5	41	2	0	3	5	7	79	20	31	70	10	15	19	9	1	5	2	10	8	17
AC007381.3	0	0	0	0	0	0	0	0	0	0	0	0	0	0	0	0	0	0	0	0	0	0	0	0	0	0	0	0	0	0	0	0	0	0	1	0	0	0	0	0	0	0	0	0	0	0	0	0
AC007383.3	0	0	0	0	0	0	1	0	0	0	0	0	0	0	0	0	0	0	0	0	0	0	0	0	0	0	0	0	0	0	0	0	0	0	0	4	2	0	0	0	0	0	0	0	0	2	0	0
AC007383.4	1	1	0	0	1	0	0	1	0	1	0	0	0	0	0	0	1	0	1	0	1	0	0	0	0	0	1	0	1	0	0	0	1	1	1	2	5	4	1	0	0	1	0	0	0	1	0	3
AC007383.6	1	2	0	1	1	3	1	0	2	1	0	2	2	0	1	2	1	0	3	0	0	1	1	0	0	0	4	1	13	1	0	0	2	4	24	28	29	57	3	10	11	8	1	2	5	9	2	2
AC007386.2	0	0	0	0	0	0	0	0	0	1	0	0	0	0	0	0	0	0	0	0	0	0	0	0	0	0	0	0	0	0	0	0	0	0	0	1	0	0	0	0	0	0	0	0	0	0	0	0
AC007386.3	0	1	0	1	0	1	0	2	1	0	0	1	1	2	2	0	0	0	0	0	1	0	0	0	3	0	4	1	5	0	0	0	2	0	10	9	11	16	3	4	2	1	0	0	2	3	0	3
AC007386.4	0	0	1	0	0	0	0	0	0	0	1	0	0	0	0	1	0	0	1	0	0	0	0	0	0	0	0	0	0	0	0	0	0	0	0	0	1	0	0	0	0	0	0	0	0	0	0	0
AC007387.2	12	13	21	22	13	12	19	12	4	2	3	5	6	11	7	6	3	2	14	1	4	5	2	1	11	1	31	11	21	3	0	3	13	17	200	222	168	467	31	37	42	32	5	11	21	40	14	36
AC007389.2	16	12	16	9	9	6	14	3	1	3	2	6	2	7	5	6	2	0	4	2	11	2	1	1	1	4	8	10	24	0	1	1	3	2	83	56	65	111	11	17	25	15	4	4	6	12	8	20
AC007389.3	0	0	0	0	0	0	0	0	0	0	0	0	0	0	0	0	0	0	0	0	0	0	0	0	0	0	0	0	0	0	0	0	0	0	0	0	0	0	0	0	0	0	0	0	0	1	0	0
AC007390.4	2	4	6	4	6	2	5	0	4	2	3	1	1	2	2	4	0	0	0	1	2	0	0	0	1	1	2	0	12	0	0	1	2	0	10	12	11	26	2	3	2	3	1	2	1	3	1	7
AC007392.3	0	0	0	0	0	0	0	0	1	0	0	0	0	0	0	0	0	0	0	0	0	0	0	0	0	0	1	0	0	0	0	1	0	0	0	0	0	0	0	0	2	1	0	0	0	0	0	1
AC007392.4	0	0	0	0	0	0	0	0	0	0	0	0	0	0	0	0	0	0	0	0	0	0	0	0	0	0	0	0	0	0	0	0	0	0	0	0	0	0	0	0	0	0	0	0	1	0	0	0
AC007394.3	1	1	0	1	0	0	0	0	1	0	0	0	0	2	1	1	0	0	0	0	1	0	0	0	0	0	1	0	4	0	0	0	2	1	1	5	3	1	1	0	5	1	0	0	0	1	1	1
AC007395.4	0	0	0	0	0	0	0	0	0	0	0	0	0	0	0	0	0	0	0	0	0	0	0	0	0	0	0	0	0	0	0	0	0	0	0	0	3	1	2	0	0	1	0	0	1	0	0	0
AC007403.2	0	0	0	0	0	0	0	0	0	0	0	0	0	0	0	0	0	0	0	0	0	0	0	0	0	0	0	0	0	0	0	0	0	0	0	0	0	0	0	0	0	0	0	1	0	0	0	0
AC007405.4	0	0	0	0	0	0	0	0	0	0	0	0	0	0	0	0	0	0	0	0	0	1	0	0	0	0	0	0	0	0	0	0	1	0	4	1	1	0	0	1	0	0	0	0	0	0	0	0
AC007405.6	1	1	0	1	0	1	1	0	0	0	0	0	0	0	0	0	0	0	0	0	0	0	0	0	0	0	0	1	3	0	0	0	0	0	7	1	4	4	0	0	1	1	0	0	0	0	0	0
AC007551.2	0	0	1	0	0	1	0	0	0	0	0	0	0	0	1	1	0	0	0	0	0	0	0	0	0	1	0	0	0	0	0	0	0	0	0	0	1	0	0	0	0	0	0	0	0	0	0	0
AC007559.1	2	0	0	0	0	1	0	0	0	0	0	0	0	0	0	0	0	0	2	0	0	0	0	0	0	0	0	0	0	0	2	0	0	1	9	5	4	19	1	3	1	1	0	0	1	2	0	2
AC007560.1	0	0	0	0	0	1	0	0	0	0	0	0	0	0	0	0	0	0	0	0	0	0	0	0	0	0	0	0	0	0	0	0	0	0	0	1	0	0	0	0	0	0	0	0	0	0	0	0
AC007563.1	0	0	0	0	0	0	0	0	0	0	0	0	0	1	0	0	0	0	1	0	0	0	0	0	0	0	0	0	0	0	0	0	0	0	1	1	1	0	0	0	0	0	0	0	0	0	1	0
AC007563.3	0	0	0	0	0	0	0	0	0	0	0	0	0	0	0	0	0	0	0	0	0	0	0	0	0	0	0	0	0	0	0	1	0	0	0	1	0	0	0	0	0	0	0	0	0	0	0	0
AC007563.4	1	1	1	1	0	2	0	0	0	0	2	0	0	0	0	0	0	0	0	0	1	0	0	0	0	0	0	0	2	0	0	0	0	1	2	0	3	3	0	0	2	1	0	1	0	0	0	0
AC007566.10	1	0	0	0	0	0	0	0	0	1	0	0	0	0	1	0	0	0	0	0	0	0	0	0	0	0	0	0	1	0	0	0	0	0	0	0	0	1	0	0	0	0	0	0	0	0	0	1
AC007568.1	0	0	0	0	0	0	0	1	0	0	0	0	0	0	0	0	0	0	0	0	0	0	0	0	0	0	0	0	0	0	0	0	0	0	0	0	0	0	0	0	0	0	0	0	0	0	0	0
AC007618.3	13	20	20	20	23	27	21	20	6	18	8	8	11	21	14	18	2	3	7	0	16	3	0	2	1	4	9	4	45	2	2	4	1	4	67	75	61	122	7	13	14	12	0	4	10	16	3	14
AC007620.3	0	0	0	0	0	0	0	0	0	0	0	1	1	1	0	2	0	0	0	0	0	0	1	1	0	0	0	0	1	0	0	0	0	0	0	2	0	1	1	0	0	0	0	0	0	0	0	0
AC007677.2	0	0	0	2	1	0	0	0	0	0	0	0	1	0	2	0	0	1	2	0	0	0	0	0	0	0	0	0	3	0	0	0	7	4	34	8	3	14	4	1	23	3	3	0	0	0	2	3
AC007679.1	0	1	0	1	0	0	1	2	0	0	0	1	0	1	0	0	0	1	1	0	0	0	0	0	0	0	2	0	3	1	0	0	0	1	6	7	5	7	0	2	2	1	0	1	0	0	0	0
AC007679.3	0	0	0	0	0	0	0	0	0	0	0	0	0	0	0	0	0	0	0	0	0	0	0	0	0	0	0	0	0	0	0	0	0	0	0	0	0	0	0	0	0	0	0	0	0	0	0	1
AC007679.4	5	3	7	6	4	4	2	2	2	0	0	3	0	1	3	2	0	1	3	1	4	0	0	0	0	0	4	1	19	2	1	0	5	3	24	6	19	8	4	4	7	7	0	1	3	1	2	8
AC007682.1	0	0	0	0	0	0	0	0	0	0	0	0	0	0	0	0	0	0	0	0	0	1	0	0	0	0	0	0	0	0	0	0	0	0	0	0	0	0	0	0	0	0	0	0	0	0	1	0
AC007740.1	0	0	0	0	0	0	0	0	0	0	0	0	0	0	0	0	0	0	0	0	1	0	0	0	0	0	0	0	0	0	0	0	0	0	0	0	0	1	0	0	0	0	0	0	0	0	0	0
AC007742.3	0	0	0	0	0	0	0	0	0	0	0	0	0	0	0	0	0	0	0	0	0	0	0	0	0	0	0	0	0	0	0	0	0	0	1	0	0	0	0	0	0	0	0	0	0	0	0	0
AC007743.1	0	0	0	0	0	0	0	0	0	0	0	0	0	0	0	0	0	0	0	0	0	0	0	0	0	0	0	0	0	0	0	0	0	0	0	0	0	1	0	0	0	0	0	0	0	0	0	0
AC007750.5	7	5	5	6	7	6	3	1	1	1	0	4	1	1	5	5	2	1	2	1	4	0	0	0	2	1	1	1	4	2	3	2	2	1	4	4	4	5	0	2	12	2	0	0	2	1	3	5
AC007773.2	3	1	2	0	1	1	1	3	1	0	1	0	1	1	3	0	0	0	0	0	0	0	0	0	0	0	1	0	0	0	0	0	0	0	4	4	1	3	1	1	0	1	0	1	0	0	0	3
AC007790.4	0	1	0	0	0	1	0	0	0	0	0	0	0	1	2	0	0	0	0	0	2	1	0	1	0	0	0	0	1	1	0	0	1	1	6	8	8	11	1	4	1	0	0	0	3	1	0	3
AC007796.1	0	0	0	0	0	1	0	0	0	0	0	0	0	0	0	0	0	0	0	0	0	0	0	0	0	0	0	0	0	0	0	0	0	0	1	0	0	0	0	0	0	0	0	0	0	0	0	0
AC007879.1	0	0	0	0	0	0	0	0	0	0	0	0	0	0	0	0	0	0	0	0	0	0	0	1	0	0	0	0	0	0	0	0	0	0	0	0	0	0	0	0	0	0	0	0	0	0	0	0
AC007879.2	0	0	0	0	0	0	0	0	0	0	0	1	0	0	0	0	0	0	1	0	0	0	0	0	0	0	0	0	0	0	0	0	0	0	0	0	0	0	0	0	0	0	0	0	0	0	0	1
AC007879.3	0	0	1	0	0	0	0	0	0	0	0	0	0	0	0	0	0	0	0	0	0	0	0	0	0	0	0	0	0	0	0	0	0	0	0	0	0	0	0	0	0	0	0	0	0	0	0	0
AC007879.7	1	0	0	0	1	0	0	0	0	0	0	0	0	0	0	0	0	0	0	0	0	0	0	0	0	0	0	0	0	0	0	0	0	0	0	0	0	0	0	0	0	0	0	0	0	0	0	0
AC007880.1	0	0	0	0	0	0	0	0	0	0	0	0	0	0	0	0	0	0	0	0	0	0	0	0	0	0	0	0	0	0	0	1	0	0	0	0	0	0	0	0	0	0	0	0	0	0	0	0
AC007881.4	6	11	11	8	3	9	15	10	6	2	5	6	2	6	5	5	2	0	0	0	0	1	1	1	1	1	7	0	6	0	0	0	3	2	8	17	5	15	2	6	11	0	3	1	1	4	4	7
AC007899.3	0	0	0	0	0	0	1	1	0	0	0	0	0	0	0	0	0	0	0	0	0	0	0	0	0	0	0	0	0	0	0	0	0	1	0	2	0	0	0	0	0	0	0	0	0	0	0	3
AC007906.1	0	0	0	0	0	0	0	0	0	1	0	1	0	0	0	0	0	0	0	0	0	1	0	0	0	0	0	0	2	0	0	0	2	0	0	1	0	0	0	0	1	1	0	0	0	1	0	1
AC007919.18	0	0	0	0	0	0	0	0	0	0	0	0	0	0	0	0	0	0	0	0	0	0	0	0	0	0	1	0	0	0	0	0	0	0	0	0	1	0	0	0	0	0	0	0	0	0	0	0
AC007919.19	0	0	0	0	0	0	0	0	0	0	0	0	0	0	0	0	0	0	0	0	0	0	0	0	0	0	0	0	0	0	0	0	0	0	0	0	0	0	0	0	0	1	0	0	0	0	0	0
AC007950.2	0	0	0	0	0	1	1	0	1	0	0	0	0	1	0	0	0	0	1	0	0	0	0	1	0	0	0	1	0	0	0	0	0	0	0	0	0	1	0	0	0	1	0	0	1	0	0	0
AC007952.4	0	0	0	0	0	0	0	0	0	0	0	0	0	0	0	0	0	0	0	0	0	0	0	0	1	0	0	0	0	0	0	0	0	0	0	0	0	0	0	0	0	0	0	0	0	0	0	0
AC007952.5	0	0	0	0	0	0	0	0	1	0	0	0	0	0	0	0	0	1	0	0	0	0	0	2	0	0	1	0	1	0	0	2	0	0	0	0	0	4	2	0	0	1	0	0	1	1	0	2
AC007952.6	0	0	0	0	0	0	0	0	0	0	0	0	0	0	0	0	0	0	0	0	0	0	0	0	0	0	0	0	0	0	0	0	0	0	1	0	0	0	0	0	0	0	0	0	0	0	0	2
AC007966.1	3	0	2	1	1	2	1	1	1	0	1	0	3	1	0	2	0	0	0	0	0	0	0	0	1	0	0	1	0	0	0	0	1	0	1	1	0	3	0	0	0	0	0	1	0	0	0	0
AC007969.4	0	1	0	0	0	1	1	1	0	0	0	0	0	1	0	0	0	0	0	0	0	0	0	0	0	0	0	0	0	0	0	0	0	0	1	0	0	1	0	0	0	0	0	0	0	1	0	0
AC007969.5	1072	550	791	756	342	397	537	439	463	248	117	283	202	234	403	433	30	23	119	8	50	12	19	13	59	31	235	73	314	31	27	22	115	96	922	1506	1069	2273	166	317	400	250	76	64	194	271	85	295
AC008060.7	1	0	1	0	0	0	1	0	0	1	0	0	0	0	0	0	0	0	1	0	0	0	0	0	0	0	0	0	1	0	0	0	0	0	1	0	0	0	0	0	0	0	0	0	0	0	0	0
AC008063.3	0	0	0	0	0	0	0	0	0	0	0	0	0	0	0	0	0	0	0	0	0	0	0	0	0	0	0	0	0	0	0	0	0	0	0	1	0	0	0	0	0	0	0	0	0	0	0	0
AC008065.1	2	7	0	5	6	6	3	2	1	3	0	0	4	3	2	5	0	0	6	0	3	1	1	0	1	0	5	2	16	2	1	0	0	3	25	23	21	37	1	4	5	6	2	1	0	4	2	8
AC008067.2	0	1	0	0	0	0	0	0	0	0	0	0	0	0	0	0	0	0	0	0	0	0	0	0	0	0	0	0	0	0	0	0	0	0	0	1	0	0	0	0	0	0	0	0	0	0	0	0
AC008069.1	0	0	0	0	0	1	0	0	0	0	0	0	0	0	0	0	0	0	0	0	0	0	0	0	0	0	0	0	0	0	0	0	0	0	0	0	0	0	0	0	0	0	0	0	0	0	0	0
AC008072.1	0	1	0	0	1	0	1	0	0	0	1	0	0	0	1	0	0	0	0	0	0	0	0	0	0	1	2	2	6	0	0	1	2	0	11	7	12	10	1	1	2	7	0	0	2	0	0	2
AC008073.7	0	0	0	0	0	0	0	0	0	0	0	0	0	0	0	0	0	0	0	0	0	0	0	0	0	0	0	0	0	0	0	0	0	0	1	0	0	0	0	0	0	0	0	0	0	0	0	0
AC008073.9	0	0	0	0	0	0	0	0	0	0	0	0	0	0	0	0	0	0	0	0	0	0	0	0	0	0	1	0	0	0	0	0	0	0	0	0	0	0	0	0	0	0	0	0	0	0	1	0
AC008074.1	1	0	0	1	0	0	0	0	0	1	0	0	0	1	0	0	0	1	0	0	0	0	0	0	0	0	0	0	1	0	1	0	0	0	0	1	0	4	2	0	0	2	0	0	0	2	0	1
AC008079.10	0	0	1	1	1	0	0	0	0	0	0	0	0	0	1	0	0	0	1	0	0	0	0	1	0	0	3	2	0	0	1	0	0	0	3	4	0	0	1	0	4	0	1	0	0	1	1	3
AC008088.4	2	0	0	0	0	0	2	0	0	1	2	1	0	0	0	0	0	0	0	0	0	0	0	0	0	0	0	0	0	0	0	0	1	0	0	0	1	0	0	0	0	0	0	0	0	0	0	0
AC008103.4	0	0	1	0	0	0	0	0	0	0	0	0	0	0	0	0	0	0	0	0	0	0	0	0	0	0	0	0	0	0	0	0	0	0	0	0	0	0	0	0	1	0	0	0	0	0	0	0
AC008132.13	0	1	0	1	0	0	0	0	0	2	0	0	0	0	0	1	0	0	0	0	0	0	0	1	1	0	0	0	0	0	1	1	1	0	1	1	0	0	0	2	2	0	0	1	0	0	1	1
AC008132.15	0	0	0	0	0	0	0	0	0	0	0	0	0	0	0	0	0	0	0	0	0	0	0	0	0	0	0	0	0	0	0	0	0	0	1	0	0	0	0	0	0	0	0	0	0	0	0	0
AC008154.4	0	0	0	0	0	0	0	0	0	0	0	0	0	0	0	0	0	0	0	0	0	0	0	0	0	0	0	0	0	0	0	0	0	0	0	0	0	1	0	0	0	0	0	0	0	0	0	0
AC008154.5	0	0	0	0	0	0	0	0	0	0	0	0	0	0	0	0	0	0	1	0	0	0	0	0	0	0	0	0	0	0	0	0	0	0	0	0	0	0	0	0	0	0	0	0	0	0	0	0
AC008155.1	2	1	0	1	0	1	0	0	0	0	1	0	0	0	0	0	0	0	1	1	0	0	0	1	0	1	0	0	1	0	1	0	0	0	1	1	1	4	1	3	0	1	0	0	0	0	0	0
AC008155.2	0	1	0	1	0	0	0	0	0	0	0	0	0	1	0	0	0	0	1	0	0	0	0	0	2	0	0	0	2	0	0	0	0	0	6	1	1	0	0	0	2	1	0	0	0	0	0	2
AC008264.4	0	1	2	0	0	1	1	0	1	0	0	1	1	0	0	3	0	0	1	0	0	0	0	0	0	0	0	0	6	0	0	0	3	1	14	0	3	6	2	0	3	2	0	1	1	1	3	1
AC008269.2	0	0	0	0	0	0	0	0	0	0	0	0	0	0	0	0	0	0	0	0	0	0	0	0	0	0	0	0	0	0	0	0	0	0	0	0	0	0	0	0	0	0	0	0	0	0	0	1
AC008271.1	0	0	0	0	0	0	0	0	0	0	0	0	0	0	0	0	0	0	0	0	0	0	0	0	0	0	1	0	0	0	0	0	0	0	0	0	0	0	0	0	0	0	0	0	0	0	0	0
AC008277.1	0	0	0	0	0	0	0	0	1	1	0	0	0	0	1	0	0	0	1	0	0	0	0	0	0	0	0	0	1	0	0	0	0	0	0	0	0	1	0	1	0	0	0	0	0	0	0	1
AC008278.2	0	0	0	0	0	0	0	0	0	0	0	0	0	0	0	0	0	0	0	0	0	0	0	0	0	0	0	0	0	0	0	0	0	0	0	0	0	1	0	0	0	0	0	0	0	0	0	0
AC008280.1	0	0	0	1	0	2	0	0	0	0	0	1	0	1	1	0	0	0	0	0	2	0	0	0	0	0	1	0	1	0	0	1	0	0	5	3	7	10	0	0	1	0	0	1	0	0	0	0
AC008280.3	0	0	0	0	0	0	1	0	0	0	0	0	0	0	0	0	0	0	0	0	0	0	0	0	0	0	1	0	1	0	0	0	0	0	0	0	1	0	0	0	0	0	0	0	0	0	0	0
AC008427.2	3	3	5	2	6	1	3	0	0	1	1	2	2	2	3	2	0	0	0	0	0	0	0	0	0	1	2	1	4	0	0	0	1	0	10	9	8	21	2	1	8	4	0	0	1	0	3	5
AC008440.10	0	0	0	0	0	0	1	0	0	0	0	0	0	0	0	0	0	0	0	0	0	0	0	0	0	0	0	0	0	0	0	0	0	0	0	0	0	0	0	0	0	0	0	0	0	0	0	0
AC008440.5	0	0	0	0	0	0	0	0	0	0	0	0	0	0	0	0	0	0	0	0	0	0	0	0	0	0	0	0	0	0	0	0	0	0	0	0	0	0	0	0	0	0	0	0	0	0	0	1
AC008522.1	2	3	1	0	1	0	2	3	0	0	1	0	0	0	0	1	2	0	0	0	0	0	0	0	0	0	2	0	0	1	0	1	0	0	1	0	1	2	2	1	3	0	0	0	1	1	1	0
AC008592.3	0	0	0	1	0	0	0	0	0	0	0	0	0	0	0	0	0	0	0	0	0	0	0	0	0	0	0	0	0	0	0	0	0	0	0	0	3	1	0	1	0	0	0	0	0	0	0	0
AC008686.1	0	0	1	0	0	0	0	0	0	0	0	0	0	0	0	0	0	0	0	0	0	0	0	0	0	0	0	0	2	0	0	0	0	0	1	0	0	0	0	0	0	0	0	0	0	0	0	0
AC008691.1	0	0	0	0	0	0	0	0	0	0	0	0	0	0	0	0	0	0	0	0	0	0	0	0	0	0	0	0	0	1	0	0	0	0	0	0	0	0	0	0	0	0	0	0	0	0	0	0
AC008694.2	0	0	0	0	0	0	0	0	0	0	0	0	0	0	0	0	0	0	1	0	1	0	0	0	0	0	0	0	0	0	0	0	0	0	1	2	4	1	0	0	2	0	0	0	0	0	0	0
AC008697.1	0	0	0	0	0	0	0	1	0	0	0	0	0	0	0	0	0	0	0	0	0	0	0	0	0	1	0	0	0	0	0	0	0	0	0	0	0	1	0	0	0	0	0	0	0	1	0	0
AC008703.1	0	0	0	0	0	0	0	0	0	0	0	0	0	0	0	0	0	0	0	0	0	0	0	1	0	4	0	0	0	0	0	0	0	0	0	1	0	0	0	0	0	0	0	0	0	0	0	0
AC008746.10	0	0	0	0	0	0	0	0	0	0	0	0	0	0	0	0	0	0	0	0	0	0	0	0	0	0	0	0	0	0	0	0	0	1	0	0	0	0	0	0	0	0	0	0	0	0	0	0
AC008746.12	2	1	2	3	0	2	0	1	1	0	2	0	2	2	2	1	0	0	0	0	1	1	0	0	0	0	0	0	1	0	0	0	1	0	1	2	2	4	0	0	0	1	0	0	3	0	1	1
AC008746.5	0	0	0	0	0	0	0	0	0	0	0	0	0	0	0	0	0	0	0	0	0	0	0	0	0	0	1	0	0	0	0	0	0	0	0	0	0	1	0	0	0	0	0	0	0	0	0	0
AC008753.3	58	30	73	76	31	58	68	56	24	19	19	39	21	29	61	62	3	0	7	0	8	0	3	1	7	4	7	3	45	0	2	1	12	7	33	43	36	53	8	22	45	13	2	4	7	14	5	20
AC008781.7	0	0	0	0	0	0	0	0	0	0	0	0	0	0	0	0	1	0	0	0	0	0	0	0	0	0	1	1	6	0	0	0	0	0	0	0	0	1	0	0	0	0	0	0	0	0	0	0
AC008834.2	0	1	0	0	0	0	1	0	0	0	0	0	0	0	0	0	0	1	0	0	0	0	0	0	0	0	0	0	0	1	0	0	0	0	0	0	0	0	0	0	0	0	0	0	0	0	0	0
AC008850.3	3	0	3	0	1	1	2	0	1	1	1	0	0	3	1	1	0	0	2	1	0	0	2	1	1	1	0	0	5	0	0	1	1	0	11	10	7	15	2	3	6	2	0	0	3	0	0	3
AC008982.2	0	1	0	0	0	0	1	0	0	0	0	0	1	0	0	0	0	0	0	0	0	0	0	0	0	0	0	0	0	0	0	0	0	0	0	1	0	1	1	0	0	0	0	0	0	0	0	2
AC008985.1	0	0	0	0	0	0	0	0	0	0	1	0	0	0	0	0	0	0	0	0	0	0	1	0	0	0	0	0	0	0	0	0	0	0	0	0	0	0	0	0	0	0	0	0	0	0	0	0
AC008991.1	0	0	0	0	0	0	0	0	0	0	0	0	0	0	0	0	0	0	0	0	0	0	0	0	0	0	0	0	1	0	0	0	0	0	0	0	0	0	0	0	0	0	0	0	0	0	0	0
AC008993.2	0	0	0	0	0	0	0	0	0	0	0	0	0	0	0	0	0	0	0	0	0	0	0	0	0	0	0	0	0	0	0	0	0	0	2	0	0	0	0	0	0	0	0	0	0	0	1	0
AC009005.2	3	0	5	1	1	2	1	1	0	0	0	0	2	0	1	1	0	0	1	0	3	0	0	0	1	0	0	2	1	0	0	0	0	0	2	4	5	20	1	0	0	0	0	0	0	1	0	1
AC009014.3	0	0	0	0	0	0	1	0	0	0	0	0	0	0	0	0	1	1	0	0	0	0	0	0	0	0	0	0	0	0	0	0	0	0	10	12	9	32	0	0	0	0	0	0	1	1	0	0
AC009060.1	0	0	0	0	0	0	0	0	0	0	0	0	0	0	0	0	0	0	0	0	0	0	0	0	0	0	1	0	0	0	0	0	0	0	0	0	0	0	0	0	0	0	0	0	0	0	0	0
AC009095.4	0	0	0	0	0	0	0	0	0	0	0	0	0	0	0	0	0	0	0	0	0	0	0	0	0	0	0	0	0	0	0	0	0	0	1	0	0	1	0	0	0	0	0	0	0	0	0	0
AC009120.10	0	0	0	0	0	0	0	0	0	0	0	0	0	0	0	0	0	0	0	0	0	0	1	0	0	0	0	0	0	0	0	0	0	0	0	0	0	0	0	1	0	0	0	0	0	0	0	0
AC009120.11	0	0	1	0	0	0	0	0	1	0	0	0	0	0	0	0	0	0	0	0	0	0	0	0	0	0	0	0	2	0	0	0	0	0	0	1	2	0	0	1	0	0	1	0	0	0	0	0
AC009120.3	5	4	6	2	3	2	3	3	0	3	2	2	1	1	0	8	0	0	0	0	1	0	0	0	0	1	1	0	4	0	0	1	0	1	3	0	4	2	1	2	1	1	0	0	0	0	0	3
AC009120.4	0	0	0	0	0	0	0	0	0	0	0	1	0	0	0	0	0	0	0	0	0	0	0	0	0	0	0	0	0	0	0	1	0	0	0	0	0	0	0	0	0	0	0	0	0	0	0	0
AC009120.6	19	12	12	15	11	9	19	11	16	8	7	13	4	4	15	16	2	2	14	1	5	2	1	1	2	3	21	5	21	1	0	2	11	4	23	37	44	64	4	9	30	9	4	2	4	11	3	9
AC009120.8	0	0	1	0	0	0	1	0	0	0	0	0	0	0	0	0	0	0	0	0	0	0	0	0	0	0	0	0	2	0	0	0	0	0	5	3	1	2	1	2	1	1	0	1	0	1	0	0
AC009133.12	16	8	16	15	9	9	21	20	8	4	1	7	1	5	8	6	0	1	2	1	2	0	3	0	2	1	3	0	3	1	1	0	1	1	10	20	13	38	5	3	5	3	1	4	3	3	1	6
AC009133.15	0	0	0	0	0	0	0	0	0	0	0	0	0	0	0	0	0	0	0	0	0	0	0	0	0	0	0	0	0	0	0	0	0	0	0	0	0	1	0	0	0	0	0	0	1	0	0	0
AC009133.17	0	0	0	0	0	0	0	0	0	0	0	0	0	0	0	0	0	0	0	0	0	0	0	0	0	0	0	0	0	0	1	0	0	0	0	0	0	2	0	0	0	0	0	0	0	0	0	0
AC009133.21	4	5	5	6	5	3	6	5	3	1	1	0	0	0	1	1	0	0	0	0	0	0	0	0	0	0	1	0	3	0	0	1	0	1	3	0	4	6	0	0	1	0	0	0	1	1	0	0
AC009158.1	0	0	0	0	0	0	0	0	0	0	0	0	0	0	0	0	0	0	0	0	0	0	0	0	0	0	0	0	0	0	0	0	0	0	0	1	1	0	0	0	0	0	0	0	0	0	0	0
AC009166.7	0	0	0	0	0	0	0	0	0	0	0	0	0	0	0	0	0	0	0	0	0	0	0	0	0	0	1	0	0	0	0	0	1	0	1	0	0	0	0	0	0	0	0	0	0	0	0	0
AC009227.2	0	0	0	0	0	0	0	0	0	0	0	0	0	0	0	0	0	0	0	0	0	0	0	0	0	0	0	1	0	0	0	0	0	0	0	0	0	0	0	0	0	0	0	0	0	0	0	0
AC009228.1	1	0	0	0	0	0	0	1	0	0	0	0	0	0	0	0	0	0	0	0	0	0	0	0	0	0	0	0	0	0	0	0	0	1	0	1	0	1	0	0	0	0	0	0	1	0	0	0
AC009236.2	1	0	0	0	1	0	1	0	0	0	0	0	0	0	0	0	0	0	0	1	0	0	0	0	0	0	0	0	0	0	0	0	0	0	0	0	0	0	0	0	0	0	0	0	1	0	0	0
AC009237.17	0	0	0	0	0	0	0	0	0	0	1	0	0	0	0	0	0	0	0	0	0	0	0	0	0	0	0	0	0	0	0	0	0	0	0	0	0	0	0	0	0	0	0	0	0	0	0	0
AC009237.5	0	0	0	0	0	0	0	0	0	0	0	0	0	0	0	0	0	0	0	0	0	0	0	0	0	0	0	0	1	0	0	0	0	0	0	0	0	0	0	0	0	0	0	0	0	0	0	0
AC009237.6	0	0	0	1	0	0	0	0	0	0	0	0	0	0	0	0	0	1	0	0	1	0	1	0	0	0	0	0	0	1	0	0	0	0	5	2	1	2	0	0	0	0	0	0	0	0	0	0
AC009237.8	0	0	0	0	0	2	0	0	0	0	0	0	0	0	0	0	1	0	0	0	1	0	0	0	0	0	0	1	0	0	0	0	0	0	2	0	1	2	0	0	0	0	0	0	0	1	0	0
AC009238.6	0	1	1	0	0	0	1	0	0	0	0	0	0	1	0	1	0	0	0	0	0	0	0	0	0	0	0	0	0	0	0	0	0	0	0	0	1	0	0	0	0	0	0	0	0	0	0	0
AC009245.3	21	24	27	23	9	14	20	20	10	7	6	10	12	6	18	12	9	7	29	6	8	4	3	2	9	7	55	15	100	11	4	7	21	26	291	244	218	456	59	47	117	67	12	14	34	62	23	80
AC009263.2	0	0	0	0	0	0	0	0	0	0	0	0	0	0	0	0	0	0	0	0	0	0	0	0	0	0	0	0	0	0	0	0	0	0	1	2	1	4	0	0	0	0	0	0	0	0	0	0
AC009264.1	0	0	0	0	0	0	0	0	0	0	0	0	0	0	0	0	0	0	0	0	0	0	0	0	0	0	0	0	0	0	0	0	0	0	0	1	0	1	0	0	0	0	0	0	0	0	0	0
AC009274.6	0	0	0	0	0	0	0	0	0	0	0	0	0	0	0	0	0	0	0	0	0	0	0	0	0	0	0	0	0	0	0	0	0	0	0	0	0	1	0	0	0	0	0	0	0	0	0	0
AC009299.3	0	0	1	0	0	0	0	0	0	0	1	0	0	0	0	0	0	0	0	0	0	0	0	0	0	0	0	0	1	0	0	0	0	0	0	0	0	0	0	0	0	0	0	0	0	0	0	0
AC009299.4	0	0	0	0	0	0	0	0	0	0	0	0	0	0	0	0	0	1	0	0	0	0	0	1	0	0	0	0	0	1	0	0	0	0	0	0	0	0	0	0	0	0	0	0	0	0	0	0
AC009299.5	0	0	1	1	0	1	0	0	0	0	1	0	0	1	0	1	0	0	0	0	0	0	0	0	0	0	0	0	0	0	0	1	0	0	0	1	2	0	0	0	1	2	0	0	0	0	0	0
AC009302.2	0	1	0	0	0	1	0	1	0	0	2	0	0	0	0	0	0	0	0	0	0	0	0	0	0	0	0	0	1	0	0	0	0	1	1	4	2	1	0	0	0	0	0	0	1	1	0	1
AC009303.1	0	0	0	0	0	0	0	0	0	0	0	0	0	0	0	0	0	1	1	0	0	0	0	0	0	0	0	0	0	0	0	1	0	0	1	0	0	0	0	0	0	0	0	0	0	0	0	0
AC009303.2	0	0	0	0	0	0	0	0	0	0	0	0	0	0	0	0	0	0	0	0	0	0	0	0	0	0	0	0	0	0	0	1	0	0	0	0	1	0	0	0	0	0	0	0	0	0	0	0
AC009305.1	0	0	0	0	0	0	0	0	0	0	0	0	0	0	0	0	0	0	0	0	0	0	0	0	0	0	0	0	0	0	0	0	0	0	1	0	0	0	0	0	0	0	0	0	0	0	0	0
AC009313.2	0	0	0	0	0	0	0	0	0	0	0	0	0	0	0	0	0	0	0	0	0	0	2	0	1	0	0	0	0	0	0	0	0	0	0	0	0	0	0	0	0	0	0	0	0	0	0	0
AC009362.2	64	47	49	66	41	54	63	27	25	23	22	31	30	20	49	36	42	19	124	19	76	20	16	17	32	22	164	62	352	19	23	20	87	62	393	535	508	876	66	132	274	140	37	46	85	174	41	165
AC009403.2	2	4	0	2	1	1	3	1	3	0	0	0	1	0	1	1	0	0	0	0	1	1	0	0	0	0	0	1	2	0	0	1	0	0	1	6	4	11	1	3	3	1	0	0	0	0	0	1
AC009404.2	3	4	5	1	2	3	1	3	1	0	4	1	1	1	0	0	0	0	0	0	0	0	0	0	1	0	1	0	2	0	0	0	1	0	6	6	5	8	0	1	1	1	0	0	0	1	0	1
AC009413.2	125	95	128	109	66	76	88	58	58	36	30	47	41	55	62	47	4	3	19	1	9	2	0	4	12	7	37	13	68	6	6	7	46	45	514	295	270	599	133	81	161	112	33	19	30	62	51	72
AC009414.1	1	0	2	1	2	2	2	1	0	0	0	0	0	2	2	3	0	0	0	0	2	0	0	0	0	0	0	0	3	0	1	1	6	5	122	10	9	20	5	1	18	12	5	0	1	3	2	2
AC009473.1	0	0	0	0	0	0	0	0	0	0	0	0	0	0	0	0	0	0	0	0	0	0	0	0	0	0	0	0	0	0	0	0	0	0	1	0	0	0	0	0	0	0	0	0	0	0	0	0
AC009474.2	3	6	4	5	2	2	7	5	7	5	0	2	3	1	6	1	3	0	18	1	2	5	1	1	1	6	11	7	27	4	2	9	11	9	245	191	157	312	20	17	33	24	7	7	18	18	10	28
AC009478.1	0	0	0	0	0	0	0	0	0	0	0	0	0	0	0	0	0	0	0	0	0	0	0	0	0	0	0	0	0	0	0	0	0	0	1	0	0	0	0	0	0	0	0	0	0	0	0	0
AC009480.3	0	0	0	0	0	0	0	0	0	0	0	0	0	0	0	0	0	0	0	0	0	0	0	0	0	0	0	0	1	0	0	0	0	0	0	0	0	0	0	0	0	0	0	0	0	0	0	0
AC009480.4	1	0	1	1	0	0	0	0	0	1	0	4	0	1	0	1	0	0	1	0	1	0	0	0	0	0	0	0	3	0	0	0	0	0	10	12	9	11	1	2	3	1	0	0	0	0	0	2
AC009487.6	0	4	0	1	0	2	0	0	2	0	1	0	0	0	0	0	0	0	1	0	0	0	0	0	0	0	0	0	0	0	0	0	0	0	4	4	8	9	0	0	0	0	0	0	0	1	1	1
AC009495.2	0	0	0	0	0	0	0	0	0	0	0	0	0	0	0	0	0	0	0	0	0	0	0	0	0	0	0	0	0	0	0	0	0	0	0	0	0	0	1	0	0	0	0	0	0	0	0	0
AC009495.3	0	0	1	0	0	0	0	0	0	0	0	0	0	0	0	0	0	0	0	0	0	0	0	0	0	0	0	0	0	0	0	0	0	0	0	0	0	1	0	0	0	0	0	0	0	0	0	0
AC009500.2	4	4	5	0	1	1	5	1	1	3	1	1	0	1	3	3	0	1	1	0	1	0	1	0	1	1	6	0	8	1	1	0	4	0	7	4	11	29	6	6	8	4	1	0	2	4	1	4
AC009501.4	1	1	0	0	0	0	0	0	0	1	0	0	0	0	0	0	0	0	0	0	0	0	0	0	0	0	0	0	0	0	0	0	0	0	3	2	7	16	0	0	2	0	0	0	0	0	0	2
AC009502.1	0	0	0	0	0	2	1	0	0	0	0	0	0	0	1	1	0	0	0	0	0	0	0	0	0	0	1	0	0	0	0	0	1	0	0	0	1	0	0	0	0	0	0	0	0	1	0	1
AC009502.4	0	0	0	0	0	0	0	0	0	0	0	0	0	0	0	1	0	0	0	0	0	0	0	0	0	0	0	0	0	0	0	2	0	0	0	0	0	0	0	0	0	0	0	0	0	0	0	0
AC009505.2	0	0	0	0	0	0	0	0	0	0	0	0	0	0	0	0	0	0	0	0	0	0	0	1	0	0	0	0	0	0	0	0	0	0	0	0	0	0	0	0	0	0	0	0	0	0	0	0
AC009506.1	2	1	0	2	1	1	4	1	2	1	0	0	0	0	1	1	0	0	1	0	1	0	0	0	0	0	1	3	2	1	0	0	0	0	3	1	1	1	2	1	4	0	1	0	0	2	1	2
AC009508.1	0	0	0	0	0	0	0	0	0	0	0	0	0	0	0	0	0	0	0	0	0	0	0	1	0	0	0	0	0	0	0	1	0	0	0	0	0	0	0	0	0	0	0	0	0	0	0	0
AC009517.2	10	7	11	14	6	2	12	8	2	6	1	5	3	8	5	11	3	3	4	0	3	3	0	0	3	1	11	3	29	1	4	3	19	12	51	30	22	62	10	12	54	19	10	2	5	8	13	14
AC009518.4	0	0	0	0	0	0	0	0	0	0	0	0	0	0	0	0	0	0	0	0	0	0	0	0	0	0	0	0	0	0	0	0	0	0	0	0	0	0	0	0	0	0	0	0	0	1	0	0
AC009542.2	0	0	0	0	0	0	0	0	0	0	0	0	0	0	0	0	0	0	0	0	0	0	0	0	0	0	0	0	0	0	0	0	0	0	0	1	0	0	0	0	0	0	0	0	0	0	0	0
AC009945.4	0	0	0	0	0	0	0	0	0	0	0	0	0	0	0	0	0	0	0	0	0	0	0	0	0	0	0	0	0	0	0	0	0	0	0	4	3	5	0	0	0	0	0	0	0	0	0	0
AC009948.5	4	4	2	3	2	2	2	1	8	3	3	3	2	3	8	5	0	0	3	0	1	0	0	0	1	0	1	1	2	1	0	0	0	1	5	7	2	6	0	3	10	4	0	0	2	5	1	7
AC009948.7	0	2	1	1	1	1	0	0	1	0	0	1	0	0	0	1	0	0	0	1	1	0	0	1	0	0	3	0	3	0	0	1	0	0	8	14	17	27	1	1	1	0	1	0	1	1	1	2
AC009950.2	0	0	0	0	0	0	0	0	0	0	0	0	0	0	0	0	0	1	0	0	0	0	0	0	0	0	0	0	0	0	0	0	0	0	1	0	0	0	0	0	0	0	0	0	0	0	0	1
AC009961.2	7	5	8	4	7	13	7	7	2	2	1	3	2	7	6	8	0	3	4	1	11	0	0	1	0	1	2	1	36	3	5	1	6	5	130	79	95	199	12	10	18	19	4	0	6	20	5	20
AC009961.3	0	0	0	0	0	0	0	1	0	0	0	0	0	0	0	0	0	1	0	0	1	0	0	0	0	0	0	0	0	0	0	0	0	0	0	0	0	0	0	2	1	0	0	0	0	1	0	1
AC009961.5	0	0	0	0	0	0	0	0	0	0	0	0	0	0	0	0	0	0	0	0	0	0	0	0	0	0	0	0	0	0	0	0	0	0	0	0	0	0	0	0	1	0	0	0	0	0	0	0
AC009963.5	4	2	0	0	1	0	1	2	0	3	0	1	0	1	1	1	1	0	3	1	1	0	0	0	0	2	4	0	5	2	0	2	3	2	15	6	9	19	0	4	18	2	1	0	1	1	0	6
AC009963.6	0	0	0	1	0	0	0	0	0	0	0	0	0	0	0	0	0	0	0	0	0	0	0	0	0	0	0	0	0	0	1	0	0	0	1	1	1	1	0	1	0	0	0	0	0	0	0	0
AC009969.1	0	0	0	0	0	0	0	0	0	0	0	0	0	0	0	0	0	0	0	0	0	0	0	0	0	0	0	0	0	0	0	0	1	0	0	0	0	0	0	0	0	0	0	0	0	0	0	0
AC010091.1	0	0	2	0	0	0	0	0	0	0	0	0	0	0	0	0	0	0	0	0	0	0	0	0	0	0	1	0	0	0	0	1	0	0	0	0	0	0	0	0	0	0	0	0	0	0	0	0
AC010095.6	1	0	0	1	1	0	0	2	1	0	0	0	1	1	3	0	0	0	4	0	2	1	0	1	1	1	4	3	9	3	1	0	2	2	40	37	34	69	5	3	10	9	2	0	0	7	0	11
AC010096.1	0	0	0	0	0	0	0	0	0	0	0	0	1	0	0	0	0	0	0	0	0	0	0	0	0	0	0	0	0	0	0	0	0	0	0	0	0	0	0	0	0	0	0	0	0	0	0	0
AC010127.3	1	0	0	1	0	0	0	1	1	0	0	0	0	0	0	0	0	0	0	0	0	0	1	0	0	0	1	0	0	0	1	0	0	0	0	0	3	2	0	0	1	0	0	0	0	0	0	0
AC010132.11	0	0	0	0	0	0	0	0	0	0	1	0	0	0	0	0	0	0	0	0	0	0	0	0	0	0	0	0	0	0	0	1	0	0	1	3	1	3	0	0	0	0	0	0	0	0	0	0
AC010148.1	0	0	0	1	0	0	0	0	0	0	0	0	0	0	0	0	0	0	0	0	0	0	1	0	0	0	1	1	0	0	0	0	0	0	0	0	0	0	0	0	0	0	1	0	1	0	0	0
AC010149.4	0	0	0	0	0	0	0	0	0	0	0	0	0	0	0	0	0	0	0	0	0	0	0	0	0	0	0	0	0	0	0	0	0	0	0	0	0	1	0	0	0	0	0	0	0	0	0	0
AC010150.1	0	0	0	0	0	0	0	0	0	0	0	0	0	0	0	1	0	0	1	0	1	0	0	0	0	0	0	0	1	0	0	0	0	0	1	3	0	2	1	0	0	0	0	0	0	0	0	0
AC010226.4	0	1	3	0	0	0	1	0	3	0	0	1	1	0	1	0	0	0	1	0	0	0	0	0	0	0	2	0	2	0	0	0	0	1	1	0	2	0	0	1	2	2	0	0	2	1	3	2
AC010240.2	0	1	0	0	1	0	0	0	0	0	1	0	0	0	0	0	0	0	0	0	0	0	0	0	0	1	0	0	1	0	0	1	1	0	5	16	12	22	0	3	3	2	0	0	0	2	0	2
AC010240.3	0	0	0	0	0	0	0	0	0	0	0	0	0	0	0	0	0	0	0	0	0	0	0	0	0	0	0	0	0	0	0	0	0	0	1	2	0	0	0	0	0	0	0	0	0	0	0	0
AC010287.1	0	0	0	0	0	0	0	0	0	0	0	0	0	0	0	0	0	0	0	0	0	0	0	1	0	0	0	0	0	0	0	0	0	0	0	0	0	0	0	0	0	0	0	0	0	0	0	0
AC010468.1	41	21	43	46	22	41	37	33	26	24	10	16	22	22	28	31	6	1	25	3	14	4	1	4	7	8	43	14	98	13	8	3	17	25	350	358	375	760	32	65	67	65	13	6	33	40	22	79
AC010468.3	0	0	0	0	0	0	0	0	0	0	0	0	0	0	0	0	0	0	0	0	0	0	0	0	0	0	0	0	0	0	0	0	0	0	0	0	0	0	0	0	0	0	1	0	0	0	0	0
AC010492.2	0	0	0	0	0	0	0	0	1	0	0	0	0	0	0	0	0	0	0	0	0	0	0	0	0	0	0	0	0	0	0	0	0	0	0	0	0	0	0	0	0	0	0	0	0	0	0	0
AC010492.5	0	0	0	0	0	0	0	0	0	0	0	0	0	0	0	0	0	0	0	0	0	0	0	0	0	0	0	0	0	0	0	0	0	0	0	0	0	1	0	0	0	0	0	0	0	0	0	0
AC010504.2	0	0	0	0	0	0	0	0	0	0	0	0	0	0	0	0	0	0	0	0	0	0	0	0	0	0	0	0	0	0	0	0	0	0	0	0	0	0	0	0	1	0	1	0	0	0	0	0
AC010522.1	0	0	0	0	0	0	0	0	0	0	0	0	0	0	0	0	0	0	0	0	0	0	0	0	0	0	0	0	0	0	0	0	0	0	0	3	1	0	0	1	0	0	0	0	0	0	0	0
AC010524.2	0	0	0	0	1	1	1	1	1	0	0	0	0	0	0	0	0	0	1	0	0	1	0	0	1	0	1	0	0	0	0	0	0	0	2	3	2	3	0	1	2	0	0	1	0	0	0	0
AC010547.9	0	0	0	0	0	0	0	0	0	0	0	0	0	0	0	0	0	0	0	0	0	0	0	0	0	0	0	0	0	0	0	0	0	0	0	1	0	0	0	0	0	0	0	0	0	0	0	0
AC010642.1	1	1	0	0	0	0	0	0	0	0	0	0	0	0	0	0	0	0	0	0	0	0	0	0	0	0	0	0	0	0	0	0	0	0	1	0	0	0	0	0	0	0	0	0	0	0	0	0
AC010649.1	1	0	0	1	0	0	0	0	1	0	0	0	1	0	0	0	0	0	0	0	0	0	0	0	0	0	0	0	0	0	0	0	1	1	0	0	1	3	0	0	0	0	0	0	0	0	0	1
AC010677.5	277	187	148	243	166	135	136	151	111	86	70	114	80	77	138	150	6	3	46	13	39	12	8	6	8	12	58	26	203	14	18	14	51	40	358	383	381	671	53	121	169	118	23	25	58	77	35	123
AC010729.2	0	0	0	0	0	1	0	0	0	0	0	0	0	0	0	0	0	0	0	0	0	0	0	0	0	0	0	0	0	0	0	0	0	0	1	0	0	0	0	0	0	0	0	0	0	0	0	0
AC010731.4	0	0	0	0	0	0	0	0	0	0	0	0	0	0	0	0	0	0	0	0	0	0	0	0	0	0	0	0	0	0	1	0	0	0	0	1	0	1	0	0	0	0	0	0	0	0	0	0
AC010731.6	0	0	0	0	0	0	0	0	0	0	0	0	0	0	0	0	0	0	0	0	0	0	0	0	0	0	0	0	0	0	0	0	0	0	0	0	0	1	0	0	0	0	0	0	0	0	0	0
AC010733.5	31	18	21	35	19	22	19	18	28	16	5	29	16	13	23	28	4	5	8	2	9	2	3	4	1	6	9	8	33	5	2	2	15	15	97	87	73	105	13	50	68	27	6	10	14	19	11	47
AC010745.2	0	0	0	0	0	0	0	0	0	0	0	0	0	0	0	0	0	0	0	0	0	0	0	0	0	0	0	0	0	0	0	0	0	0	0	0	0	1	0	0	0	0	0	0	0	0	0	0
AC010746.3	0	0	0	0	0	0	0	0	0	0	0	0	0	0	0	0	0	0	0	0	0	0	0	0	0	0	0	0	0	0	0	0	0	0	0	1	0	0	0	0	0	0	0	0	0	0	0	0
AC010761.10	5	7	5	10	4	4	6	3	3	0	0	4	0	1	1	2	0	0	0	1	0	0	0	0	1	2	0	1	3	0	0	0	0	0	0	1	2	6	2	3	4	1	1	1	1	0	0	1
AC010761.13	0	0	0	0	0	0	0	0	0	0	0	0	0	0	0	0	0	0	0	0	0	0	0	0	0	0	0	0	0	0	0	0	0	0	0	0	0	1	0	0	0	0	0	0	0	0	0	0
AC010761.6	0	0	0	0	0	0	0	0	0	0	0	0	0	0	0	0	0	0	0	0	0	0	0	0	0	0	0	0	1	0	0	0	0	0	0	0	0	0	0	0	0	0	0	0	0	0	0	0
AC010761.8	61	53	52	39	50	33	55	31	26	24	19	14	23	15	36	40	8	2	31	3	4	4	3	5	11	13	48	7	101	6	5	4	31	14	41	46	54	158	22	33	116	39	8	2	12	22	20	66
AC010872.1	0	0	0	0	0	1	0	0	0	0	0	0	0	0	0	0	0	0	0	0	0	0	0	0	0	0	0	0	0	0	0	0	0	0	0	0	0	0	0	0	0	0	0	0	0	0	0	0
AC010878.3	0	0	0	0	0	0	0	0	0	0	0	0	0	0	0	0	0	0	0	0	0	0	0	0	0	0	0	0	0	0	0	0	0	0	7	5	2	4	0	0	1	1	0	0	0	0	0	0
AC010880.1	0	0	0	0	0	0	0	0	0	0	0	0	0	0	0	0	0	0	0	0	0	0	0	0	0	0	0	0	0	0	0	0	0	0	0	2	0	0	0	0	0	0	0	0	0	0	0	0
AC010883.5	4	2	0	0	0	0	1	0	1	0	2	1	2	0	1	1	0	0	1	0	0	0	0	0	1	0	1	0	0	0	0	0	0	1	1	7	1	4	1	1	2	0	0	1	0	0	0	0
AC010884.1	0	0	0	0	0	0	0	0	0	1	0	0	0	0	0	0	0	0	0	0	0	0	0	0	0	0	0	0	0	0	0	0	0	0	0	0	0	0	0	0	0	0	0	0	1	0	0	0
AC010886.2	0	0	0	0	0	0	0	0	0	0	0	0	0	0	0	0	0	0	0	0	0	0	0	0	0	0	0	0	0	0	0	0	0	0	1	0	0	0	0	0	0	0	0	0	0	0	0	0
AC010890.1	0	0	0	0	0	0	0	0	0	0	0	0	0	0	0	0	0	0	0	0	0	0	0	0	0	0	0	0	0	0	0	0	0	0	0	0	0	0	0	0	0	0	0	0	0	0	0	5
AC010894.3	0	0	0	0	0	0	0	0	0	0	0	0	0	0	0	0	0	0	0	0	0	0	0	1	0	0	0	0	0	0	0	0	0	0	0	2	1	5	0	0	0	0	0	1	1	1	0	0
AC010894.4	2	2	0	1	1	1	0	0	1	0	0	0	0	0	0	0	0	0	1	0	1	1	0	1	0	0	0	0	1	0	0	0	2	1	3	7	7	15	3	2	1	0	0	1	0	0	1	2
AC010907.2	0	0	0	0	0	0	0	0	0	0	0	0	0	0	0	0	0	0	0	0	0	0	0	0	0	0	0	0	0	1	0	0	0	0	0	0	0	0	0	0	0	0	0	0	0	0	0	0
AC010907.5	0	0	0	0	0	0	0	0	0	0	0	0	0	0	0	0	0	0	0	0	0	0	0	0	0	0	0	0	0	0	0	0	0	0	0	1	0	1	0	0	0	0	0	0	0	0	0	0
AC010970.2	0	0	1	1	2	0	0	0	0	0	1	1	0	0	0	0	0	1	0	0	0	0	0	0	0	0	0	0	1	1	0	0	0	1	1	0	0	2	0	1	1	0	1	0	0	0	0	2
AC010971.1	0	0	0	0	0	0	0	0	0	0	0	0	0	0	0	0	0	0	0	0	0	0	0	0	0	0	0	0	0	0	1	0	0	0	0	0	0	0	0	0	0	0	0	0	0	0	0	0
AC010976.2	0	0	0	0	0	0	0	0	0	0	0	0	0	0	0	0	0	0	0	0	0	0	0	1	0	0	0	0	0	0	0	0	0	0	1	0	0	0	0	0	0	0	0	0	1	0	0	0
AC010980.2	0	0	0	0	0	1	0	1	0	0	0	0	0	0	0	0	0	0	0	0	0	1	0	0	0	0	0	0	2	0	0	0	0	0	0	0	0	0	0	0	0	0	0	0	0	0	0	0
AC010983.1	0	0	0	0	0	0	0	0	0	0	0	0	0	0	0	0	0	0	0	0	4	0	0	0	0	0	0	0	0	0	0	0	0	0	1	0	0	0	0	0	0	0	0	0	0	0	0	0
AC011225.1	0	0	0	0	0	0	0	0	0	0	0	0	0	0	0	0	0	0	0	0	0	0	0	0	0	0	0	0	0	0	0	0	0	0	0	0	1	1	0	0	0	0	0	0	0	0	0	0
AC011233.2	0	0	0	0	0	0	0	0	0	0	0	0	0	0	0	0	0	0	0	0	0	0	0	0	0	0	0	0	0	0	0	0	0	0	0	1	0	0	0	0	0	0	0	0	0	0	0	0
AC011239.1	0	0	0	0	0	0	0	0	0	1	0	0	0	0	0	0	0	0	0	0	0	0	0	0	0	0	0	0	0	0	0	0	0	0	1	0	0	0	0	0	0	0	0	0	0	0	0	0
AC011239.2	0	0	1	1	0	1	1	0	0	0	2	0	1	0	1	0	0	0	0	0	0	0	0	0	0	0	0	0	0	0	0	0	0	0	0	0	0	1	0	0	2	1	0	0	0	0	0	2
AC011242.5	0	0	0	0	0	0	0	0	1	0	0	0	0	0	0	0	0	0	0	0	0	0	0	0	0	0	0	0	0	0	0	0	0	0	0	0	0	0	0	0	0	0	0	0	0	0	0	0
AC011284.3	0	0	0	0	0	0	0	0	0	0	0	0	0	0	1	0	0	0	0	0	0	0	0	0	0	0	0	0	0	0	0	0	0	0	0	0	0	0	0	0	0	0	0	0	0	0	0	0
AC011290.4	0	0	0	0	0	0	0	0	0	0	0	1	0	0	0	0	0	0	0	0	0	0	0	0	0	0	0	0	0	0	0	0	0	0	0	0	0	0	0	0	0	0	0	0	0	0	0	0
AC011330.5	0	0	0	0	0	0	0	0	0	0	0	0	0	0	0	0	1	0	0	0	0	0	0	0	0	0	0	0	0	0	0	0	0	0	0	0	0	0	0	0	0	0	0	0	0	0	0	0
AC011343.1	0	0	0	0	0	0	0	0	0	0	0	0	0	0	0	0	0	0	0	0	0	0	0	0	0	0	1	0	0	0	0	0	0	0	0	0	0	1	0	0	0	0	0	0	0	0	0	0
AC011380.8	0	0	0	0	0	0	0	0	0	0	0	0	0	0	0	0	0	0	0	0	0	0	0	0	0	0	0	0	0	0	0	0	0	1	1	0	0	1	0	0	0	0	0	0	0	0	0	0
AC011515.2	0	0	0	0	0	0	1	0	0	0	0	0	0	0	0	0	0	0	0	0	0	0	0	0	0	0	0	0	0	0	0	0	0	0	0	0	0	0	0	0	0	0	0	0	0	0	0	5
AC011518.1	0	0	0	0	0	0	0	0	0	0	0	0	0	0	0	0	0	0	0	0	0	0	0	0	0	0	0	0	0	0	0	0	0	0	1	0	0	0	0	0	0	0	0	0	0	0	0	0
AC011523.2	2	1	0	2	0	0	1	0	0	0	0	1	0	0	1	0	0	0	0	0	0	0	0	0	0	0	0	0	0	0	0	0	0	0	7	8	12	19	0	1	0	0	0	0	1	2	0	0
AC011524.2	0	0	0	0	0	0	0	0	0	0	0	0	0	0	0	0	0	0	0	0	0	0	0	1	0	0	0	0	0	0	0	0	0	1	0	0	0	0	0	0	0	0	0	0	0	1	0	0
AC011525.2	0	0	0	0	0	0	0	0	0	0	0	0	0	0	0	0	0	0	0	0	0	0	0	0	0	0	0	0	0	0	0	0	1	0	2	3	3	2	0	0	0	0	0	0	0	0	0	0
AC011525.4	1	0	1	1	0	0	0	0	0	0	0	0	0	0	0	0	0	0	0	0	0	0	0	0	0	0	0	0	1	0	0	0	0	0	3	5	13	4	0	1	0	0	0	1	0	0	0	0
AC011551.3	0	0	0	0	1	0	0	0	0	0	0	0	0	0	0	0	0	0	0	0	0	0	0	0	0	0	1	0	0	0	0	0	0	0	0	1	0	1	0	0	0	0	0	0	0	0	0	0
AC011558.5	2	9	3	3	2	3	9	8	6	5	1	3	3	5	5	9	0	0	0	0	0	1	0	0	2	1	2	0	1	0	1	0	5	3	7	4	2	4	0	2	10	3	0	4	3	3	4	9
AC011625.1	0	0	0	0	0	0	0	0	0	0	0	0	0	0	0	0	0	0	0	0	0	0	0	0	1	0	0	0	0	0	0	0	0	0	0	0	0	0	0	0	0	0	0	0	0	0	0	0
AC011718.2	0	0	0	0	0	0	0	0	0	0	0	0	0	0	0	0	0	0	0	0	0	0	0	0	0	1	0	0	0	0	0	0	0	0	0	0	0	0	0	0	0	0	0	0	0	0	0	0
AC011742.3	0	0	0	0	0	0	0	0	1	0	0	0	0	0	0	0	0	0	0	0	0	0	0	0	0	0	0	0	0	0	0	0	0	0	0	0	0	0	0	0	0	0	0	0	0	0	0	0
AC011742.5	0	0	0	0	0	0	0	0	0	0	0	0	0	0	0	0	0	0	0	0	0	0	0	0	0	0	1	0	0	0	0	0	0	0	0	0	0	0	0	0	0	0	0	0	0	0	0	0
AC011747.4	0	0	0	1	0	0	0	0	0	0	0	0	0	0	0	0	0	1	0	0	0	0	0	0	0	1	6	0	0	0	0	1	0	0	2	0	2	5	0	0	1	1	0	0	0	0	0	0
AC011753.6	3	5	9	5	5	3	10	5	1	4	2	2	5	2	1	2	0	0	5	1	2	0	0	0	0	2	4	3	16	0	1	3	11	3	73	48	33	85	4	12	19	11	5	1	2	7	4	19
AC011816.1	0	0	0	0	0	0	0	0	0	0	0	0	0	0	0	0	0	0	0	0	0	0	0	0	0	0	0	0	1	1	0	0	0	0	0	0	0	1	0	0	0	0	0	0	0	0	0	0
AC011893.3	0	0	0	0	0	0	0	0	0	0	0	0	0	0	0	0	0	0	0	0	0	0	0	0	0	0	0	0	0	0	0	0	0	0	0	0	0	0	0	0	0	0	0	0	0	0	0	2
AC011899.10	0	0	0	0	0	0	0	0	0	0	0	0	0	0	0	0	0	0	0	0	0	0	0	1	0	0	0	0	0	0	0	0	0	0	0	0	0	0	0	0	0	0	0	0	0	0	0	0
AC011899.9	3	1	1	0	1	1	2	3	1	2	0	0	0	0	0	1	0	0	0	0	1	0	0	0	0	0	0	0	2	0	0	0	0	1	2	1	0	1	0	0	2	0	0	0	1	1	0	1
AC011933.2	9	17	9	22	2	7	3	5	3	5	0	3	2	1	7	10	1	0	2	0	1	0	2	1	0	2	2	0	6	0	0	2	8	0	18	11	9	19	0	10	20	5	1	0	1	1	2	11
AC011997.1	1	0	0	0	0	0	0	0	0	0	0	0	0	0	0	0	1	0	0	0	0	0	0	0	0	0	2	1	0	0	0	0	0	0	0	0	0	0	0	0	0	0	0	0	0	0	0	0
AC011998.4	0	0	0	0	0	0	0	0	0	0	0	0	0	0	0	1	0	0	1	0	0	0	0	0	0	0	0	0	1	0	0	0	0	1	3	5	1	8	0	0	0	1	1	1	0	0	0	1
AC012005.1	180	152	162	152	116	170	142	87	86	49	32	65	83	73	89	77	9	18	56	9	23	12	5	6	14	5	96	44	209	17	14	20	36	44	910	931	875	1876	119	141	158	136	26	46	104	162	52	164
AC012005.2	0	0	0	0	0	0	0	0	0	0	0	0	0	0	0	0	0	0	0	0	0	0	0	0	0	0	0	0	0	0	0	0	0	0	2	0	0	0	0	0	0	0	0	0	0	0	0	0
AC012065.5	10	10	12	8	5	6	7	8	5	4	3	2	6	6	12	10	2	0	3	0	5	0	0	0	2	3	9	1	9	0	1	0	9	5	59	20	18	39	3	11	27	8	1	1	1	2	3	11
AC012066.1	1	1	0	0	0	0	1	0	0	0	0	0	0	0	0	0	0	0	0	1	1	0	0	0	0	0	1	0	2	0	0	0	0	0	2	7	9	12	0	0	0	1	1	1	1	0	0	1
AC012074.2	0	0	0	1	0	0	2	0	0	1	0	0	0	0	0	0	0	0	0	0	0	0	0	0	0	1	0	0	0	0	0	0	0	0	0	0	3	2	1	0	0	0	0	0	0	0	0	0
AC012075.1	0	0	0	0	0	0	0	0	0	0	0	0	0	0	0	0	0	0	0	0	0	1	0	0	0	0	0	0	0	0	0	0	0	0	0	2	0	0	0	0	0	0	0	0	0	0	0	0
AC012123.1	0	1	0	0	1	0	0	0	0	0	0	0	0	0	0	0	0	0	0	0	0	0	0	0	0	0	1	0	0	0	0	0	1	0	0	0	0	1	0	0	0	0	0	0	0	0	0	0
AC012146.7	12	3	3	2	2	0	2	2	6	0	0	3	0	3	3	4	0	0	1	1	1	0	0	0	1	0	2	1	4	1	1	0	3	1	8	17	9	24	2	4	1	0	0	1	0	3	2	7
AC012314.8	0	0	0	0	0	0	0	0	0	0	0	0	1	0	0	0	0	0	0	0	0	0	0	0	0	0	1	0	0	0	0	0	0	0	0	1	0	0	0	0	0	0	0	0	0	0	0	0
AC012354.6	0	0	0	0	0	0	0	0	0	0	0	0	0	0	0	0	0	0	1	0	0	0	0	0	0	0	0	0	0	0	0	0	0	0	0	0	0	0	0	0	0	0	0	0	0	0	0	0
AC012354.8	3	8	5	3	1	3	7	4	6	1	0	0	1	3	5	4	2	0	5	1	2	1	1	0	0	2	2	4	4	2	0	0	3	0	29	28	23	51	4	6	5	5	1	3	4	7	4	8
AC012358.4	0	0	0	0	0	0	0	0	1	0	0	0	0	0	0	0	0	0	1	0	0	0	0	0	0	0	0	0	0	0	1	0	0	0	2	1	2	0	0	0	0	0	0	0	1	1	1	0
AC012358.8	0	0	1	0	0	0	1	0	0	0	1	0	0	1	1	0	0	0	7	0	1	0	1	0	1	0	0	0	0	0	0	0	1	1	1	8	3	8	0	1	1	0	0	0	0	1	1	2
AC012360.6	0	0	0	0	0	0	0	0	0	0	0	0	0	0	0	0	0	0	0	0	0	0	0	0	1	0	0	0	0	0	0	0	0	0	0	0	0	0	0	0	0	0	0	0	0	0	0	0
AC012361.1	0	0	0	0	0	0	0	0	0	0	0	0	0	0	0	0	0	0	0	0	0	0	0	2	0	0	0	0	0	0	0	0	0	0	0	0	0	0	0	0	0	0	0	0	0	0	0	0
AC012370.3	0	0	0	0	0	0	0	0	0	0	0	0	0	0	0	0	0	0	0	0	0	0	0	0	0	0	0	0	0	0	0	1	0	0	0	0	0	1	0	0	0	1	0	0	0	0	0	0
AC012442.6	0	0	0	0	0	1	0	0	1	0	0	0	0	0	0	0	0	0	0	0	0	0	0	1	0	0	0	0	0	0	0	0	0	0	0	1	1	0	0	0	0	0	0	0	0	0	0	0
AC012445.1	0	1	0	0	1	0	0	0	0	0	0	0	0	0	0	0	0	0	0	0	0	0	1	0	0	0	0	0	0	0	0	0	0	0	0	0	0	0	0	1	0	0	0	0	0	0	0	0
AC012456.3	0	0	0	0	0	0	0	0	0	0	0	0	0	0	0	0	0	0	0	0	0	0	0	0	0	1	0	0	0	0	0	0	0	0	0	1	0	0	0	0	1	0	0	0	0	0	0	0
AC012497.2	0	0	0	0	0	2	0	1	0	0	0	0	0	0	0	0	0	0	0	0	0	0	0	1	0	0	0	1	2	0	0	1	0	0	4	1	1	3	0	0	2	3	0	0	1	0	0	0
AC012501.3	0	0	0	1	0	0	1	0	0	0	0	0	0	1	0	0	0	0	0	0	0	0	0	0	0	0	0	0	0	1	0	0	0	1	4	3	1	6	0	1	1	2	1	1	0	0	1	3
AC012507.3	0	0	0	0	0	0	0	0	0	0	0	0	0	0	0	0	0	0	0	0	0	0	0	0	0	0	0	0	0	0	0	0	0	0	0	0	0	0	0	0	1	0	0	0	0	0	0	1
AC012512.1	0	0	0	0	0	0	0	0	0	0	0	0	0	0	0	0	0	0	0	0	0	0	0	0	0	0	0	0	0	0	0	0	0	0	0	0	0	1	0	0	0	0	0	0	0	0	0	0
AC012513.4	0	0	0	0	0	0	0	0	0	0	0	0	0	0	0	0	0	0	0	0	0	0	0	0	0	0	0	0	0	0	0	0	0	0	2	0	0	0	0	0	0	0	0	0	0	0	0	0
AC012531.25	0	0	1	0	0	0	0	0	0	0	0	0	0	0	0	0	0	0	0	0	0	0	0	0	0	0	0	0	0	0	0	0	0	0	0	0	0	0	0	0	0	0	0	0	0	0	0	0
AC012594.1	0	0	0	0	0	0	0	0	0	0	0	0	0	0	2	0	0	0	0	0	0	0	0	1	0	0	0	0	0	0	0	0	0	0	0	1	0	0	0	0	0	0	0	0	0	0	0	0
AC012668.2	0	0	0	0	0	0	0	0	0	0	0	0	0	0	0	0	0	0	0	0	0	0	0	0	0	0	0	0	0	0	0	0	0	0	0	1	0	0	0	0	1	0	0	0	0	0	0	0
AC012671.2	13	7	10	7	3	12	14	10	8	6	4	7	3	4	13	13	3	4	5	1	10	2	2	2	3	2	26	9	49	6	3	2	12	9	79	97	79	150	8	16	36	32	9	6	15	17	11	44
AC013248.2	0	0	0	0	0	0	0	1	0	0	0	0	0	0	0	0	0	0	0	0	0	0	0	0	0	0	0	0	0	0	0	0	0	0	0	0	0	0	0	0	0	0	0	0	0	0	0	0
AC013262.1	2	2	2	1	0	2	1	3	0	0	0	1	0	0	2	0	0	0	0	0	1	0	0	0	0	0	0	0	1	1	0	0	1	1	4	3	2	11	0	1	2	1	0	0	1	0	0	2
AC013264.2	0	0	0	0	0	0	0	0	0	0	0	0	0	0	1	0	1	0	0	0	0	0	0	0	0	0	1	0	1	0	0	0	0	0	1	0	0	0	0	0	0	0	0	0	1	0	0	0
AC013267.1	4	0	5	1	1	3	4	2	0	0	0	0	2	1	2	0	0	0	1	0	4	1	0	1	0	0	1	2	14	1	0	1	3	0	34	22	10	39	2	3	6	4	0	1	1	6	2	10
AC013268.3	0	0	0	0	0	0	0	0	0	0	0	0	0	0	0	0	0	0	1	0	0	0	0	0	0	0	0	0	0	0	0	0	0	0	0	0	0	0	0	0	0	0	0	0	0	0	0	0
AC013268.4	0	0	0	0	0	0	0	0	0	0	0	0	0	0	0	0	0	0	0	0	0	0	0	0	0	0	0	0	0	0	0	0	0	0	0	0	0	0	0	0	0	0	1	0	0	0	0	0
AC013269.4	0	0	1	0	0	0	0	0	0	0	0	0	0	0	0	0	0	0	0	0	0	0	0	0	0	0	0	0	0	0	0	0	0	0	0	0	0	0	0	0	0	0	0	0	0	0	0	0
AC013271.3	0	1	0	0	0	0	0	0	1	0	0	0	0	0	0	0	0	0	1	0	0	0	1	0	0	0	0	0	0	0	1	0	0	0	0	0	0	0	0	0	1	0	0	0	0	0	0	0
AC013271.5	20	14	10	11	6	7	11	13	11	3	4	6	2	4	12	12	0	1	5	1	1	2	0	1	1	3	4	2	14	1	1	1	4	4	11	34	30	39	6	14	12	6	3	3	7	11	4	13
AC013399.3	0	0	1	1	0	0	1	0	1	2	1	0	2	1	0	0	0	0	0	1	1	0	0	0	1	0	0	1	4	0	0	1	1	0	11	10	13	14	3	0	2	3	0	0	1	1	1	5
AC013401.2	0	0	0	0	0	0	0	0	0	0	0	0	0	0	0	0	0	0	0	0	0	0	0	0	0	0	0	0	0	0	0	0	0	0	0	0	0	0	1	0	0	0	0	0	0	0	0	0
AC013402.4	0	0	0	0	0	0	0	0	0	0	0	0	0	0	0	0	0	0	0	0	0	0	0	0	0	0	0	0	0	4	0	0	0	0	0	0	0	0	0	0	0	0	0	0	0	0	0	0
AC013404.1	3	8	2	6	4	8	5	5	4	2	3	3	3	8	2	3	0	1	1	0	7	0	0	0	0	1	2	5	13	2	2	0	13	6	77	9	17	44	5	8	46	24	5	0	1	8	7	13
AC013410.1	0	0	1	0	0	0	0	0	0	0	0	0	0	0	0	0	0	0	0	0	0	0	0	1	0	0	0	0	0	0	0	0	0	0	0	0	0	0	0	0	0	0	0	0	0	0	0	0
AC013429.4	0	0	1	0	0	1	1	0	1	1	0	0	0	1	0	0	0	0	1	0	3	0	0	0	0	0	0	2	4	0	0	0	1	1	14	3	7	11	3	1	8	2	2	0	0	1	0	0
AC013429.5	5	2	1	4	2	5	0	3	1	1	1	2	1	3	3	0	0	0	3	1	2	0	0	1	3	0	4	0	8	1	2	2	3	2	39	28	32	53	4	6	14	11	2	1	6	7	4	6
AC013442.1	0	0	0	0	0	0	0	0	0	0	0	0	0	0	0	0	0	0	0	0	0	0	0	0	0	0	0	0	0	0	0	0	0	0	0	1	0	1	0	0	0	0	0	0	0	0	0	0
AC013444.1	0	0	0	0	0	0	0	0	0	0	0	0	0	0	0	0	0	0	0	0	0	0	0	0	0	0	0	0	0	0	0	0	0	0	0	0	0	0	0	0	0	0	0	0	0	1	1	1
AC013448.1	0	0	0	0	0	0	0	0	0	1	0	0	0	0	0	0	0	0	0	0	0	0	0	0	0	0	0	0	0	0	0	0	0	0	0	0	0	0	0	0	0	0	0	0	0	0	0	0
AC013460.1	0	0	0	0	0	0	0	2	0	0	0	0	0	0	0	0	0	0	0	0	0	0	0	0	0	0	0	0	0	0	0	0	0	0	0	0	0	0	0	0	0	0	0	0	0	0	0	0
AC013461.1	23	27	29	23	18	16	45	32	42	18	10	22	24	14	43	36	1	3	3	4	1	6	5	4	1	6	10	9	11	4	6	2	10	6	32	52	36	82	7	24	63	19	3	9	9	23	19	50
AC013463.2	0	1	0	0	0	1	0	0	1	0	0	1	0	0	0	0	1	0	1	0	0	0	0	0	1	0	1	0	3	2	0	0	0	0	10	35	26	60	0	0	4	1	0	0	4	8	0	2
AC013470.6	0	0	0	0	0	0	0	0	0	1	0	0	0	1	0	0	0	0	0	0	0	1	0	0	0	0	1	1	1	0	0	1	0	0	1	2	2	1	0	0	0	0	0	0	2	0	0	0
AC013472.3	0	0	0	0	0	0	0	0	0	0	0	0	0	0	0	0	0	0	0	0	0	0	0	0	0	0	0	0	0	1	0	0	0	0	0	0	0	0	0	0	0	0	0	0	0	0	0	0
AC013474.4	0	0	0	0	0	0	0	0	0	1	0	0	0	0	0	0	0	0	0	0	0	0	0	0	0	0	0	0	0	0	0	0	0	0	1	0	0	0	0	0	0	0	0	0	0	0	0	0
AC013733.4	0	0	0	0	0	0	0	0	0	0	0	0	0	0	0	0	0	0	0	0	0	0	0	1	0	0	0	0	0	0	0	0	0	0	0	0	0	0	0	0	0	0	0	0	0	0	0	0
AC015691.13	0	0	0	0	0	0	0	0	0	0	0	0	0	0	0	0	0	0	0	0	0	0	0	0	0	0	0	0	0	0	0	0	0	0	0	0	0	0	0	0	0	0	0	0	0	0	1	0
AC015849.12	0	0	0	0	0	0	0	0	0	0	0	0	0	0	0	0	0	0	0	0	0	0	0	0	0	1	0	0	0	0	0	0	0	0	0	0	0	0	0	0	0	0	0	0	0	0	0	0
AC015849.13	0	0	0	0	0	0	0	0	0	0	0	0	0	0	0	0	0	0	0	0	0	0	0	0	0	0	0	0	0	0	0	1	0	0	0	0	0	1	0	0	0	0	0	0	0	0	0	1
AC015849.14	0	0	0	0	0	0	0	0	0	0	0	0	0	1	1	0	0	0	0	0	0	0	0	0	0	0	0	0	0	0	0	0	0	0	0	0	0	0	0	0	0	0	0	0	0	0	0	0
AC015849.16	0	0	0	0	0	0	0	0	0	0	0	0	0	0	0	0	0	0	0	0	0	0	0	0	0	0	0	0	0	0	1	0	0	0	0	0	0	0	0	0	0	0	0	0	0	0	0	0
AC015849.19	0	0	0	0	0	0	0	0	0	0	0	0	0	0	0	0	0	0	0	0	0	0	0	0	0	0	1	0	0	0	0	0	0	0	0	0	0	1	0	0	0	0	0	0	0	1	0	0
AC015849.2	2	1	0	0	2	0	0	2	0	0	0	1	0	0	1	0	0	0	0	0	0	0	0	0	0	0	0	0	0	0	0	0	0	0	0	0	1	0	0	1	0	0	0	1	0	0	0	0
AC015922.6	0	0	0	0	0	0	0	0	0	0	0	0	0	0	0	0	0	0	0	0	0	0	0	0	0	0	0	0	0	0	0	0	0	0	0	0	0	0	0	0	0	0	0	0	0	0	0	1
AC015969.3	0	0	0	0	0	0	0	0	0	0	0	0	0	0	0	0	0	0	1	0	0	0	0	0	0	0	0	0	0	0	0	0	0	0	0	0	0	0	0	0	0	0	0	0	0	0	0	0
AC015971.2	0	0	0	0	0	0	0	0	0	1	0	0	0	0	0	0	0	0	0	0	0	0	0	0	0	0	0	0	0	0	0	0	0	0	1	0	1	0	0	0	0	0	0	0	0	0	0	0
AC015977.5	20	8	30	20	10	16	18	16	5	3	3	8	6	3	14	11	0	0	4	0	16	1	1	0	0	0	4	3	39	3	1	0	9	4	46	31	18	53	4	7	18	18	4	1	7	7	7	19
AC015987.1	1	0	0	0	0	0	0	0	0	0	0	0	0	0	0	0	0	0	0	0	0	0	0	0	0	0	0	0	0	0	0	0	0	0	0	1	0	0	0	0	0	0	0	0	0	0	0	0
AC016549.1	0	1	0	0	0	0	0	0	0	0	0	0	0	0	0	0	0	0	0	0	0	0	0	0	0	0	0	0	0	0	0	0	0	0	2	1	0	0	0	0	0	0	0	0	0	0	0	1
AC016561.1	0	0	0	0	0	0	0	0	0	0	0	0	0	0	0	0	0	0	0	0	0	0	0	0	0	0	1	0	1	1	0	0	0	0	0	0	0	0	1	0	0	0	1	0	0	0	0	1
AC016577.1	0	0	0	0	0	0	0	0	0	0	0	0	0	0	0	0	0	0	0	0	0	0	0	0	1	0	0	0	0	0	0	0	0	0	0	0	0	0	0	0	0	0	0	0	0	0	0	0
AC016582.2	0	0	0	0	0	0	0	0	1	0	0	0	0	0	0	0	0	0	0	0	0	0	0	0	0	0	0	0	0	0	0	0	0	0	2	0	0	0	0	0	0	0	0	0	0	0	0	0
AC016629.3	0	0	0	0	0	0	0	0	0	0	0	0	0	0	1	0	0	0	0	0	0	0	0	0	0	0	1	0	0	0	0	0	0	0	0	0	0	0	0	0	0	0	0	0	0	0	0	0
AC016691.2	11	14	16	15	13	14	14	7	5	5	6	2	10	4	16	5	0	2	18	4	6	1	0	0	0	3	12	4	32	2	2	3	7	6	52	49	40	72	5	16	14	10	2	2	7	15	1	18
AC016696.1	0	1	0	0	0	0	1	1	1	0	0	1	0	0	0	0	0	0	0	0	0	0	0	0	0	0	0	0	0	0	0	0	0	1	2	0	0	0	0	0	1	0	0	0	0	0	0	0
AC016700.4	3	2	1	2	0	3	0	0	2	1	0	1	0	1	2	1	0	0	1	0	0	0	0	0	0	0	0	0	1	0	0	1	0	0	7	12	10	22	1	0	0	1	0	1	1	2	0	1
AC016700.5	0	0	0	0	0	0	0	0	0	0	1	0	0	0	0	0	0	0	0	0	1	0	0	0	0	0	0	0	0	0	0	0	0	0	0	0	2	0	0	0	0	0	0	0	0	0	0	0
AC016700.6	0	0	0	0	0	0	1	1	0	0	0	0	0	0	0	0	0	0	2	0	0	0	0	0	0	0	0	0	5	0	0	0	0	0	12	5	4	9	1	0	4	3	0	0	0	0	0	0
AC016708.2	0	0	0	0	0	0	0	0	0	0	0	0	0	0	0	0	7	10	32	1	21	6	3	3	13	10	64	14	103	10	4	12	42	26	380	483	314	934	50	105	139	88	28	32	70	102	52	123
AC016712.1	0	0	0	0	0	0	0	0	0	0	0	0	0	0	0	0	0	0	0	0	0	0	0	1	0	0	0	0	0	0	0	0	0	0	0	0	0	0	0	0	0	0	0	0	0	0	0	0
AC016712.2	245	202	156	198	108	121	138	81	87	76	30	68	90	77	104	102	23	16	68	12	34	16	22	25	32	45	104	60	274	16	27	29	80	48	534	718	751	1103	101	174	308	138	22	36	93	91	70	224
AC016722.3	0	0	0	0	0	0	0	0	0	0	0	0	0	0	0	0	0	0	0	0	0	0	0	1	0	0	0	0	0	0	0	0	0	0	0	0	0	0	0	0	0	0	0	0	0	1	0	0
AC016722.4	0	0	0	1	0	0	0	0	0	0	0	0	0	0	0	0	0	0	1	0	0	0	0	0	0	0	0	1	0	0	0	0	0	0	1	0	1	1	0	1	0	0	0	0	1	0	0	0
AC016724.6	0	0	0	0	0	0	0	0	0	0	0	0	0	0	0	0	0	0	0	0	0	0	0	0	0	0	0	1	0	0	0	0	0	0	0	0	0	0	0	0	0	0	0	0	0	0	0	0
AC016727.3	3	2	1	1	0	0	2	0	0	0	1	2	1	2	2	3	0	0	1	0	0	0	0	1	0	0	1	0	5	0	0	0	1	0	5	2	2	9	0	4	10	0	0	0	0	0	0	4
AC016730.1	0	0	0	0	0	0	0	0	0	0	0	0	0	0	0	0	0	0	0	0	0	0	0	1	0	0	0	0	0	0	0	0	2	0	0	1	0	0	0	0	0	0	0	2	0	0	0	0
AC016734.2	25	12	19	13	9	5	14	10	2	5	4	2	6	3	6	13	0	0	4	0	2	2	0	1	3	0	3	3	6	0	0	1	5	0	37	69	54	90	5	6	8	4	2	2	4	8	2	13
AC016735.2	0	0	0	0	0	0	0	0	0	0	0	0	0	0	0	0	0	0	0	0	0	0	0	0	0	0	0	0	0	0	0	0	0	0	0	1	0	0	0	0	0	0	0	0	0	0	0	0
AC016738.3	0	0	0	0	0	0	0	0	0	0	0	0	0	0	0	0	0	0	0	0	0	0	0	0	0	0	0	0	0	0	0	0	0	0	0	0	1	0	0	0	0	0	0	0	0	0	0	0
AC016738.4	0	0	0	0	0	0	0	0	0	0	0	0	0	0	0	0	0	0	0	0	0	0	0	0	0	0	0	0	0	0	0	0	0	0	2	1	0	0	0	0	0	0	0	0	0	0	0	0
AC016739.2	422	278	451	434	254	321	368	221	247	139	121	206	139	161	233	253	64	22	242	32	157	21	38	55	114	82	399	141	747	59	67	52	200	163	1553	1981	1474	3244	322	403	737	494	98	107	261	456	215	467
AC016745.3	0	0	0	0	0	0	0	0	0	0	0	0	0	0	0	0	0	0	0	0	0	0	0	0	0	0	0	0	0	0	0	0	0	0	0	0	0	0	0	0	0	0	0	0	0	0	0	1
AC016747.3	4	3	3	6	2	3	2	1	0	0	1	3	3	2	0	0	1	1	1	2	1	1	0	0	0	1	2	2	4	0	1	2	0	0	8	15	7	17	0	12	3	2	0	0	1	0	0	4
AC016757.3	2	1	2	2	3	1	0	0	3	1	1	3	0	0	4	3	0	0	0	0	1	0	0	1	2	0	0	0	0	0	0	0	0	0	0	0	0	0	0	0	0	0	0	0	1	0	0	0
AC016772.4	0	0	0	0	0	0	0	0	0	0	0	1	0	0	0	0	0	0	0	0	0	0	0	0	0	0	0	0	0	0	0	0	0	0	0	0	0	0	0	0	0	0	0	0	0	0	0	0
AC016831.5	0	0	0	0	0	0	0	0	0	0	0	0	0	0	0	0	0	0	0	0	0	0	0	0	0	0	0	1	0	0	0	0	0	0	0	0	1	0	0	0	0	0	0	0	0	0	0	0
AC016831.6	0	0	0	0	0	0	0	1	0	0	0	0	0	0	0	0	0	0	0	0	0	0	0	1	0	0	0	0	0	0	0	0	0	0	0	0	0	0	0	0	0	0	0	0	0	0	0	0
AC016831.7	0	0	0	0	0	0	0	0	0	0	0	0	0	0	0	0	0	0	0	0	0	0	0	0	0	0	0	0	1	0	0	0	0	0	0	0	0	0	0	0	0	1	0	0	0	0	0	0
AC016894.1	31	24	30	21	14	17	27	19	16	14	4	7	10	6	24	14	3	2	3	0	9	1	0	1	2	6	10	4	22	3	2	1	19	6	69	59	29	119	5	20	35	18	8	5	9	15	8	39
AC016907.3	0	1	0	0	0	0	0	0	2	0	0	0	0	0	0	0	0	0	0	0	0	0	0	0	1	0	1	0	1	0	0	0	0	0	0	2	0	2	0	0	1	0	0	0	0	0	0	1
AC016910.1	0	0	0	0	0	0	0	0	0	0	0	0	0	0	0	0	0	0	0	2	0	0	0	0	0	0	0	0	0	0	0	0	0	0	0	0	0	0	0	0	0	0	0	0	0	0	0	0
AC016995.3	2	0	1	1	0	0	0	2	2	0	0	1	1	3	1	1	0	0	0	0	0	0	0	0	0	0	0	0	0	0	0	0	2	1	1	0	0	1	0	2	3	1	0	1	0	1	0	1
AC017002.1	4	1	1	0	0	2	3	1	0	1	1	0	0	0	0	1	0	0	0	0	0	0	0	0	0	0	0	0	1	0	0	0	0	0	1	3	1	1	0	0	1	0	0	0	0	1	1	0
AC017002.4	0	0	0	0	0	0	0	0	0	0	0	0	0	0	0	0	0	0	0	0	0	0	0	0	0	0	0	0	0	0	0	0	0	0	0	0	0	0	0	0	0	0	0	0	0	0	1	0
AC017035.2	0	1	0	0	2	0	1	0	1	1	3	0	0	0	0	0	0	0	1	0	1	0	0	0	0	1	0	0	0	0	1	0	1	0	2	2	1	4	0	2	1	0	1	0	0	0	0	0
AC017048.1	0	0	0	0	0	0	0	0	0	0	0	0	0	0	0	0	0	0	0	0	0	0	0	0	0	0	0	0	0	0	0	0	0	0	0	0	0	0	0	0	0	0	0	0	1	0	0	0
AC017060.1	0	0	0	0	0	0	0	0	0	0	0	0	0	0	0	0	0	0	0	1	0	0	0	0	0	0	0	0	0	0	0	0	0	0	1	0	0	0	0	0	0	0	0	0	0	0	0	0
AC017078.1	0	0	0	0	0	0	1	1	1	1	0	1	1	0	0	0	0	0	0	0	0	0	0	1	0	0	2	0	1	0	0	0	1	1	7	12	9	13	0	0	2	1	0	0	0	0	1	2
AC017079.3	0	0	1	0	1	0	0	0	0	0	0	0	0	0	0	1	0	0	0	0	0	0	0	0	0	0	1	0	1	0	0	0	0	2	7	7	4	9	1	0	1	0	0	2	0	1	0	0
AC017079.4	5	7	3	1	3	7	9	6	6	3	3	2	2	8	12	4	0	2	0	0	3	0	0	3	1	1	7	1	8	0	1	1	7	3	59	23	15	39	7	7	29	16	2	3	4	5	4	11
AC017080.1	50	40	45	48	42	58	46	28	27	26	20	31	19	24	41	20	4	5	22	2	6	1	4	3	5	5	29	6	72	4	3	6	14	10	80	85	92	190	8	34	45	28	7	3	24	28	5	47
AC017083.2	0	0	0	0	0	1	1	0	0	1	0	0	1	0	0	0	0	0	1	0	0	0	0	0	0	0	0	0	4	0	0	0	0	1	2	5	2	4	0	1	0	0	0	0	0	0	0	0
AC017104.2	1	0	0	0	0	0	0	0	0	0	0	0	0	0	0	0	0	0	0	0	0	0	0	0	0	0	0	0	0	0	0	0	0	0	0	0	0	0	0	0	0	0	0	0	0	0	0	0
AC017104.4	0	0	0	0	0	0	0	0	0	0	0	0	0	0	0	0	0	0	0	0	0	0	0	0	0	0	0	0	0	0	0	0	0	0	0	0	0	0	0	1	0	0	0	0	0	0	0	0
AC017104.6	1	2	0	1	0	0	2	1	0	1	0	1	0	1	4	1	0	0	1	0	1	1	0	0	0	0	0	0	0	0	0	0	0	0	1	1	3	3	0	0	0	0	0	0	0	2	0	1
AC018359.3	0	0	0	0	0	0	0	0	0	0	0	0	0	0	0	0	0	0	0	0	0	0	0	0	0	1	0	0	0	0	0	0	0	0	0	0	0	0	0	0	0	0	0	0	0	0	0	0
AC018462.2	0	0	0	0	0	0	0	0	0	0	0	0	0	0	0	0	0	0	0	0	0	0	0	0	0	0	0	0	0	0	0	0	0	0	0	0	0	0	0	0	1	0	0	0	0	0	0	0
AC018463.4	0	0	2	0	0	0	1	0	0	0	0	0	0	0	0	0	0	0	0	0	0	0	0	0	0	0	0	0	1	0	0	0	0	0	0	1	0	0	0	0	0	0	0	0	0	0	0	0
AC018463.5	2	1	2	0	1	2	0	2	0	0	0	0	0	0	1	0	0	1	1	0	0	0	0	0	0	0	1	0	4	1	0	0	0	2	9	6	4	14	0	2	2	0	0	0	0	0	0	0
AC018634.9	0	0	0	1	0	0	0	0	0	0	0	0	0	0	0	0	0	0	0	0	0	0	0	0	0	0	0	0	0	0	0	0	0	0	0	0	0	0	0	0	0	0	0	0	0	0	0	0
AC018641.7	0	0	0	0	0	0	0	0	0	0	0	0	0	0	0	0	0	0	0	0	0	1	0	0	0	0	0	0	0	0	0	0	0	0	0	0	0	0	0	0	0	0	0	0	0	0	0	0
AC018643.4	0	0	0	0	0	0	0	0	0	0	0	0	0	0	0	0	0	0	0	0	0	0	2	0	0	0	0	0	0	0	0	0	0	0	0	0	0	0	0	0	0	0	0	0	0	0	0	0
AC018647.3	0	0	0	0	0	0	0	0	0	0	0	0	0	0	0	0	0	0	0	0	0	0	0	0	0	0	0	0	1	0	0	0	0	0	0	0	0	0	0	0	1	0	0	0	0	0	0	0
AC018685.1	0	0	0	0	0	0	0	0	0	0	0	0	0	0	0	0	0	0	1	0	0	0	0	0	0	0	0	0	0	0	0	0	0	0	0	0	0	0	0	0	0	0	0	0	0	0	0	0
AC018693.5	0	0	0	0	0	0	0	0	0	0	0	0	0	0	0	0	1	0	0	0	0	0	0	0	0	0	0	0	0	0	0	0	0	0	0	0	0	0	0	0	0	0	0	0	0	0	0	0
AC018693.6	0	0	0	0	0	0	0	0	0	0	0	0	0	0	1	0	0	0	0	0	0	0	0	0	0	0	0	0	0	0	0	0	0	0	1	0	0	0	0	1	0	0	1	0	0	0	0	0
AC018737.3	0	0	0	0	0	0	0	0	0	0	0	0	0	0	0	0	0	0	0	0	0	0	0	0	0	0	0	0	0	0	0	0	0	0	0	0	1	0	0	0	0	0	0	0	0	0	0	0
AC018738.2	573	328	487	379	201	274	327	210	205	140	86	174	111	93	231	191	26	13	63	9	32	17	11	11	47	14	172	55	189	21	8	17	69	59	709	900	852	1932	125	173	204	164	33	44	77	196	73	142
AC018755.16	8	6	8	4	2	3	1	3	4	2	3	1	2	0	1	5	1	0	4	0	2	0	0	0	1	0	2	2	5	0	3	0	0	1	9	16	19	29	0	0	1	1	0	2	0	2	0	1
AC018755.17	0	0	0	0	0	0	0	0	0	0	0	0	0	0	0	0	0	0	0	0	0	0	0	0	0	0	0	0	0	0	0	0	0	0	0	0	0	1	0	0	0	1	0	0	0	0	0	0
AC018799.1	0	0	0	0	0	0	0	0	0	0	0	0	0	0	0	0	0	0	0	0	0	0	0	0	0	0	0	0	0	0	0	0	0	0	0	0	0	1	0	0	0	0	0	0	0	0	0	0
AC018804.3	0	0	0	0	0	0	0	0	0	0	0	0	0	0	0	0	0	0	0	0	0	0	0	0	0	0	0	0	0	0	0	0	0	0	0	0	0	1	0	0	0	0	0	0	0	0	0	0
AC018804.6	0	0	0	1	0	0	0	1	0	0	0	1	0	0	0	0	0	0	0	0	0	0	0	0	0	1	0	0	0	0	0	0	0	0	2	3	2	1	0	0	0	0	0	1	0	1	0	1
AC018816.1	0	0	0	0	0	0	0	0	0	0	0	0	0	0	0	0	0	0	0	0	0	0	0	0	0	0	1	0	0	0	0	0	0	0	0	0	0	0	0	0	0	0	0	0	0	0	0	0
AC018816.3	3	1	2	0	2	0	1	0	0	0	0	1	0	3	1	1	1	1	1	0	0	0	0	0	0	0	1	0	0	0	0	0	0	0	0	3	0	1	0	0	3	0	0	0	0	0	1	0
AC018865.5	0	0	0	0	0	0	0	0	0	0	1	0	0	0	0	0	0	0	0	0	0	0	0	1	0	0	0	0	0	0	0	0	0	0	0	0	0	0	0	0	0	0	0	0	0	0	0	0
AC018866.1	0	0	0	0	0	0	0	0	0	0	0	0	0	0	0	0	0	0	0	0	0	0	0	0	0	0	0	0	0	0	0	0	0	0	1	0	0	0	0	0	0	0	0	0	0	0	0	0
AC018890.6	0	0	1	0	0	0	0	0	0	0	0	0	0	0	0	0	0	0	0	0	0	0	0	0	0	0	0	0	0	0	1	0	0	0	0	0	0	0	0	0	0	0	0	0	0	0	0	0
AC018892.3	0	0	0	0	0	0	0	0	0	0	0	0	0	0	0	0	0	1	0	0	0	0	0	0	0	0	0	0	0	0	1	0	0	0	0	1	1	0	0	0	0	0	0	0	0	0	0	0
AC018892.9	0	0	0	0	0	0	0	0	0	0	0	0	0	0	0	0	0	0	0	0	0	0	0	0	0	0	0	0	0	0	0	0	0	0	0	1	1	0	0	0	1	0	0	0	0	0	0	1
AC019050.1	2	1	0	2	0	2	1	3	1	0	1	0	0	0	1	0	0	0	0	0	0	0	0	0	0	0	1	0	2	0	0	0	0	0	4	8	10	12	3	4	4	0	0	0	0	0	0	2
AC019064.1	0	0	0	0	0	0	0	0	0	0	0	0	0	0	0	0	0	0	0	0	0	0	0	0	0	0	1	0	0	0	0	0	0	0	0	0	0	0	0	0	0	0	0	0	0	0	0	0
AC019070.1	0	0	0	0	0	0	0	0	0	0	0	0	0	0	0	0	0	0	0	0	0	0	0	0	0	1	0	0	0	0	0	0	0	0	0	0	0	0	0	0	0	0	0	0	0	0	0	0
AC019080.1	0	0	0	0	0	0	0	0	1	0	0	0	0	0	0	0	0	0	0	0	0	0	0	0	0	0	0	0	0	0	0	0	0	0	0	0	0	0	0	0	1	0	0	0	0	0	0	0
AC019084.7	3	1	0	0	0	0	0	0	1	1	0	0	0	1	1	0	0	1	0	0	0	0	0	0	1	0	4	1	5	0	0	0	52	38	232	1	2	2	31	1	131	118	24	1	0	1	33	2
AC019097.7	0	0	0	0	0	0	0	0	0	0	0	0	0	0	0	0	0	0	0	0	0	0	0	0	0	0	0	0	0	0	0	0	0	0	1	2	2	1	0	0	0	0	0	0	0	1	0	0
AC019109.1	0	0	0	0	0	0	0	0	0	0	0	0	0	0	0	0	0	0	0	0	0	0	0	0	0	0	0	0	0	0	1	0	0	0	0	0	1	0	0	0	0	0	0	0	0	0	0	1
AC019129.1	2	3	3	1	0	0	2	3	1	0	1	0	1	3	3	1	0	0	2	1	0	1	0	0	0	0	1	0	3	0	0	0	1	0	17	17	18	39	1	4	2	0	0	0	2	1	1	4
AC019172.2	0	0	0	0	0	0	0	0	0	0	0	0	0	0	0	0	0	0	0	0	0	0	0	0	0	0	1	0	0	0	0	0	0	0	1	0	0	0	0	0	0	0	0	0	0	0	0	0
AC019178.3	0	0	0	0	0	0	0	0	0	0	0	0	0	0	0	0	0	0	0	0	0	0	0	0	0	0	0	0	0	0	0	1	0	0	1	0	1	0	0	0	0	0	1	0	0	0	0	0
AC019181.2	0	0	0	0	0	0	0	0	0	0	0	0	0	0	0	0	0	0	0	1	0	0	0	0	0	0	0	0	0	0	0	0	0	0	0	1	0	0	0	0	0	0	0	0	0	0	0	0
AC019181.3	29	23	21	19	8	13	21	16	13	7	2	12	5	2	18	6	3	1	9	0	7	1	1	0	3	8	6	2	17	2	0	0	8	7	71	54	36	144	9	16	31	20	1	3	8	18	9	21
AC019185.2	0	0	0	0	0	0	0	0	0	0	0	0	0	0	0	0	0	0	0	0	1	0	0	0	0	0	0	0	0	0	0	0	0	0	1	0	0	0	0	1	0	0	0	0	0	0	0	0
AC019186.1	1	0	0	0	0	0	0	0	0	0	0	0	0	0	0	0	0	0	0	0	0	0	0	0	0	0	0	0	0	0	0	0	0	0	0	0	0	0	0	0	0	0	0	0	0	1	0	0
AC019206.1	0	0	0	0	0	0	0	0	0	0	0	0	0	0	0	0	0	0	0	0	1	0	0	0	0	0	0	0	0	0	0	0	0	0	0	0	0	0	0	0	0	0	0	0	0	0	0	0
AC019349.5	0	0	6	1	0	0	1	0	2	0	2	0	0	0	0	0	0	0	1	0	0	0	0	0	2	2	1	0	0	0	0	0	1	0	0	0	0	0	0	0	9	3	0	1	0	0	0	5
AC020550.7	1	0	0	0	0	1	1	0	0	0	0	1	0	0	0	0	0	0	2	1	0	1	0	0	0	1	0	0	4	1	0	0	0	1	19	15	20	23	0	1	2	1	1	0	1	3	0	0
AC020571.3	1	1	1	3	1	2	0	0	0	0	0	0	0	0	0	0	0	0	0	0	0	0	0	2	0	0	0	2	0	0	0	2	0	0	21	18	41	80	4	0	1	0	0	0	0	4	0	1
AC020594.5	0	0	0	0	0	2	0	0	0	0	0	0	0	0	0	0	0	0	0	0	0	0	0	0	0	0	0	0	0	0	0	0	0	0	0	0	1	0	0	1	0	0	0	0	0	0	0	0
AC020743.2	0	0	0	0	0	0	0	0	0	0	0	0	0	0	0	0	0	0	0	0	0	0	0	0	0	0	0	0	0	0	0	2	0	0	0	0	0	0	0	0	0	0	0	0	0	0	0	0
AC020951.1	0	0	1	0	0	1	0	0	0	0	0	0	0	0	0	0	0	0	0	0	0	0	0	0	0	0	0	1	0	0	0	0	0	0	0	0	0	0	0	0	0	0	0	0	0	0	0	0
AC020983.5	6	8	5	8	7	10	11	7	5	4	4	3	3	6	8	8	1	1	6	0	7	0	1	1	1	8	5	1	19	1	0	1	9	6	57	22	26	46	9	10	24	13	0	0	2	5	4	12
AC021016.7	8	9	4	6	7	9	15	9	4	6	3	4	7	3	8	8	1	2	14	3	7	1	1	1	0	5	22	6	47	1	0	0	28	25	237	105	76	178	39	23	114	74	17	5	12	20	16	15
AC021188.4	0	0	1	0	0	0	0	0	0	0	0	0	0	0	0	0	0	0	0	0	0	0	0	0	0	0	0	0	0	0	0	0	0	0	0	0	0	2	0	0	1	0	0	0	0	1	0	0
AC021224.1	0	0	0	0	0	0	0	0	0	0	0	0	0	0	1	0	0	0	0	0	0	0	0	0	0	0	0	0	0	0	0	0	0	0	0	0	0	0	0	0	0	0	0	0	0	0	0	0
AC021876.4	0	2	0	1	2	0	0	0	0	0	0	0	0	0	0	0	0	1	0	0	1	0	0	0	0	0	0	0	3	0	1	0	1	0	0	1	0	3	0	2	0	2	0	0	0	0	0	2
AC022007.5	1	2	0	0	0	2	1	0	0	0	0	0	0	0	1	1	0	0	1	0	0	0	0	0	1	0	0	0	0	1	1	0	0	0	1	7	1	3	0	2	2	0	0	1	0	0	0	3
AC022153.1	0	0	0	0	1	0	1	0	1	0	0	0	0	0	1	0	0	0	0	0	0	0	0	0	0	0	0	0	0	0	0	0	0	0	0	0	0	1	1	0	1	0	0	0	1	0	0	1
AC022154.7	0	0	0	0	0	0	0	0	0	0	0	0	0	0	0	0	0	0	0	0	0	0	0	0	0	0	0	0	1	0	0	0	0	0	0	0	0	0	0	0	0	0	0	0	0	0	0	0
AC022182.1	0	0	0	0	0	0	0	0	0	0	0	0	0	0	0	0	0	0	0	0	0	0	0	0	0	0	0	0	0	0	0	0	0	0	1	1	0	1	0	0	0	0	0	0	0	0	0	0
AC022182.2	0	0	2	2	1	0	2	2	0	0	0	1	0	0	1	2	0	0	2	0	0	0	0	0	0	1	0	0	0	0	0	0	1	0	7	10	11	22	0	3	5	2	0	0	1	0	0	2
AC022182.3	0	0	2	1	0	0	1	0	0	0	0	2	0	0	0	1	0	0	0	0	1	0	0	0	0	0	0	0	0	0	0	0	0	0	1	0	0	2	0	0	0	0	1	0	0	0	0	0
AC022201.5	0	0	0	0	0	0	0	0	0	0	0	0	0	0	0	0	0	0	0	0	0	0	0	0	0	0	0	0	0	0	0	0	0	0	0	0	0	0	0	0	0	0	0	0	1	0	0	0
AC022210.2	14	15	10	13	6	9	17	9	3	2	2	3	7	6	12	5	0	1	6	3	1	3	0	1	1	1	13	0	17	3	1	1	1	4	40	94	72	158	14	20	10	11	1	4	5	8	5	12
AC022431.3	0	0	0	0	0	0	0	0	0	0	0	0	0	0	0	0	0	0	0	0	0	0	0	1	0	0	0	0	0	0	0	0	1	0	1	0	2	1	0	0	0	0	0	0	0	1	0	0
AC022486.1	0	0	0	1	0	0	0	0	0	0	0	0	0	0	0	1	0	0	0	0	0	0	0	0	0	0	0	0	0	0	0	0	0	0	0	0	0	0	0	0	0	0	0	0	0	0	0	0
AC022816.2	0	0	0	0	0	0	0	0	0	0	0	0	0	0	0	0	0	0	0	0	0	0	0	0	0	0	1	0	0	0	0	0	0	0	0	0	1	0	0	0	0	0	0	0	0	0	0	0
AC022819.1	0	0	0	0	0	0	0	0	0	0	0	0	0	0	0	0	0	0	0	0	0	0	0	0	0	0	0	0	0	0	0	0	0	0	0	0	0	0	0	0	0	0	0	0	1	0	0	0
AC022819.3	0	0	0	0	0	0	0	0	0	0	0	0	0	0	0	0	0	0	0	0	1	0	0	0	0	0	0	0	0	0	0	0	0	0	1	0	0	0	0	0	0	0	1	0	0	0	0	0
AC023115.2	0	1	0	0	0	0	0	0	0	0	0	0	0	0	0	0	0	1	0	0	0	0	0	1	0	0	0	0	0	0	1	1	0	1	2	0	0	0	0	0	0	0	0	0	0	1	0	2
AC023115.4	0	0	0	0	0	0	0	0	0	0	0	0	0	0	0	0	0	0	0	0	0	0	0	0	0	0	0	0	0	0	0	0	0	0	0	0	0	0	0	0	1	0	0	0	0	0	0	0
AC023137.2	0	0	0	0	0	0	0	0	0	0	0	0	0	0	0	0	0	0	0	0	0	0	0	0	0	0	0	0	0	0	0	0	0	0	0	0	0	0	0	0	0	0	1	0	0	0	0	0
AC023449.2	0	0	0	0	1	1	0	0	0	0	0	0	0	0	0	0	0	0	1	0	0	0	0	0	0	0	0	0	2	0	0	0	0	0	6	3	6	11	0	1	0	0	0	0	1	0	0	0
AC023590.1	0	0	0	0	0	0	0	0	0	0	0	0	0	0	0	0	0	0	0	0	0	0	1	0	0	0	0	1	0	0	0	2	0	1	0	0	0	0	0	0	0	0	0	0	0	0	0	0
AC024028.1	0	0	0	0	0	0	0	0	0	0	0	0	0	0	0	0	0	0	0	0	0	0	0	0	0	0	1	0	0	0	0	0	0	0	0	0	0	0	0	0	0	0	0	0	0	0	0	0
AC024082.3	0	0	0	0	0	0	0	0	0	0	0	0	0	1	0	0	0	0	0	0	0	0	0	0	0	0	0	0	0	0	0	0	0	0	0	4	1	3	0	0	0	0	0	0	0	1	0	0
AC024082.4	1	1	0	1	0	0	1	0	0	0	0	0	0	0	1	0	0	1	0	0	0	0	0	0	0	0	1	0	2	1	0	0	0	0	9	15	12	18	1	0	0	1	0	2	2	5	1	3
AC024560.2	1	0	0	0	1	0	1	0	2	0	0	2	0	0	1	0	0	1	1	1	1	0	0	0	1	0	0	0	5	1	0	1	0	1	4	3	1	1	0	1	2	0	0	0	0	2	0	1
AC024560.3	0	0	1	0	1	0	1	1	0	0	0	0	0	2	1	1	0	0	0	1	0	0	0	2	0	0	0	0	0	0	0	1	0	0	0	1	0	1	0	0	0	1	0	0	0	0	1	0
AC024592.12	0	0	0	0	0	0	0	0	0	0	0	0	0	0	0	0	0	0	0	0	0	0	0	0	0	0	0	0	0	0	0	0	0	0	1	0	0	1	0	0	0	0	0	0	0	0	0	0
AC024592.9	1	0	0	0	0	1	0	0	0	0	0	0	0	0	1	0	0	0	0	0	0	0	0	0	0	0	1	0	0	0	0	0	0	0	2	0	0	0	0	0	0	0	0	0	0	0	0	0
AC024704.2	0	0	0	0	0	0	0	0	0	0	0	0	0	0	0	0	0	0	0	0	0	0	0	0	0	0	0	0	0	0	0	0	0	0	0	0	0	0	0	0	0	0	0	0	1	0	0	0
AC024937.2	0	0	0	0	0	0	0	0	0	0	0	0	0	0	0	0	0	0	0	0	0	0	0	0	0	0	0	0	0	0	0	0	0	0	1	0	0	0	0	0	0	0	0	0	0	0	0	0
AC024937.4	0	0	0	0	0	0	0	0	0	0	0	0	0	0	0	0	0	0	0	0	0	0	0	0	0	0	0	0	0	0	0	0	0	0	0	0	0	1	0	0	1	1	0	0	0	0	0	0
AC024937.6	0	0	0	0	0	0	0	0	0	0	0	0	0	0	0	0	0	0	0	0	0	0	0	0	0	0	0	0	0	0	0	0	0	0	0	0	0	0	0	0	1	0	0	0	0	0	0	0
AC025171.1	0	2	2	0	0	1	0	2	1	0	2	1	0	0	0	1	0	0	0	0	0	0	0	1	0	0	1	0	0	0	0	0	0	0	0	4	1	6	1	1	1	0	0	0	0	0	0	0
AC025335.1	2	1	0	4	2	0	2	3	1	2	2	0	3	2	4	1	0	0	0	0	1	0	0	0	0	0	4	1	3	0	0	0	0	1	3	12	1	8	0	0	1	0	0	0	2	3	1	2
AC025750.5	6	11	9	8	6	14	14	6	3	5	2	5	4	2	8	6	1	1	1	0	4	0	0	0	1	0	8	0	15	1	0	0	2	2	40	18	38	56	3	8	4	10	2	2	1	1	0	8
AC025750.7	12	7	9	11	8	7	6	3	2	3	6	5	1	2	10	10	0	0	2	0	4	0	0	1	0	0	0	0	12	1	0	0	23	7	62	5	4	14	5	0	46	33	9	0	1	2	1	3
AC026150.6	0	0	0	0	0	0	0	0	0	0	0	0	0	0	0	0	0	0	0	0	0	0	0	1	0	0	0	0	0	0	0	0	0	0	0	0	0	0	0	0	0	0	0	0	0	0	0	0
AC026188.1	0	0	0	0	0	0	0	0	0	0	0	0	0	0	0	0	0	0	0	0	0	0	0	0	0	0	0	0	0	0	0	0	0	0	0	0	0	0	0	0	1	0	0	0	0	0	0	0
AC026202.3	0	0	0	0	0	0	0	0	0	0	0	0	0	0	0	0	0	0	0	0	0	0	0	0	0	0	1	0	0	0	0	0	0	0	0	0	0	0	0	0	0	0	0	0	0	0	0	0
AC026271.5	1	0	1	0	2	3	0	1	0	0	0	0	1	0	1	0	0	0	2	0	0	1	0	0	0	0	0	1	0	0	0	1	0	0	5	7	4	9	1	0	1	0	0	0	1	0	0	1
AC026904.1	0	0	0	0	0	0	0	0	0	0	0	0	0	0	1	0	0	0	0	0	0	1	0	0	0	0	0	0	0	0	0	0	0	0	0	0	0	0	0	0	0	0	0	0	0	0	0	0
AC026954.6	0	0	0	0	0	0	0	0	0	0	0	0	0	0	0	0	0	0	0	0	0	0	0	0	0	0	0	0	1	0	1	0	0	0	0	0	0	0	0	0	0	0	0	0	0	0	0	0
AC027119.1	0	0	0	0	0	0	0	0	0	0	0	0	0	0	0	0	0	0	0	0	0	0	0	0	0	0	0	0	0	0	0	0	0	0	0	0	1	0	0	0	0	0	0	0	0	0	0	0
AC027612.1	0	0	0	0	1	0	1	1	1	0	0	0	0	0	0	0	0	0	0	0	0	0	3	0	0	0	1	0	0	0	0	0	0	0	1	0	0	3	0	2	0	0	0	0	0	0	0	0
AC027612.3	0	0	0	0	0	0	0	0	0	0	0	0	0	0	1	1	0	0	0	0	0	0	0	0	0	0	0	0	0	0	0	0	0	0	0	0	0	0	0	0	0	0	0	0	0	0	0	0
AC027612.4	0	0	0	0	0	0	0	0	0	0	0	0	0	0	0	0	0	0	1	0	0	0	0	0	0	0	0	0	0	1	0	0	0	0	0	0	0	0	0	0	0	0	0	0	0	0	0	0
AC027612.6	7	5	12	4	3	7	5	6	4	0	0	1	5	3	2	2	0	2	0	2	3	1	1	0	1	0	4	0	5	3	2	8	2	3	17	31	34	58	2	1	10	2	1	4	4	5	2	4
AC034187.2	0	0	0	0	0	0	0	0	0	0	0	0	0	0	0	0	0	0	0	0	0	0	0	0	0	0	0	0	0	0	0	0	0	0	1	0	0	0	0	0	0	0	0	0	0	0	0	0
AC034220.3	4	0	1	2	0	0	0	0	3	1	0	2	0	1	1	2	0	0	1	0	0	0	0	0	0	0	1	0	2	0	2	1	0	0	9	11	5	24	0	0	0	1	0	0	0	0	0	1
AC034228.2	0	0	0	0	0	1	0	0	0	0	0	0	0	0	0	0	0	0	0	0	0	0	0	0	0	0	0	0	0	0	0	0	0	0	0	0	0	0	0	0	0	0	0	0	0	0	0	0
AC034243.1	1	0	0	2	0	0	1	0	1	0	0	0	1	0	0	0	0	0	0	0	0	0	0	0	0	1	0	1	0	0	0	0	0	0	11	15	9	33	2	1	1	0	2	0	0	2	0	0
AC046143.3	1	1	0	0	1	0	0	0	0	0	0	0	0	0	0	0	0	0	0	0	0	0	0	0	0	0	0	0	0	0	0	0	0	0	0	0	0	0	0	0	2	0	0	0	0	0	0	0
AC053503.11	0	0	0	0	0	0	0	0	0	0	0	0	0	0	0	0	0	0	0	0	0	0	0	0	1	0	0	0	0	0	0	0	0	0	0	0	0	0	0	0	0	0	0	0	0	0	0	0
AC053503.12	1	1	0	0	0	1	0	1	2	0	0	0	0	0	1	1	0	0	0	0	0	0	0	0	0	1	0	2	0	0	0	2	0	1	0	0	0	0	0	1	0	0	0	1	1	0	0	2
AC053503.4	1	0	0	0	0	0	2	1	0	0	0	0	0	0	0	0	0	0	0	0	0	0	0	0	0	0	0	0	0	0	0	0	0	1	0	1	0	0	0	0	0	0	0	0	0	1	0	0
AC053503.6	2	0	0	0	0	0	0	0	1	0	0	0	0	0	0	0	0	0	0	0	0	0	0	0	0	0	0	0	0	0	0	0	1	1	0	0	0	0	0	2	0	0	0	1	0	0	0	1
AC062016.1	0	0	0	0	0	0	0	0	0	0	0	0	0	0	0	0	0	0	0	0	0	0	0	0	0	0	0	0	0	0	0	0	0	0	1	0	0	0	0	0	0	0	0	0	0	0	0	0
AC062017.1	4	1	1	0	1	1	0	1	1	0	2	0	1	0	2	2	0	0	0	0	0	0	0	1	0	0	0	1	3	0	0	0	1	0	7	6	5	15	3	5	1	2	0	1	0	1	1	0
AC062022.1	0	0	0	0	0	0	0	0	0	0	0	0	0	0	0	0	0	0	0	0	0	0	0	0	0	0	0	0	0	0	0	0	0	0	1	0	0	0	0	0	0	0	0	0	0	0	0	0
AC062029.1	1	0	0	1	0	1	0	0	0	1	1	1	0	0	0	0	1	0	1	0	0	0	2	0	0	0	1	0	2	0	0	0	0	0	1	0	1	0	0	0	0	0	0	0	0	0	0	0
AC062032.1	1	0	0	0	0	0	0	0	0	0	0	0	0	0	0	0	0	0	0	0	0	0	0	0	0	0	0	0	0	0	0	0	0	0	0	0	0	0	0	0	0	0	0	0	0	0	0	0
AC063976.3	0	0	0	0	0	0	0	0	0	0	0	0	0	0	0	0	0	0	0	0	0	0	0	0	0	0	0	0	0	0	0	1	0	0	0	0	0	0	0	0	0	0	0	0	0	0	0	0
AC063976.7	0	0	0	0	0	0	0	0	0	0	0	0	0	0	0	0	0	0	0	0	1	0	0	0	0	0	0	0	0	0	1	0	0	0	1	0	0	0	0	0	0	0	0	0	0	0	0	0
AC064834.1	0	0	0	1	0	0	0	0	0	0	0	0	0	0	0	0	0	0	0	0	0	0	0	0	0	0	0	0	0	0	0	0	0	0	0	0	1	0	0	0	0	0	0	0	0	0	0	1
AC064834.2	0	0	0	0	0	0	0	0	0	0	0	0	0	0	0	0	0	0	0	0	0	0	0	0	1	0	0	0	0	0	0	0	0	0	1	0	0	0	0	0	0	0	0	0	0	0	0	0
AC064834.3	0	0	0	0	0	0	0	0	1	0	0	1	0	0	0	0	0	0	0	0	0	0	0	0	0	0	0	0	0	0	0	0	0	0	1	0	0	0	0	0	3	0	0	0	0	0	1	1
AC064871.3	0	0	0	0	0	0	0	0	0	0	0	0	0	0	0	0	0	0	0	0	0	0	0	0	0	0	1	0	0	0	0	0	0	0	1	0	0	0	0	0	0	1	0	0	0	0	0	0
AC064875.2	0	0	0	0	0	0	0	0	0	0	0	0	0	0	0	0	0	0	0	0	0	0	0	0	0	0	0	0	0	0	0	0	0	0	0	1	1	0	0	0	0	0	0	0	1	0	0	2
AC066692.3	0	0	1	1	0	1	2	0	0	0	0	0	0	1	0	0	0	1	4	1	4	1	1	1	4	4	4	5	24	1	1	1	4	6	59	55	61	155	11	12	16	7	2	4	7	15	6	25
AC067945.4	0	0	0	0	0	0	0	0	0	0	0	0	0	0	0	0	0	0	0	0	0	0	0	0	0	0	0	0	0	0	0	0	1	0	0	0	0	0	0	0	1	0	0	0	0	0	0	0
AC067956.1	0	0	0	0	0	0	0	0	0	0	0	0	0	0	0	0	0	0	0	0	0	1	1	0	0	0	0	0	0	0	0	0	0	0	0	0	0	0	0	0	0	0	0	0	0	0	0	0
AC067968.3	0	0	0	0	0	0	0	0	0	0	0	0	0	0	0	0	0	0	0	0	0	0	0	0	1	0	0	0	0	0	0	0	0	0	0	0	0	0	0	0	0	0	0	0	0	0	0	0
AC068044.1	0	0	0	0	0	0	0	0	0	0	0	0	0	0	0	0	0	0	0	0	0	0	0	0	0	0	0	0	0	0	0	0	0	0	0	0	0	1	0	0	0	0	0	0	0	0	0	0
AC068135.1	0	0	0	0	0	0	0	0	0	0	0	0	0	0	0	0	0	0	0	0	0	0	0	0	0	0	1	0	0	0	0	0	0	0	0	0	0	0	0	0	0	0	0	0	0	0	0	0
AC068137.13	7	14	8	15	6	15	9	8	3	2	2	5	5	2	13	8	0	0	13	2	7	1	1	0	3	4	13	4	30	2	2	1	14	4	92	56	59	106	8	17	27	17	4	0	4	7	5	20
AC068196.1	0	0	0	0	0	0	0	0	0	1	0	0	0	0	0	0	0	0	0	0	0	0	0	0	0	0	0	0	0	0	0	0	0	0	0	0	0	0	0	0	0	0	0	0	0	0	0	0
AC068282.3	2	0	1	1	0	0	1	3	1	1	0	0	0	0	1	0	0	0	0	0	1	0	0	0	0	0	1	0	1	0	0	0	0	0	2	3	3	3	0	0	0	0	0	0	1	0	0	0
AC068287.1	2	2	3	2	2	2	1	2	0	1	4	0	0	1	1	0	0	1	0	0	0	0	0	0	1	0	3	0	5	0	0	0	3	1	30	10	10	27	3	7	12	4	0	1	1	4	2	6
AC068490.1	0	0	0	0	0	0	0	0	0	0	0	0	0	0	0	0	1	0	0	0	0	0	0	0	0	0	0	0	0	0	0	0	0	0	0	0	1	0	0	0	0	0	0	0	0	0	0	0
AC068491.3	0	0	0	0	0	0	0	0	0	0	0	0	0	0	0	0	0	0	0	0	0	0	0	0	0	0	0	0	1	0	0	0	0	0	0	0	1	1	0	0	0	0	0	0	0	0	0	0
AC068499.10	0	0	0	0	0	0	0	0	0	2	0	2	0	2	4	0	0	0	0	0	0	0	0	0	0	0	0	0	0	0	0	0	0	0	0	0	1	0	0	1	0	0	0	0	0	0	0	0
AC068522.4	31	16	28	25	17	24	29	16	18	13	6	9	8	16	28	14	2	0	12	0	7	0	1	1	2	2	17	8	36	4	1	2	7	6	63	53	46	112	7	10	32	14	3	6	6	18	5	10
AC068538.4	0	0	0	0	0	0	0	0	0	0	0	0	0	0	0	0	0	0	0	0	0	0	0	0	0	0	0	0	0	0	0	0	0	0	1	0	0	0	0	0	0	0	0	0	0	0	0	0
AC068580.6	0	0	0	0	0	0	0	0	0	0	0	0	0	0	0	0	0	0	0	0	0	0	0	0	0	0	0	0	0	0	0	0	0	0	0	1	0	0	0	0	0	0	0	0	0	0	0	0
AC068657.2	0	0	0	0	0	0	0	0	2	0	0	0	0	1	0	0	0	0	0	0	1	0	0	0	0	0	0	0	0	0	0	0	0	0	0	0	0	0	0	0	0	0	0	0	0	0	0	1
AC068831.10	0	1	0	0	0	1	0	0	0	0	0	0	0	0	0	0	0	0	1	0	0	0	0	2	0	0	0	0	0	0	0	0	1	0	1	0	1	0	1	0	0	0	0	0	0	0	1	1
AC068831.15	12	2	5	8	8	4	8	5	1	3	1	3	2	0	3	4	1	0	2	0	0	0	1	0	0	1	3	0	6	1	1	1	1	0	4	6	9	18	0	2	12	3	0	0	1	4	6	3
AC068831.16	0	0	0	0	0	0	0	1	0	0	0	0	0	0	0	0	0	0	0	0	0	0	0	0	0	0	0	0	0	0	0	0	0	0	1	0	0	0	0	0	0	0	0	0	0	0	0	1
AC068831.6	0	0	0	0	0	0	0	0	0	1	0	0	0	0	0	0	0	0	0	0	0	0	0	0	0	0	0	0	1	0	0	0	0	0	1	0	0	0	0	0	0	0	0	0	0	0	0	0
AC068858.1	0	0	0	0	0	0	0	0	0	0	0	0	0	0	0	0	0	0	0	0	0	0	0	0	0	0	0	0	0	0	0	0	0	0	0	0	0	0	0	0	0	0	1	0	0	0	1	0
AC069063.2	0	0	0	0	0	0	0	0	0	0	0	0	0	0	0	1	0	0	0	0	0	0	0	0	0	0	0	0	0	0	0	0	0	0	0	0	0	0	0	0	0	0	0	0	0	0	0	0
AC069154.4	47	58	31	66	54	44	47	41	27	30	10	24	36	12	37	44	3	4	14	7	16	3	8	1	6	12	30	12	129	3	7	5	13	9	27	45	41	71	8	31	53	23	4	8	9	8	18	51
AC069155.1	0	0	0	0	0	0	0	0	0	0	0	0	0	0	0	0	0	0	0	0	0	0	0	0	0	0	0	0	0	0	0	0	0	0	0	0	1	0	0	0	0	0	0	0	0	0	0	0
AC069213.4	0	1	0	1	0	0	0	1	0	0	0	1	0	1	0	1	0	0	0	0	0	0	0	0	0	0	1	0	1	0	0	0	0	0	2	0	1	4	1	3	1	1	0	0	0	1	0	2
AC069257.6	0	0	0	0	0	0	0	0	0	0	0	0	0	0	0	0	0	0	0	0	0	0	0	0	0	0	0	0	0	0	0	0	0	0	3	0	0	1	0	0	1	1	0	0	0	0	0	0
AC069277.2	0	0	0	0	0	0	0	0	0	0	0	0	0	0	0	0	0	0	0	0	0	0	0	2	0	0	0	0	0	0	0	1	0	0	0	0	0	0	0	0	0	0	0	0	0	0	0	0
AC069363.1	18	6	0	1	4	4	1	4	2	0	0	1	0	0	0	2	0	0	0	0	0	1	0	0	0	0	1	1	1	0	0	0	0	0	0	0	0	4	0	0	8	0	0	0	0	2	0	4
AC069513.4	0	0	0	2	0	0	1	0	0	1	0	0	0	0	0	2	0	0	2	1	0	0	0	0	0	0	0	0	1	0	0	0	0	0	1	0	0	0	0	0	0	0	0	0	0	0	1	2
AC072052.7	8	2	4	4	2	4	4	2	2	3	1	2	3	6	0	5	0	0	0	0	0	0	0	0	0	0	1	0	5	0	0	0	0	0	7	2	3	4	0	3	1	3	1	0	0	1	1	0
AC073043.1	0	0	0	0	0	0	0	0	0	0	0	0	0	0	0	0	0	0	0	0	0	0	0	0	0	0	1	0	0	0	0	0	0	0	1	0	0	0	0	0	0	0	0	0	0	0	0	0
AC073052.1	0	0	0	0	0	0	0	0	0	0	0	0	0	0	0	0	0	0	0	0	0	0	0	0	0	0	0	0	0	0	0	1	0	0	0	0	0	0	0	0	0	0	0	0	0	0	0	0
AC073055.2	0	0	1	0	0	0	0	0	0	0	0	0	0	0	0	0	0	0	0	0	0	0	0	0	0	0	0	1	0	0	0	0	0	0	0	1	0	0	1	0	1	0	0	0	0	0	0	0
AC073063.10	4	2	2	2	0	0	2	1	2	0	0	1	2	0	0	2	0	0	2	0	0	1	0	0	0	3	0	0	0	0	0	0	0	2	8	13	7	18	0	4	2	5	0	1	1	2	1	1
AC073065.3	0	0	0	0	0	0	0	0	0	0	1	0	1	0	0	0	0	1	0	0	1	0	0	0	0	0	0	0	0	0	0	0	0	0	0	0	0	0	0	0	0	0	0	0	0	0	0	0
AC073069.2	0	0	0	0	0	0	0	0	0	0	0	0	0	0	0	0	0	0	0	0	0	0	0	0	0	0	0	0	0	0	0	0	0	0	0	0	1	1	0	0	0	0	0	0	0	0	0	0
AC073072.5	0	0	0	0	0	0	0	0	0	0	1	0	0	0	0	0	0	0	0	0	0	0	0	0	0	0	0	0	0	0	0	0	0	0	0	0	0	0	0	0	0	0	0	0	0	0	0	0
AC073072.7	36	34	31	55	27	36	43	44	27	22	16	32	20	21	41	42	1	2	25	2	12	2	0	1	6	2	30	5	70	3	1	2	9	13	126	74	99	188	14	23	26	27	5	3	8	17	8	21
AC073109.2	0	0	0	0	0	0	0	0	0	0	0	0	0	0	0	0	0	0	0	0	0	0	0	0	0	0	0	0	0	0	0	0	0	0	1	0	0	0	0	0	0	0	0	0	0	0	0	0
AC073115.7	1	0	0	0	0	0	0	0	0	0	0	0	0	0	0	0	0	0	0	0	0	0	0	0	0	0	0	0	0	0	0	0	0	0	0	0	0	0	0	0	0	0	0	0	0	0	0	0
AC073130.1	0	0	0	0	0	0	0	0	0	0	0	0	0	0	0	0	0	0	0	0	0	0	0	0	0	0	1	0	0	0	0	0	0	0	0	0	0	0	0	0	0	0	0	0	0	0	0	0
AC073130.3	0	0	0	0	0	0	0	0	0	0	0	0	0	0	0	0	0	0	0	0	0	0	0	0	0	0	0	0	0	0	0	0	0	0	0	0	0	1	0	0	0	0	0	1	0	0	0	0
AC073133.1	0	0	0	0	1	1	0	1	1	0	0	0	1	0	0	0	0	0	0	0	2	0	0	0	0	1	0	0	1	0	0	0	0	0	0	0	0	1	0	0	0	0	0	0	0	0	0	1
AC073133.2	2	1	0	0	3	0	0	0	1	0	0	1	0	0	0	1	0	0	0	0	0	0	0	0	0	0	0	0	0	0	0	0	0	0	0	1	1	1	0	0	0	0	0	0	0	0	0	0
AC073143.1	0	0	0	0	0	0	0	0	0	0	0	0	0	0	0	0	0	0	0	0	0	0	0	0	0	0	1	0	0	0	0	0	0	0	0	0	0	0	0	0	0	0	0	0	0	0	0	1
AC073254.1	0	0	0	0	0	0	0	0	0	0	0	0	0	0	0	0	0	0	1	0	0	0	0	0	0	0	0	0	0	0	0	0	0	0	1	0	0	1	0	0	0	0	0	0	0	0	0	0
AC073257.2	0	0	0	0	1	0	0	0	0	0	0	0	0	0	0	0	0	0	0	0	0	0	0	0	0	0	0	2	0	0	0	0	0	0	0	0	0	0	0	0	0	0	0	0	0	0	0	0
AC073264.10	6	11	8	8	8	5	9	3	2	6	3	6	5	2	7	6	0	1	4	0	5	1	0	0	0	1	8	2	18	1	2	3	5	7	148	66	70	113	6	11	36	20	3	1	8	11	5	12
AC073264.6	0	0	1	0	0	0	0	0	0	0	0	0	0	0	0	0	0	0	0	0	0	0	0	0	0	0	0	0	0	0	0	0	0	0	0	0	0	0	0	0	0	0	0	0	0	0	0	0
AC073283.4	2	2	0	2	0	0	1	1	1	1	0	1	0	0	1	2	0	0	1	0	1	1	0	0	0	0	1	0	4	0	0	0	1	0	1	1	0	1	3	0	0	1	0	0	0	0	0	0
AC073284.4	0	0	0	0	0	0	0	0	0	0	0	0	0	0	0	0	0	0	0	0	0	0	0	0	0	0	0	1	0	0	0	0	0	0	0	0	0	0	0	0	0	0	0	0	0	0	0	0
AC073310.4	0	0	0	0	0	0	0	0	0	0	0	0	0	0	1	0	0	0	0	0	0	0	0	0	0	0	0	0	0	0	0	0	0	0	2	4	2	2	0	0	0	0	0	0	0	0	0	1
AC073316.2	0	0	0	0	0	0	0	0	0	0	0	0	0	0	0	0	0	0	0	0	0	0	0	0	0	0	0	0	0	0	0	0	0	0	0	0	0	1	0	0	0	0	0	0	0	0	0	0
AC073325.2	2	4	6	0	3	1	3	3	2	1	0	0	0	1	4	1	0	0	0	0	2	0	0	0	0	1	1	1	1	1	0	0	1	1	2	4	1	6	0	0	0	0	0	0	0	2	0	2
AC073333.8	0	0	0	0	0	0	0	0	0	0	0	0	0	0	0	0	0	0	0	0	0	0	0	0	0	0	0	0	0	0	0	0	0	0	0	0	0	1	0	0	0	0	0	0	0	0	0	0
AC073342.12	0	0	0	0	0	0	1	0	0	0	0	0	0	0	0	0	0	0	0	0	0	0	0	0	0	0	0	0	0	0	0	1	0	0	0	0	0	0	0	0	0	0	0	0	0	0	0	0
AC073343.13	0	0	0	0	0	0	1	0	0	0	0	0	0	0	0	0	0	0	0	0	0	0	0	0	0	0	0	0	0	0	0	0	0	0	1	0	0	0	0	0	1	0	0	0	0	0	0	0
AC073387.2	0	0	0	0	0	0	0	0	0	0	0	0	0	0	0	0	0	0	0	0	0	0	0	0	0	0	0	0	0	0	0	0	0	0	0	0	0	0	0	0	0	0	0	0	1	0	0	0
AC073410.1	1	1	1	0	0	0	0	0	0	0	0	0	0	0	0	0	0	0	1	0	0	0	0	0	0	1	0	0	5	0	0	0	0	0	3	1	0	1	0	0	2	2	0	0	0	0	1	1
AC073415.2	0	0	0	0	0	0	0	0	0	0	0	0	0	0	0	0	0	0	0	0	0	0	0	0	0	0	0	0	0	0	0	0	0	0	1	0	0	0	1	0	0	0	0	0	0	0	0	0
AC073464.11	0	0	0	0	0	0	0	0	0	0	0	0	0	0	0	0	0	0	0	0	0	0	0	0	0	0	0	0	0	0	0	0	0	0	0	0	0	0	0	0	0	0	0	0	0	0	1	0
AC073464.4	0	0	0	0	1	0	0	0	0	0	0	0	0	0	0	0	0	0	0	0	0	0	0	1	0	0	0	0	0	0	0	0	0	0	0	0	0	0	0	0	0	0	0	0	0	0	0	0
AC073464.6	0	0	0	0	0	0	0	0	0	0	0	0	0	0	0	0	0	0	0	0	0	0	0	1	0	0	0	0	0	0	0	0	0	0	0	0	0	0	0	0	0	0	0	0	0	0	0	0
AC073465.1	0	0	0	1	0	0	0	0	0	0	0	0	0	0	0	0	0	0	0	0	0	0	0	0	0	0	0	0	0	0	0	0	0	0	2	0	1	3	0	0	1	0	0	0	0	0	0	0
AC073465.3	1	1	1	0	1	1	1	4	0	0	0	1	0	1	1	0	1	0	3	0	0	0	0	1	2	0	0	1	6	0	0	0	0	2	24	30	20	41	2	2	4	2	1	1	3	1	0	2
AC073551.1	0	0	1	0	0	0	0	0	0	0	0	0	0	0	0	0	0	0	0	0	0	0	0	0	0	0	0	0	0	0	0	0	0	0	1	2	2	3	3	1	0	0	0	0	0	1	0	0
AC073641.2	2	4	7	7	15	4	9	5	4	0	4	2	3	0	6	6	3	1	8	1	4	1	2	0	0	1	4	0	6	1	1	1	2	0	8	12	10	21	1	5	5	7	2	4	0	5	1	4
AC073657.1	0	0	0	0	0	0	0	0	0	0	1	0	0	0	0	0	0	0	0	0	0	0	0	0	0	0	0	0	0	0	0	0	0	0	0	0	0	0	0	0	0	0	0	0	0	0	0	0
AC073842.19	0	0	0	0	0	0	0	0	0	0	0	0	0	0	0	0	0	0	0	0	0	0	0	0	0	0	1	0	0	0	0	0	0	0	0	0	0	1	0	1	0	0	0	0	0	0	0	0
AC073869.2	0	0	0	0	0	0	0	0	0	0	1	0	0	0	0	0	0	0	0	0	0	0	0	1	0	0	0	0	0	0	0	0	0	0	0	0	0	0	0	0	0	0	0	0	0	0	0	0
AC073900.4	1	2	5	4	1	2	4	0	1	0	1	1	1	3	0	0	1	0	1	0	3	0	0	1	0	0	4	1	3	0	0	0	3	1	9	16	13	18	2	6	7	4	0	0	1	1	1	4
AC073934.6	0	0	0	0	0	0	0	0	0	0	0	0	0	0	0	0	0	0	0	0	0	0	0	0	0	0	0	0	0	0	0	0	0	0	0	0	0	1	0	0	0	0	0	0	0	0	0	0
AC073957.15	0	0	0	0	0	0	0	0	0	0	0	0	0	0	0	0	0	0	0	0	0	0	0	0	0	0	0	0	0	0	0	0	0	0	0	1	0	0	0	0	0	0	0	0	0	0	0	0
AC073987.1	0	0	0	0	0	0	0	0	0	0	0	0	0	0	0	0	0	1	0	0	0	0	0	0	0	0	0	0	0	0	1	0	0	0	0	0	0	0	0	0	0	0	0	0	0	0	0	0
AC074019.2	13	5	10	7	2	9	10	4	6	2	4	5	2	6	8	8	0	0	0	0	2	2	5	0	1	0	2	1	6	0	0	0	1	1	16	16	14	25	1	4	8	6	0	2	3	9	4	9
AC074117.10	3	0	1	1	0	0	0	0	1	0	0	0	0	0	0	1	2	0	1	0	0	0	1	0	0	1	1	0	2	0	1	0	1	0	5	1	2	0	1	1	5	1	0	0	0	0	0	1
AC074117.13	8	7	7	10	11	3	9	6	2	3	1	2	5	6	7	4	1	2	1	1	5	1	0	0	1	1	9	3	23	0	1	0	1	1	49	25	25	66	8	7	19	10	5	2	2	13	2	11
AC074121.4	6	7	7	14	4	9	4	9	3	2	1	5	5	3	11	6	0	0	7	0	4	0	0	0	1	0	15	0	24	1	0	0	1	3	31	9	33	42	4	4	9	8	2	1	0	2	2	7
AC074141.3	7	2	3	12	4	3	3	3	1	0	1	4	0	3	4	1	1	0	0	0	0	0	0	0	5	0	0	0	0	1	0	0	0	0	7	8	6	11	3	2	0	0	0	1	2	2	1	2
AC074183.3	9	4	9	5	1	1	2	3	1	2	0	1	3	4	1	0	0	1	0	1	0	0	0	2	1	2	3	0	6	0	0	0	0	1	11	26	22	45	3	6	2	0	0	3	0	3	1	3
AC074212.5	26	9	8	12	12	9	16	8	6	0	6	8	4	2	8	8	0	1	4	0	1	2	3	1	3	6	3	0	12	1	0	0	6	1	10	26	19	37	1	3	16	3	2	1	0	1	4	7
AC074212.6	1	1	4	1	0	0	2	0	1	0	0	1	0	1	2	2	0	0	0	0	0	1	0	0	0	0	0	0	0	0	0	0	0	0	0	2	4	2	0	0	0	1	0	0	0	2	0	0
AC074286.1	1	0	0	1	0	0	0	0	0	0	0	0	1	0	1	0	0	0	0	0	0	0	0	0	0	0	0	0	2	0	0	1	0	0	0	0	1	2	2	0	1	1	0	0	1	1	1	0
AC074289.1	1	1	3	0	0	0	1	0	1	0	1	0	1	0	1	0	0	0	0	0	0	0	0	0	0	0	0	0	0	0	0	0	0	0	0	2	0	0	0	0	1	0	0	0	0	0	0	0
AC074290.1	0	1	1	0	0	0	0	0	0	0	0	0	0	0	0	1	0	0	0	0	0	0	0	0	0	0	0	1	0	0	0	0	0	0	6	2	6	17	1	2	2	0	0	0	0	1	0	2
AC074338.4	0	0	1	0	0	0	0	0	0	0	0	0	0	0	0	0	0	0	0	0	1	0	0	0	0	0	0	1	1	0	0	0	0	0	0	1	0	0	0	0	0	0	0	0	0	0	0	1
AC074375.1	0	0	0	0	0	0	0	0	0	0	0	0	0	0	0	0	0	0	0	0	0	0	0	0	0	0	0	0	0	0	0	0	0	0	0	0	1	1	0	0	0	0	0	0	0	0	0	0
AC074391.1	0	0	0	0	0	0	0	0	0	0	0	0	0	0	0	0	0	0	0	0	0	0	0	0	0	1	0	0	0	0	0	0	0	0	2	1	0	0	0	0	1	0	1	0	0	0	0	0
AC078842.4	0	0	0	0	0	0	0	0	0	0	0	0	0	0	0	0	0	0	0	0	0	0	0	0	0	0	0	0	0	0	0	0	0	0	1	0	0	0	0	0	0	0	0	0	0	0	0	0
AC078883.3	0	0	0	1	0	0	0	0	0	0	0	0	0	0	0	0	0	0	0	0	0	0	0	0	0	0	0	0	0	0	0	0	0	0	0	0	0	0	0	0	1	0	0	0	0	0	0	0
AC078883.4	0	0	0	0	0	0	0	0	0	0	0	0	0	0	0	0	0	0	0	0	0	0	0	0	0	0	0	0	0	0	0	0	0	0	0	0	0	0	0	0	1	0	0	0	0	0	0	0
AC078899.1	0	0	0	0	0	1	0	0	0	0	0	0	0	0	0	0	0	0	0	0	0	0	0	0	0	0	0	0	0	0	0	0	0	0	0	1	1	1	0	0	1	0	0	0	0	0	0	0
AC078899.3	0	0	0	0	0	0	0	0	0	0	0	0	0	0	0	0	0	0	0	0	0	0	0	0	0	0	0	0	0	0	0	0	0	0	0	0	0	0	0	0	1	0	0	0	0	0	0	0
AC079117.1	0	0	0	0	0	0	0	0	0	0	0	0	0	0	0	0	0	0	0	0	0	0	0	0	0	0	0	0	0	0	0	0	0	0	0	0	1	0	0	0	0	0	0	0	0	0	0	0
AC079135.1	0	0	0	0	0	0	0	0	0	0	0	0	0	0	0	0	0	0	0	0	0	0	0	0	0	0	0	0	0	0	0	0	0	0	0	0	0	0	0	0	0	0	1	0	0	0	0	0
AC079150.2	6	2	3	3	1	2	4	3	4	5	1	2	3	1	5	8	0	1	1	0	0	1	0	0	1	1	1	2	2	1	1	0	1	0	0	2	10	11	1	2	8	0	2	1	2	3	1	8
AC079199.2	1	0	0	0	1	0	1	0	0	0	0	0	0	0	0	0	0	0	1	0	1	0	0	0	0	0	0	0	3	0	0	0	0	0	4	0	1	3	0	1	0	1	0	0	1	0	0	0
AC079248.1	0	0	0	0	0	0	0	0	0	0	0	0	0	0	0	0	0	0	0	0	0	0	0	0	0	0	1	0	0	0	0	0	0	0	0	0	0	0	0	0	0	0	0	0	0	0	0	0
AC079250.1	561	288	380	421	266	259	355	210	237	169	104	212	145	126	296	239	18	7	87	5	39	8	6	11	42	17	204	51	200	17	14	9	66	71	645	1017	707	1576	139	193	231	185	46	65	117	253	78	198
AC079305.10	0	0	0	0	0	0	0	0	0	0	1	0	0	0	0	0	0	0	0	0	0	0	0	0	0	0	0	0	0	0	0	0	0	0	0	0	0	2	0	0	0	0	0	0	0	0	0	0
AC079305.11	0	0	0	0	0	0	0	0	0	0	0	0	0	0	0	0	0	0	0	0	0	0	0	0	0	0	0	0	0	0	0	0	0	0	0	0	0	0	0	0	0	1	0	0	0	0	0	0
AC079305.5	0	0	0	0	0	0	0	0	0	0	0	0	0	0	0	1	0	0	0	0	0	0	0	0	0	0	0	0	0	0	0	0	0	0	0	2	1	6	0	0	0	1	0	1	0	0	0	1
AC079354.3	1	0	2	0	0	3	0	0	0	0	0	1	1	0	0	0	0	0	0	1	0	0	1	0	0	0	0	0	2	0	0	0	0	0	0	0	1	1	1	1	3	1	0	0	1	0	1	1
AC079354.5	1	0	0	0	0	0	0	0	0	0	0	0	0	0	0	0	0	0	0	0	1	0	0	0	0	0	0	0	0	0	0	0	0	0	1	0	0	0	0	0	0	0	0	0	0	0	0	0
AC079354.6	0	2	1	0	0	1	0	1	1	0	0	0	0	0	0	0	0	0	0	0	1	0	0	0	0	0	1	1	5	0	0	0	0	0	5	3	4	6	0	1	0	0	0	0	0	1	0	0
AC079466.1	0	0	0	0	0	0	0	0	0	0	0	0	0	0	0	0	0	0	0	0	0	0	0	0	0	0	0	0	0	0	0	1	0	0	1	0	1	0	0	0	2	0	0	0	0	0	0	0
AC079584.2	0	0	0	0	0	0	0	0	0	0	0	0	0	0	0	0	0	0	0	0	0	0	0	0	0	0	1	0	0	0	0	0	0	0	0	0	0	0	0	0	0	0	0	0	0	0	0	0
AC079630.2	0	0	1	0	0	0	0	0	0	0	0	0	0	0	0	0	0	0	0	0	0	0	0	0	0	0	0	0	0	0	0	0	0	0	0	0	0	0	0	0	1	0	0	0	1	0	0	0
AC079630.4	0	1	0	0	0	0	0	0	0	0	0	0	0	0	0	0	0	0	0	0	0	0	0	0	0	0	0	0	0	0	0	0	0	0	0	1	0	0	0	0	0	0	0	0	0	0	1	0
AC079741.2	0	2	0	1	0	0	0	0	1	1	0	0	1	0	0	0	0	0	0	1	0	2	0	0	1	1	4	1	5	0	0	0	0	1	4	5	4	9	0	4	10	2	0	0	0	1	4	1
AC079742.4	3	2	3	2	7	2	5	0	2	0	1	3	3	2	2	2	0	0	0	0	1	0	0	0	0	2	0	0	2	0	1	1	4	0	2	3	3	2	1	5	4	2	1	1	1	3	0	4
AC079767.3	3	2	0	1	1	3	2	0	0	0	1	0	1	2	3	3	1	0	1	0	2	1	0	0	1	1	3	2	14	0	2	0	0	1	14	6	9	14	2	3	4	4	0	1	0	2	0	2
AC079767.4	0	1	0	0	0	0	0	1	0	0	0	0	0	0	0	0	0	0	0	0	1	0	0	0	0	0	0	0	1	0	0	0	0	0	0	0	0	1	0	0	1	0	0	0	0	0	1	0
AC079776.2	0	0	0	0	0	0	0	0	1	0	0	0	0	0	0	0	0	0	0	0	0	0	0	0	0	0	0	0	1	1	0	0	0	0	0	0	0	1	0	3	1	0	0	0	1	0	1	1
AC079776.3	0	0	0	0	0	0	0	0	0	0	0	0	0	0	0	0	0	0	1	0	1	0	0	0	0	0	0	0	0	0	1	0	0	0	1	0	0	0	0	0	0	0	0	0	0	0	0	1
AC079776.4	17	12	8	7	6	2	5	8	7	7	0	1	1	1	3	5	0	0	5	1	0	1	0	0	0	1	4	1	6	2	0	0	6	3	24	27	28	50	2	5	26	9	1	2	2	3	5	13
AC079779.4	0	0	0	0	0	0	0	0	0	0	0	0	0	0	0	0	0	0	0	0	0	0	0	0	0	0	0	0	0	0	0	0	0	0	0	0	0	0	0	0	0	0	0	0	0	0	0	1
AC079779.5	0	0	0	0	0	0	0	0	0	0	0	0	0	0	0	0	0	0	0	0	0	0	0	0	0	0	0	0	0	0	0	1	0	0	0	0	0	0	0	0	0	0	0	0	0	0	0	0
AC079779.6	0	0	0	0	0	0	0	0	0	0	0	0	0	0	0	0	0	0	0	0	0	0	0	0	0	0	0	0	0	0	0	0	0	0	0	0	1	0	0	0	0	0	0	0	0	0	0	0
AC079779.7	0	0	0	0	0	0	0	0	0	0	0	0	0	0	0	0	0	0	0	0	0	0	0	0	0	0	1	0	0	0	0	0	0	0	0	0	0	0	0	0	0	0	0	0	0	0	0	0
AC079780.3	0	0	0	0	0	2	2	0	1	0	0	0	0	0	2	0	0	0	0	0	0	0	0	0	0	0	0	0	0	0	0	0	0	0	0	0	0	0	0	0	1	0	0	0	0	0	0	0
AC079781.7	0	0	0	0	0	0	0	0	0	0	0	0	0	0	0	0	0	0	0	0	0	0	0	0	0	0	0	0	0	0	0	0	0	0	0	0	2	0	0	0	0	0	0	0	0	0	0	0
AC079807.1	1	2	1	3	1	4	2	5	0	1	1	0	0	0	0	0	0	0	1	0	0	0	0	0	0	0	0	0	4	0	0	0	1	1	4	1	2	3	0	3	3	1	0	0	0	0	0	1
AC079807.2	0	1	0	0	0	0	0	1	0	0	0	0	0	2	0	0	0	0	0	0	0	0	0	0	0	0	0	0	1	0	0	0	0	0	2	4	1	0	0	0	0	0	0	0	0	0	0	0
AC079807.3	0	0	0	0	0	0	0	0	0	0	0	0	0	0	0	0	0	0	0	0	0	0	0	0	1	1	0	1	13	0	1	0	0	0	14	17	14	22	3	5	6	3	0	0	4	4	1	2
AC079834.1	9	8	10	8	4	12	9	9	2	3	2	4	3	11	6	4	1	3	7	2	17	1	2	1	1	3	7	4	45	5	2	5	8	12	109	109	105	210	4	37	26	21	3	5	11	36	2	36
AC079922.2	9	4	10	5	6	6	4	5	4	0	0	2	9	5	5	3	0	2	4	0	1	1	0	1	0	0	3	2	8	2	0	0	1	4	39	21	23	52	0	7	6	4	0	1	3	7	0	2
AC079922.3	8	3	1	1	1	1	4	0	2	1	1	3	0	0	0	1	0	0	0	0	0	0	0	0	0	0	0	0	0	1	0	0	0	0	1	6	4	11	0	6	3	1	0	0	1	1	1	2
AC079987.2	0	0	0	0	0	0	0	0	0	0	0	0	0	0	0	0	0	0	0	1	0	0	0	0	0	0	0	0	1	0	0	0	0	0	2	0	0	0	0	0	0	0	0	0	0	0	0	0
AC080125.1	0	0	0	0	0	0	0	0	0	0	0	0	0	0	0	0	0	0	0	0	0	0	0	0	0	0	0	0	0	0	0	0	0	0	0	0	0	0	0	0	0	0	0	0	0	1	0	0
AC083843.1	1	3	2	0	0	1	1	1	3	1	1	0	0	0	1	2	0	0	0	0	1	0	1	1	0	1	1	2	0	0	0	0	1	1	5	7	8	17	0	2	1	1	0	2	1	4	1	1
AC083843.4	0	1	1	1	0	0	2	0	0	0	0	0	0	1	0	0	0	0	0	1	0	0	0	0	0	0	0	0	3	0	0	0	0	0	2	0	1	4	0	0	0	0	0	0	0	0	0	1
AC083855.5	1	1	0	2	1	4	1	0	0	0	2	0	2	1	1	2	0	0	1	0	2	0	0	0	0	0	0	0	6	0	0	0	1	0	3	3	4	10	0	4	3	2	0	0	0	2	0	1
AC083862.6	0	0	0	0	0	0	0	0	0	0	0	0	0	0	0	0	0	0	0	0	0	0	0	0	0	0	0	0	0	0	0	0	0	0	1	0	0	0	0	0	0	0	0	0	0	0	0	0
AC083863.5	7	14	20	12	9	10	13	13	5	3	3	3	6	6	8	8	2	2	2	0	7	1	0	4	3	2	6	2	18	0	0	0	8	5	83	36	58	115	7	17	14	12	1	0	6	9	3	19
AC083864.4	0	0	0	0	0	0	0	0	0	0	0	0	0	0	0	0	0	0	0	0	0	0	0	0	0	0	0	0	0	0	0	0	0	0	1	0	0	0	0	0	0	0	0	0	0	0	0	0
AC083873.4	1	1	1	0	0	0	1	0	0	0	0	0	0	1	2	0	0	0	2	0	1	0	0	0	0	1	0	1	0	0	1	0	0	1	3	7	5	4	0	0	3	1	0	1	0	0	0	7
AC083875.2	0	2	4	4	0	3	5	1	2	2	1	1	1	4	1	3	0	0	0	0	0	0	0	1	1	0	1	0	4	0	0	0	1	2	9	5	5	14	0	1	4	2	0	0	2	3	0	0
AC083884.8	0	0	0	0	0	0	0	0	0	0	0	0	0	0	0	0	0	0	0	0	0	0	1	0	0	0	0	0	1	0	0	1	0	0	1	0	0	0	0	0	0	0	0	0	0	0	0	0
AC083899.1	0	0	0	0	0	0	0	0	0	0	0	0	0	0	0	0	0	0	0	0	0	0	0	0	0	0	0	0	0	0	0	0	0	0	0	1	1	0	0	0	0	0	0	0	0	0	0	0
AC083899.3	2	1	0	0	0	2	1	1	0	1	0	0	0	0	2	0	0	0	1	0	0	0	0	0	1	0	3	1	1	1	0	0	0	0	4	10	6	15	0	1	0	0	0	1	1	1	0	1
AC084082.3	0	0	0	0	0	0	0	0	0	0	0	0	0	0	0	0	0	0	1	0	0	0	0	0	0	0	0	0	0	0	0	0	0	0	0	0	0	0	0	0	0	0	0	0	0	0	0	0
AC084219.4	1	0	0	1	0	0	1	1	0	0	1	1	0	0	0	0	0	1	0	0	0	0	0	0	0	2	0	1	0	0	0	0	0	0	1	0	2	3	0	0	0	2	0	0	0	1	1	2
AC084290.2	0	0	0	0	0	0	0	0	0	0	0	0	0	0	0	0	0	0	0	0	0	0	0	0	0	0	0	0	0	0	0	0	0	0	0	0	0	1	0	0	0	0	0	0	0	0	0	0
AC084809.2	0	1	1	0	0	0	0	0	0	0	0	0	0	0	0	0	0	0	0	0	0	0	0	0	0	0	0	0	0	1	0	0	0	0	0	0	0	0	0	0	0	0	0	0	0	0	0	1
AC084809.3	0	0	0	0	0	0	0	0	0	0	0	1	0	0	3	0	0	0	0	0	0	0	0	0	0	0	0	0	0	0	0	0	0	0	1	1	0	0	1	0	1	0	0	0	0	0	0	0
AC087073.1	0	0	0	0	0	0	0	0	0	0	0	0	0	0	0	0	0	0	0	0	0	0	2	0	0	0	0	0	1	0	0	0	0	0	0	0	0	0	0	0	0	0	0	0	0	0	0	0
AC087163.2	0	0	1	1	0	0	1	1	0	0	1	0	0	1	2	0	0	1	2	0	0	0	0	0	0	0	0	1	1	0	0	0	0	1	2	2	5	4	1	3	2	0	0	0	1	1	0	2
AC087163.3	0	0	0	0	0	0	0	0	0	0	0	0	0	0	0	0	0	0	1	0	1	0	0	0	0	0	0	0	0	0	0	0	0	0	2	0	1	7	0	0	0	1	0	2	0	0	0	0
AC087294.2	0	0	0	0	0	0	0	0	0	0	0	0	0	0	0	0	0	0	0	0	0	0	0	0	0	0	1	0	0	0	0	0	0	0	0	0	0	0	0	0	0	0	0	0	0	0	0	0
AC087430.1	0	0	0	0	0	1	0	0	0	0	0	0	0	0	0	1	0	0	1	0	0	0	0	1	0	0	1	0	1	0	0	0	0	0	0	0	0	0	0	0	0	0	1	0	1	0	0	0
AC087499.5	1	0	1	2	1	1	0	0	1	0	0	0	1	0	2	0	0	0	1	0	0	0	0	0	0	0	0	1	0	0	0	0	0	1	4	0	2	3	0	3	1	0	0	0	1	0	0	0
AC087499.7	0	0	0	0	0	0	0	0	0	0	0	0	0	0	0	0	0	0	0	0	0	0	0	0	0	0	1	0	0	0	0	0	0	0	0	0	0	0	0	0	0	0	0	0	0	0	0	0
AC087501.1	0	0	0	0	0	0	0	0	0	0	0	0	0	0	0	0	0	0	0	0	0	0	0	0	0	0	0	0	0	1	0	1	0	0	0	0	0	0	0	0	1	0	0	0	0	0	0	0
AC087650.1	28	17	19	20	7	17	17	13	14	10	3	4	3	4	7	3	0	0	6	0	10	1	1	0	0	0	8	1	28	2	0	0	3	10	111	54	51	111	13	17	15	25	8	5	4	15	7	12
AC090018.1	0	0	1	0	0	0	0	0	0	0	0	0	0	0	0	0	0	0	0	0	0	0	0	0	0	0	0	1	0	0	0	0	0	1	2	0	1	3	0	0	0	0	0	0	0	0	0	0
AC090283.3	0	0	0	0	0	0	0	0	1	0	0	0	0	0	0	1	0	0	0	0	0	0	0	1	0	0	0	0	0	1	0	0	0	0	0	0	0	0	0	0	0	0	0	0	0	0	0	0
AC090286.2	0	0	0	0	0	0	0	0	0	0	0	0	0	0	1	0	0	0	0	0	0	0	0	1	0	0	0	0	0	0	0	0	0	0	3	1	3	2	0	0	0	0	0	0	0	0	0	0
AC090453.1	1	0	0	1	2	1	0	0	0	0	0	0	0	0	1	0	1	0	0	0	1	0	0	0	0	1	0	0	0	0	0	0	2	4	22	3	3	6	2	1	11	7	1	1	0	1	0	1
AC090498.1	672	535	533	691	372	463	416	342	404	211	144	278	186	210	291	325	40	26	144	31	66	26	15	33	63	41	194	130	449	56	41	38	119	96	1360	1993	1450	2865	169	305	444	274	76	126	215	355	100	371
AC090505.4	0	0	1	0	0	0	0	0	0	0	0	0	0	0	0	0	0	0	0	0	0	1	0	0	0	0	1	0	0	0	0	0	1	0	0	0	0	1	0	0	1	0	1	0	0	0	0	0
AC090505.6	0	0	0	0	0	0	0	0	0	0	0	0	0	0	0	0	0	0	0	0	0	0	0	0	0	0	0	0	0	0	0	1	0	0	0	0	0	1	0	0	0	0	0	0	0	0	0	0
AC090587.5	1	0	0	0	0	0	0	0	0	0	0	0	0	0	1	0	0	0	0	0	0	0	0	0	0	0	1	0	0	0	0	0	0	0	0	0	1	1	0	0	0	0	0	0	0	0	0	0
AC090602.2	151	123	118	132	64	81	113	79	95	72	42	64	37	54	82	71	3	3	16	2	30	3	1	5	10	5	56	18	95	6	8	7	51	46	385	358	301	660	38	58	150	120	39	20	73	101	66	122
AC090616.2	11	4	5	5	2	0	4	1	2	1	1	0	1	0	1	1	0	0	0	1	0	0	0	0	0	0	0	1	1	0	0	0	0	0	3	5	2	3	0	0	2	0	0	0	0	0	0	1
AC090625.1	0	0	0	0	0	0	0	0	0	0	0	0	0	0	0	0	0	0	0	0	0	0	0	0	0	0	0	0	0	0	0	0	0	0	1	0	1	0	0	0	0	0	0	0	0	0	0	0
AC090804.1	0	1	0	0	1	0	0	0	0	0	0	1	0	0	0	0	0	0	1	0	0	0	0	0	1	0	0	0	5	0	0	0	0	1	8	8	3	8	1	2	1	0	0	0	0	0	0	0
AC090954.5	0	0	0	0	0	1	0	0	0	0	0	0	0	0	0	0	0	0	0	0	0	0	0	0	0	0	0	0	0	0	0	0	0	0	0	0	2	0	0	0	0	0	0	0	0	0	0	0
AC090960.1	0	0	0	0	0	0	0	0	0	0	0	0	0	0	0	0	0	0	1	0	0	0	0	0	0	0	0	0	1	0	0	0	0	0	0	0	0	0	0	1	2	0	0	0	0	0	0	0
AC091132.1	0	0	0	0	0	0	0	0	0	0	0	0	0	0	0	0	0	0	0	0	0	0	0	0	0	0	0	0	0	0	0	0	0	0	1	0	0	0	0	0	0	0	0	0	0	0	0	0
AC091133.1	1	0	0	1	1	2	3	0	0	1	0	0	0	0	0	0	0	0	0	0	0	0	0	0	0	0	2	0	3	0	0	0	0	0	1	1	1	2	2	1	1	0	0	0	0	0	1	2
AC091633.2	4	6	0	5	6	3	1	1	1	2	0	3	1	6	3	4	0	0	3	1	9	3	0	0	0	0	2	1	26	1	0	0	9	9	84	18	19	34	8	6	36	11	4	0	3	4	7	8
AC091654.7	0	3	0	0	1	1	0	2	1	1	0	0	0	0	1	3	1	0	0	0	0	0	0	0	0	0	0	0	2	0	0	0	2	0	19	0	0	5	3	0	6	6	0	0	0	1	0	0
AC091729.9	17	7	17	13	8	12	12	9	9	1	4	3	5	3	10	10	1	0	3	0	0	0	0	0	0	0	2	3	0	0	0	0	2	1	9	23	13	25	5	5	2	1	0	0	0	1	1	1
AC091801.1	0	0	0	0	0	0	0	0	0	0	0	0	0	0	0	0	0	0	1	0	0	0	0	0	0	0	0	0	0	0	0	0	0	0	0	0	0	1	0	0	0	0	0	0	0	0	0	0
AC091814.3	0	0	0	0	0	0	0	0	0	0	0	0	0	0	0	0	0	0	0	1	0	0	0	0	0	0	0	0	0	0	0	0	0	0	0	0	0	0	0	0	0	0	0	0	0	0	0	0
AC091878.1	0	0	0	0	0	0	0	0	0	0	0	0	0	0	0	0	0	0	1	0	0	0	0	0	0	0	0	0	0	0	0	0	0	0	0	0	0	0	1	0	0	0	0	0	0	0	0	0
AC092066.1	8	11	7	12	1	3	1	5	6	1	1	3	0	1	3	3	0	0	1	0	0	0	0	0	1	0	5	2	1	0	3	0	0	1	8	8	9	13	1	3	1	0	1	2	0	3	0	1
AC092066.6	0	2	1	3	0	1	0	0	0	0	0	1	1	0	0	0	0	0	0	0	0	0	0	0	1	0	1	0	0	0	0	0	0	0	6	0	1	3	1	1	3	3	0	0	0	0	3	1
AC092071.1	0	0	0	0	0	0	0	0	0	0	0	0	0	0	0	0	0	0	1	0	0	0	0	0	0	0	0	0	0	0	0	0	0	0	0	0	0	0	0	0	1	0	0	0	0	0	0	0
AC092106.1	0	0	0	2	0	0	0	0	0	0	0	0	0	0	0	0	0	0	1	0	0	0	0	0	0	1	1	0	0	0	0	0	0	0	3	3	2	1	0	1	0	0	0	0	0	0	0	0
AC092106.2	3	0	0	0	0	0	2	2	0	1	0	0	0	2	0	0	0	0	1	0	0	1	0	0	0	0	1	1	2	1	0	1	1	0	0	1	3	3	0	1	4	1	0	0	0	1	1	4
AC092155.1	24	13	0	22	17	33	1	22	20	15	0	19	9	21	0	38	0	0	0	0	0	0	0	0	0	4	0	0	7	0	0	0	2	4	19	4	2	10	2	1	6	3	0	0	0	0	3	4
AC092162.1	0	0	0	0	0	0	0	0	0	0	0	0	0	0	0	0	0	0	1	0	0	0	0	0	0	0	0	0	0	0	0	0	0	0	0	0	0	0	0	0	0	0	0	0	0	0	0	0
AC092162.2	0	0	0	0	0	0	0	0	0	0	0	0	0	1	0	0	0	0	0	0	0	0	0	0	0	0	0	0	0	0	0	0	0	0	1	0	1	0	0	0	0	0	0	0	0	0	0	0
AC092171.2	2	0	0	0	0	0	0	0	0	0	0	0	0	0	0	0	0	0	0	0	0	0	0	0	0	0	0	0	0	0	0	0	0	0	0	3	0	1	0	0	0	0	0	0	0	0	0	0
AC092171.4	6	1	0	1	2	1	2	2	1	0	0	1	1	1	1	0	0	0	1	1	0	0	0	0	0	2	1	0	3	0	1	0	1	0	5	3	2	4	1	2	1	0	0	0	1	1	1	2
AC092316.1	0	0	0	0	0	0	0	0	0	0	0	0	0	0	0	0	0	0	0	0	0	0	0	0	0	0	0	0	0	0	0	0	0	0	1	0	0	0	0	0	0	0	0	0	0	0	0	0
AC092431.3	0	0	0	0	0	0	0	0	0	0	0	0	0	0	0	0	0	1	0	0	0	0	0	0	0	0	0	0	0	0	0	0	1	0	0	0	0	0	0	0	0	0	0	0	0	0	0	0
AC092535.3	0	0	0	0	0	0	0	0	0	0	0	0	0	0	0	0	0	0	0	0	0	0	0	0	0	0	0	0	0	0	0	0	0	0	0	0	0	1	0	0	1	0	0	0	0	0	0	0
AC092568.1	0	0	0	0	0	0	0	0	0	0	0	0	0	0	0	0	0	0	0	0	0	0	0	0	0	0	0	0	1	0	0	0	0	0	0	0	0	0	0	0	0	0	0	0	0	0	0	0
AC092569.2	1	2	5	0	0	5	2	4	0	1	0	0	0	0	1	1	0	0	3	0	0	0	0	1	1	0	1	1	3	0	0	0	0	1	28	24	19	47	0	3	7	3	0	2	1	0	1	11
AC092570.3	7	2	5	9	4	7	4	7	4	2	0	2	2	4	3	1	0	0	4	0	5	1	0	0	1	0	5	5	24	3	1	0	8	7	114	65	57	134	12	13	25	17	4	2	2	13	1	9
AC092573.2	0	0	0	0	1	1	1	1	0	0	0	0	0	0	0	0	0	0	1	0	0	0	0	0	0	0	0	0	0	0	0	0	0	0	2	4	1	1	0	0	0	1	0	0	0	1	0	0
AC092578.1	0	0	0	0	0	0	0	0	0	0	1	0	0	0	0	0	0	0	0	0	0	0	0	0	0	0	0	0	0	0	0	0	0	0	0	0	0	0	0	0	0	0	0	0	0	0	0	0
AC092580.1	0	0	0	0	0	0	0	0	0	0	0	0	0	0	0	0	0	1	0	0	0	0	0	0	0	0	0	0	1	0	0	0	0	0	0	0	0	0	0	0	0	0	0	0	0	0	0	0
AC092580.2	0	0	0	0	0	0	0	0	0	0	0	0	0	0	0	0	0	0	0	0	0	0	0	0	0	0	0	0	3	0	0	0	0	0	0	0	0	0	0	0	0	0	0	0	0	0	0	0
AC092580.4	1	2	4	4	1	2	4	0	1	2	3	1	0	0	3	1	0	0	0	0	1	0	0	0	0	0	1	0	1	1	1	0	1	0	0	1	0	0	1	0	3	1	0	1	0	2	0	0
AC092601.1	0	0	0	0	0	0	0	0	0	0	0	0	0	0	0	0	0	0	0	0	0	0	0	0	0	0	0	0	0	0	0	1	0	0	0	0	0	0	0	0	0	0	0	0	0	0	0	0
AC092610.12	19	22	23	24	15	13	11	15	9	11	4	4	2	7	9	13	0	1	8	2	3	2	1	0	0	2	13	4	11	3	2	0	14	3	57	111	93	176	2	6	39	22	4	5	10	15	7	29
AC092614.2	0	0	0	0	0	0	0	0	0	0	0	0	0	0	0	0	0	0	0	0	0	0	0	0	0	0	0	0	0	0	0	0	0	0	0	0	0	0	0	0	1	1	0	0	0	0	2	0
AC092620.2	0	0	0	0	0	0	0	0	0	0	1	1	0	0	0	0	0	0	0	0	0	0	0	0	0	0	0	0	0	0	0	0	0	0	0	1	0	0	0	0	0	1	0	0	0	1	1	0
AC092628.3	0	0	0	0	0	0	0	0	0	0	0	0	0	0	0	0	0	0	0	0	1	0	0	0	0	0	0	0	0	0	0	0	0	0	0	0	0	0	0	0	0	0	0	0	0	0	0	0
AC092638.2	0	0	0	0	0	0	0	0	0	0	0	0	0	0	0	0	0	0	0	0	0	0	0	0	1	0	0	0	0	0	0	0	1	0	2	0	0	0	0	0	1	1	0	0	0	0	0	0
AC092641.2	2	9	5	1	1	3	4	2	3	2	0	2	2	2	4	2	0	1	6	2	1	1	0	1	0	1	1	1	4	0	0	1	2	0	19	10	19	31	4	3	5	6	4	0	2	2	2	5
AC092642.1	0	1	0	1	4	0	2	0	2	1	0	2	1	1	0	0	0	0	1	0	0	0	0	0	0	0	2	0	2	0	0	0	0	0	17	18	20	42	1	2	0	0	0	0	1	1	3	0
AC092646.1	0	0	0	0	0	0	0	0	0	0	0	0	0	0	0	0	0	0	0	0	0	0	0	0	0	0	1	0	0	0	0	1	0	0	0	0	0	0	0	0	0	0	0	0	0	0	0	0
AC092646.2	0	0	0	0	0	0	0	0	0	0	0	0	0	0	0	0	0	0	0	0	0	0	0	0	0	0	0	0	0	0	0	0	1	0	3	2	0	0	0	0	0	0	0	0	0	0	0	0
AC092651.1	0	0	0	0	0	0	0	0	1	1	0	0	0	0	0	0	0	0	0	0	0	0	0	0	0	0	0	0	0	0	0	0	1	0	2	1	2	7	0	3	0	0	0	0	0	0	0	0
AC092652.1	0	0	0	0	0	0	0	0	0	0	1	0	0	0	0	0	0	0	0	0	0	0	0	0	1	0	0	0	0	0	0	0	0	0	0	0	0	0	0	0	1	0	0	0	0	0	0	0
AC092664.1	0	1	0	0	1	0	0	2	0	0	0	0	0	0	0	0	0	0	0	0	0	0	0	0	0	0	0	1	0	0	0	0	0	0	2	2	3	6	0	2	1	0	0	0	0	1	0	0
AC092667.2	0	0	0	0	0	1	0	1	0	0	1	0	0	0	0	0	0	0	0	0	0	0	0	0	0	0	0	0	0	0	0	0	0	0	0	3	0	1	0	0	0	0	1	0	1	0	1	0
AC092675.3	1	0	0	0	0	0	0	0	0	0	0	0	0	0	0	0	0	0	0	0	0	0	0	0	0	0	0	0	0	0	0	0	0	0	0	0	0	0	0	0	0	0	0	0	0	0	0	0
AC092687.5	0	0	0	0	1	0	0	0	0	0	0	0	0	0	0	0	0	0	0	0	0	0	0	0	0	0	0	0	0	0	0	0	0	0	0	0	0	0	0	0	0	0	0	0	0	0	0	0
AC092798.2	22	21	20	31	28	30	40	24	7	13	8	17	9	13	30	18	3	2	14	3	15	1	3	2	2	4	33	11	64	6	3	2	21	17	232	179	152	324	11	14	50	44	9	7	14	23	13	51
AC092835.2	0	0	0	0	0	0	1	0	0	0	0	0	0	0	1	0	0	0	0	0	0	0	0	0	0	0	0	0	1	0	0	0	1	0	0	0	0	0	0	0	0	0	0	0	0	0	0	1
AC092839.3	0	0	0	0	0	0	0	0	0	0	0	0	0	0	0	0	0	0	0	0	0	0	0	0	0	0	0	0	0	0	0	0	0	0	0	1	0	0	0	0	0	0	0	0	0	0	0	0
AC092881.1	0	0	0	0	0	0	0	0	0	0	0	0	0	0	0	0	0	0	0	0	0	0	0	0	0	0	0	0	0	0	0	0	0	0	1	0	0	0	0	0	0	0	0	0	0	0	0	0
AC092933.3	26	26	30	21	19	27	19	18	14	12	18	12	12	9	19	14	1	2	20	3	6	4	2	1	3	3	29	13	57	10	0	3	10	15	154	144	125	232	14	24	66	42	5	5	14	24	13	28
AC092933.4	0	0	0	0	0	0	0	0	0	0	0	0	0	0	0	0	0	0	1	0	0	0	0	0	0	0	0	0	0	0	0	0	0	0	0	0	0	0	0	0	0	0	0	0	0	0	0	0
AC093106.4	27	49	51	33	50	47	64	39	16	20	10	27	21	16	48	35	3	0	19	1	4	1	2	6	8	4	24	8	40	5	5	3	11	13	90	64	45	202	21	23	49	41	9	4	11	28	11	38
AC093106.6	13	17	8	10	19	11	18	9	5	8	4	3	9	2	17	10	1	4	2	0	10	0	1	1	1	0	2	4	23	2	0	3	5	3	34	52	36	59	5	10	15	10	3	1	2	9	3	9
AC093107.7	5	6	9	6	8	12	9	10	2	1	4	1	0	2	3	4	1	1	6	2	7	1	1	1	1	1	3	0	13	0	1	1	4	3	28	25	18	64	2	10	15	5	1	1	1	4	2	10
AC093110.3	1	0	0	0	0	0	0	0	0	0	0	0	0	0	1	0	0	0	0	0	0	0	0	0	0	0	0	0	0	0	0	0	0	1	0	0	0	0	0	0	0	0	0	1	0	0	0	0
AC093142.2	15	13	19	9	6	22	17	13	6	8	10	5	4	9	21	12	1	0	3	2	13	0	1	2	4	3	8	10	37	7	0	1	9	9	127	130	123	316	15	20	31	34	9	10	16	36	11	41
AC093159.1	0	0	0	0	0	0	0	0	0	0	0	0	0	0	0	0	0	0	0	0	0	0	0	0	0	0	1	0	0	0	0	0	0	0	0	1	0	0	0	0	0	0	0	0	0	0	0	0
AC093162.3	0	0	0	0	0	0	0	0	0	0	0	0	0	0	1	0	0	0	0	0	0	0	0	0	0	0	0	0	0	0	0	0	0	0	0	0	0	0	0	0	0	0	0	1	0	0	0	0
AC093166.1	0	0	0	0	0	0	0	0	0	0	0	0	0	0	0	0	0	0	0	0	0	0	0	0	0	0	0	0	0	0	0	0	1	1	3	1	0	1	0	0	0	0	0	0	0	0	0	1
AC093166.2	0	0	0	0	0	0	0	0	0	0	0	0	0	0	0	0	0	0	0	0	0	0	0	0	0	0	1	0	0	0	0	0	0	0	1	0	0	0	0	0	0	0	0	0	0	0	0	0
AC093166.3	0	0	0	0	0	0	0	0	0	0	0	0	0	0	0	0	0	0	0	0	0	0	0	0	0	0	0	0	0	0	0	0	0	0	1	0	0	0	0	0	0	0	0	0	0	0	0	0
AC093166.4	0	2	1	2	1	0	1	2	0	0	0	0	1	2	3	1	0	0	1	0	2	0	0	0	0	1	0	0	5	0	0	1	0	0	1	1	2	3	0	0	0	0	0	0	0	0	1	1
AC093323.3	32	19	16	18	14	23	25	15	19	16	11	7	6	6	19	20	3	0	10	1	1	0	2	1	2	4	9	5	16	2	1	3	13	4	54	85	79	183	4	12	32	13	4	5	5	12	3	4
AC093326.1	0	0	0	0	0	0	0	0	0	0	0	0	0	0	0	0	0	0	0	0	1	0	0	0	0	0	0	0	0	0	0	0	0	0	0	0	0	0	0	0	0	0	0	0	0	0	0	0
AC093326.2	0	0	0	0	0	0	0	0	0	0	0	0	0	0	0	0	0	0	0	0	0	0	0	0	0	0	0	0	1	0	0	0	0	0	0	0	0	0	0	0	0	0	0	0	0	0	0	0
AC093326.3	0	0	0	0	0	0	0	0	0	0	0	0	0	0	0	0	0	0	0	0	0	0	0	0	0	0	0	0	0	0	0	0	0	0	0	0	0	0	0	1	0	1	0	0	0	0	0	0
AC093375.1	1	0	0	0	0	0	2	0	0	0	0	0	0	0	0	0	0	0	0	0	0	0	0	0	0	0	0	0	0	0	0	0	0	0	0	0	0	0	0	0	0	0	0	0	0	0	0	0
AC093388.3	0	1	0	1	0	0	0	0	1	0	0	1	0	1	3	0	0	0	0	0	0	0	0	0	0	0	0	0	0	0	0	0	0	0	0	2	1	1	0	0	0	0	0	0	0	1	0	1
AC093390.1	0	0	0	0	0	0	0	0	0	0	0	0	0	0	0	1	0	0	0	0	0	0	0	0	0	0	0	0	0	0	0	0	0	0	0	0	0	0	0	0	0	0	0	0	0	0	0	0
AC093495.4	1	0	0	0	1	0	0	0	0	0	0	0	0	0	0	0	0	0	0	0	0	0	0	0	0	0	0	1	0	0	0	0	0	0	3	2	1	2	0	2	0	0	0	0	0	0	0	1
AC093585.6	0	1	0	0	0	0	1	0	0	0	0	0	0	0	0	0	0	0	0	0	0	0	0	0	0	0	0	0	0	0	0	0	0	0	0	0	0	0	0	0	0	0	0	0	0	0	0	0
AC093590.1	0	0	0	0	0	0	0	0	0	0	0	0	0	0	0	0	0	0	1	0	0	0	0	0	0	0	0	0	0	0	0	0	0	0	1	0	0	0	0	0	0	0	0	0	0	0	0	0
AC093609.1	0	0	0	0	0	0	0	0	0	0	0	0	0	0	0	0	0	0	0	0	0	0	0	0	0	0	1	0	0	0	0	0	0	0	0	0	0	0	0	0	0	0	0	0	0	0	0	0
AC093616.4	1	0	0	0	1	1	0	2	0	1	0	0	0	0	0	0	0	0	0	0	0	0	0	0	0	0	1	1	0	0	0	0	1	0	1	2	2	6	0	8	0	1	0	0	0	1	0	0
AC093620.5	0	0	0	0	0	0	0	0	0	0	0	0	0	0	0	0	0	0	0	0	0	0	0	0	0	0	0	0	0	0	0	0	0	0	0	1	0	0	0	1	0	0	0	0	0	0	0	0
AC093627.10	5	3	3	1	1	2	1	2	4	2	0	1	0	0	2	1	0	0	1	1	1	0	0	1	0	1	2	2	4	0	0	1	1	0	3	2	6	5	0	0	1	1	0	1	0	1	2	4
AC093627.9	2	0	2	1	1	0	0	0	0	1	0	0	0	1	0	0	0	0	0	0	0	0	0	0	0	0	0	0	1	0	0	0	0	0	1	3	0	1	0	0	0	0	0	0	0	0	0	0
AC093642.1	1	3	2	1	1	2	0	0	1	0	2	1	1	2	1	0	0	0	0	0	0	0	0	0	0	1	0	0	1	0	0	0	0	0	0	2	4	9	3	1	2	2	0	0	0	0	1	0
AC093642.3	5	1	1	3	1	0	1	2	5	3	4	3	0	0	0	2	0	0	3	1	0	1	0	0	0	1	0	2	0	0	1	1	1	0	2	10	3	6	1	6	1	1	0	0	3	1	0	0
AC093642.4	0	1	0	0	0	0	0	1	0	0	0	0	1	0	0	0	0	0	0	0	0	0	0	0	0	0	0	0	0	0	0	0	0	0	0	0	0	0	0	0	0	1	0	0	0	0	0	0
AC093642.5	0	0	0	1	1	0	0	0	0	0	0	0	0	1	0	0	1	0	0	0	0	0	0	1	0	0	0	0	0	0	0	0	0	0	2	3	0	1	1	3	0	0	0	0	0	0	0	2
AC093673.5	11	3	2	8	4	3	3	5	2	3	2	5	0	2	2	4	0	0	0	0	0	3	0	0	0	0	2	0	1	0	3	1	0	1	7	13	11	18	0	1	3	2	1	1	2	2	0	4
AC093690.1	0	0	0	0	0	0	0	0	0	0	0	0	0	0	0	0	0	0	0	0	0	0	0	0	0	0	0	0	0	0	0	0	0	0	1	0	0	1	0	0	0	0	0	0	0	0	0	0
AC093698.1	18	17	36	31	19	12	30	25	15	10	6	8	14	10	11	5	2	4	17	4	6	2	1	1	6	5	27	9	65	5	5	5	17	26	167	143	186	315	21	44	69	56	12	2	18	20	24	51
AC093698.4	0	0	0	0	0	0	0	0	0	0	0	0	0	0	0	0	0	0	0	0	0	0	0	0	0	0	0	0	0	0	0	0	0	0	0	0	0	1	0	0	0	0	0	0	0	0	0	0
AC093702.1	0	0	0	0	0	1	0	0	0	0	0	0	0	0	2	0	0	0	0	0	0	0	0	0	0	0	0	0	0	0	0	0	0	0	0	0	0	1	0	0	0	1	0	0	0	0	0	1
AC093716.1	8	5	3	4	1	1	5	2	3	0	2	1	0	2	5	2	0	0	0	2	2	5	0	0	0	1	1	0	3	1	0	0	1	2	14	20	12	32	3	1	5	4	0	3	2	2	1	2
AC093724.2	1	1	0	0	0	0	0	0	1	0	0	0	0	0	0	0	0	0	0	0	0	0	0	0	0	0	0	0	0	0	0	0	0	0	1	1	0	1	0	0	1	0	0	0	0	0	0	0
AC093802.1	0	0	0	0	0	0	0	0	0	0	0	0	0	0	0	0	0	0	2	0	0	0	0	0	0	0	0	0	0	0	0	0	0	0	0	0	0	0	0	0	0	0	0	0	0	0	0	0
AC093818.1	0	0	0	0	0	0	1	0	1	0	0	0	0	0	0	0	0	0	0	0	0	0	0	0	0	0	0	0	0	0	0	0	0	0	0	0	0	1	0	0	0	0	0	0	0	0	1	0
AC093838.4	53	25	33	32	12	12	27	21	25	10	7	14	8	12	19	23	3	1	7	0	3	2	1	8	5	3	9	5	23	3	8	3	11	5	46	89	72	138	6	24	43	13	5	10	16	20	11	31
AC093850.1	11	16	12	9	8	15	20	10	5	6	1	1	8	6	6	4	3	0	1	1	3	1	0	1	3	1	6	2	15	1	2	1	7	5	45	30	37	81	3	11	21	19	1	5	3	5	6	14
AC093901.1	1	0	0	0	0	0	0	0	0	1	0	0	0	0	0	0	0	0	0	0	0	0	0	0	0	0	0	0	1	0	0	0	0	0	0	1	0	0	0	0	0	0	0	0	0	0	0	0
AC094019.4	0	0	0	1	0	1	0	0	0	0	0	0	0	0	0	0	0	0	0	0	1	0	0	0	0	0	0	0	1	0	0	0	0	0	7	2	1	3	1	0	3	1	1	0	1	1	0	0
AC096570.1	0	0	0	0	0	0	0	0	0	0	0	0	0	0	0	0	0	0	0	0	0	0	0	0	0	0	0	0	0	0	0	0	0	0	0	0	0	0	0	0	0	0	0	0	0	0	0	1
AC096574.4	0	0	0	0	0	0	0	1	0	0	1	0	0	0	0	0	0	0	0	0	0	0	0	0	0	0	0	0	0	0	0	0	0	0	0	1	1	0	1	1	0	0	0	1	0	0	0	0
AC096649.1	17	11	14	10	7	9	16	10	6	3	9	7	1	5	11	11	1	0	1	0	5	0	1	1	1	1	1	1	16	2	1	1	2	0	12	5	4	15	2	4	5	1	0	0	2	1	0	8
AC096664.1	95	57	69	70	55	34	59	47	23	29	22	20	34	26	38	54	12	3	85	5	35	8	4	7	7	5	67	16	158	13	10	5	34	25	263	373	318	610	48	70	134	47	13	24	46	73	22	84
AC096669.3	0	0	0	0	0	0	0	0	0	0	0	0	0	0	0	0	0	0	0	0	0	0	0	1	0	0	0	0	0	0	0	0	0	0	1	0	0	0	0	0	0	0	0	0	0	0	1	0
AC096670.3	0	1	0	0	0	0	0	0	0	0	0	0	0	0	0	0	0	0	0	0	0	0	0	0	0	0	0	0	0	1	0	0	0	0	0	0	0	0	0	0	0	0	0	0	0	0	0	0
AC096775.2	5	2	4	4	0	2	3	4	0	3	0	2	1	3	1	4	0	0	0	0	0	1	1	0	0	0	0	0	4	0	1	0	1	0	6	5	2	13	0	0	7	7	1	0	0	0	1	6
AC097359.2	2	4	0	1	2	1	1	4	4	1	0	1	1	3	4	3	1	0	1	0	0	0	0	0	1	0	5	2	10	0	0	0	2	1	19	2	11	16	3	3	7	6	0	0	0	5	1	3
AC097374.2	2	1	1	0	1	3	2	0	1	0	0	0	0	0	1	1	0	0	3	0	0	1	0	0	0	0	4	1	1	0	0	0	1	1	14	10	20	24	0	0	1	1	1	0	2	1	2	3
AC097463.1	0	0	0	0	0	0	0	0	0	0	0	0	0	0	0	0	0	0	0	0	0	0	0	0	0	0	0	0	0	0	0	0	0	0	0	0	1	0	0	0	0	0	0	0	1	0	0	1
AC097463.2	0	0	0	0	0	0	0	0	0	0	0	0	0	0	0	0	0	0	1	0	0	0	0	0	0	0	0	0	0	0	0	0	0	0	1	0	0	0	1	0	1	0	0	0	0	0	0	0
AC097467.2	0	0	0	0	0	0	0	0	0	0	0	0	0	0	0	0	0	0	0	0	0	0	0	0	0	0	1	0	0	0	0	0	0	0	0	0	1	1	0	0	0	0	0	0	0	0	0	0
AC097468.4	3	2	1	1	1	1	0	0	1	1	0	0	0	3	0	1	0	0	0	0	0	0	1	0	0	0	0	1	0	0	0	0	0	0	5	1	3	2	1	5	0	0	0	0	0	0	0	0
AC097523.1	20	30	30	24	24	20	25	32	8	6	7	4	13	6	8	12	4	3	17	2	8	2	0	2	0	1	13	5	30	0	0	1	11	4	129	126	100	274	12	12	27	14	2	3	13	17	5	35
AC097523.3	0	0	0	0	0	0	0	0	0	0	0	0	0	0	0	0	0	1	0	0	0	0	0	0	0	0	0	0	0	0	0	0	0	0	0	0	1	1	0	0	0	0	0	0	0	0	0	0
AC097662.2	0	0	0	1	0	0	1	0	0	0	0	0	0	0	0	1	0	0	0	0	0	0	0	0	0	0	1	0	0	0	0	0	0	0	1	1	0	1	1	0	1	0	0	0	0	0	0	0
AC097711.1	0	0	0	0	0	0	0	0	0	0	0	0	0	0	0	0	0	0	0	0	0	0	0	0	0	0	0	0	0	0	0	0	0	0	0	2	1	1	0	0	0	0	0	0	0	0	0	0
AC097713.4	0	0	0	0	0	0	0	1	0	0	0	0	0	0	0	0	0	0	0	0	0	0	0	0	0	0	0	0	0	0	0	0	0	0	0	0	0	0	0	0	0	0	0	0	0	0	0	0
AC097713.5	7	2	4	5	1	2	5	8	2	1	1	4	0	1	4	1	0	1	0	0	0	0	0	1	1	2	2	4	5	4	0	1	2	1	25	12	16	32	1	3	4	2	0	1	4	3	1	4
AC097721.1	0	0	0	0	0	0	0	0	0	0	0	0	0	0	0	0	0	0	0	0	0	0	0	0	0	0	0	0	0	0	0	0	0	0	1	0	0	0	0	0	0	0	0	0	0	0	0	0
AC097724.3	7	2	1	4	0	1	2	3	2	0	0	0	0	0	0	1	0	0	0	1	0	0	0	0	0	0	1	0	1	0	0	0	0	0	9	11	4	11	5	0	0	0	0	1	1	2	1	1
AC098592.6	0	0	0	0	0	0	0	0	0	0	0	0	0	0	0	0	0	0	0	0	0	0	0	0	0	0	0	0	0	0	0	0	0	0	2	2	2	2	0	0	0	1	0	1	0	0	0	1
AC098614.1	13	7	9	8	5	4	8	9	6	5	6	9	3	9	11	7	2	2	5	4	16	2	9	4	7	9	23	8	75	6	2	6	22	13	88	76	74	162	9	31	66	37	7	7	14	34	13	51
AC098614.2	35	44	56	35	15	30	54	39	22	5	8	11	16	13	26	19	1	0	5	3	1	4	0	0	0	0	9	6	4	1	4	5	12	4	40	61	51	74	3	11	43	21	5	10	15	25	21	29
AC098614.3	0	0	0	0	0	0	0	0	0	0	0	0	0	0	0	0	0	0	0	0	0	0	0	1	0	0	0	0	0	0	0	0	0	0	1	0	0	0	0	0	0	0	0	0	0	0	0	0
AC098617.1	0	0	0	0	0	0	0	0	0	0	0	0	0	0	0	0	0	0	0	0	0	0	0	0	0	0	0	0	0	0	0	11	0	0	0	0	0	0	0	0	0	1	0	0	0	0	0	0
AC098817.5	0	0	0	0	0	0	0	0	0	0	0	0	0	0	0	0	0	0	0	0	0	0	0	0	0	0	0	0	0	0	0	0	0	0	0	0	1	0	0	0	0	0	0	0	0	0	0	0
AC098820.2	0	0	0	0	0	0	0	0	0	0	0	0	0	0	0	0	0	0	1	0	0	0	0	0	0	0	0	0	0	0	0	0	0	0	0	0	0	0	0	0	0	0	0	0	0	1	0	0
AC098820.3	1	0	0	0	0	0	0	0	0	0	0	0	0	0	0	0	0	0	0	0	0	0	0	0	0	0	1	0	0	0	0	0	0	0	0	2	0	1	0	0	1	0	0	0	0	1	0	0
AC098820.4	1	0	0	0	0	0	0	0	0	0	0	0	0	0	0	0	0	0	1	0	0	0	0	0	0	0	0	0	0	0	0	0	0	0	2	0	0	0	0	0	1	0	0	0	0	0	0	0
AC098823.3	0	0	0	0	0	0	1	0	0	0	0	0	0	0	0	0	0	0	0	0	0	0	0	0	0	0	0	0	0	0	0	0	0	0	0	0	0	0	0	0	0	0	0	0	0	0	0	0
AC098824.6	0	0	0	0	0	0	0	0	1	0	0	0	0	0	0	0	0	0	0	0	0	0	0	0	0	0	0	0	0	1	0	0	0	0	1	1	0	1	0	0	0	0	0	0	0	0	0	0
AC098826.5	0	0	0	0	0	0	0	0	0	0	0	0	0	0	0	0	0	0	0	0	0	0	0	0	0	0	0	0	0	0	0	0	0	0	1	0	0	0	0	0	0	0	0	0	1	0	0	0
AC098828.2	0	0	0	0	0	0	0	0	0	0	0	0	0	0	0	0	0	0	0	0	0	0	0	0	0	0	0	0	0	0	0	0	0	0	0	0	0	2	0	0	0	0	0	0	0	0	0	0
AC098828.3	28	30	24	35	9	22	28	15	11	12	8	9	9	12	24	17	5	2	13	2	6	1	0	3	4	2	29	6	42	6	3	1	15	19	162	161	138	300	15	32	52	32	8	3	18	38	12	21
AC098973.1	0	0	0	0	0	0	0	0	0	0	0	0	0	0	0	0	0	0	0	0	0	0	0	0	0	0	0	0	0	0	0	0	1	0	0	0	0	0	0	0	0	0	1	0	0	0	0	0
AC099535.4	2	5	5	2	0	4	3	3	4	1	1	3	2	2	8	2	3	0	5	1	4	3	1	4	1	1	19	5	27	1	3	1	14	13	101	84	66	143	13	23	38	33	4	5	5	25	6	24
AC099552.4	0	0	0	0	0	0	0	0	0	0	1	0	0	0	0	0	0	0	1	0	0	0	0	0	0	0	0	0	0	0	0	0	0	0	0	0	0	0	0	0	0	0	1	0	1	0	0	0
AC099684.1	0	0	0	0	0	0	0	0	0	0	0	0	0	0	0	0	0	0	0	0	0	0	1	0	0	0	0	0	0	0	0	0	0	0	1	0	0	0	0	0	0	0	0	0	0	0	0	0
AC099850.1	0	0	0	0	0	0	0	0	0	0	0	0	0	0	0	0	0	0	0	0	0	0	0	1	0	0	0	0	0	0	0	0	0	0	1	1	1	0	0	0	0	0	0	0	0	0	0	0
AC100802.3	0	0	0	0	0	0	0	0	0	0	0	0	0	0	0	0	0	0	1	0	0	0	0	0	0	0	0	0	0	0	0	0	0	0	0	0	0	0	0	0	0	0	0	0	0	0	0	0
AC100830.4	0	0	1	0	1	0	0	0	0	0	1	0	1	0	0	0	0	0	0	0	0	0	0	0	0	0	0	0	0	0	0	0	0	0	0	1	1	0	0	0	0	0	0	0	0	0	0	0
AC102953.6	0	0	0	0	0	0	0	0	0	0	0	0	0	0	0	0	0	0	0	0	0	0	0	0	0	0	0	0	0	0	0	1	0	0	0	0	0	0	0	0	0	0	0	0	0	0	0	0
AC103563.9	0	0	0	0	0	0	0	0	0	0	0	0	0	0	0	0	0	0	0	0	0	0	0	0	0	0	0	0	0	0	0	0	0	0	1	0	0	0	0	0	0	0	0	0	0	0	0	0
AC103564.6	0	1	0	1	0	0	0	1	1	0	0	0	0	0	0	0	0	0	0	0	0	0	0	0	0	0	0	0	0	0	0	0	0	0	2	3	0	1	0	0	0	0	0	0	0	0	0	0
AC104024.1	0	0	0	0	0	0	0	0	0	0	0	0	0	0	0	0	0	0	0	0	0	0	0	0	0	0	0	0	0	1	0	0	0	0	0	0	0	0	0	0	0	0	0	0	0	0	0	0
AC104073.1	0	0	0	0	0	0	0	0	0	0	0	0	0	0	0	0	0	0	0	0	0	0	0	0	0	0	0	0	0	0	0	0	0	0	0	0	0	0	0	0	0	0	0	0	0	0	1	0
AC104076.2	11	14	7	21	11	11	11	4	1	2	2	5	3	6	8	9	3	1	1	1	5	1	0	0	1	1	11	1	22	3	2	1	2	3	16	8	8	16	3	5	9	6	0	0	1	0	2	8
AC104134.2	0	0	0	0	0	0	0	0	0	0	0	0	0	0	0	0	0	0	0	0	0	0	0	0	0	0	0	0	0	0	0	0	0	0	0	0	0	0	0	0	0	0	0	0	0	0	0	3
AC104135.2	0	0	0	0	0	0	0	1	0	0	0	0	0	0	0	0	0	0	0	0	0	0	0	0	0	0	0	0	0	0	0	0	1	0	1	0	0	0	0	0	0	0	0	0	0	0	0	0
AC104297.1	0	0	0	0	0	0	0	0	0	0	0	1	0	0	0	0	0	0	0	0	0	0	0	1	0	1	0	0	1	0	0	0	0	0	1	4	8	10	0	0	4	2	0	1	0	1	0	1
AC104306.1	29	26	27	37	17	23	17	24	13	17	6	12	15	17	19	21	2	1	6	2	4	2	3	1	3	3	13	9	58	3	1	1	15	17	159	104	101	226	15	27	73	36	3	7	9	18	13	35
AC104306.4	0	0	0	0	0	0	0	0	0	0	0	0	0	0	0	0	0	0	0	0	0	0	0	0	0	0	0	0	0	0	0	0	0	0	0	1	0	1	0	0	0	0	0	0	0	0	0	0
AC104308.2	0	0	1	0	0	0	1	0	0	0	2	1	0	0	0	1	0	0	0	0	0	0	0	0	0	0	1	1	4	0	0	0	5	1	34	3	1	5	2	0	12	3	2	0	0	0	0	4
AC104389.28	0	0	0	0	0	0	0	0	0	0	0	0	0	0	0	0	0	0	0	0	0	0	0	0	0	0	0	0	0	0	0	0	0	0	0	0	1	0	0	0	0	0	0	0	0	0	0	0
AC104389.32	1	0	0	0	1	0	0	0	0	0	0	0	0	0	0	0	0	0	0	0	1	1	0	2	0	0	0	1	2	0	1	1	0	0	9	5	13	19	0	4	2	2	1	1	1	2	2	0
AC104451.2	0	0	0	0	0	0	0	0	0	0	0	0	0	0	0	0	0	0	0	0	0	0	0	0	0	0	0	0	0	0	0	0	0	0	0	0	0	1	0	0	0	0	0	0	1	0	0	0
AC104532.4	0	0	0	0	0	0	0	0	1	0	0	0	0	0	0	1	0	0	0	0	0	0	0	0	0	0	0	0	0	0	0	0	0	0	2	0	0	1	0	0	0	0	1	0	0	0	0	0
AC104534.2	0	0	0	0	0	0	0	0	0	0	0	0	0	0	0	0	0	0	0	0	0	0	0	0	0	0	0	0	0	0	0	0	0	0	1	0	1	1	0	0	0	0	0	0	0	0	0	0
AC104623.2	0	0	0	0	0	0	0	0	0	0	0	0	0	0	0	0	0	0	0	0	0	0	0	0	0	0	0	0	0	0	0	0	0	0	0	1	0	0	0	0	0	0	0	0	0	0	0	0
AC104634.3	6	2	0	2	0	3	3	4	0	0	2	2	0	2	3	4	0	0	3	0	2	0	0	0	0	4	3	0	19	1	2	0	6	0	28	17	18	27	1	4	13	2	2	1	6	4	1	5
AC104651.2	1	0	1	0	0	0	1	0	0	0	0	0	0	0	0	1	0	0	0	0	0	0	0	0	0	0	0	1	1	1	0	0	0	0	19	18	19	27	0	1	0	0	0	0	1	2	1	1
AC104651.3	0	0	0	0	0	0	0	0	0	0	0	0	0	0	0	0	0	0	0	0	0	0	0	0	0	0	0	0	0	0	0	1	0	0	0	0	0	0	0	0	0	0	0	0	0	0	0	0
AC104653.1	1	1	0	0	0	0	0	0	0	0	0	0	1	0	0	1	0	0	0	0	0	0	0	0	0	0	1	0	2	0	1	0	0	0	1	1	1	0	0	0	2	0	0	0	0	0	0	0
AC104654.1	0	0	0	0	0	0	0	0	0	0	0	0	0	0	0	0	1	0	0	0	0	0	0	0	0	0	0	0	0	0	0	0	0	0	0	0	0	0	0	0	0	0	0	0	0	0	0	0
AC104654.2	0	0	0	0	0	0	0	0	0	0	0	0	0	0	0	0	0	0	0	1	0	0	0	0	1	0	0	0	1	0	0	0	0	0	1	1	0	0	0	0	1	0	0	0	0	0	0	0
AC104655.3	1	0	0	0	0	0	0	0	0	0	0	0	0	0	0	0	0	0	0	0	0	0	0	0	0	0	0	0	0	0	0	0	0	0	0	0	0	0	0	0	1	0	0	0	0	0	0	0
AC104667.3	8	4	9	3	4	2	2	2	1	0	1	0	0	0	1	0	0	2	0	0	0	0	0	1	0	0	0	0	1	1	0	0	0	0	3	7	8	17	0	0	2	0	1	0	2	1	0	0
AC104695.4	0	0	0	0	0	0	0	0	0	0	0	0	0	0	0	0	0	0	0	0	0	0	0	0	0	0	0	0	0	0	0	0	0	0	1	0	0	0	0	0	0	0	0	0	0	0	0	0
AC104698.2	0	0	0	0	1	0	0	0	0	0	0	0	0	0	0	0	0	0	0	0	0	0	0	0	0	0	1	0	0	0	0	0	0	0	0	1	2	0	0	0	0	0	0	0	0	0	0	1
AC104699.1	0	0	0	0	0	0	0	0	1	0	0	0	0	0	0	0	0	0	0	0	0	0	0	0	0	0	0	0	0	0	0	0	0	0	0	0	0	0	0	0	0	0	0	0	0	0	0	0
AC104809.2	0	0	0	0	0	0	0	0	0	0	0	0	0	0	0	0	0	1	0	0	0	0	0	0	0	0	0	0	0	0	0	0	0	0	0	0	0	0	0	0	0	0	0	0	0	0	0	0
AC104809.4	0	0	0	0	0	0	0	0	0	0	0	0	0	0	0	0	0	0	0	0	0	0	0	0	0	0	0	0	0	0	0	0	0	0	0	0	0	1	0	0	0	0	0	0	1	0	0	0
AC104820.2	1	0	0	0	0	0	0	0	1	0	0	0	0	0	0	0	0	0	0	0	1	0	0	0	0	0	0	0	0	0	0	0	0	0	1	0	0	0	0	0	0	0	0	0	0	0	0	1
AC104843.3	99	62	83	84	30	53	59	33	33	31	16	25	30	32	50	29	1	0	10	2	9	1	1	3	8	1	18	15	46	4	2	5	22	16	108	120	110	233	22	41	69	44	3	5	22	31	12	45
AC104843.4	2	0	1	1	0	0	1	2	0	0	0	0	0	0	0	0	0	0	2	0	0	0	0	0	0	0	0	0	2	0	0	0	0	0	7	1	3	12	1	0	0	1	0	0	0	1	1	1
AC104978.1	13	6	12	6	6	7	8	6	0	3	0	2	2	0	9	6	1	0	4	1	4	2	0	0	2	1	5	8	33	3	3	0	4	3	53	43	44	83	5	11	12	10	3	1	5	13	2	8
AC104984.4	0	0	0	0	0	0	0	0	0	0	0	0	0	0	0	0	0	0	0	0	0	0	0	0	0	0	0	0	0	0	0	0	0	0	0	0	0	0	0	1	0	0	0	0	0	0	0	0
AC105052.1	0	0	0	0	0	0	2	1	0	0	0	0	0	0	1	0	0	0	0	0	0	0	0	0	0	0	0	0	0	0	0	0	0	0	2	0	0	0	0	0	3	0	0	0	0	0	0	0
AC105053.3	0	0	0	0	0	0	0	0	0	0	0	0	0	0	0	0	0	0	0	0	0	1	1	0	0	0	0	0	0	0	0	0	0	0	0	0	0	0	0	0	0	0	0	0	0	0	0	0
AC105342.1	0	0	0	0	0	0	0	0	1	0	0	0	0	0	0	0	0	0	1	0	0	0	0	0	0	0	0	0	0	1	0	1	0	0	0	0	1	0	0	0	0	0	0	0	0	0	0	0
AC105398.3	0	0	0	0	3	0	0	0	0	0	0	0	0	0	0	0	0	0	0	0	0	0	0	0	0	0	0	0	0	0	0	0	0	0	0	0	0	0	0	0	0	0	0	0	0	0	0	0
AC105399.2	40	21	21	19	9	18	10	22	11	8	8	8	13	11	15	13	3	5	16	4	10	2	6	7	10	8	24	18	70	2	8	2	35	20	173	184	157	313	17	31	69	42	12	14	29	47	18	59
AC105402.2	2	2	0	1	1	2	0	0	0	0	0	0	0	0	0	0	1	0	2	0	1	1	0	0	0	0	1	2	4	2	0	0	2	2	33	15	18	30	0	7	9	4	0	1	1	2	2	5
AC105402.4	0	0	0	0	0	0	0	0	0	0	0	0	0	0	0	0	0	0	0	0	0	0	0	0	0	0	0	0	0	0	0	0	0	0	0	0	0	0	1	0	0	0	0	0	0	0	0	0
AC105443.2	0	0	0	0	0	0	0	0	0	0	0	0	0	0	0	0	0	0	0	0	0	0	0	0	0	0	0	0	0	0	0	0	0	0	0	0	0	0	0	0	0	0	0	0	1	0	0	0
AC105461.1	0	0	0	0	0	0	0	0	0	0	0	0	0	0	0	0	0	0	0	0	0	0	0	0	0	0	0	0	1	0	0	0	0	0	0	0	0	0	1	0	0	0	0	0	0	0	0	0
AC105760.2	0	0	0	0	1	0	0	0	0	0	0	0	0	1	0	0	0	0	0	0	0	0	0	0	0	0	0	0	0	0	0	0	0	0	1	0	0	1	0	0	0	0	0	0	0	0	0	0
AC105760.3	0	0	0	0	0	0	0	0	0	0	0	0	0	0	0	0	0	0	0	0	0	1	0	1	0	0	0	0	0	1	0	0	0	0	0	0	1	0	0	0	0	0	1	0	0	0	0	0
AC106706.1	0	0	0	0	0	0	0	0	0	0	0	0	0	0	0	0	0	0	0	0	0	0	0	0	0	0	1	0	0	0	0	0	0	0	0	0	0	0	0	0	0	0	0	0	0	0	0	0
AC106782.20	0	0	1	0	0	0	0	0	1	1	0	0	0	0	0	0	0	0	0	0	0	0	0	0	0	0	0	0	0	0	0	0	0	0	0	1	2	1	0	0	2	1	0	0	0	0	0	0
AC106801.1	0	0	0	0	0	0	0	0	0	0	0	0	0	0	0	1	0	0	0	0	0	0	0	0	0	0	0	0	0	0	0	0	0	0	0	0	1	0	0	0	0	0	0	0	0	0	0	0
AC106870.2	0	0	0	0	0	0	0	0	0	0	0	0	0	0	0	0	0	0	0	0	0	0	0	1	0	0	0	0	0	0	0	0	0	0	0	0	0	0	0	0	0	0	0	0	0	0	0	0
AC106873.4	0	0	0	0	0	0	0	0	0	0	0	0	0	0	0	0	0	0	0	0	0	0	0	0	0	0	1	0	0	0	0	0	0	0	0	0	0	0	0	0	0	0	0	0	0	0	0	0
AC107072.2	0	0	0	0	0	0	0	0	0	0	0	0	0	0	0	0	0	0	0	0	0	0	0	0	0	0	0	0	0	0	0	0	0	0	0	0	0	0	0	0	0	0	1	0	0	0	0	0
AC107081.5	63	44	47	55	38	37	33	35	17	14	8	20	11	7	23	25	6	6	26	9	11	6	3	7	8	7	26	13	70	8	3	3	13	7	89	103	142	199	12	22	53	37	8	6	20	12	11	42
AC107083.1	0	0	0	1	0	1	0	1	0	0	0	2	0	0	0	1	0	0	0	0	1	0	0	0	0	0	0	0	3	0	0	0	0	0	0	0	0	0	0	1	1	0	0	0	0	0	0	1
AC107982.4	0	0	0	0	0	0	0	0	0	0	0	0	0	0	0	0	0	0	0	0	0	0	0	0	0	0	0	1	0	0	0	0	0	0	0	0	0	0	0	0	0	0	0	0	0	0	0	0
AC107983.4	14	11	17	9	5	15	11	15	2	3	2	7	3	4	12	10	4	2	9	1	3	2	1	1	6	1	21	5	25	1	0	1	14	17	150	140	109	303	19	23	35	23	5	10	13	26	13	20
AC108004.3	0	0	0	0	0	0	0	0	0	0	0	0	0	0	0	0	0	0	0	0	0	0	0	0	0	0	0	0	0	0	0	0	0	0	1	0	0	0	0	0	0	0	0	0	0	0	0	0
AC108025.2	0	0	0	0	0	0	0	0	0	0	0	0	0	0	0	0	0	0	0	0	0	0	0	0	0	0	0	0	0	1	0	0	0	0	0	0	0	0	0	0	0	0	0	0	0	0	0	0
AC108039.1	1	2	1	1	0	2	0	0	0	0	1	1	0	0	1	5	1	0	0	0	1	0	0	0	0	0	3	0	4	0	0	0	0	2	2	10	10	5	2	0	0	0	0	1	0	0	0	4
AC108059.1	0	2	1	1	0	0	1	0	2	0	0	0	2	0	0	0	0	0	1	0	1	0	0	0	0	0	0	1	0	1	0	0	0	0	7	8	15	21	0	0	0	1	0	0	0	2	2	1
AC108059.2	3	2	0	0	2	1	1	2	2	0	0	1	1	0	2	2	0	0	6	0	0	0	0	0	0	0	1	1	5	0	0	0	0	0	10	3	6	18	0	1	5	1	1	1	0	2	1	2
AC108059.4	0	0	0	0	0	0	0	0	0	0	0	0	0	0	0	0	0	0	0	0	0	0	0	0	0	0	0	0	0	0	0	0	0	0	0	1	0	2	0	0	0	0	0	0	0	0	0	0
AC108142.1	0	0	0	0	1	0	0	0	0	0	0	0	0	0	0	0	0	0	0	0	0	0	0	1	0	0	0	0	0	0	0	0	0	0	1	0	3	3	0	0	0	0	0	0	0	0	0	0
AC108448.2	0	0	0	0	0	0	0	0	0	0	0	0	0	0	0	0	0	0	1	0	0	0	0	0	0	0	0	0	0	0	0	0	0	0	0	0	0	0	0	0	0	0	0	0	0	0	0	0
AC108462.1	0	0	0	0	0	0	0	0	0	0	0	0	0	0	0	0	0	0	0	0	0	0	0	0	0	0	0	0	0	1	0	0	0	0	0	0	0	0	0	0	0	0	0	0	0	0	0	0
AC108463.1	0	0	0	0	0	0	0	0	0	0	0	0	0	0	0	0	0	0	0	0	0	0	0	0	0	0	0	0	0	0	0	0	0	0	1	0	0	0	0	0	0	0	0	0	0	0	0	0
AC108479.2	0	0	1	2	0	0	0	1	0	1	0	1	1	0	0	0	0	0	0	0	0	0	0	0	0	0	0	0	0	0	0	0	0	0	3	3	3	3	0	0	1	0	0	0	0	0	0	0
AC108488.4	0	0	0	1	0	0	0	0	1	0	0	0	0	0	0	1	0	0	1	0	0	0	0	0	0	0	1	0	1	0	0	0	1	0	0	1	1	1	0	1	0	2	0	0	0	0	0	1
AC108676.1	0	0	2	0	0	0	0	0	0	1	0	0	0	0	0	1	0	0	0	0	0	0	0	0	0	0	0	1	0	0	0	0	0	0	0	0	0	0	0	0	0	0	0	0	0	0	0	0
AC108868.6	0	0	0	0	0	0	0	0	0	0	0	0	0	0	0	0	0	0	0	0	0	0	1	0	0	0	0	0	0	0	0	0	0	0	0	0	0	0	0	0	0	0	0	0	0	0	0	0
AC109333.10	2	1	0	0	0	0	0	0	1	0	2	2	0	0	0	2	0	0	0	0	0	0	0	0	0	0	0	1	0	0	0	0	1	0	0	0	0	1	0	0	1	0	0	0	0	1	0	0
AC109344.1	0	0	0	0	0	0	0	0	0	0	0	0	0	0	0	0	0	0	0	0	0	0	0	1	0	0	0	0	0	0	0	0	0	0	0	0	0	0	0	0	0	0	0	0	0	0	0	0
AC109486.1	0	0	0	0	0	0	0	0	0	0	0	0	0	0	0	0	0	0	1	0	0	0	0	0	0	0	0	0	0	0	0	0	0	0	0	0	0	0	0	0	0	0	0	0	0	0	0	0
AC109638.1	0	0	0	0	0	0	0	0	1	0	0	0	0	0	0	0	0	0	2	0	0	0	0	1	0	0	0	0	0	1	0	1	2	0	6	5	9	16	0	0	2	2	1	0	1	2	0	0
AC109642.1	0	0	2	0	0	0	2	3	1	1	0	1	0	0	2	0	0	0	0	0	0	0	0	1	0	1	0	1	0	0	0	0	0	0	1	1	0	1	1	0	0	2	0	0	2	0	1	2
AC109815.2	0	0	1	1	1	0	0	0	0	1	0	0	0	0	0	0	0	0	0	0	0	0	0	0	0	0	0	0	0	0	0	0	0	0	0	1	0	0	0	0	0	0	0	0	1	0	0	0
AC109826.1	2	1	1	1	1	0	1	1	0	0	0	1	0	0	0	0	0	0	0	0	0	0	0	0	0	1	1	0	0	0	0	0	0	0	2	1	1	2	0	0	0	0	0	0	1	0	0	0
AC109829.1	1	0	0	0	0	0	0	0	0	0	0	0	0	0	0	0	0	0	0	0	0	0	0	0	0	0	0	0	0	0	0	0	0	0	0	0	0	1	2	0	0	0	0	0	1	0	0	0
AC110615.1	3	5	1	2	1	1	3	4	2	3	4	2	3	1	1	3	2	1	5	0	1	0	0	3	0	0	2	1	2	2	0	0	0	1	5	16	8	16	0	5	7	2	0	2	1	1	1	5
AC110754.3	0	0	0	0	0	0	0	0	0	0	0	0	0	0	0	0	0	0	0	0	0	0	0	0	0	0	0	0	0	0	1	0	0	0	0	0	0	0	0	0	0	0	0	0	0	0	0	0
AC110926.4	0	0	0	0	0	0	0	0	0	0	0	0	0	0	0	0	1	0	1	0	0	0	0	0	0	0	0	0	0	0	1	0	0	0	4	0	1	0	0	0	0	0	0	0	0	0	0	0
AC111155.1	5	2	3	3	0	3	4	3	1	1	2	1	0	1	1	1	0	0	0	0	3	0	0	0	2	0	1	0	7	0	0	0	11	4	22	3	4	14	5	1	55	8	0	1	1	0	3	9
AC111200.2	5	2	0	4	1	1	2	3	1	0	1	0	1	1	1	0	0	0	1	0	3	0	0	0	0	0	0	0	7	0	1	0	1	1	3	7	3	6	0	1	3	2	1	0	0	0	0	2
AC111200.7	0	0	0	0	0	0	0	1	0	0	0	0	0	0	0	0	0	0	0	0	0	0	0	0	0	0	0	0	0	0	0	0	0	0	1	1	1	1	0	0	1	0	0	0	0	0	0	0
AC112220.2	0	0	0	0	0	0	0	0	0	0	0	0	0	0	0	0	0	0	0	0	0	0	0	0	0	0	0	0	0	0	1	0	1	0	0	0	0	2	0	0	0	1	0	0	0	1	0	2
AC112229.1	0	0	0	0	0	0	0	0	0	0	0	0	0	0	0	0	0	0	0	0	0	0	0	0	0	0	0	0	0	0	0	0	0	0	0	0	0	0	0	0	0	0	0	0	1	1	0	0
AC112229.6	0	0	0	0	0	0	0	0	0	0	0	0	0	0	0	0	0	0	0	0	0	0	0	0	0	0	0	0	0	0	0	0	0	0	0	1	0	0	0	0	0	0	0	0	0	0	0	0
AC112715.2	0	0	0	0	0	0	0	0	0	0	0	0	0	0	0	0	0	0	0	0	0	0	0	0	0	0	0	0	0	0	0	0	0	0	0	1	0	0	0	0	0	0	0	0	0	1	0	0
AC113167.1	0	0	0	0	1	0	0	0	0	0	0	0	0	0	0	0	0	0	0	0	0	0	0	0	0	0	0	0	0	0	0	0	0	0	1	0	0	0	0	0	0	0	0	0	0	0	0	0
AC113189.5	9	7	2	6	3	8	8	5	7	3	2	8	2	4	7	7	1	1	4	0	4	1	1	2	2	3	3	2	5	1	1	0	3	0	12	22	15	34	0	7	15	4	0	2	4	4	2	20
AC113404.1	44	23	19	20	26	13	24	19	29	9	9	18	7	6	17	26	7	0	20	8	5	5	0	3	2	8	9	17	40	5	5	4	18	12	38	38	52	63	9	10	41	37	8	3	6	11	19	15
AC113618.2	0	1	1	0	0	0	0	2	0	0	0	0	2	0	1	0	0	0	1	0	1	0	1	0	0	0	1	0	1	0	0	0	0	0	2	1	1	2	0	2	0	1	0	0	0	0	0	1
AC114271.2	5	0	3	3	1	1	1	1	1	0	0	1	2	0	3	0	0	0	0	0	1	0	0	1	0	0	1	2	0	0	0	0	0	0	1	5	7	1	1	2	3	0	0	1	1	1	1	2
AC114730.3	0	0	0	0	1	0	0	0	0	0	0	0	0	0	0	1	0	0	0	0	0	0	0	0	0	0	0	0	1	0	0	0	1	0	0	1	0	0	0	0	0	0	0	0	0	0	0	0
AC114737.3	0	1	0	1	0	0	0	0	0	0	0	0	0	0	0	0	0	0	0	0	0	0	0	0	0	0	1	0	0	0	0	0	0	0	0	0	0	0	0	0	0	0	0	0	0	0	0	0
AC114755.2	3	0	1	2	0	0	2	1	0	0	1	0	0	0	2	1	0	0	0	0	4	1	0	0	0	4	1	0	9	0	0	0	4	12	137	3	4	7	15	1	30	19	9	1	0	2	7	1
AC114755.3	0	0	0	0	0	0	0	0	0	0	0	0	0	0	0	0	0	0	0	0	0	0	0	0	0	1	0	0	0	0	0	0	0	0	0	0	0	0	0	0	0	0	0	0	0	0	0	0
AC114755.4	0	1	0	0	1	0	0	0	0	0	0	1	0	0	0	0	0	0	0	0	0	0	0	0	0	0	2	0	2	0	0	0	1	1	18	5	2	0	0	1	5	0	0	0	0	1	2	0
AC114755.5	0	1	1	1	1	2	2	0	1	1	0	1	0	0	3	0	0	0	3	0	0	0	0	0	0	0	0	0	3	0	0	0	0	0	1	1	3	1	0	2	2	2	0	0	1	0	0	0
AC114763.1	0	0	0	0	0	0	0	0	0	0	0	0	0	0	0	0	0	0	0	0	0	0	0	0	0	0	1	0	0	0	0	0	0	0	0	0	0	0	0	0	0	0	0	0	0	0	0	0
AC114776.1	14	12	34	19	15	15	15	13	8	10	5	8	5	15	14	7	0	1	4	1	1	1	0	0	3	0	13	5	14	0	10	1	12	2	42	55	58	98	2	8	21	13	4	3	6	18	8	17
AC114776.3	0	0	0	0	1	0	0	1	0	0	0	0	0	0	0	0	0	0	0	0	0	0	0	0	0	0	0	0	0	0	1	0	0	0	1	0	0	0	0	0	0	0	0	0	0	0	0	0
AC114803.3	1	0	0	0	0	0	0	0	0	0	0	0	0	0	0	0	0	0	0	0	0	0	0	0	0	0	0	0	0	0	0	0	0	0	0	0	0	0	0	0	0	0	0	0	0	0	0	0
AC114814.4	0	0	0	0	0	0	1	0	0	0	0	0	0	0	0	0	0	0	0	0	0	0	0	0	0	0	0	0	0	0	0	0	0	0	0	0	0	0	0	0	0	0	0	0	0	0	0	0
AC115617.2	0	0	0	0	0	0	1	0	0	0	0	0	0	0	0	0	0	0	0	0	0	0	0	0	0	0	0	0	2	0	0	0	0	0	0	4	3	8	0	0	0	1	1	3	0	0	0	0
AC116035.1	0	0	0	0	0	0	0	0	0	0	0	0	0	0	0	0	0	0	0	0	0	0	0	0	0	0	0	0	0	0	0	0	0	0	0	0	0	0	0	0	0	0	0	0	1	0	0	0
AC116035.2	0	0	0	0	0	0	0	0	0	0	0	0	0	0	0	0	0	0	1	0	0	0	0	0	0	0	0	0	0	0	0	0	0	0	0	0	0	0	0	0	0	0	0	0	0	0	0	0
AC116366.6	0	0	0	0	0	1	0	0	0	0	0	0	0	0	1	0	0	0	0	0	0	0	0	0	0	0	1	0	0	0	0	1	0	0	0	1	1	0	0	0	0	0	0	0	0	0	0	1
AC116609.1	0	0	0	0	0	0	0	0	0	0	0	0	0	0	0	0	0	0	0	0	0	0	0	0	0	0	0	0	1	0	0	0	0	0	0	0	0	1	0	0	0	0	1	0	0	0	0	0
AC116614.1	7	2	2	3	0	0	2	3	0	1	0	0	1	0	3	0	0	0	1	0	0	0	1	0	1	0	1	0	0	0	0	0	0	0	38	60	48	81	13	17	1	0	0	0	6	5	1	2
AC117947.1	0	0	0	0	0	0	0	0	0	0	0	0	0	0	0	0	0	0	0	0	0	0	0	0	0	0	0	0	1	0	0	0	0	0	1	2	3	4	0	0	1	0	0	0	0	0	1	0
AC118754.4	0	0	0	0	0	0	0	0	0	0	0	0	0	0	0	0	0	0	0	0	0	0	0	0	0	0	0	0	0	0	0	0	0	1	1	0	0	0	0	0	0	0	0	0	0	0	0	0
AC121251.1	0	0	0	0	0	0	0	0	0	0	0	0	0	0	0	0	0	0	0	0	0	0	0	0	0	0	0	0	0	0	0	0	0	0	0	0	1	1	0	0	0	0	0	0	0	0	0	0
AC123023.1	0	0	0	0	0	0	0	0	0	0	0	0	0	0	0	0	0	0	0	0	1	0	0	0	0	0	0	0	0	1	0	0	0	0	0	0	0	0	0	0	0	0	0	0	0	0	0	0
AC123886.2	0	0	0	0	0	0	0	0	0	0	0	0	0	0	0	0	0	0	0	0	0	0	0	0	0	0	0	0	1	0	0	0	0	0	0	0	0	0	0	0	0	0	0	0	0	0	0	0
AC124789.1	0	0	0	0	0	0	1	0	0	1	0	0	0	0	1	2	0	0	0	0	0	0	0	1	0	0	0	0	0	1	0	0	0	0	0	0	0	1	0	0	1	0	0	1	0	0	0	0
AC124944.3	1	0	0	0	0	0	0	0	0	0	0	0	0	0	0	1	0	0	0	0	0	0	0	0	0	0	0	0	0	0	0	0	0	0	3	3	2	4	0	0	0	0	0	0	0	0	0	0
AC124944.5	0	0	0	0	0	0	0	0	0	0	0	0	0	0	0	0	0	0	1	0	0	0	0	0	0	0	1	0	0	0	0	0	0	0	1	0	1	1	0	0	0	0	0	0	0	0	0	0
AC124997.1	0	0	0	0	0	0	0	0	0	0	0	0	0	0	0	0	0	0	0	0	0	0	0	0	0	0	1	0	0	0	0	0	0	0	0	0	0	0	0	0	0	0	0	0	0	0	0	0
AC125232.1	1	0	0	0	1	0	0	0	0	0	0	0	0	0	0	0	0	0	0	0	0	0	0	0	0	0	0	0	0	0	0	0	0	0	0	0	1	3	0	2	0	0	0	0	0	0	0	0
AC125238.2	0	0	0	0	0	0	0	0	0	0	0	0	0	0	0	0	0	0	0	0	0	0	0	0	0	0	0	0	0	0	0	0	0	0	1	0	1	1	0	0	0	0	0	0	0	0	0	0
AC125238.3	0	0	0	0	0	0	0	1	0	0	0	0	0	0	0	0	0	0	0	0	0	0	0	0	0	0	0	1	0	0	0	0	4	2	22	4	4	4	2	0	11	2	1	0	0	1	1	1
AC125421.1	0	0	0	0	0	0	0	0	0	0	0	0	0	0	0	0	0	0	1	0	0	0	0	0	0	0	0	0	0	0	0	0	0	0	0	0	0	0	0	0	1	0	0	0	0	0	0	0
AC125634.1	0	0	0	0	0	0	0	0	0	0	0	0	0	0	0	0	0	0	1	0	0	0	0	0	0	0	0	0	0	0	0	0	0	0	0	0	0	0	0	0	0	0	0	0	0	0	0	0
AC126365.1	0	0	0	0	0	0	0	0	0	0	0	0	0	0	0	0	0	0	0	0	0	0	0	0	0	0	0	0	0	0	0	0	0	0	0	1	0	0	0	0	0	0	0	0	0	0	0	0
AC127383.1	0	0	0	0	0	0	0	0	0	0	0	0	0	0	0	0	0	0	0	0	0	0	0	0	0	0	0	0	0	0	0	0	0	0	1	0	0	0	0	0	0	1	0	0	0	0	0	0
AC127391.3	0	0	0	0	1	0	0	0	0	0	0	0	0	0	0	0	0	0	0	0	0	0	0	0	0	0	0	0	0	0	0	0	0	0	0	1	0	3	0	0	0	0	0	0	0	0	0	0
AC127904.2	0	0	0	0	0	0	0	0	0	0	0	0	0	0	0	0	0	0	1	0	0	0	1	0	0	0	0	0	0	1	0	0	0	0	2	1	2	1	0	1	0	0	0	0	0	0	0	0
AC129492.1	0	0	0	0	0	0	0	0	0	0	0	0	0	0	1	0	0	0	0	0	0	0	0	0	0	0	0	0	0	0	0	0	0	0	0	0	0	0	0	0	0	0	0	0	0	0	0	0
AC129492.6	0	0	0	0	0	0	0	0	0	0	0	0	0	0	0	0	1	0	0	0	0	0	0	0	0	0	0	0	0	0	0	0	0	0	1	1	0	0	0	0	0	0	0	0	0	0	0	0
AC129778.2	0	0	0	0	0	0	1	0	0	0	0	0	0	0	0	0	0	0	0	0	0	0	0	0	0	0	1	0	0	0	0	0	0	0	0	0	0	0	0	0	1	0	0	0	0	0	0	0
AC130464.1	0	0	0	0	0	0	0	0	0	0	0	0	0	0	0	0	0	0	0	0	0	0	0	0	0	0	0	0	0	0	0	0	0	0	0	0	0	0	0	0	0	0	0	0	1	0	0	0
AC130469.1	0	0	0	0	0	0	0	0	0	0	0	0	0	0	0	0	0	0	0	0	0	0	0	1	0	0	1	0	0	1	0	0	0	0	0	0	0	0	0	0	1	0	1	0	0	0	0	1
AC130689.5	0	0	0	1	0	0	0	0	0	0	0	0	0	0	0	0	0	0	0	0	0	0	0	0	0	0	0	0	0	0	0	0	0	0	0	0	0	0	0	0	0	0	0	0	0	0	0	0
AC131056.3	0	0	1	1	0	1	0	1	1	0	0	0	0	0	0	2	0	0	0	0	0	0	0	0	0	0	0	0	1	0	1	0	1	0	1	0	0	0	0	0	1	0	1	0	0	0	0	6
AC131097.4	6	3	1	1	0	2	2	1	1	2	0	0	1	2	2	2	0	0	0	0	0	0	0	0	0	0	0	0	0	0	0	0	1	0	1	0	1	0	1	0	0	1	0	0	0	0	0	2
AC132008.1	1	0	1	2	0	0	1	0	0	0	0	0	0	0	0	1	0	0	0	0	0	0	0	0	1	2	0	0	1	1	0	0	0	0	3	0	1	4	0	1	0	1	1	0	1	0	0	0
AC132479.4	0	0	0	0	0	0	0	0	0	0	0	0	0	0	0	0	0	0	0	0	1	0	0	0	0	0	0	0	0	0	0	0	0	0	0	0	0	0	0	0	0	0	0	0	0	0	0	0
AC133141.1	0	0	0	0	0	0	0	0	0	0	0	0	0	0	0	0	0	0	0	0	0	0	0	0	0	0	0	0	0	0	0	0	0	0	0	1	1	0	0	0	0	0	0	0	0	0	0	0
AC133644.2	6	3	0	0	0	1	1	2	1	0	3	0	0	1	0	0	0	0	0	0	0	0	0	0	0	0	0	0	0	0	0	0	1	0	1	4	2	2	0	0	0	0	0	0	1	2	1	2
AC133644.3	0	0	0	0	0	0	0	0	0	0	0	0	0	0	0	0	0	0	0	0	0	0	0	0	0	0	0	0	1	0	0	0	1	0	2	0	0	1	0	0	0	0	0	0	0	0	1	0
AC133785.1	0	0	0	0	0	0	0	0	0	0	0	0	0	0	0	0	0	0	0	0	0	0	0	0	0	0	0	0	0	0	0	0	0	0	1	0	0	0	1	0	0	0	0	0	0	0	0	0
AC133965.1	1	1	0	0	3	1	1	0	0	0	0	0	0	2	0	2	0	0	1	1	0	0	0	0	0	0	1	0	9	1	0	0	0	2	3	10	5	8	1	2	2	1	0	0	0	1	1	3
AC135048.13	1	0	0	0	0	0	0	0	1	0	0	0	0	0	0	0	0	0	0	0	0	0	0	0	0	0	0	0	2	0	0	0	0	0	5	3	8	5	1	4	1	0	0	0	1	1	0	0
AC135050.5	0	0	0	0	0	1	0	0	0	0	0	0	0	0	0	0	0	0	0	0	0	0	0	0	0	0	0	0	0	0	0	0	0	0	0	0	0	0	0	0	1	0	0	0	0	0	0	0
AC136289.1	0	0	0	0	0	0	0	0	0	0	0	0	0	0	0	0	0	0	0	0	0	0	0	0	0	0	0	0	5	0	0	0	0	0	0	2	0	0	0	1	0	0	0	0	0	0	0	0
AC137932.4	0	0	0	0	0	0	0	0	0	0	1	0	0	0	0	0	0	0	1	1	0	0	0	0	0	0	0	0	0	0	0	0	0	0	1	0	0	0	0	0	0	0	0	0	0	0	0	0
AC137932.5	0	0	0	0	0	0	0	0	1	0	0	0	0	0	0	0	0	0	0	0	0	0	0	0	1	0	0	0	0	0	0	0	0	0	0	1	0	2	0	0	0	0	0	1	0	0	0	0
AC137932.6	1	0	0	0	0	0	0	0	0	0	0	0	0	0	0	0	0	0	0	0	0	0	0	0	0	0	0	0	0	0	0	0	0	0	0	0	0	0	0	0	0	0	0	0	0	0	0	0
AC137934.1	0	0	0	1	0	0	1	0	0	0	0	0	0	1	0	0	0	0	0	0	0	0	0	0	0	0	0	0	0	0	0	0	0	0	0	0	0	0	1	0	0	0	0	0	0	0	0	0
AC138430.4	0	0	0	0	0	0	0	0	0	0	0	0	0	0	0	0	0	0	0	0	0	0	0	0	0	0	0	0	0	0	0	1	0	0	1	0	0	0	1	0	0	0	0	0	0	0	0	0
AC138472.6	0	0	0	0	0	0	0	0	0	0	0	0	0	0	0	0	0	0	0	0	0	0	0	0	0	0	0	0	0	0	0	0	0	0	0	0	0	1	0	0	0	0	0	0	0	0	0	0
AC138517.4	1	0	0	0	0	0	0	0	0	0	0	0	0	0	0	0	0	0	0	0	0	0	0	0	0	0	0	0	0	0	0	0	0	0	0	0	0	0	0	0	1	0	0	0	0	0	0	0
AC138517.5	0	0	0	0	0	0	0	1	0	0	0	0	0	0	0	0	0	0	0	0	0	0	0	0	0	0	0	0	0	0	0	0	0	0	1	0	0	1	0	0	0	0	0	0	0	0	0	0
AC138517.6	1	0	0	0	0	1	0	0	1	0	0	0	0	0	0	0	0	0	1	0	0	0	0	0	0	0	0	0	0	0	0	0	0	0	0	1	0	0	0	0	1	0	0	0	0	0	0	0
AC138623.1	0	0	0	0	1	0	0	0	0	0	0	0	0	0	0	0	0	0	0	0	0	0	0	0	0	0	0	0	0	0	0	0	0	0	1	0	0	2	0	0	0	0	0	0	0	0	0	0
AC138647.1	0	1	0	0	0	0	0	0	0	0	0	0	0	0	0	0	0	0	0	0	0	0	0	0	0	0	0	0	0	0	0	0	0	0	0	0	0	0	0	0	0	0	0	0	0	0	0	0
AC138744.2	0	3	0	0	1	1	0	1	0	0	0	0	0	0	1	0	0	0	2	0	1	0	0	0	0	0	0	0	0	0	0	0	0	0	4	9	8	19	1	1	0	3	0	0	0	1	0	1
AC138969.4	1	1	1	2	2	1	0	1	1	0	1	0	1	4	0	0	0	0	0	0	0	0	0	0	0	0	3	0	0	0	1	0	0	1	6	3	4	4	0	0	1	0	0	0	0	0	1	0
AC139085.2	1	3	4	4	4	2	3	2	0	0	2	1	1	3	4	2	1	1	1	0	1	0	0	1	1	0	3	1	3	0	0	0	3	2	10	3	5	11	1	2	6	0	0	0	0	0	1	6
AC139099.5	0	0	0	0	0	0	0	0	0	0	0	0	0	0	0	0	0	0	0	0	0	0	0	0	0	0	0	0	0	0	0	0	0	0	0	0	0	1	0	0	0	0	0	0	0	0	0	0
AC139099.6	0	0	0	0	0	0	0	0	0	0	0	0	0	0	0	0	0	0	0	0	0	0	0	0	0	0	0	0	0	0	1	0	0	0	0	0	0	0	0	0	1	0	0	0	0	0	0	0
AC139100.3	0	0	0	0	0	0	0	0	0	0	0	0	1	0	0	0	0	0	0	0	0	0	0	0	0	0	1	0	0	0	0	0	0	0	0	0	1	1	0	0	0	0	0	0	0	0	0	1
AC139100.4	0	0	0	0	0	1	0	0	0	0	0	0	0	0	0	0	0	0	1	0	0	1	0	3	0	1	0	0	0	0	0	0	0	0	2	5	4	9	2	0	1	0	0	0	0	0	1	2
AC139143.2	0	1	1	0	0	0	1	0	0	0	0	0	0	1	0	0	0	0	0	0	0	0	0	1	0	0	0	0	0	0	0	1	0	0	1	1	0	0	0	0	0	1	0	0	0	0	0	0
AC139712.1	0	0	0	0	0	0	0	0	0	0	0	0	0	0	0	0	0	0	0	0	0	0	0	0	0	0	0	0	0	0	0	0	0	0	0	1	0	0	0	0	0	0	0	0	0	0	0	0
AC140076.1	83	72	71	62	45	56	54	31	34	30	13	24	36	29	42	28	4	0	10	6	7	2	3	1	3	6	31	16	82	4	4	2	8	19	220	306	297	541	36	47	62	51	6	26	34	45	21	80
AC140481.8	0	0	0	0	0	0	0	0	0	0	0	0	0	0	0	0	0	0	0	0	0	0	0	0	0	0	0	1	0	0	0	0	0	0	0	0	0	0	0	0	0	0	0	0	0	0	0	0
AC140542.2	0	0	0	0	0	0	0	0	0	0	0	0	0	0	0	0	0	0	0	0	0	0	0	0	0	0	0	0	0	1	0	0	0	0	0	0	0	0	0	0	0	0	0	0	0	0	0	0
AC140725.8	0	0	0	0	0	0	0	0	0	0	0	0	0	0	0	0	0	0	0	0	0	0	1	0	0	0	0	0	0	0	0	0	0	0	0	0	0	0	0	0	0	0	0	0	0	0	0	0
AC140912.1	0	0	0	0	0	0	0	0	0	0	0	0	0	0	0	0	0	0	0	0	0	0	0	0	0	0	0	0	0	0	0	0	0	0	0	0	0	0	0	0	1	0	0	0	0	0	0	0
AC141586.5	0	1	0	2	1	0	1	1	1	0	2	0	0	0	1	2	0	0	1	0	0	0	1	0	1	0	0	0	1	0	1	0	0	0	8	4	4	11	2	1	0	1	0	0	1	1	0	3
AC141928.1	0	0	0	0	0	0	0	1	0	0	0	0	0	0	3	1	0	1	0	0	0	0	0	0	0	0	0	0	0	0	0	1	2	3	0	0	0	1	0	0	2	0	0	0	0	0	0	0
AC141930.2	0	0	0	0	0	0	0	0	0	0	0	0	0	0	0	0	0	0	0	0	0	0	0	0	0	0	0	0	0	0	0	0	0	0	0	0	0	1	0	0	0	0	0	0	0	0	0	0
AC142119.1	0	0	0	0	0	0	0	0	0	0	0	0	0	0	0	0	0	0	0	0	0	0	0	2	0	0	1	0	0	0	0	0	0	0	0	1	0	0	0	0	0	0	0	0	0	0	0	0
AC142293.3	0	0	0	0	0	0	0	0	0	0	0	0	0	0	0	0	0	0	0	0	0	0	0	0	0	0	0	0	0	1	0	0	0	0	0	0	0	0	0	0	0	0	0	0	0	0	0	0
AC142472.6	2	0	0	1	1	0	3	2	1	1	1	1	1	2	4	3	0	1	2	0	1	0	0	0	0	1	3	2	3	0	2	1	2	1	12	5	8	5	0	3	6	3	0	0	1	0	3	5
AC142528.1	0	0	0	0	0	0	0	0	0	0	0	0	0	0	0	0	0	0	0	0	0	0	0	0	0	0	0	0	0	0	0	0	0	0	0	0	1	3	0	0	0	0	0	0	0	0	0	0
AC144449.1	0	0	0	0	0	0	0	0	0	1	0	0	0	0	0	0	0	0	0	0	0	0	0	0	0	0	0	0	0	0	0	0	0	0	0	0	1	0	0	0	1	0	0	0	0	0	0	0
AC144450.2	0	0	0	0	0	0	0	0	0	0	0	0	0	0	0	0	0	0	0	0	0	0	0	0	0	0	0	0	0	0	0	0	0	0	0	0	0	0	0	0	0	0	0	0	0	1	0	0
AC144530.1	48	38	59	59	42	60	45	38	28	20	18	33	31	29	45	42	11	10	30	4	25	4	10	3	5	17	51	16	141	8	13	10	30	16	204	311	266	392	29	66	117	54	18	12	38	38	17	104
AC144568.2	0	0	0	0	0	0	0	0	0	0	0	0	0	0	0	0	0	0	0	0	0	0	0	0	0	0	0	0	0	0	0	0	1	0	0	0	1	1	0	0	0	1	0	0	0	0	0	0
AC144652.1	1	2	1	0	1	3	2	2	0	0	0	1	0	0	0	0	0	0	0	0	0	0	0	0	0	0	0	0	0	1	0	0	0	0	2	2	2	8	0	0	0	0	0	0	0	0	0	1
AC144831.1	1	0	0	0	0	0	0	0	0	0	0	0	0	0	0	1	0	0	0	0	0	0	0	0	1	0	1	0	3	0	0	0	0	0	0	0	2	0	0	0	1	0	0	1	0	2	1	1
AC144831.3	2	0	0	2	1	2	0	1	1	0	1	1	0	1	0	0	0	0	1	0	0	0	0	0	1	0	1	0	0	0	0	0	0	1	0	1	0	1	0	0	1	1	0	0	0	1	0	3
AC144833.1	0	0	0	0	0	0	0	0	0	0	0	0	0	0	0	0	0	0	0	0	0	0	0	0	0	0	0	0	0	0	0	0	0	0	0	0	0	0	0	0	1	0	0	0	0	0	0	0
AC144835.1	0	0	0	0	0	0	0	0	0	0	0	0	0	0	0	0	0	0	0	0	0	0	0	0	0	0	0	0	0	0	0	0	0	0	1	0	0	0	0	0	0	0	0	0	0	0	0	0
AC145110.1	0	0	0	0	0	0	0	0	0	0	0	0	0	0	0	0	0	0	1	0	0	1	0	0	0	0	0	0	1	0	0	0	0	0	0	0	0	0	0	0	0	0	0	0	0	0	0	2
AC145124.2	0	0	0	0	0	0	0	0	0	0	0	0	0	0	0	0	0	0	0	0	0	0	0	0	0	0	0	0	0	0	0	0	0	0	0	0	0	0	0	0	0	0	0	0	0	0	0	1
AC145343.2	0	0	0	0	1	0	0	0	1	0	0	0	0	0	0	0	0	0	0	0	0	0	0	0	0	0	0	0	0	0	0	0	0	0	1	3	1	5	0	0	0	0	0	0	0	1	0	0
AC145676.2	0	1	1	0	0	0	0	0	0	0	0	0	1	0	0	0	0	0	0	0	0	0	0	0	0	0	0	0	0	0	0	0	1	0	1	0	0	0	0	0	0	0	0	0	0	0	1	1
AC147651.4	3	1	0	0	0	1	1	1	3	1	0	1	1	3	1	1	0	0	0	0	0	0	0	0	0	0	1	0	0	0	0	0	0	0	2	0	1	0	0	0	0	1	0	0	0	0	0	2
AC147651.5	0	0	0	0	0	0	0	0	0	0	0	0	0	0	0	0	0	0	0	0	0	0	0	0	0	0	1	0	0	0	0	0	0	0	0	1	0	0	0	0	0	0	0	0	0	0	0	0
AC156455.1	6	1	0	1	1	1	1	1	1	1	0	0	3	3	0	2	1	0	0	1	0	0	0	0	0	0	0	0	2	0	0	0	0	0	0	0	0	0	0	0	1	0	0	0	2	0	2	0
AC159540.1	1	2	2	1	1	1	3	1	2	2	0	2	0	0	2	1	0	0	0	0	0	0	0	4	0	0	1	0	0	0	0	0	0	0	6	13	6	9	0	1	4	0	0	0	1	2	1	1
AC159540.14	0	0	0	0	0	0	0	0	0	0	0	0	0	0	0	0	0	0	0	0	0	0	0	0	0	0	1	0	0	0	0	0	0	0	1	0	1	2	0	0	0	0	0	0	0	0	0	0
AC159540.2	3	1	2	2	2	0	1	3	0	1	2	2	1	0	1	1	0	0	1	0	0	0	1	0	0	0	0	1	2	0	0	0	0	0	2	1	2	1	0	3	4	2	1	0	1	0	0	1
AC159540.3	0	0	0	0	0	0	0	0	0	0	0	0	0	0	0	0	0	0	0	0	0	0	0	0	1	0	0	0	0	0	0	0	0	0	0	0	0	0	0	0	0	0	0	0	0	0	0	0
AC195454.1	0	0	1	0	1	0	0	0	0	0	0	0	0	0	0	0	0	0	0	0	0	0	0	0	0	0	0	0	0	0	0	0	0	0	0	0	0	0	0	0	0	0	0	0	1	0	0	0
AC226118.1	0	0	0	0	0	0	0	0	0	0	0	0	0	0	0	0	0	0	0	0	0	0	0	0	0	0	0	1	0	0	0	0	0	0	1	0	0	0	0	0	0	0	0	0	0	0	0	0
AC241377.1	3	1	5	3	2	5	3	1	2	2	3	2	0	0	5	1	0	0	0	0	1	2	0	2	1	0	3	1	3	2	0	0	3	1	2	10	7	13	2	7	4	1	1	0	2	3	2	3
AC241585.1	0	0	1	0	0	0	2	0	0	1	0	0	0	0	1	0	0	0	1	0	1	0	0	1	0	0	0	0	1	0	0	0	0	0	1	2	2	5	0	0	1	1	0	0	0	0	0	0
AC243756.1	1	2	4	7	0	6	3	6	0	2	0	2	0	1	2	2	0	0	0	0	1	1	0	0	0	0	1	0	9	0	0	0	0	1	16	6	4	11	1	4	1	2	0	0	0	0	1	0
AC245100.1	16	6	5	4	3	11	2	5	3	3	3	7	2	0	6	3	2	0	1	0	2	1	1	2	0	0	4	2	9	4	0	2	5	0	8	25	25	50	4	8	8	2	4	0	5	8	2	6
ACA64	0	0	0	0	0	0	0	0	1	0	0	0	0	0	0	0	0	0	0	0	0	0	0	0	0	0	1	0	0	0	0	0	0	0	0	0	0	1	0	0	0	0	0	0	0	0	0	0
ACAA1	125	71	84	102	46	57	85	68	37	29	42	43	18	25	65	57	13	5	29	5	13	6	4	7	9	5	33	20	65	9	5	10	21	17	151	233	203	425	24	29	45	16	5	20	26	45	23	34
ACAA2	16	4	7	7	0	4	12	5	5	3	8	13	2	6	7	12	0	0	3	1	1	2	0	1	1	0	1	2	8	3	0	0	5	5	24	34	39	61	1	9	22	18	4	2	7	7	8	14
ACACA	65	35	46	55	22	27	34	24	11	0	4	6	6	4	10	8	1	1	8	3	10	0	2	3	1	3	9	4	17	6	1	2	7	4	117	220	213	373	41	62	19	4	3	6	21	23	3	12
ACACB	8	4	11	13	3	8	16	7	16	4	9	16	10	7	15	24	1	0	3	1	2	1	1	1	5	5	10	4	6	1	0	4	7	5	3	10	9	16	0	1	26	8	0	4	4	8	9	24
ACAD10	11	5	14	6	4	4	6	5	1	0	3	6	1	2	2	5	1	0	3	0	1	0	1	0	1	0	5	1	3	1	1	0	0	0	12	24	20	25	4	5	4	0	1	1	1	4	1	5
ACAD11	0	0	0	0	0	0	0	0	0	0	0	0	0	0	0	0	0	0	2	0	0	0	0	0	0	1	0	0	1	0	0	1	0	0	0	0	0	0	0	0	1	0	0	0	1	1	0	0
ACAD8	16	20	12	17	5	6	8	12	6	0	3	4	1	3	7	11	2	1	1	0	1	0	2	1	0	0	0	1	1	1	0	3	4	1	322	370	844	1511	11	14	7	5	5	7	34	64	1	17
ACAD9	52	26	22	20	19	23	31	21	14	11	16	22	11	30	30	22	2	6	12	2	6	3	4	2	1	1	8	6	39	12	7	6	7	6	38	63	44	97	8	11	25	3	4	3	5	12	5	18
ACADL	2	3	3	1	9	1	2	4	0	1	0	1	0	1	1	1	0	0	0	0	1	0	2	1	0	0	0	0	7	1	0	2	4	1	28	33	14	25	26	44	3	0	1	3	1	1	2	3
ACADM	15	7	9	11	9	4	9	8	5	4	4	9	4	3	11	7	1	0	6	1	2	0	1	1	4	3	10	2	10	0	1	1	6	2	34	41	58	63	5	6	17	2	1	4	6	3	6	12
ACADS	24	8	9	10	4	10	8	8	15	8	6	13	4	6	10	12	0	1	3	0	2	0	1	2	2	0	4	2	6	1	1	3	6	3	9	38	24	35	7	4	15	5	0	4	5	13	3	16
ACADSB	7	8	5	10	6	7	6	5	9	5	2	4	3	2	7	9	2	2	11	2	5	0	5	1	0	0	10	2	16	4	3	5	6	1	60	64	95	136	13	23	9	3	5	3	1	8	6	8
ACADVL	220	118	121	155	73	80	153	87	116	59	73	145	42	51	139	143	22	16	46	13	57	19	26	30	38	12	80	43	195	26	20	24	61	26	206	388	256	428	30	35	128	73	25	30	45	86	41	107
ACAN	1	0	1	1	1	0	0	2	0	0	0	2	0	0	2	0	0	0	0	0	1	2	0	0	0	0	2	2	0	0	0	0	0	0	0	1	0	1	0	0	1	0	0	0	0	5	3	2
ACAP1	25	10	11	25	6	10	19	24	13	15	15	52	6	7	14	15	0	0	5	0	0	0	0	2	0	1	4	8	3	5	0	0	2	3	8	8	2	13	2	2	12	11	5	2	10	17	5	12
ACAP2	21	15	13	13	11	8	13	11	7	8	7	4	8	8	9	12	1	1	10	3	2	5	0	2	3	2	9	7	19	4	0	0	6	4	11	27	27	38	10	7	18	4	0	1	3	8	8	21
ACAP3	74	49	42	55	23	40	38	39	52	32	25	29	16	20	61	47	2	2	10	0	5	2	10	3	2	2	20	6	13	4	5	9	12	7	46	85	71	104	4	13	26	12	8	9	9	25	16	27
ACAT1	75	57	47	50	26	28	47	28	30	12	10	16	11	12	18	34	3	0	26	3	7	4	1	0	2	6	10	8	20	4	2	5	10	9	132	222	199	503	15	12	25	19	3	6	19	34	12	14
ACAT2	35	23	7	10	10	4	13	6	7	7	6	5	2	5	12	10	4	9	5	6	7	2	5	5	2	9	9	7	14	6	5	11	5	1	165	185	315	459	32	40	28	11	3	6	12	25	1	15
ACBD3	34	27	29	24	19	17	13	18	8	8	9	16	7	4	15	14	2	3	14	3	1	1	0	0	2	2	13	0	24	4	2	2	9	4	30	45	50	89	6	20	26	8	2	2	10	8	4	10
ACBD4	29	13	17	20	4	11	19	9	22	14	9	16	9	13	25	25	0	1	7	2	3	0	0	3	4	3	9	1	4	1	3	0	9	2	19	40	20	47	3	4	22	15	1	8	8	11	7	20
ACBD5	10	1	9	5	4	4	3	6	6	1	6	7	2	3	4	6	1	0	14	3	2	0	0	0	2	3	2	4	19	4	2	0	5	0	22	30	49	50	5	15	7	6	1	3	4	5	0	7
ACBD6	19	13	13	8	4	4	10	8	9	5	3	9	3	4	13	11	0	2	2	1	1	3	1	4	4	1	9	0	8	3	2	1	1	0	13	18	32	44	6	17	14	5	4	1	2	12	5	5
ACBD7	0	0	0	0	0	1	0	1	0	0	0	0	0	0	1	0	0	0	3	0	0	0	0	0	1	1	4	2	1	1	0	1	1	0	1	3	1	1	0	0	0	0	0	1	0	0	0	0
ACCS	11	3	6	8	3	12	7	7	14	4	2	13	4	5	11	15	0	1	2	0	1	0	4	1	1	2	5	2	17	3	1	4	2	2	16	23	11	30	5	7	9	6	2	3	3	4	5	11
ACD	19	9	17	15	11	5	21	16	19	8	8	16	4	14	20	22	0	0	3	1	1	4	0	1	2	0	9	4	5	4	2	1	4	5	20	45	25	34	2	10	18	8	4	6	8	9	8	19
ACE	5	3	1	2	1	0	2	3	6	3	7	4	0	1	3	4	1	3	5	2	2	1	2	1	0	0	6	3	24	2	2	1	2	0	17	9	20	38	2	0	3	3	0	2	4	0	7	1
ACE2	0	2	0	0	0	1	0	1	1	1	0	1	0	0	1	0	0	0	0	0	0	0	0	0	0	0	1	0	0	0	0	0	0	0	0	0	0	0	0	1	0	0	0	0	0	0	0	0
ACER1	0	1	0	0	0	0	0	0	0	0	0	0	0	0	0	0	0	0	0	0	0	0	0	1	0	0	0	0	0	0	0	0	0	0	0	2	0	0	0	0	0	0	0	0	0	0	0	0
ACER3	20	14	10	10	11	12	11	15	3	2	4	4	8	3	5	4	2	0	2	0	2	0	0	0	1	1	4	0	17	0	2	3	1	5	13	24	17	21	0	5	7	3	3	2	1	4	5	10
ACHE	6	2	4	0	4	2	7	8	9	8	8	8	2	4	7	8	0	0	3	2	1	0	1	0	6	2	5	2	9	1	1	0	1	1	2	3	0	1	2	3	9	4	0	1	3	5	0	7
ACIN1	15	18	25	19	12	12	19	20	12	8	9	16	2	8	8	10	0	1	3	0	1	1	4	0	0	1	6	1	16	6	3	3	7	2	13	45	30	52	4	8	9	5	2	5	13	8	5	5
ACKR1	18	2	11	5	5	3	22	11	21	4	16	15	5	5	26	19	2	0	0	1	1	3	1	4	4	1	9	4	1	1	0	1	8	4	3	9	11	10	0	6	19	26	6	4	13	15	9	18
ACKR2	0	4	0	0	1	0	0	0	1	0	0	0	0	2	0	2	0	0	1	0	0	0	0	0	0	0	1	0	0	0	0	0	0	0	0	1	0	2	1	0	1	0	0	0	1	0	2	0
ACKR3	11	13	21	11	18	13	27	27	19	6	9	14	16	9	17	27	0	0	1	3	0	1	2	0	1	1	3	2	9	0	3	0	11	3	12	12	16	28	5	7	36	18	6	3	12	12	20	15
ACKR4	0	0	0	0	0	0	0	0	1	0	0	0	1	0	0	1	0	0	0	0	0	0	0	0	0	0	1	0	0	0	0	0	0	0	0	0	0	0	0	0	3	0	0	0	0	1	0	0
ACLY	89	70	62	85	45	58	67	56	23	8	13	28	11	16	26	28	5	7	30	4	12	12	1	8	3	4	30	9	48	10	4	6	12	6	233	410	439	780	54	86	31	15	10	5	27	41	5	33
ACMSD	0	0	0	0	0	0	0	0	0	0	0	0	0	0	0	0	0	0	0	0	0	0	1	0	0	0	0	0	0	0	0	0	0	0	1	0	0	0	0	0	0	1	0	0	0	0	0	1
ACO1	11	3	7	10	5	5	10	3	8	7	1	6	1	1	5	9	4	0	6	5	2	1	1	2	0	1	6	5	18	1	0	1	3	1	14	24	11	24	4	3	24	6	2	3	1	5	1	2
ACO2	48	18	18	24	10	14	17	9	18	9	9	19	5	5	23	16	3	0	5	0	2	2	2	0	3	1	8	2	16	2	2	3	10	2	34	72	40	81	6	10	20	1	2	5	10	17	6	13
ACOT1	15	10	11	8	7	6	16	8	4	6	2	6	4	10	17	9	0	1	12	0	8	0	0	3	2	1	6	7	8	1	1	1	0	4	35	40	33	60	2	4	11	5	5	5	6	8	5	11
ACOT11	2	0	0	0	1	0	2	1	0	1	0	2	0	0	1	3	0	0	1	0	1	0	0	0	1	0	1	0	1	0	0	0	1	0	1	1	2	0	0	0	2	4	0	0	0	1	0	6
ACOT12	0	0	0	0	0	0	0	0	0	0	0	0	0	0	0	0	0	0	0	0	0	0	0	0	0	0	0	0	0	0	0	0	0	0	0	0	0	0	0	0	0	1	0	0	0	0	0	0
ACOT13	77	31	33	45	27	25	39	34	29	13	19	35	20	12	37	35	8	8	30	6	12	7	16	7	13	18	47	22	75	16	13	12	26	7	124	220	161	237	12	39	88	36	8	18	19	45	15	69
ACOT2	5	2	5	5	3	0	3	7	2	2	2	7	4	1	2	1	3	0	7	1	3	0	1	2	0	1	4	3	10	0	0	1	0	0	2	11	6	14	0	0	7	1	1	2	2	1	2	5
ACOT4	1	1	0	2	0	0	2	0	1	1	0	0	1	0	0	1	0	0	0	0	1	0	0	0	0	1	2	0	5	0	0	0	0	0	3	3	3	6	0	0	2	1	0	0	1	1	0	0
ACOT6	0	0	0	0	0	0	0	0	0	0	0	0	0	0	0	0	0	0	0	0	0	0	0	0	0	0	0	0	0	0	0	0	0	0	0	0	1	0	0	0	0	1	0	0	0	0	0	0
ACOT7	36	14	15	20	12	11	21	17	28	15	16	19	9	11	24	23	4	1	8	0	5	2	3	1	1	1	10	5	6	0	4	1	6	5	21	57	26	48	0	10	28	10	3	10	4	9	7	10
ACOT8	38	18	37	23	11	22	26	18	26	9	8	15	8	8	22	11	0	2	8	2	7	0	5	2	1	2	8	4	17	2	5	1	8	5	39	55	57	140	7	33	21	6	4	3	13	14	2	20
ACOT9	32	16	8	24	13	12	25	21	12	4	8	13	5	8	14	12	1	2	4	1	3	5	3	3	2	1	12	4	9	0	1	1	5	3	17	48	37	45	5	18	19	15	2	4	9	7	6	13
ACOX1	31	37	36	21	16	21	33	20	18	12	15	19	6	16	28	22	2	1	18	5	3	1	3	6	2	1	28	5	25	4	4	8	9	5	77	139	120	210	17	21	21	17	6	13	6	20	10	28
ACOX2	2	0	2	4	3	2	3	2	7	3	2	1	2	7	4	6	0	0	1	0	2	0	0	0	2	0	0	4	4	1	0	0	2	2	3	4	3	3	1	0	10	4	1	2	4	8	3	11
ACOX3	18	7	15	12	8	6	14	6	4	1	2	2	1	0	6	4	0	2	0	0	0	1	0	1	0	1	2	0	6	0	0	2	3	0	40	69	72	136	2	7	3	1	1	2	3	19	1	5
ACOXL	7	2	1	5	3	1	1	0	2	2	4	0	0	1	3	2	0	0	0	0	0	0	0	0	0	0	0	0	1	1	0	1	0	0	3	5	1	1	1	0	0	0	0	0	0	0	0	1
ACP1	54	36	31	30	19	22	24	23	11	8	8	9	8	6	20	4	6	5	16	2	5	2	2	3	3	3	14	15	45	6	0	4	5	4	52	75	69	130	9	19	16	12	3	6	8	20	9	19
ACP2	57	20	45	43	27	16	29	15	26	5	18	30	5	9	21	21	5	2	8	0	2	0	2	6	3	3	7	6	22	5	1	1	5	3	94	171	114	253	20	18	22	8	5	5	16	25	4	16
ACP5	22	6	15	12	9	6	18	9	46	24	48	75	7	9	23	18	0	5	3	0	1	6	2	3	3	1	19	5	39	4	2	1	3	2	20	19	12	23	1	5	36	26	4	3	21	63	20	53
ACP6	23	11	12	20	14	10	14	8	3	3	5	10	1	3	9	10	3	2	5	0	2	4	2	3	0	1	2	4	14	6	7	8	4	0	27	46	38	72	4	11	7	5	3	2	4	11	2	8
ACP7	1	0	0	0	0	0	0	0	0	0	0	1	0	0	0	0	0	0	0	0	0	0	0	0	0	0	0	0	0	0	1	0	0	0	0	0	0	0	0	0	0	0	0	0	0	0	0	0
ACPP	18	17	26	14	28	34	89	73	9	3	6	15	21	7	9	12	648	271	784	161	425	227	314	448	36	100	882	635	1919	185	185	150	315	230	7324	10902	9691	18780	551	670	100	48	101	164	472	993	25	339
ACPT	0	0	0	0	0	0	0	0	1	0	0	0	0	0	0	0	0	0	0	0	1	0	0	1	0	0	0	0	0	0	0	0	0	0	0	2	0	1	0	0	0	0	0	0	0	0	0	0
ACR	1	0	0	3	0	0	0	1	0	0	0	0	0	0	0	0	0	0	0	0	0	0	0	0	0	0	1	0	0	1	0	0	1	0	0	0	0	0	0	0	1	0	0	1	0	1	0	0
ACRBP	4	2	1	2	0	0	2	2	0	2	0	2	0	1	0	3	0	2	0	0	0	0	1	0	1	0	0	0	1	0	0	0	0	0	2	5	1	8	1	2	1	2	1	0	0	2	1	0
ACRC	0	0	0	1	1	0	1	0	0	1	0	0	0	0	0	1	0	1	2	0	0	0	1	0	0	0	2	0	0	0	0	0	0	0	0	2	1	1	1	0	1	0	1	0	1	1	1	1
ACRV1	2	0	1	0	2	0	0	0	1	2	0	1	0	0	3	0	0	0	0	0	0	0	0	0	0	0	0	0	0	0	0	0	0	0	1	2	0	2	0	0	1	0	0	0	0	1	0	0
ACSBG1	10	4	8	6	4	9	3	7	5	3	1	4	3	3	4	5	0	1	1	0	1	0	3	2	1	2	4	2	3	0	0	1	3	1	8	18	10	18	6	5	13	4	2	1	5	1	2	7
ACSBG2	0	0	0	0	0	0	0	0	0	0	0	0	0	0	0	0	0	0	0	0	0	0	0	0	0	0	0	0	0	0	0	0	0	0	0	0	0	0	0	0	0	0	0	0	0	0	1	0
ACSF2	7	2	7	6	4	4	13	11	5	5	8	18	0	2	12	17	1	1	4	0	2	0	1	0	3	2	9	1	5	0	2	0	2	1	6	13	8	7	0	0	13	4	2	2	3	6	3	5
ACSF3	36	25	17	13	10	18	31	19	19	8	9	22	8	13	15	16	1	1	13	2	5	4	3	1	4	1	13	3	17	2	5	3	9	2	41	77	50	73	12	18	25	15	5	7	6	11	6	11
ACSL1	102	71	44	42	35	31	36	25	11	10	9	11	12	10	17	19	9	7	19	2	5	2	9	8	6	6	26	22	49	9	5	4	15	8	340	427	668	1059	19	33	35	13	8	8	19	39	12	32
ACSL3	109	77	84	79	60	70	84	75	14	10	12	19	14	3	15	14	13	2	46	15	20	9	4	8	1	2	14	6	42	2	9	6	9	8	116	159	220	357	16	27	22	9	3	5	19	16	5	25
ACSL4	10	5	5	8	5	6	8	12	8	5	8	14	3	4	12	9	1	2	2	1	1	0	1	0	1	0	3	3	3	1	0	1	9	3	8	17	5	15	1	3	19	5	2	0	7	9	8	21
ACSL5	45	35	30	36	21	23	17	14	10	6	22	56	4	2	19	9	0	1	5	0	4	2	2	1	4	0	7	3	33	3	2	0	6	2	202	250	389	734	4	3	6	10	5	6	25	45	3	14
ACSL6	0	1	0	3	0	2	0	2	1	1	0	2	1	0	1	0	0	0	1	0	0	1	0	2	0	0	1	0	2	0	0	1	0	0	5	2	1	2	0	0	0	1	0	0	0	1	1	1
ACSM1	127	73	77	37	53	48	37	26	14	5	5	9	5	4	8	1	0	10	7	0	1	0	0	0	0	1	0	1	2	1	0	1	0	0	37	68	75	153	1	0	0	0	0	0	4	4	1	0
ACSM2A	0	0	0	0	0	1	0	0	0	0	0	0	1	0	0	1	0	0	3	0	0	0	1	1	0	0	1	0	0	0	1	0	0	0	3	0	0	0	0	0	0	0	0	0	1	0	0	0
ACSM2B	0	0	0	1	0	0	0	0	0	0	0	0	1	0	0	0	0	0	1	0	1	0	0	0	0	0	1	0	0	0	0	0	0	0	3	0	0	2	0	0	0	0	0	0	0	0	0	0
ACSM3	34	25	23	20	31	29	17	11	3	5	0	8	4	4	5	3	3	7	39	7	11	6	5	2	1	1	5	2	45	5	3	1	4	3	43	57	45	83	11	29	11	4	0	0	1	6	3	3
ACSM4	0	0	0	0	0	0	0	0	0	0	0	0	0	0	0	0	0	0	0	0	0	0	0	0	0	0	0	0	0	0	0	0	0	0	0	0	0	0	0	0	0	0	0	0	1	0	0	0
ACSM5	3	0	0	0	1	0	0	0	2	1	3	0	0	0	0	0	0	0	0	0	0	0	0	0	0	1	0	0	1	0	1	0	0	0	2	1	1	1	0	2	1	1	0	1	2	2	2	0
ACSM5P1	2	0	2	0	1	0	0	0	0	0	0	0	0	0	0	0	0	0	0	0	1	0	0	0	0	0	0	0	0	0	1	0	0	0	0	1	1	0	0	2	0	1	0	0	0	0	0	0
ACSM6	0	0	0	0	0	0	0	0	0	0	0	0	0	0	0	0	0	0	0	0	0	0	1	0	0	0	0	0	1	0	0	0	0	0	0	0	0	1	0	0	0	0	0	0	0	0	0	0
ACSS1	159	79	84	81	39	69	73	58	23	21	20	54	10	15	36	41	3	4	8	0	2	0	0	9	5	2	21	17	31	6	3	8	18	6	71	137	95	173	29	21	16	12	3	4	12	12	7	19
ACSS2	34	12	17	14	16	14	20	10	11	6	9	15	7	7	26	21	0	1	1	0	5	3	1	3	2	1	5	4	4	4	2	1	8	6	28	51	36	77	5	19	19	14	2	13	3	14	3	9
ACSS3	9	5	4	2	5	0	7	2	8	5	1	3	6	4	5	5	0	4	1	0	1	2	2	5	0	2	3	2	1	0	0	1	2	4	24	37	10	24	3	9	20	2	1	0	4	4	9	7
ACTA1	0	1	0	1	1	0	5	1	3	2	0	0	0	6	2	3	0	0	1	0	0	0	0	1	0	1	0	0	1	0	0	0	2	2	6	0	1	0	41	37	9	2	0	0	0	1	4	6
ACTA2	366	231	233	165	116	147	355	252	316	172	75	102	114	165	468	339	5	9	43	18	34	36	43	37	12	29	92	69	48	23	41	59	154	109	190	323	251	263	25	111	529	270	56	119	177	201	128	443
ACTA2-AS1	125	68	60	44	55	57	107	83	85	58	22	46	46	41	130	166	4	7	25	8	30	23	24	26	16	23	55	26	31	8	32	19	83	46	43	52	54	62	14	54	315	104	23	29	29	60	54	207
ACTB	1833	1252	1043	826	766	895	1405	995	783	478	551	682	353	427	1111	1031	51	45	243	35	110	55	66	86	116	63	506	172	515	69	74	73	288	200	1055	1982	1485	3002	138	342	929	566	119	243	444	773	352	882
ACTBL2	1	2	2	1	1	1	0	5	2	2	0	1	0	0	3	3	0	2	4	1	1	0	0	3	0	2	4	0	0	0	0	0	6	3	0	2	3	3	1	3	9	8	0	1	1	0	0	1
ACTBP1	0	0	0	0	0	1	0	0	0	0	0	0	0	0	0	1	0	0	0	0	0	0	0	0	0	0	0	0	0	0	0	0	2	0	1	0	0	0	0	0	1	1	0	0	0	0	0	0
ACTBP11	2	3	4	1	3	5	5	4	2	4	1	1	3	4	5	4	1	0	2	0	1	0	0	2	0	2	3	0	1	1	0	1	10	3	3	6	5	7	0	6	21	2	0	3	2	7	3	9
ACTBP12	0	0	0	0	0	1	1	0	0	1	0	0	0	3	4	1	2	0	3	0	1	0	0	3	0	0	3	1	1	0	0	2	11	6	7	2	5	10	1	8	14	4	0	2	5	7	5	14
ACTBP13	0	0	0	0	0	0	0	0	0	0	0	0	0	0	0	0	0	0	0	0	0	0	0	0	0	0	0	0	0	0	0	0	0	0	0	0	0	0	0	0	0	1	0	0	0	0	0	0
ACTBP14	0	0	0	0	0	0	0	0	0	0	0	0	0	0	0	0	0	0	0	0	0	0	0	0	0	0	0	0	0	0	0	0	1	0	0	0	0	0	0	0	0	0	0	0	0	0	0	0
ACTBP2	1	0	1	1	0	2	0	0	0	3	0	0	1	2	0	6	0	0	0	0	1	0	0	0	0	1	0	1	0	0	0	1	1	1	6	5	2	6	0	3	3	4	0	1	1	4	1	5
ACTBP6	0	0	0	0	0	0	0	0	0	0	0	0	1	0	0	0	0	1	0	0	0	0	0	0	0	0	0	0	0	0	0	0	2	1	0	0	0	0	0	0	1	0	0	0	0	0	0	1
ACTBP7	0	0	0	0	2	1	0	1	1	0	0	0	0	1	1	0	0	0	0	0	1	0	0	0	0	1	1	0	0	0	0	0	13	6	5	1	0	0	0	0	19	10	1	0	0	0	2	2
ACTBP8	1	1	1	0	0	0	2	1	0	1	0	0	0	0	1	0	0	2	1	0	0	0	0	0	0	0	1	0	0	0	0	0	1	2	0	1	2	1	0	0	3	3	0	0	0	1	0	0
ACTBP9	0	0	0	0	0	0	0	0	1	0	0	0	0	0	0	0	0	0	0	0	0	0	0	0	0	0	0	0	0	0	0	0	1	0	2	2	0	1	0	1	1	1	0	0	0	0	0	2
ACTC1	0	3	0	0	0	0	2	1	3	3	3	1	0	3	10	6	0	0	0	0	1	0	2	0	0	0	2	3	0	2	5	1	2	3	2	6	8	9	28	64	13	9	0	2	1	0	3	14
ACTG1	1016	799	507	386	393	402	647	414	269	194	189	287	157	150	423	280	30	6	188	55	92	44	30	28	54	32	198	145	408	58	34	34	110	122	999	1695	1238	1987	163	239	468	389	84	119	273	355	231	445
ACTG1P1	0	1	0	0	0	1	0	0	0	0	0	0	0	0	1	0	0	0	0	0	0	0	0	0	0	0	0	0	0	0	0	0	1	0	0	0	2	1	0	0	0	0	0	0	1	0	1	1
ACTG1P10	0	0	0	0	0	0	1	0	0	0	0	0	0	0	0	0	0	0	0	0	0	0	0	1	0	0	0	0	0	0	0	0	0	0	0	1	0	0	0	0	0	0	0	0	0	0	0	0
ACTG1P12	0	1	1	0	0	0	1	0	0	0	0	0	0	2	0	1	2	0	1	0	0	1	0	3	0	1	2	1	0	0	0	2	7	5	8	7	7	7	3	7	13	3	1	2	6	0	1	10
ACTG1P14	1	1	0	0	1	0	0	0	0	1	0	0	0	1	0	0	0	0	0	0	0	0	0	0	0	0	0	0	0	1	0	0	1	0	3	0	0	0	0	0	1	0	0	0	0	0	1	1
ACTG1P15	0	0	0	0	0	0	1	0	1	0	0	0	1	0	1	0	1	1	1	0	1	0	1	4	0	0	5	1	0	0	0	0	8	6	1	5	3	3	0	4	16	6	0	2	0	5	1	7
ACTG1P16	0	0	0	0	0	0	0	0	0	0	0	0	0	0	0	0	0	0	0	0	0	0	0	0	0	0	0	0	0	0	0	0	0	0	0	0	0	0	0	0	1	0	0	0	0	0	0	0
ACTG1P17	0	0	1	1	0	0	0	0	0	0	0	0	0	0	0	0	0	0	0	0	0	0	0	1	0	0	0	0	0	0	0	0	1	0	2	0	0	2	0	0	1	0	0	0	0	2	0	1
ACTG1P18	0	0	0	0	0	0	0	0	0	0	0	0	0	0	0	0	0	0	0	0	0	0	0	0	0	0	0	0	0	0	0	0	0	0	1	0	0	0	0	0	0	0	0	0	0	0	0	0
ACTG1P19	0	1	0	0	1	0	0	0	0	0	0	0	0	0	1	0	0	0	0	0	0	0	0	0	0	0	0	0	0	0	0	0	3	1	0	0	0	0	0	1	2	1	0	0	0	4	0	4
ACTG1P2	1	2	0	1	1	2	1	0	1	1	0	1	1	1	3	0	0	1	3	0	0	0	0	2	0	0	1	0	0	0	0	0	2	0	1	2	2	5	1	3	2	0	0	0	0	0	0	1
ACTG1P20	0	1	0	0	0	0	0	1	0	0	0	0	1	1	0	0	0	0	0	0	0	0	0	0	0	0	0	0	1	0	0	0	0	0	0	2	1	0	0	0	1	1	0	1	0	0	0	1
ACTG1P21	0	0	1	0	0	0	0	0	0	0	0	0	0	0	1	0	0	0	0	0	0	0	0	1	0	0	0	0	0	0	0	0	0	0	0	1	0	0	0	0	0	0	0	0	0	0	0	0
ACTG1P22	0	0	0	0	1	0	1	0	0	0	0	0	0	0	0	0	0	0	0	0	0	0	0	0	0	1	0	0	0	0	0	0	0	0	0	0	0	0	0	1	1	0	0	0	0	0	0	1
ACTG1P23	3	2	0	0	1	1	1	0	0	0	0	0	1	0	1	0	0	0	0	0	0	0	0	0	1	0	0	0	0	0	0	0	0	1	0	2	2	2	0	0	0	2	0	0	0	0	0	1
ACTG1P24	1	0	1	0	0	0	0	1	0	0	0	0	0	0	0	0	0	0	0	0	0	0	0	0	0	0	0	0	0	0	0	0	1	0	0	0	0	0	0	0	0	0	0	0	0	0	0	0
ACTG1P3	0	0	0	0	0	0	0	0	0	0	0	0	0	0	0	0	0	0	0	0	0	0	0	0	0	0	0	0	0	0	0	0	0	0	0	0	0	0	0	0	0	0	0	0	1	0	0	0
ACTG1P9	0	4	1	0	1	3	2	0	2	2	0	0	0	0	0	1	0	1	0	0	0	0	0	1	0	1	2	1	6	2	0	1	1	1	4	13	9	14	1	1	5	3	0	1	1	0	0	5
ACTG2	531	287	477	391	219	319	512	432	513	258	160	187	224	309	589	536	31	41	108	30	67	41	126	161	53	81	204	133	54	35	105	61	501	383	158	407	321	398	81	251	818	451	65	186	178	196	127	374
ACTL10	0	0	0	0	1	0	1	1	2	2	0	3	0	0	2	1	2	1	4	3	4	0	0	0	2	0	0	1	9	1	0	0	0	2	18	29	15	48	5	20	1	0	0	2	0	1	3	5
ACTL6A	32	14	22	9	12	12	28	14	12	4	6	6	4	5	7	10	3	1	17	5	3	2	0	0	1	4	5	4	24	4	2	1	6	1	36	31	35	47	0	5	9	12	3	1	3	8	6	11
ACTL6B	0	0	0	0	0	0	0	0	0	0	0	0	0	0	0	0	0	0	0	0	0	0	0	0	0	0	0	0	0	0	0	0	0	0	0	0	1	0	0	0	0	0	0	0	0	0	0	0
ACTL8	0	0	0	1	0	0	0	1	0	0	0	0	0	0	0	0	0	0	0	0	0	0	0	0	0	0	0	0	0	0	0	0	0	0	0	0	0	1	0	0	0	0	0	0	0	0	0	0
ACTL9	0	0	0	0	0	0	0	0	0	0	0	0	0	0	0	0	0	0	0	0	0	0	0	1	0	0	1	0	0	0	0	0	0	0	0	0	0	0	0	1	0	0	0	0	0	0	0	0
ACTN1	250	137	173	173	100	117	205	193	180	93	131	128	68	65	257	223	10	8	39	9	31	25	28	20	24	16	62	45	83	18	24	21	74	56	202	380	348	499	45	62	245	141	25	53	102	121	84	217
ACTN1-AS1	3	2	2	0	0	0	0	0	0	2	0	0	0	0	4	4	0	0	0	0	0	0	0	0	0	0	1	0	0	0	0	0	1	0	0	1	0	1	0	0	1	1	0	0	0	0	0	0
ACTN2	1	0	0	1	0	0	1	2	0	0	0	0	0	0	0	1	0	0	1	1	0	0	0	0	0	0	1	0	1	0	1	0	0	0	3	1	2	2	14	20	4	3	0	0	0	0	1	1
ACTN3	0	0	0	0	0	0	0	0	0	0	1	0	0	0	1	0	0	0	0	0	0	0	0	0	0	0	0	0	0	0	0	0	0	0	0	0	0	0	0	0	0	0	0	0	0	0	0	0
ACTN4	261	161	158	147	107	140	167	142	153	72	81	119	46	90	161	114	6	6	33	5	17	5	7	12	16	9	48	28	58	7	21	19	45	25	146	245	203	341	18	53	135	69	18	39	51	88	42	95
ACTN4P1	0	0	0	0	0	0	0	0	0	0	0	0	0	0	0	0	0	0	0	0	0	0	0	0	0	0	0	0	0	0	0	0	0	0	0	0	0	0	0	0	0	2	0	1	0	0	0	0
ACTR10	15	17	10	15	5	10	13	14	15	3	6	6	5	9	9	19	2	0	4	0	0	0	0	0	0	2	14	5	10	3	0	2	5	2	40	38	63	84	10	5	14	4	2	2	10	6	9	10
ACTR1A	58	42	39	47	30	22	44	28	25	6	15	27	13	11	30	39	2	0	9	3	1	0	6	4	3	5	15	6	19	3	4	0	4	9	45	99	69	115	12	12	33	14	3	8	11	20	11	29
ACTR1B	64	25	37	26	32	31	55	27	37	20	24	30	18	20	46	56	4	3	14	3	12	3	3	3	9	5	26	12	32	10	8	6	17	5	77	154	134	215	13	13	41	20	10	13	30	36	15	35
ACTR2	88	58	56	61	39	29	57	56	38	18	23	47	23	11	40	43	11	5	36	6	16	5	7	12	7	4	34	23	78	6	10	5	16	9	156	156	221	327	31	55	98	41	5	9	19	28	19	65
ACTR3	32	22	24	22	14	13	21	15	14	7	9	14	5	7	13	10	3	2	9	0	3	0	2	5	3	3	9	8	15	2	3	1	5	4	71	116	136	209	9	12	26	7	4	6	12	10	11	17
ACTR3B	12	10	15	6	3	9	3	7	3	4	1	0	1	2	5	4	0	0	2	1	0	1	1	0	0	0	1	2	7	0	1	1	1	1	18	17	18	37	4	4	3	2	0	0	2	2	1	1
ACTR3BP5	0	0	0	0	0	0	0	0	0	0	0	0	0	0	0	0	0	0	0	0	0	0	0	0	0	0	0	0	0	0	0	0	0	0	1	1	0	0	0	0	0	0	0	0	0	0	0	0
ACTR3C	3	3	2	1	0	1	1	0	1	0	1	2	0	0	0	0	0	0	0	0	0	0	0	0	0	1	0	1	0	0	0	1	0	1	5	13	28	34	4	6	0	1	1	0	2	3	0	0
ACTR3P2	0	0	0	0	0	0	0	0	0	0	0	0	0	0	0	0	0	0	0	0	1	0	0	0	0	0	0	0	0	0	0	0	0	0	0	0	0	0	0	0	0	0	0	0	0	0	0	0
ACTR5	8	8	4	8	0	1	4	4	4	5	3	1	1	5	3	9	0	0	1	1	0	1	3	1	1	0	1	2	4	2	0	0	1	0	11	9	6	13	0	3	6	0	1	3	0	2	2	6
ACTR6	13	2	5	7	2	4	3	1	3	4	7	5	3	4	6	8	0	0	2	1	4	0	0	1	1	0	4	2	15	1	2	1	3	3	3	16	13	28	2	4	16	5	1	0	2	4	2	13
ACTR8	9	6	2	5	6	3	9	4	3	1	0	4	3	0	2	2	0	1	3	3	2	1	2	0	0	4	0	0	8	2	1	1	0	0	8	10	17	18	2	2	4	1	0	1	0	1	0	5
ACTRT1	0	0	0	0	0	0	0	0	0	0	1	0	0	0	0	0	0	0	0	0	0	0	0	0	0	0	0	0	0	0	0	0	0	0	0	0	0	0	0	0	0	0	0	0	0	0	0	0
ACTRT3	1	0	0	0	0	0	1	0	0	0	0	0	0	0	1	1	0	0	0	0	0	0	0	0	0	0	0	1	0	0	0	0	1	0	0	3	1	4	0	4	0	2	0	0	0	1	0	0
ACVR1	25	18	14	6	17	10	15	17	9	15	9	15	9	1	8	10	0	2	3	1	2	0	2	1	3	1	7	0	7	3	0	2	2	2	14	18	11	26	3	5	14	11	2	1	1	3	10	12
ACVR1B	8	12	5	13	3	5	12	1	4	5	1	4	4	2	4	8	0	0	1	1	0	0	1	0	3	2	2	0	1	0	0	2	2	2	9	20	19	34	1	10	6	2	0	0	0	9	1	6
ACVR1C	0	0	2	0	0	0	0	0	0	0	0	0	0	0	0	0	0	0	0	0	0	0	0	0	0	0	1	0	0	1	0	0	0	0	0	0	0	1	0	0	0	0	0	0	0	0	0	0
ACVR2A	8	10	8	10	4	3	8	7	8	4	2	3	5	1	8	11	2	1	1	0	0	0	0	1	1	2	4	3	10	0	5	3	5	2	18	22	11	42	1	3	16	8	3	5	2	3	4	9
ACVR2B	3	2	6	4	4	1	3	6	2	1	3	3	2	4	7	4	2	0	3	1	0	1	0	1	1	1	1	2	5	0	0	4	4	0	7	10	10	13	1	2	2	3	0	1	0	2	2	4
ACVR2B-AS1	0	0	0	0	1	1	0	0	1	1	0	0	0	0	0	0	0	0	0	1	0	0	1	0	0	0	0	0	1	0	0	0	0	1	0	1	2	1	0	0	1	0	0	0	0	0	0	2
ACVRL1	19	5	9	12	8	9	26	6	25	6	13	14	7	14	14	17	4	0	1	1	2	0	0	0	2	2	8	3	5	1	3	1	2	5	8	10	9	18	1	1	15	14	0	2	8	12	6	9
ACY1	6	2	3	0	1	1	3	1	2	1	0	1	1	0	2	3	0	1	1	0	1	0	0	2	2	0	1	0	6	1	0	2	1	1	6	3	5	16	3	1	1	0	0	0	1	0	0	1
ACY3	0	0	1	0	0	0	0	0	1	0	0	2	0	0	0	0	0	0	4	1	1	1	1	1	0	0	0	0	3	0	0	0	0	0	0	0	0	1	0	0	4	0	1	0	0	0	0	0
ACYP1	4	2	6	4	6	1	3	2	3	0	2	1	0	1	5	1	0	0	1	0	0	1	0	0	1	0	0	1	6	0	0	1	2	1	12	13	7	16	1	3	2	3	2	1	3	2	2	10
ACYP2	17	9	11	6	9	7	6	4	4	1	2	4	1	3	4	1	1	0	2	0	2	0	2	1	3	1	13	2	7	0	1	2	0	2	14	38	18	29	4	3	2	3	1	1	3	5	2	6
AD000091.2	0	0	0	0	0	0	0	0	0	0	0	0	0	0	0	0	0	0	0	0	0	0	0	0	0	0	0	0	1	0	0	0	0	0	0	0	0	0	0	0	0	0	0	0	0	0	0	0
AD000091.3	1	0	1	0	0	0	0	0	0	0	1	0	2	1	1	0	0	0	0	0	0	0	0	0	0	0	0	0	1	0	0	0	1	0	0	1	1	2	0	3	3	1	0	0	0	0	1	0
AD000684.2	0	0	0	1	1	0	0	0	0	0	0	0	0	0	0	0	0	0	0	0	0	0	0	0	0	0	0	0	0	0	0	0	0	0	0	0	0	1	0	0	0	1	0	0	0	0	0	0
AD000864.6	0	1	0	0	0	0	0	0	0	0	0	0	0	0	0	0	0	0	1	1	0	0	0	0	0	1	0	0	1	0	0	0	0	0	1	0	1	0	0	1	1	0	0	0	1	0	1	1
AD001527.4	2	1	0	0	0	0	0	0	0	0	0	0	1	0	0	0	0	0	0	0	0	0	0	0	0	0	0	0	0	0	0	0	0	0	0	0	0	0	0	0	2	0	0	0	0	0	0	0
ADA	9	0	4	4	1	2	6	1	5	4	3	10	1	2	9	7	0	0	0	1	2	1	0	0	1	0	5	1	3	0	2	1	5	1	4	5	3	6	1	1	6	0	1	1	6	6	5	3
ADAD2	0	0	0	0	1	0	0	0	0	0	1	0	0	0	0	0	0	0	0	0	0	0	0	0	0	0	0	0	0	0	0	0	0	0	0	0	0	0	0	0	1	0	0	0	0	0	0	0
ADAL	4	1	0	1	3	2	2	4	1	2	2	4	1	2	2	1	1	0	1	0	0	0	0	0	0	0	0	1	4	0	0	0	1	1	9	20	9	21	5	3	2	0	1	0	0	1	1	4
ADAM10	51	47	36	39	31	29	43	18	22	17	17	19	13	14	13	22	2	2	28	6	6	3	7	5	3	6	15	4	31	4	5	3	15	9	61	70	81	116	6	12	26	27	2	6	5	20	8	23
ADAM11	0	1	1	0	1	1	4	1	2	2	0	1	0	1	8	5	0	1	0	2	2	0	0	0	2	1	1	2	0	1	0	0	1	1	3	7	2	8	0	0	1	2	0	2	0	0	0	2
ADAM12	1	1	1	0	0	2	0	2	0	0	0	0	0	0	2	0	0	0	1	0	0	1	0	0	0	0	0	0	3	0	0	0	0	0	4	4	2	0	0	0	0	1	0	0	0	0	0	1
ADAM15	155	59	84	92	39	54	53	50	70	21	26	52	18	26	56	60	2	3	5	2	8	2	5	4	6	6	24	16	20	1	1	3	5	0	39	55	58	114	13	21	17	15	3	7	13	16	2	10
ADAM17	16	5	3	6	7	6	5	10	10	7	6	8	9	3	6	9	3	1	4	0	0	0	3	0	1	0	7	6	7	0	2	3	0	3	5	13	17	22	1	3	12	1	2	0	5	3	3	17
ADAM18	0	0	0	0	0	0	0	0	0	0	0	0	0	0	0	0	0	0	0	0	0	0	0	0	0	0	0	0	0	3	0	0	0	0	0	0	0	0	0	0	0	0	1	1	0	0	0	0
ADAM19	6	5	7	6	1	1	8	4	3	2	4	11	2	0	2	6	1	0	1	0	0	0	1	1	1	0	1	2	0	0	0	0	3	1	2	3	2	5	1	3	7	6	0	0	4	3	2	3
ADAM1B	0	0	0	0	0	0	0	0	0	0	0	0	0	0	0	0	0	0	1	0	0	0	0	0	0	0	0	0	0	0	0	0	0	0	0	0	0	0	0	0	0	0	0	0	0	0	0	0
ADAM2	0	0	0	0	0	0	0	0	0	0	0	0	0	0	0	0	1	0	0	0	0	0	0	0	0	1	1	0	0	0	0	0	0	0	0	0	0	2	0	0	0	0	0	0	0	0	0	0
ADAM20	0	0	0	0	0	0	0	0	0	0	0	0	0	0	0	0	0	0	0	0	0	0	0	0	0	0	1	0	0	0	0	0	0	0	0	0	0	0	0	0	0	0	0	0	0	0	0	0
ADAM20P1	0	0	0	1	0	0	1	0	0	0	0	0	0	0	0	0	0	0	0	0	0	0	0	0	0	0	1	0	1	0	0	1	0	0	0	0	0	0	0	0	0	0	0	0	0	0	0	0
ADAM20P2	0	0	0	0	0	0	0	0	0	0	0	0	0	0	0	0	0	0	0	0	0	0	0	0	0	0	0	0	0	0	0	1	0	0	0	0	0	0	0	0	0	0	0	0	0	0	0	1
ADAM21	0	0	0	0	0	0	1	0	0	0	0	0	0	0	0	0	0	0	0	0	0	0	0	0	0	0	0	0	0	0	0	0	0	0	0	0	0	1	0	0	0	0	0	0	0	0	0	0
ADAM22	16	6	6	14	7	10	10	10	17	10	6	10	5	4	22	22	0	1	2	2	0	2	0	2	2	2	3	1	3	1	1	1	7	4	20	20	13	14	1	2	30	9	5	2	11	16	15	27
ADAM23	4	2	0	1	1	0	3	0	1	0	0	1	0	0	0	1	0	0	0	0	1	0	0	0	0	0	1	0	1	0	0	0	2	2	1	2	3	0	0	0	0	1	1	0	2	1	0	1
ADAM24P	0	0	0	0	0	0	0	0	0	0	0	0	0	0	0	0	0	0	0	0	0	0	0	0	0	0	0	0	0	0	0	2	0	0	0	0	0	0	0	0	0	0	0	0	0	0	0	0
ADAM28	17	12	5	6	4	5	12	7	6	4	3	8	3	1	5	1	0	0	1	0	1	1	1	0	2	1	2	2	1	1	2	2	0	0	8	10	4	4	1	0	11	1	1	0	2	5	4	4
ADAM29	0	0	0	0	0	0	0	0	0	0	0	0	0	0	1	0	0	0	0	0	0	0	0	1	0	0	0	1	0	0	0	0	0	0	1	1	0	0	0	0	0	0	0	0	0	0	1	0
ADAM30	0	0	0	0	0	0	0	0	0	0	1	0	0	0	0	0	0	0	0	0	0	0	0	0	0	0	0	1	0	0	0	0	0	0	0	0	0	0	0	0	0	0	0	0	0	0	0	0
ADAM32	0	0	0	0	0	1	0	0	0	0	0	0	0	0	0	1	0	0	1	0	0	0	0	0	0	0	0	1	1	1	1	0	0	0	1	4	2	3	0	0	1	0	1	0	0	0	0	2
ADAM33	10	6	20	17	6	6	30	28	19	10	18	25	7	14	40	21	0	2	6	1	0	2	2	3	2	1	10	7	2	2	9	8	12	2	5	25	10	14	0	3	53	16	6	5	19	21	21	41
ADAM3A	0	0	0	0	0	0	0	0	0	0	0	0	0	0	0	0	0	0	0	0	0	0	0	0	0	0	0	0	0	0	0	0	0	0	0	0	0	0	0	0	1	0	0	0	0	0	0	0
ADAM7	0	0	0	0	0	2	0	0	0	0	0	0	0	0	0	0	0	0	0	0	0	0	0	0	0	0	0	0	0	0	0	0	0	0	8	9	0	1	0	1	0	0	0	0	0	0	0	0
ADAM8	9	4	10	9	3	2	7	10	5	1	7	12	1	5	12	9	0	0	1	1	0	0	1	0	0	0	5	3	21	3	1	1	0	1	4	13	17	9	3	4	10	3	1	3	6	3	0	5
ADAM9	157	124	118	115	73	86	80	61	30	15	18	19	17	16	20	20	6	3	60	11	6	7	4	5	6	2	5	7	41	9	5	4	8	5	122	115	157	203	22	17	33	16	2	6	12	22	8	44
ADAMDEC1	0	1	1	2	0	0	0	1	1	4	7	4	0	0	1	0	0	0	0	0	0	0	0	0	0	0	4	1	6	2	0	0	0	0	0	0	0	0	0	0	3	0	0	0	1	0	2	1
ADAMTS1	9	10	19	15	13	12	38	24	7	11	6	10	16	10	20	15	1	2	6	2	9	6	7	2	1	2	8	3	8	2	7	17	8	4	75	87	135	164	19	16	29	12	6	3	12	26	13	16
ADAMTS10	34	12	9	7	10	5	17	11	13	3	6	13	2	8	12	10	1	0	1	0	0	2	2	1	2	0	2	3	1	0	1	3	4	2	8	16	6	8	1	1	15	6	3	3	4	3	4	8
ADAMTS12	3	0	2	0	1	1	6	2	0	0	2	2	0	3	1	2	0	0	1	1	0	2	0	0	0	0	0	0	0	0	0	1	0	0	2	3	2	0	0	0	1	0	0	2	1	0	0	3
ADAMTS13	13	8	14	13	7	13	13	5	8	3	2	3	0	3	12	10	1	0	4	1	0	2	1	1	0	1	2	2	4	1	2	1	3	0	4	21	15	18	1	4	3	2	1	0	1	2	1	7
ADAMTS14	0	0	2	2	0	3	0	1	1	0	3	2	0	0	1	1	0	0	1	0	0	0	0	0	1	0	0	0	0	0	0	0	0	0	1	1	1	2	1	0	0	0	1	0	1	0	0	0
ADAMTS15	0	1	4	4	0	0	0	1	1	0	0	2	1	0	0	0	0	0	0	0	1	0	0	0	0	0	0	0	0	0	0	0	0	0	1	4	0	5	0	1	1	0	0	0	1	0	0	1
ADAMTS16	2	0	0	0	0	0	1	0	0	0	0	0	0	0	0	0	0	0	0	0	0	0	0	0	0	0	0	0	0	0	0	0	0	0	0	2	0	2	0	0	1	0	0	0	0	0	0	0
ADAMTS17	1	1	4	0	1	0	0	0	0	0	0	0	0	0	1	1	0	0	1	0	0	0	0	0	0	0	2	0	0	0	0	1	0	0	0	1	0	1	0	0	0	0	0	0	0	0	0	1
ADAMTS18	0	0	0	0	0	0	0	0	0	0	0	0	0	0	0	0	0	0	0	0	0	0	0	1	0	0	0	0	0	0	0	0	0	0	0	0	0	0	0	0	0	0	0	0	0	0	0	0
ADAMTS19	1	0	1	1	1	1	0	1	1	0	0	0	0	0	0	0	0	0	1	0	0	0	0	0	0	0	0	0	0	1	0	0	0	0	0	0	0	0	0	0	0	0	0	0	0	0	0	0
ADAMTS2	44	28	12	10	13	14	29	16	10	4	4	3	2	2	7	6	1	1	3	0	4	2	1	1	0	1	3	1	2	1	1	0	2	1	6	20	11	22	2	9	6	6	1	0	5	4	3	8
ADAMTS20	0	0	0	0	0	0	0	0	0	0	1	0	0	0	0	0	0	0	1	2	0	0	0	0	0	0	0	1	0	0	0	0	0	0	0	0	1	0	0	0	0	0	0	0	0	0	0	0
ADAMTS3	1	0	0	3	1	1	2	2	1	0	0	1	0	0	0	0	2	0	1	0	0	0	0	0	0	0	1	0	0	0	0	0	0	1	4	9	4	9	0	0	0	1	0	0	2	1	0	0
ADAMTS4	4	2	4	2	0	1	0	1	2	0	1	2	0	1	0	1	1	1	0	0	0	0	2	1	1	0	4	1	2	0	0	1	0	0	2	3	7	4	1	0	1	1	0	1	0	0	0	1
ADAMTS5	1	1	5	5	1	2	3	4	4	4	1	1	0	1	5	3	0	1	1	0	0	0	1	0	0	0	2	1	2	0	0	0	1	3	1	1	2	5	0	1	3	5	0	0	1	0	5	1
ADAMTS6	0	0	0	0	0	0	0	0	0	1	0	0	0	0	0	0	0	0	0	0	0	0	2	0	0	0	0	0	0	0	0	0	0	0	1	0	0	0	0	2	2	0	0	0	0	1	1	0
ADAMTS7	6	0	1	2	3	0	2	0	2	2	5	1	0	1	1	1	0	0	0	0	0	0	0	0	0	0	1	1	1	0	0	1	1	1	2	3	0	1	0	1	1	0	0	1	1	1	0	0
ADAMTS7P1	1	0	0	0	0	2	2	0	0	0	2	1	0	0	0	1	0	0	0	0	0	0	0	0	1	0	0	0	0	0	0	0	2	0	0	0	0	0	0	0	0	0	0	0	0	1	1	0
ADAMTS7P4	2	0	0	0	0	0	1	0	1	0	2	1	0	0	0	0	0	0	0	0	0	0	0	0	0	0	0	1	0	0	0	0	0	1	1	0	0	0	0	0	1	1	1	0	0	2	0	0
ADAMTS8	16	6	8	4	3	7	7	3	8	6	3	7	3	2	12	12	1	0	2	1	1	0	0	2	1	0	2	2	1	0	1	0	2	3	10	24	12	14	0	0	4	3	3	2	2	3	1	3
ADAMTS9	0	0	3	2	2	2	2	1	2	2	8	6	2	3	1	1	0	0	0	0	0	1	0	0	1	0	3	0	0	0	0	0	0	0	3	5	7	11	0	0	7	5	2	3	0	2	0	0
ADAMTS9-AS1	0	0	0	0	0	0	1	0	0	1	0	0	0	0	1	0	0	0	0	1	0	0	0	0	0	1	1	0	1	0	1	0	1	0	0	0	0	0	0	0	7	1	2	1	1	0	0	2
ADAMTS9-AS2	2	0	1	0	1	1	2	0	2	2	2	3	0	0	3	3	0	1	1	0	1	1	0	1	1	0	2	1	6	0	1	2	2	1	13	1	3	0	2	3	7	1	3	0	0	4	0	5
ADAMTSL1	5	0	1	1	2	3	5	4	8	0	1	5	2	3	7	4	0	0	0	0	1	1	0	1	0	1	2	1	3	0	3	1	1	1	13	36	4	4	1	0	5	5	0	1	4	2	2	3
ADAMTSL2	57	22	24	25	22	21	34	22	32	14	9	17	6	20	33	21	0	1	4	1	0	2	0	2	2	0	4	4	2	0	0	0	6	3	11	35	9	21	0	0	18	11	2	3	6	3	3	9
ADAMTSL3	1	1	2	7	3	5	10	6	8	4	4	6	2	2	6	8	0	0	0	0	1	0	0	0	1	0	2	0	0	0	0	0	4	3	3	4	8	5	0	2	18	4	2	1	2	0	3	16
ADAMTSL4	11	10	11	6	2	4	13	13	12	8	3	8	4	4	20	10	0	0	1	0	0	0	0	0	0	1	9	0	1	0	0	4	0	0	3	3	3	8	2	2	8	7	1	1	5	9	5	8
ADAMTSL4-AS1	1	4	0	2	0	0	1	4	0	1	0	0	0	1	0	1	0	0	0	0	0	1	0	0	0	0	0	0	0	0	0	1	0	0	1	0	0	1	0	0	1	1	1	0	0	0	0	2
ADAMTSL5	4	2	2	0	0	2	3	3	2	0	0	2	2	1	2	3	0	0	0	0	0	0	0	0	0	0	0	0	0	0	0	0	0	0	2	1	2	4	1	0	1	1	0	0	1	1	0	1
ADAP1	11	4	3	6	1	5	4	7	10	2	7	6	4	1	2	5	0	0	0	0	1	0	0	1	1	2	4	1	3	0	1	0	0	1	3	11	3	5	0	2	2	1	0	0	3	3	0	2
ADAP2	6	6	1	2	0	1	1	4	3	0	0	2	2	0	4	4	0	0	1	0	1	0	1	1	1	2	1	1	1	0	0	0	1	0	5	15	7	11	0	2	1	1	1	0	1	4	3	6
ADAR	117	78	90	80	77	88	92	68	72	49	48	73	33	42	82	70	6	5	30	8	20	6	1	9	4	5	27	24	89	18	8	8	29	19	182	323	268	353	16	28	69	58	15	25	38	63	21	60
ADARB1	22	11	22	25	9	5	21	11	8	6	4	11	6	7	22	17	1	0	2	2	1	0	0	0	1	1	2	2	1	0	1	0	9	2	37	71	65	89	8	11	8	10	5	5	7	10	1	11
ADARB2	1	3	3	4	2	0	1	2	0	0	1	0	0	0	0	0	0	0	4	0	0	0	0	0	0	0	0	0	2	0	0	0	3	0	1	0	0	0	0	0	0	0	0	1	3	0	0	0
ADARB2-AS1	0	0	0	0	0	0	0	0	0	0	0	0	0	0	0	0	0	0	1	0	0	0	0	0	0	0	0	0	0	0	0	0	0	0	0	0	0	0	0	0	0	0	0	0	0	0	0	0
ADAT1	2	4	2	3	1	3	0	3	4	2	0	2	0	1	3	3	0	0	1	0	0	2	2	1	0	0	1	2	10	0	0	1	0	0	8	13	10	23	1	1	2	3	1	0	2	0	0	11
ADAT2	10	4	7	9	3	0	3	11	2	0	2	9	1	0	6	6	2	0	3	0	0	0	0	0	0	1	3	1	14	0	1	0	0	0	8	10	10	13	2	4	2	1	0	0	1	1	2	4
ADAT3	1	0	0	0	0	0	0	0	0	0	0	0	0	0	0	0	0	0	0	0	0	0	0	0	0	0	0	0	0	0	0	0	0	0	0	1	0	0	0	0	0	0	0	0	0	0	0	0
ADCK1	7	4	4	5	2	3	11	9	1	1	2	2	2	2	6	7	0	0	1	0	0	1	1	0	1	1	2	0	4	0	0	2	3	0	12	21	18	16	3	2	7	2	0	0	5	6	3	2
ADCK2	49	22	31	20	15	11	24	24	16	11	7	22	8	4	23	11	6	1	7	1	4	0	1	1	2	1	6	2	7	4	2	2	5	2	20	54	54	81	7	4	12	3	1	2	6	9	3	10
ADCK3	0	0	0	0	0	0	0	0	0	0	0	0	0	0	0	0	10	1	19	2	17	1	3	6	8	1	24	18	59	7	1	4	9	6	68	142	103	177	17	17	37	29	6	4	14	29	15	36
ADCK4	0	0	0	0	0	0	0	0	0	0	0	0	0	0	0	0	0	1	6	1	2	4	0	1	3	0	9	0	15	1	4	1	1	2	9	14	14	22	2	3	8	6	1	4	1	11	1	6
ADCK5	35	12	20	23	11	14	16	14	11	4	8	13	4	2	10	12	2	1	10	0	4	1	2	1	1	1	7	2	19	3	0	1	0	5	18	29	26	57	4	12	11	14	4	3	5	11	8	14
ADCY1	2	2	0	2	1	1	2	0	3	0	1	2	0	0	2	3	0	0	0	0	0	0	1	2	0	1	1	0	4	0	0	0	2	0	12	7	11	16	1	0	1	0	0	0	1	1	2	0
ADCY10	0	1	0	0	0	0	0	0	0	1	0	0	0	0	0	0	0	0	0	0	0	0	0	0	0	0	0	0	0	0	0	0	0	0	0	0	3	1	0	0	0	0	0	0	0	0	0	0
ADCY10P1	2	0	1	0	1	0	2	2	2	0	0	1	0	0	2	1	0	1	1	0	1	0	0	0	2	0	1	1	0	1	1	2	1	0	1	8	8	13	0	1	3	2	0	0	0	3	0	2
ADCY2	4	5	0	1	1	1	7	6	5	2	2	1	3	2	8	9	0	2	1	0	1	0	0	0	2	2	5	1	0	1	4	10	4	2	6	27	8	11	2	0	5	1	4	2	0	4	3	3
ADCY3	27	10	26	12	14	10	21	12	23	17	8	8	13	9	28	9	0	1	5	1	3	1	1	4	4	1	10	6	8	3	3	1	4	8	21	28	17	27	2	6	38	17	1	4	16	13	13	27
ADCY4	8	1	4	3	3	2	5	6	8	3	3	1	2	2	7	9	0	1	1	0	1	1	1	2	0	1	2	6	0	1	2	2	1	1	6	11	2	9	2	0	4	4	2	4	4	4	0	5
ADCY5	32	6	16	12	6	12	23	25	27	11	10	11	10	16	41	32	1	0	2	1	0	0	2	1	2	2	8	6	4	3	4	2	9	9	9	17	7	10	1	2	35	13	2	6	8	11	6	21
ADCY6	85	42	49	51	19	24	35	26	36	13	8	11	12	9	34	18	1	3	14	1	11	3	4	4	5	3	14	6	16	1	4	3	3	5	58	125	91	165	12	31	21	13	3	7	8	22	6	13
ADCY7	12	7	9	5	3	5	12	11	6	2	8	11	2	2	9	13	1	0	2	0	0	0	2	2	0	3	4	6	4	3	1	0	4	1	7	14	13	16	2	3	14	3	1	0	2	5	7	5
ADCY8	0	0	0	0	0	0	0	0	0	0	0	0	1	0	0	0	0	0	0	0	0	0	0	0	0	0	0	0	0	0	0	0	0	0	0	0	0	0	0	0	0	0	0	0	0	0	0	4
ADCY9	14	8	6	13	4	11	11	4	9	3	7	5	5	6	14	11	0	0	2	0	0	0	0	1	0	0	5	2	2	0	0	1	1	3	6	2	13	7	1	7	10	4	0	1	5	2	2	12
ADCYAP1	0	0	0	0	0	1	0	0	0	0	0	0	0	0	0	0	0	0	0	0	0	0	0	0	0	1	0	0	0	0	0	0	0	0	0	0	1	0	0	0	0	1	0	0	0	1	0	1
ADCYAP1R1	0	0	0	1	0	0	0	1	2	0	0	0	1	0	1	2	0	0	0	0	0	0	0	0	0	0	1	1	0	0	1	0	1	3	0	0	0	0	0	0	1	3	0	2	0	2	0	1
ADD1	105	61	57	71	31	52	65	52	49	38	15	36	28	27	73	56	13	9	21	9	16	3	18	18	7	16	35	26	79	10	15	16	39	16	136	197	215	315	23	38	92	58	9	16	45	50	30	80
ADD2	0	2	0	1	0	0	1	0	0	1	5	2	2	1	1	0	1	0	0	0	0	1	0	0	0	1	1	0	1	0	1	1	0	0	0	1	1	1	0	0	1	0	0	1	0	1	0	1
ADD3	5	6	9	15	10	5	13	18	14	5	4	6	7	8	14	8	1	0	7	1	3	2	1	0	4	3	14	5	18	5	1	0	15	7	29	44	70	68	7	6	33	11	4	3	7	14	9	36
ADD3-AS1	0	3	0	1	1	1	0	0	1	0	0	0	0	0	1	0	0	0	1	0	0	0	0	0	0	0	2	0	0	0	0	1	1	0	0	2	2	2	0	0	0	2	2	0	0	0	0	1
ADGB	0	0	0	0	0	0	0	0	0	0	1	0	0	0	0	0	1	0	0	0	0	0	0	0	0	0	0	0	0	0	0	0	0	0	0	0	0	1	0	0	1	0	0	0	0	0	0	1
ADGRA1	0	0	0	0	0	0	0	0	0	0	1	1	0	0	0	0	0	0	0	0	0	0	0	0	0	0	0	0	0	0	0	1	0	0	0	0	0	0	0	0	0	0	0	0	0	0	0	0
ADGRA1-AS1	0	0	0	0	0	0	0	0	0	0	0	0	0	0	0	0	0	0	1	0	0	0	0	0	0	0	0	0	0	0	0	0	0	0	0	1	0	0	0	1	0	0	0	0	0	0	0	0
ADGRA2	181	73	79	94	55	64	125	101	157	105	62	80	39	67	191	173	7	13	16	7	4	6	9	10	8	15	70	34	30	3	3	7	40	23	40	109	59	80	12	18	171	90	15	40	52	60	64	162
ADGRA3	12	12	11	8	7	4	7	6	5	2	3	6	3	5	3	4	3	0	2	1	1	3	1	0	3	0	3	2	12	2	1	3	3	2	27	31	36	64	2	5	9	5	0	3	6	5	4	9
ADGRB1	5	0	0	3	4	2	2	0	6	3	3	2	3	2	8	14	0	0	1	0	0	0	1	0	2	1	2	3	2	0	0	0	0	0	2	1	1	1	0	0	2	2	0	0	1	0	0	1
ADGRB2	21	13	7	4	5	4	4	4	7	3	3	2	0	4	8	10	0	0	2	0	1	0	2	0	1	0	1	1	4	0	0	0	2	2	4	5	1	7	0	0	3	4	3	0	0	4	3	6
ADGRB3	1	0	0	0	0	0	0	0	1	0	0	0	0	0	0	0	0	0	0	0	0	0	0	0	0	0	0	1	0	0	0	0	2	0	0	0	0	0	0	0	4	2	0	0	0	0	1	1
ADGRD1	2	1	3	4	3	1	5	3	2	1	1	3	5	5	5	3	0	0	1	0	0	1	0	0	0	0	6	0	2	1	0	0	4	2	10	3	5	8	0	0	4	3	1	0	1	3	2	3
ADGRD2	0	0	0	0	0	1	1	0	0	0	0	0	0	0	0	0	0	0	0	0	0	0	0	0	0	0	0	0	0	0	1	0	0	0	1	0	0	0	0	0	0	0	0	0	0	0	0	0
ADGRE1	0	0	0	1	0	0	0	0	0	0	0	0	0	1	0	0	0	0	1	0	0	0	0	0	0	0	0	0	0	0	0	0	0	0	0	1	0	0	0	0	0	0	1	0	0	0	0	0
ADGRE2	1	3	0	1	0	3	0	4	2	0	3	2	1	1	2	0	2	0	1	0	0	0	0	0	1	2	1	3	1	2	0	0	1	0	4	2	1	1	0	0	3	1	0	0	0	1	5	3
ADGRE3	0	0	0	0	0	0	0	0	0	0	0	0	0	0	0	0	0	0	0	0	0	0	0	0	0	0	0	0	0	0	0	0	0	0	0	0	0	0	0	0	0	0	0	0	0	0	0	1
ADGRE4P	0	0	0	0	0	1	0	0	0	0	0	0	0	0	0	0	0	0	0	0	0	0	0	0	0	0	0	0	0	0	0	1	0	0	1	0	0	0	0	0	0	0	0	0	0	0	0	0
ADGRE5	114	46	56	63	37	32	100	52	56	19	53	78	23	27	59	55	4	0	9	0	5	4	4	1	4	0	17	14	12	2	1	3	15	14	49	69	48	98	12	7	51	46	4	10	16	36	22	27
ADGRF1	14	5	2	8	2	5	2	1	3	0	3	5	0	1	0	1	0	0	1	0	0	0	0	0	1	4	4	0	0	0	2	1	1	0	1	0	2	1	0	1	1	2	0	0	0	0	0	3
ADGRF2	0	0	0	0	0	0	0	0	0	0	0	0	0	0	0	0	0	0	0	0	0	2	0	0	0	0	0	0	0	0	0	0	0	0	0	0	0	0	0	0	0	0	0	0	0	0	0	0
ADGRF3	0	0	0	0	0	0	0	0	0	0	0	0	0	0	0	0	0	0	0	0	0	0	0	0	0	0	0	0	0	0	0	0	0	0	1	0	0	1	0	0	0	1	0	0	0	0	0	0
ADGRF4	0	0	2	0	0	0	0	0	0	0	0	0	0	0	0	0	0	0	0	0	0	0	0	0	0	0	0	0	0	0	0	0	0	0	0	0	0	1	0	0	1	0	0	1	0	0	0	0
ADGRF5	2	1	6	6	3	3	2	7	3	2	3	2	0	0	1	6	1	0	7	1	1	1	3	0	1	0	3	3	2	1	2	0	2	0	1	8	9	5	1	2	7	3	0	3	2	2	2	5
ADGRF5P1	0	0	1	0	0	0	0	0	0	0	0	0	0	0	0	0	0	0	0	0	0	0	0	0	0	0	0	0	0	0	0	0	0	0	0	0	0	0	0	0	0	0	0	0	0	0	0	0
ADGRG1	45	20	33	29	18	23	18	15	31	21	14	31	11	10	16	17	4	4	18	2	6	6	2	4	11	16	18	9	44	5	4	6	9	6	94	181	193	321	19	20	15	30	8	9	9	27	4	21
ADGRG2	1	0	0	0	0	0	0	0	0	0	0	0	0	0	0	0	0	0	0	0	0	0	0	0	0	0	1	0	2	0	0	2	0	0	0	2	3	1	1	0	1	0	0	0	0	1	0	0
ADGRG3	0	0	0	0	0	0	0	1	0	0	2	0	0	1	0	0	0	0	0	0	0	0	0	0	1	0	0	0	1	0	0	0	0	0	1	1	0	1	1	1	0	0	0	0	0	0	0	0
ADGRG5	6	1	1	0	1	0	4	3	1	0	6	9	2	0	1	2	0	0	0	0	0	0	0	0	0	1	2	0	0	0	0	0	0	0	2	2	0	0	0	7	2	1	0	0	0	3	0	0
ADGRG6	1	0	2	1	4	0	2	3	0	2	2	1	1	0	1	1	0	0	16	2	2	0	0	0	0	0	2	2	13	2	1	1	2	0	1	0	0	2	0	0	7	5	0	0	2	4	1	5
ADGRG7	0	0	0	0	0	0	0	0	0	0	0	0	0	0	0	0	0	0	0	0	0	0	0	0	0	0	1	0	0	0	0	0	0	0	0	0	0	0	0	0	0	0	0	0	0	0	0	0
ADGRL1	20	4	13	9	10	8	16	10	6	12	4	8	9	7	15	12	0	0	4	2	6	2	2	2	4	0	4	5	5	2	2	1	3	0	8	10	6	17	1	7	11	8	2	2	3	6	1	9
ADGRL2	16	8	13	10	9	9	18	25	22	21	7	16	13	10	24	16	2	1	3	5	2	2	3	4	2	0	9	12	11	0	4	1	7	4	36	43	81	113	9	9	44	26	2	3	8	8	24	22
ADGRL3	0	0	2	2	0	0	2	1	0	0	0	1	0	1	0	1	0	0	0	0	0	0	0	1	0	1	1	1	1	0	0	1	0	0	0	1	0	0	0	0	3	2	0	1	2	2	1	4
ADGRL3-AS1	0	0	0	0	0	0	0	0	0	0	0	0	0	0	0	0	0	0	0	0	0	0	0	0	0	0	0	0	0	0	0	0	0	0	0	0	0	0	0	0	0	0	0	0	0	1	0	0
ADGRL4	5	3	8	2	1	2	10	5	7	3	6	7	3	5	1	9	1	0	1	1	3	1	2	1	2	1	4	2	3	0	0	0	4	11	7	8	11	10	0	5	16	7	5	0	5	6	8	3
ADGRV1	8	5	5	7	6	4	2	5	3	2	0	0	0	0	0	2	2	0	0	1	1	1	1	1	2	1	4	1	6	0	0	1	2	0	8	10	19	31	3	0	5	0	0	0	1	1	1	0
ADH1A	1	0	0	0	0	0	0	1	0	0	0	0	0	0	0	0	0	0	0	0	1	0	0	0	0	0	0	0	0	0	0	0	0	0	1	0	0	1	0	0	0	0	0	0	0	0	0	1
ADH1B	3	0	2	0	1	4	2	1	0	1	1	3	1	0	6	3	1	0	2	0	4	0	0	3	1	0	6	1	0	0	1	0	4	5	4	1	12	9	1	5	24	16	14	20	16	30	17	26
ADH1C	1	1	0	1	0	0	0	2	0	0	0	1	0	0	1	1	0	0	0	0	1	0	0	0	0	0	1	0	0	0	0	0	0	0	1	1	4	10	0	0	2	2	1	0	3	0	0	0
ADH4	0	0	0	0	0	0	0	0	0	0	0	0	0	0	0	0	0	0	0	0	0	0	0	0	0	0	0	0	0	0	0	0	0	0	0	0	0	0	0	0	0	0	0	0	0	0	0	1
ADH5	41	24	31	22	13	19	19	16	33	19	17	15	16	11	35	35	3	1	8	6	5	6	2	3	4	4	14	18	23	3	7	10	27	13	307	419	560	935	18	27	57	40	6	18	40	58	16	69
ADH5P2	0	0	1	1	0	1	0	0	0	0	0	0	0	0	1	0	1	0	0	0	0	0	0	0	0	0	0	0	0	1	0	1	0	0	5	9	6	23	1	0	1	0	0	0	1	2	0	0
ADH5P3	1	0	0	0	0	0	0	0	0	1	0	0	0	0	0	0	0	0	0	0	0	1	0	0	0	0	1	0	1	1	0	0	0	0	16	23	30	50	0	0	0	1	0	0	0	2	2	0
ADH5P4	0	1	1	0	0	0	0	0	0	3	2	0	1	0	2	0	1	0	0	0	0	0	0	0	1	0	0	0	1	2	0	1	0	0	30	44	65	104	1	1	0	0	0	1	4	9	1	4
ADH6	0	0	0	0	0	0	0	0	0	0	1	0	0	0	0	0	0	0	0	0	0	0	1	0	0	0	0	0	0	1	0	0	0	0	0	0	0	1	0	0	0	0	1	0	0	0	0	0
ADH7	0	0	0	0	0	0	0	0	0	0	0	0	0	0	0	0	0	0	0	0	0	0	0	1	0	0	0	0	0	0	0	0	0	0	1	0	0	0	0	0	0	0	0	0	0	0	0	0
ADHFE1	5	3	8	6	1	4	6	2	6	1	5	4	2	1	11	7	0	2	3	0	1	0	0	5	1	1	7	2	5	1	1	3	7	1	37	54	43	71	2	19	14	5	1	4	4	12	5	7
ADI1	170	89	117	117	80	82	119	88	67	42	41	60	30	31	75	72	16	16	54	15	26	12	12	15	7	6	62	33	122	16	14	16	27	21	432	535	575	1039	60	89	72	45	18	27	43	71	24	68
ADIPOQ	0	0	0	0	0	0	0	0	0	0	0	0	0	0	0	1	0	0	1	0	0	0	0	0	0	0	0	0	0	0	0	0	0	0	1	0	1	0	0	0	0	0	0	0	0	0	0	0
ADIPOQ-AS1	0	0	0	0	0	0	0	0	0	0	0	0	0	0	0	0	0	0	0	0	0	0	0	0	0	0	0	1	0	0	0	0	0	0	0	0	0	0	0	0	0	1	0	0	0	0	0	1
ADIPOR1	28	19	27	29	16	26	12	18	17	5	7	5	3	5	12	7	5	2	17	6	5	8	5	7	0	6	12	8	38	2	1	2	10	5	63	113	108	184	11	13	33	10	2	11	11	14	11	20
ADIPOR1P1	0	0	0	0	0	0	0	0	0	0	0	0	0	0	0	0	0	0	0	0	0	0	0	0	0	0	0	0	0	0	0	0	0	0	0	0	0	0	0	0	1	0	0	0	0	0	0	0
ADIPOR1P2	0	0	0	0	0	0	0	0	0	0	0	0	0	0	0	0	0	0	0	0	0	0	0	0	0	0	0	0	0	0	0	0	0	0	0	0	0	0	0	0	0	1	0	0	0	0	0	0
ADIPOR2	36	22	18	20	7	19	22	22	17	9	5	22	5	8	16	22	2	0	5	1	4	2	4	6	3	4	6	7	12	3	2	6	7	2	34	75	45	70	8	3	19	8	2	2	12	11	3	9
ADIRF	106	54	230	182	59	76	225	162	314	139	87	122	104	154	294	309	10	10	18	6	7	4	32	28	41	30	156	78	22	15	42	31	144	113	63	154	70	83	17	33	327	218	28	57	112	147	135	277
ADIRF-AS1	7	5	15	6	4	8	21	15	19	9	7	4	9	15	26	24	0	1	1	0	1	0	5	2	5	5	10	6	2	1	4	5	23	14	4	8	1	5	2	5	44	16	3	3	2	9	6	43
ADK	24	6	23	11	13	6	9	11	7	3	3	7	4	4	7	6	1	2	7	2	1	0	0	1	2	0	2	2	7	2	2	0	0	0	29	39	31	61	4	7	15	4	1	1	4	3	3	5
ADM	2	3	0	2	0	4	1	2	2	0	1	3	1	1	2	2	0	1	1	0	0	0	0	0	0	1	0	2	2	2	0	1	0	0	3	5	7	14	0	2	2	0	0	0	2	3	0	1
ADM2	11	7	4	4	1	5	5	7	0	1	4	2	0	0	3	0	0	0	1	0	0	0	0	0	0	1	1	0	3	1	0	1	0	2	24	51	32	70	6	7	0	0	1	0	2	3	0	3
ADM5	4	3	2	6	1	0	4	2	4	2	1	3	1	1	3	0	0	0	0	0	1	0	0	0	0	0	1	1	1	1	0	0	0	0	2	0	4	4	1	1	5	1	0	0	2	0	2	0
ADNP	60	26	33	48	27	28	45	29	32	16	14	30	7	12	23	31	2	3	19	3	4	3	3	4	5	3	16	11	35	6	7	3	16	9	67	101	113	158	12	26	31	15	8	5	11	15	11	48
ADNP2	19	15	17	11	9	9	14	9	9	4	5	6	7	5	8	3	1	1	6	0	1	0	0	3	3	0	2	1	19	2	0	0	3	0	20	32	33	49	2	4	10	7	2	3	4	7	6	7
ADNP-AS1	0	0	0	0	0	0	1	0	0	1	0	0	0	0	0	0	0	0	1	0	0	0	0	0	1	0	0	0	0	0	0	0	0	0	4	2	3	2	0	2	0	0	0	0	1	0	0	0
ADO	28	8	13	18	16	15	14	7	7	3	6	5	7	2	9	8	0	0	5	2	4	2	1	5	2	2	5	6	7	0	5	1	11	4	31	39	46	60	5	9	21	7	2	4	2	5	2	16
ADORA1	2	0	1	2	1	3	2	4	2	0	0	1	0	0	0	3	0	0	0	0	0	0	0	0	0	0	0	0	0	1	0	0	0	1	1	2	2	1	1	0	1	0	0	0	2	0	2	0
ADORA2A	0	0	0	0	0	0	0	0	0	0	1	0	0	0	0	0	0	0	0	0	0	0	0	0	0	0	0	0	0	0	0	1	0	0	0	0	0	0	0	0	0	0	0	0	0	0	0	0
ADORA2A-AS1	0	0	0	0	0	0	0	1	0	0	0	0	0	1	0	0	0	0	0	0	0	0	0	1	0	0	0	0	0	0	2	1	0	0	1	1	0	1	0	0	0	0	0	0	0	0	1	1
ADORA2B	0	0	2	1	1	0	0	0	0	0	1	0	0	0	0	1	0	0	0	0	0	0	0	0	0	1	0	1	0	0	0	0	1	0	1	0	0	3	0	1	1	0	0	0	0	0	0	2
ADORA3	7	2	1	1	2	3	4	5	1	4	1	3	0	0	4	5	1	0	2	0	0	0	1	0	1	1	4	0	2	1	0	0	2	0	6	10	6	6	0	0	10	4	0	1	3	5	2	3
ADPGK	18	8	20	21	9	6	9	9	6	3	7	6	1	5	7	6	2	0	4	2	2	1	1	1	1	4	0	3	10	1	0	2	2	2	37	66	90	132	7	6	6	10	0	7	4	6	6	4
ADPGK-AS1	0	0	0	1	0	0	0	0	0	0	0	0	0	0	0	0	0	0	0	0	0	0	0	0	1	0	0	0	0	0	0	0	0	0	3	5	5	6	0	0	0	0	0	0	0	1	0	0
ADPRH	15	7	5	6	5	4	8	9	2	1	7	8	1	1	8	1	0	0	0	0	0	0	0	0	0	0	0	1	1	0	7	0	1	0	7	6	8	14	0	0	4	0	0	0	2	3	3	0
ADPRHL1	8	3	2	3	5	1	1	3	2	0	1	0	0	1	1	2	0	2	8	2	3	0	3	0	2	0	7	4	11	4	0	2	3	0	8	12	11	13	4	6	5	5	0	0	2	1	1	2
ADPRHL2	50	34	21	30	16	21	31	14	22	12	7	32	5	11	21	24	0	1	7	0	4	1	3	5	3	6	8	3	23	0	2	2	4	3	30	77	64	92	9	14	21	17	3	6	7	7	3	11
ADPRM	3	2	1	4	0	3	3	3	1	0	0	5	1	0	0	1	1	0	0	0	1	1	1	1	0	0	0	2	4	1	2	0	1	1	18	22	43	43	3	0	7	3	1	0	1	3	0	3
ADRA1A	1	0	1	1	0	0	1	1	2	0	0	0	1	0	0	0	0	0	0	0	1	0	0	0	0	0	0	0	0	0	0	0	0	0	1	1	1	0	0	0	0	0	1	1	0	1	1	3
ADRA1D	0	0	1	0	0	0	1	2	2	0	0	1	0	1	2	0	0	0	0	0	0	0	0	0	0	0	1	1	0	0	0	0	1	1	0	1	2	1	0	0	0	0	2	0	2	1	1	0
ADRA2A	17	5	22	22	4	12	13	14	8	4	18	8	2	5	10	12	0	0	0	0	2	1	1	2	0	0	2	1	3	1	0	0	5	2	26	38	38	64	20	30	5	8	2	2	5	9	3	11
ADRA2B	1	0	0	0	0	0	0	2	0	0	0	1	0	1	0	0	0	0	0	0	0	0	0	0	0	0	0	0	0	0	0	0	2	0	0	0	0	1	0	0	0	2	0	0	1	0	0	0
ADRA2C	10	1	2	8	2	6	12	8	6	3	6	0	4	1	3	5	2	1	1	1	0	0	5	5	5	6	11	3	0	0	8	1	7	0	3	7	3	2	0	1	6	6	1	5	3	2	2	3
ADRB1	12	6	6	4	4	3	5	1	0	3	0	1	1	3	2	0	2	1	4	0	0	0	2	3	0	0	2	2	6	1	0	0	5	0	19	22	35	56	2	14	2	1	2	1	1	0	1	1
ADRB2	10	7	3	8	3	8	7	5	4	0	2	6	1	1	2	5	1	0	0	0	0	2	0	2	1	1	3	1	5	1	0	0	4	0	16	38	17	46	0	7	5	4	1	3	2	1	0	5
ADRB3	0	0	0	0	0	0	0	0	0	0	0	0	0	0	0	0	0	0	0	0	0	0	0	0	0	0	0	1	1	0	0	0	0	0	0	0	0	0	0	0	1	0	0	1	0	0	0	0
ADRM1	125	56	73	68	32	53	71	37	39	13	22	44	13	14	51	61	6	3	22	2	11	3	7	1	6	2	33	10	40	3	3	5	17	9	66	125	117	187	10	22	35	18	1	7	13	16	11	23
ADSL	21	13	20	29	14	10	32	16	17	5	5	13	6	9	11	11	1	0	1	2	8	1	2	0	0	0	10	9	26	3	1	0	6	4	43	79	62	108	8	20	15	9	3	2	4	12	1	15
ADSS	24	10	17	21	18	9	20	10	8	3	9	4	4	3	8	5	2	1	9	1	0	1	2	3	2	1	6	5	12	2	3	0	11	3	34	44	56	82	6	6	8	9	5	0	4	8	6	16
ADSSL1	4	0	0	4	3	1	4	2	6	3	2	1	1	0	3	1	1	0	0	0	2	1	0	0	2	3	4	3	9	0	2	2	2	2	9	6	10	12	0	0	8	4	1	0	4	0	3	6
ADTRP	0	0	0	0	0	0	0	1	0	0	0	0	0	0	0	0	0	0	0	0	0	0	0	1	0	0	0	1	0	0	0	0	0	0	0	2	1	0	0	3	1	0	1	0	0	0	0	0
AE000658.22	2	0	1	0	0	3	1	1	4	5	0	0	4	1	2	0	0	0	2	0	0	0	2	2	0	0	0	0	2	0	1	0	0	0	2	1	4	0	1	5	7	2	0	1	1	1	2	2
AE000658.25	0	0	0	0	0	0	0	0	0	0	0	0	0	0	0	0	0	0	0	0	0	0	0	0	0	0	0	0	0	1	0	0	0	0	0	0	0	0	0	0	0	0	0	0	0	0	0	0
AE000659.41	0	0	0	0	0	0	0	0	0	0	0	0	0	0	0	0	0	0	0	0	0	0	0	0	0	0	0	0	0	0	0	0	0	0	0	0	1	0	0	0	0	0	0	0	0	0	0	0
AE000661.37	0	0	0	0	0	0	0	0	0	0	0	0	0	0	0	0	0	0	0	0	0	0	0	0	1	0	0	0	0	0	0	0	0	0	0	0	2	0	0	0	0	0	0	0	0	0	0	0
AE000662.92	0	0	0	0	0	0	0	0	0	0	0	0	0	0	0	0	0	0	1	0	0	0	0	0	0	0	0	0	0	0	0	0	0	0	0	0	0	0	0	0	0	0	0	0	0	0	0	0
AE000662.93	0	0	0	0	0	0	0	0	0	0	0	0	0	0	2	2	0	0	0	0	0	0	0	0	0	0	0	0	0	0	0	0	0	0	0	0	0	0	0	0	0	0	0	0	0	0	0	0
AEBP1	1744	624	477	503	435	479	1055	733	913	381	266	373	280	359	1355	1312	29	7	163	37	98	73	28	28	45	28	295	137	80	31	50	37	271	153	669	1367	698	939	80	194	1277	715	103	256	463	697	509	904
AEBP2	13	13	5	13	13	8	17	8	11	10	8	6	8	9	16	13	1	0	12	2	3	0	1	0	2	1	7	4	20	2	3	2	2	1	25	28	38	39	4	4	16	4	2	4	6	10	7	18
AEN	27	20	20	22	14	9	13	10	6	5	4	12	3	6	13	11	0	0	5	1	4	3	0	1	0	1	6	2	7	5	2	2	4	4	45	81	93	149	1	14	12	10	1	2	5	20	3	12
AES	521	218	239	246	170	183	258	225	259	130	106	177	85	96	248	260	18	23	66	9	21	17	29	19	42	35	108	52	183	18	27	28	78	54	232	395	304	567	61	114	277	111	23	36	92	111	69	177
AF001548.3	0	0	0	0	0	0	1	0	1	0	0	1	0	1	1	2	0	0	0	0	0	0	0	0	0	0	0	0	1	1	0	0	0	0	0	0	0	0	0	0	0	1	0	0	0	1	1	1
AF001548.5	0	0	0	0	1	0	1	0	0	0	1	0	1	0	0	0	0	0	2	0	0	0	0	0	0	0	1	0	0	0	0	0	0	0	0	1	1	0	0	0	2	1	1	1	0	0	0	0
AF011889.2	0	0	0	0	0	0	0	0	0	0	0	0	0	0	0	0	0	0	0	0	0	0	0	0	0	0	0	0	1	0	0	1	0	0	0	0	0	1	0	0	0	0	0	1	0	1	0	0
AF011889.5	0	0	0	0	0	0	0	0	1	0	0	0	0	0	0	0	0	0	0	0	0	0	0	0	0	1	1	0	0	0	0	0	0	0	1	0	2	0	0	0	0	0	0	0	0	0	0	0
AF013593.1	0	0	0	1	0	0	0	0	0	0	0	0	0	0	0	0	0	0	0	0	0	0	0	0	0	0	0	0	0	0	0	0	0	0	1	0	0	0	0	0	0	0	0	0	0	0	0	0
AF015262.2	0	0	0	0	0	0	0	0	0	0	0	0	0	0	0	0	0	0	0	0	0	0	0	0	0	0	0	0	0	0	0	0	0	0	0	0	0	1	0	0	0	0	0	0	0	0	0	0
AF038458.4	0	0	0	0	0	0	0	0	0	0	0	0	0	0	0	0	0	0	0	0	0	0	0	0	0	0	0	0	0	0	0	0	0	0	1	0	1	0	0	0	0	0	0	0	0	0	0	0
AF038458.5	0	1	0	1	1	0	0	0	0	0	1	0	0	0	0	0	0	0	0	0	0	0	0	0	0	0	0	1	0	0	0	0	0	0	0	0	0	0	0	1	1	0	0	0	0	0	0	2
AF064860.7	0	0	0	0	0	0	0	0	0	0	0	0	0	0	0	0	0	0	0	0	0	0	0	0	0	0	0	0	0	0	0	0	0	0	0	1	0	0	0	0	0	0	0	0	0	0	0	0
AF067845.1	0	0	0	0	0	0	0	0	0	0	0	0	0	0	0	0	0	0	0	0	0	0	0	0	0	0	0	0	0	0	0	0	0	0	0	0	0	2	1	0	0	0	0	0	0	0	0	0
AF121898.3	1	0	0	0	0	0	0	0	0	0	0	0	0	0	0	0	0	0	0	0	0	0	0	0	0	0	0	0	0	1	1	0	0	0	0	0	0	0	0	0	0	0	0	0	0	0	0	0
AF127577.10	13	19	6	7	9	6	10	6	4	5	4	7	8	1	5	7	1	0	4	0	0	0	0	0	1	0	3	2	7	0	0	0	4	2	66	57	85	153	6	8	5	11	4	1	7	5	4	11
AF127577.11	0	0	0	0	0	0	0	0	0	0	0	0	0	0	0	0	0	0	0	0	0	0	0	0	0	0	0	0	0	0	0	0	0	0	1	0	0	0	0	0	0	0	0	0	0	1	0	0
AF127577.12	0	0	0	0	0	0	1	0	0	0	0	0	0	0	0	0	0	0	0	0	0	0	0	0	0	0	0	0	0	0	0	0	0	0	0	0	0	0	0	0	0	0	0	0	0	0	0	0
AF127936.3	0	0	0	0	0	1	0	0	0	0	0	0	0	0	0	0	0	0	0	0	0	0	0	0	0	0	0	0	0	0	0	0	0	0	0	0	0	0	0	0	0	0	0	0	0	0	0	0
AF127936.7	0	0	0	0	0	0	0	0	0	0	0	0	0	0	0	0	0	0	0	0	0	0	0	0	0	0	0	0	0	0	0	0	0	0	0	0	1	0	0	0	0	0	0	0	0	0	0	0
AF127936.9	2	1	3	4	2	0	1	0	0	0	0	1	0	0	0	1	0	0	0	0	0	0	0	0	0	1	0	0	2	0	0	0	0	0	4	9	10	12	0	2	1	0	0	0	0	0	1	0
AF129075.5	0	0	0	0	0	0	0	1	0	0	0	0	0	0	0	0	0	0	0	0	0	0	0	0	0	0	0	0	0	0	0	0	0	0	0	0	0	1	0	0	0	1	0	0	0	0	0	0
AF129408.17	0	1	0	0	0	0	0	0	0	0	0	0	0	0	0	0	0	0	0	0	0	0	0	0	0	0	0	0	0	0	0	0	0	0	0	0	1	0	0	0	0	0	0	0	0	0	0	0
AF131215.1	0	1	0	1	0	0	0	0	0	0	0	0	0	0	0	0	0	0	0	0	1	0	0	0	0	0	0	0	0	0	0	0	0	0	0	0	3	1	0	1	1	0	0	0	1	0	0	0
AF131215.2	0	0	0	0	0	0	0	0	0	0	0	0	0	0	0	0	0	0	0	0	0	0	0	0	0	0	0	0	0	0	0	0	0	0	6	1	2	0	0	0	0	0	0	0	1	0	0	0
AF131215.4	0	0	0	0	0	1	0	0	0	0	0	0	0	0	0	0	0	0	0	0	0	0	0	0	0	0	0	0	0	0	0	0	0	0	0	0	0	0	0	0	0	0	0	0	0	0	0	0
AF131215.8	0	0	0	0	0	0	1	0	0	0	0	0	0	0	1	0	0	0	0	0	0	0	0	0	0	0	0	0	0	0	0	0	0	0	0	0	0	0	0	1	0	1	0	0	0	0	0	0
AF131215.9	4	1	2	3	1	2	6	2	2	4	1	2	0	1	3	2	2	0	1	0	0	0	0	2	1	0	3	0	1	1	1	2	2	1	9	13	13	16	0	0	5	2	1	0	2	1	1	1
AF131216.5	0	0	0	2	0	0	1	0	0	0	0	0	0	0	0	0	0	0	0	0	0	0	0	0	0	0	0	0	0	0	0	0	0	0	2	0	1	1	1	0	0	0	0	0	0	0	0	0
AF131216.6	1	0	0	0	0	0	0	0	0	0	0	0	0	0	0	0	0	0	0	0	0	0	0	1	0	0	0	0	0	0	0	0	0	0	0	1	0	1	0	0	0	0	0	0	0	0	0	0
AF131217.1	0	0	2	2	1	1	4	7	10	1	2	2	7	3	4	4	0	1	0	0	0	0	2	1	1	0	1	2	1	1	0	2	4	7	9	9	13	13	1	0	10	14	4	3	2	2	2	9
AF146191.4	0	0	0	0	0	0	0	0	0	0	0	0	0	0	0	0	0	0	0	0	0	0	0	1	0	0	1	0	0	0	0	0	0	0	0	0	0	0	0	0	0	0	0	0	0	0	0	0
AF186192.1	0	0	0	0	0	0	0	0	0	0	0	0	0	0	0	0	1	0	0	0	0	1	0	0	0	0	0	0	0	0	0	1	0	0	0	0	0	0	0	0	0	1	0	0	0	0	0	1
AF186192.5	0	0	0	0	1	0	0	0	0	0	1	0	0	0	0	0	0	0	0	0	0	0	0	0	0	0	0	0	0	0	0	0	0	0	0	0	0	0	0	0	0	0	0	0	0	0	0	0
AF196972.3	0	0	0	0	0	0	0	0	0	0	0	0	0	0	0	0	0	0	0	0	0	0	0	0	0	0	0	0	0	0	0	1	0	0	0	0	0	0	0	0	0	0	0	0	0	0	0	0
AF196972.9	0	0	0	0	0	0	0	0	0	0	0	0	0	0	0	0	0	0	0	0	0	0	0	0	0	0	0	0	0	0	0	0	0	0	0	0	1	0	0	0	0	0	0	0	0	0	0	0
AF213884.1	0	0	0	0	0	0	0	0	0	0	0	0	0	0	0	0	0	0	0	0	0	0	0	0	0	0	0	0	0	0	0	0	0	0	0	1	0	0	0	0	0	0	0	0	0	0	0	0
AF213884.2	1	1	2	0	0	2	0	0	1	1	0	0	0	1	1	3	0	0	0	0	0	0	2	0	0	0	0	0	0	0	0	0	0	0	1	0	3	3	1	1	1	1	0	0	2	0	0	1
AF224669.3	0	0	0	0	0	0	0	0	0	0	0	0	0	0	0	0	0	0	0	0	0	0	0	0	0	0	0	1	0	0	1	0	0	1	1	0	0	1	1	0	1	1	1	0	0	0	1	0
AF228730.8	0	0	0	0	0	0	0	0	0	0	0	0	0	0	0	0	0	0	0	0	0	0	0	0	0	0	0	0	1	0	0	0	0	0	0	0	0	0	0	0	0	0	0	0	0	0	0	0
AF230666.2	1	0	0	0	0	0	0	0	0	0	0	0	0	0	0	1	0	0	0	0	0	0	0	0	0	0	0	0	1	0	0	0	0	0	1	0	1	2	0	1	0	0	0	0	0	0	1	0
AF240627.2	0	0	0	0	0	0	0	0	0	0	0	0	0	0	0	0	0	0	0	0	0	0	0	1	0	0	0	0	0	0	0	0	0	0	0	0	0	0	0	0	0	0	0	0	0	0	0	0
AF241725.4	0	0	0	0	0	0	0	0	0	0	0	0	0	0	0	0	0	0	0	0	0	0	0	1	0	0	0	0	0	0	0	0	0	0	0	0	0	0	0	0	0	0	0	0	0	0	0	0
AF241726.2	0	0	0	0	0	0	0	0	0	0	0	0	0	0	1	0	0	0	1	0	1	0	3	0	0	0	1	0	0	0	0	0	1	0	10	14	5	3	0	0	2	0	0	1	0	1	1	1
AF277315.13	0	0	1	1	0	0	3	1	0	0	0	0	1	0	3	1	0	0	0	0	0	0	0	0	0	0	0	0	1	0	0	0	0	1	0	0	0	0	1	0	0	0	0	0	0	0	0	0
AF277315.19	0	0	0	0	0	0	0	0	0	0	0	0	0	0	0	0	0	0	1	0	0	0	0	0	0	0	0	0	0	0	0	0	0	0	0	1	3	2	0	0	0	0	0	0	0	0	1	0
AFAP1	24	9	8	10	4	8	18	7	6	5	6	8	1	1	8	6	3	0	3	1	2	3	1	1	0	0	4	7	2	2	0	0	3	2	12	15	25	37	1	5	15	7	1	2	1	3	1	4
AFAP1-AS1	0	0	0	0	0	0	0	0	0	0	0	0	0	0	0	0	0	0	0	0	1	0	0	0	0	0	0	0	0	1	0	0	0	0	0	0	0	0	0	0	0	0	0	0	1	0	0	0
AFAP1L1	4	3	1	5	1	1	2	1	4	2	0	0	3	0	2	3	0	0	2	0	0	0	0	0	0	0	2	1	3	2	0	0	5	6	3	3	5	6	0	0	4	3	1	1	2	1	2	2
AFAP1L2	6	5	1	4	2	2	7	2	6	1	0	1	2	0	4	5	0	1	0	0	0	0	1	2	3	0	1	0	7	0	2	3	3	1	1	2	2	3	0	1	12	6	2	3	1	5	2	3
AFDN	32	20	20	27	9	8	27	14	13	8	5	14	12	10	10	11	0	0	0	0	0	0	0	0	0	0	0	0	0	0	0	0	0	0	0	0	0	0	0	0	0	0	0	0	0	0	0	0
AFDN-AS1	2	1	0	0	0	0	1	0	0	1	0	0	0	0	0	1	0	0	0	0	0	0	0	0	0	0	0	0	0	0	0	0	0	0	0	0	0	0	0	0	0	0	0	0	0	0	0	0
AFF1	31	15	23	20	14	16	19	25	17	8	20	17	10	7	26	15	5	2	22	3	5	5	2	4	4	3	20	5	38	4	3	2	11	2	54	55	64	99	14	12	25	20	1	3	20	14	11	20
AFF2	0	2	0	2	0	1	0	2	1	0	1	0	0	1	0	0	0	0	0	0	1	0	0	0	0	0	0	0	0	0	0	0	1	0	5	0	0	3	0	2	5	4	0	0	0	1	1	1
AFF3	6	1	10	5	2	2	1	4	3	0	0	3	3	1	2	1	0	2	2	0	0	0	0	0	0	0	2	0	2	0	2	0	2	0	153	172	225	398	3	6	4	3	2	1	11	17	0	5
AFF4	19	16	18	27	13	20	14	10	25	5	9	6	12	7	9	14	6	1	16	4	5	6	5	2	2	3	19	9	33	1	2	4	16	10	51	76	91	147	13	25	36	22	4	0	10	10	7	26
AFG3L1P	5	3	4	2	0	3	4	1	3	1	2	9	1	2	2	0	0	2	1	1	0	1	1	1	1	0	1	1	7	0	1	1	5	1	5	10	11	16	0	3	6	4	0	3	3	2	1	4
AFG3L2	42	29	25	26	16	15	21	19	19	6	8	4	3	7	13	15	3	2	6	4	4	1	1	2	2	3	6	6	23	4	5	2	8	4	34	61	66	104	7	11	17	10	1	2	3	4	4	15
AFG3L2P1	0	0	0	0	1	0	1	0	0	0	0	0	0	0	0	0	0	0	0	0	0	0	0	0	0	0	0	0	0	0	0	0	0	0	1	0	0	0	0	0	0	0	0	0	0	0	0	0
AFMID	39	32	36	46	13	21	30	15	21	7	10	13	18	5	10	23	2	4	9	2	1	0	1	1	6	1	19	4	36	10	2	1	8	1	35	41	47	69	7	7	16	5	1	5	4	9	3	11
AFP	0	0	0	0	0	0	0	0	0	0	0	0	0	0	0	0	0	0	0	0	0	0	0	0	0	0	0	0	0	0	0	1	0	0	0	0	1	0	0	0	0	0	0	0	0	0	0	0
AFTPH	54	41	28	36	21	24	38	30	17	7	12	24	8	10	19	23	8	1	22	2	5	2	4	3	4	8	17	6	38	2	5	10	7	11	74	97	103	129	19	25	27	16	6	3	7	16	8	24
AGA	6	2	4	8	3	5	4	2	6	3	3	2	5	3	3	7	3	0	3	1	2	2	0	0	1	2	1	2	7	0	1	1	3	0	20	22	32	41	2	5	17	8	3	1	2	1	4	2
AGAP1	15	12	10	15	8	11	8	9	4	1	4	4	4	5	5	9	2	1	4	0	1	1	0	1	2	2	0	1	1	0	1	0	5	0	22	32	36	56	3	8	3	5	3	2	4	6	6	9
AGAP10P	0	0	0	0	0	0	1	0	0	0	0	0	0	0	0	2	0	0	1	0	0	0	0	0	0	0	0	1	0	0	0	0	0	0	0	2	5	1	0	0	3	0	0	0	0	0	0	2
AGAP12P	0	1	1	1	2	2	1	1	1	0	1	3	0	0	4	2	0	0	0	0	1	0	0	0	0	0	0	1	0	0	0	0	0	0	4	3	5	5	0	8	4	2	0	0	1	0	2	2
AGAP14	0	0	0	0	0	0	1	0	0	0	0	0	0	0	0	1	0	0	0	0	0	0	0	0	0	0	0	0	0	0	0	0	0	0	0	0	0	0	0	0	0	0	0	0	0	0	0	0
AGAP14P	0	0	0	0	0	0	0	0	0	0	0	0	0	0	0	0	0	0	1	0	0	0	0	0	0	0	0	0	0	0	0	1	0	0	0	0	2	1	0	1	0	1	0	0	1	0	0	1
AGAP1-IT1	0	0	0	0	0	1	0	1	0	0	0	0	0	0	0	0	0	1	0	0	0	0	0	0	0	0	0	0	0	0	0	0	0	0	0	0	0	0	1	0	0	0	0	0	0	0	0	0
AGAP2	5	2	1	3	2	3	7	4	3	3	4	7	0	0	2	4	0	0	0	1	0	1	0	0	0	0	2	0	2	1	0	0	2	1	3	0	3	1	0	0	2	0	0	1	1	3	1	1
AGAP2-AS1	8	4	3	5	1	1	11	2	5	1	3	3	0	1	2	2	0	0	1	0	1	1	0	1	0	0	4	0	1	2	1	0	0	1	2	9	1	8	1	0	2	1	0	0	1	2	0	4
AGAP3	62	26	42	41	25	23	44	24	34	19	15	28	12	10	33	30	4	4	8	3	2	8	2	3	5	5	27	9	23	5	2	8	4	3	44	102	78	133	10	23	32	14	1	9	14	21	8	13
AGAP4	10	7	15	10	7	7	5	6	2	2	4	8	5	2	7	8	0	2	3	0	2	3	2	1	1	1	3	6	8	1	0	1	0	0	23	25	22	38	4	6	11	3	2	1	6	10	3	9
AGAP5	0	0	0	1	0	0	0	0	0	0	0	0	0	0	0	0	0	0	0	0	0	0	0	0	0	0	0	0	1	0	0	0	0	0	0	1	0	0	0	0	1	0	0	0	0	0	0	0
AGAP6	30	8	25	33	11	20	16	16	13	5	10	24	9	13	16	17	1	5	3	0	3	3	3	2	2	1	5	10	8	2	1	1	6	4	65	68	59	81	11	18	23	7	5	6	14	16	4	15
AGAP7P	1	0	1	0	0	0	0	1	0	0	0	0	0	0	0	0	0	0	0	0	0	0	0	0	0	0	0	0	0	0	0	0	0	0	2	1	1	3	0	1	0	0	0	0	0	1	0	0
AGAP9	2	1	5	3	1	3	1	2	2	0	1	2	1	3	3	3	0	0	2	0	0	1	0	0	0	0	1	2	0	0	0	0	3	0	14	14	7	10	0	16	6	1	1	1	2	2	2	3
AGBL1	0	0	1	0	0	1	0	0	0	0	0	0	0	0	0	0	0	0	0	0	0	0	0	0	0	0	0	0	0	0	0	0	0	0	2	0	0	0	0	0	0	0	0	0	0	0	0	0
AGBL1-AS1	0	0	1	0	0	0	0	0	0	0	0	0	0	0	0	0	0	0	0	0	0	0	2	0	0	0	0	1	0	1	0	0	4	0	1	0	0	1	0	0	11	1	0	0	0	0	1	0
AGBL2	0	0	1	0	0	0	0	0	1	0	0	1	0	0	0	0	0	1	0	0	0	0	0	0	0	0	3	0	0	0	0	0	0	0	1	1	0	2	0	1	0	0	1	1	0	0	0	1
AGBL3	1	0	1	0	1	1	1	0	3	0	0	1	0	0	3	1	1	1	3	0	0	1	0	0	0	1	1	1	4	0	0	0	0	0	2	1	0	7	0	0	3	0	0	1	0	1	0	1
AGBL4	0	0	0	0	0	0	1	0	1	0	1	0	0	0	0	0	0	0	0	0	0	1	1	0	0	0	0	0	0	0	0	0	0	1	0	0	3	0	0	1	0	0	0	0	0	0	0	0
AGBL5	42	25	19	20	22	21	38	16	21	9	12	22	8	10	18	18	5	3	4	1	6	3	2	1	3	6	12	8	23	3	3	2	14	1	59	76	39	152	9	18	31	10	8	6	4	12	6	14
AGBL5-AS1	0	0	2	0	0	0	0	0	1	0	1	0	0	0	0	0	0	0	0	0	0	0	0	0	0	0	0	0	0	0	0	0	0	0	0	0	1	1	0	0	0	0	0	0	0	0	0	0
AGBL5-IT1	0	0	0	0	0	0	0	0	0	0	0	0	0	0	0	0	0	0	0	0	0	0	0	0	0	0	0	0	0	0	0	0	0	0	0	0	0	0	0	0	1	0	0	0	0	0	0	0
AGER	2	3	1	2	1	2	4	1	1	2	0	1	0	0	5	3	0	0	0	0	0	0	0	0	0	0	0	0	0	0	0	0	2	0	3	4	7	2	0	0	2	2	1	0	0	5	1	3
AGFG1	27	18	16	10	6	13	16	15	13	4	4	5	8	5	8	11	1	3	5	1	2	3	0	2	1	4	5	1	10	2	0	2	7	5	34	43	70	82	10	12	16	7	4	1	9	4	8	23
AGFG2	13	10	9	13	7	12	8	14	6	3	6	3	2	8	10	4	2	2	1	0	3	2	0	1	0	1	7	2	5	3	0	0	4	0	20	36	43	52	4	16	3	4	0	5	2	5	0	0
AGGF1	19	7	9	6	12	9	11	14	11	5	3	5	6	3	5	4	2	1	1	2	0	1	1	2	4	3	3	4	5	1	0	2	3	0	28	21	20	51	5	8	21	6	5	2	11	4	4	11
AGGF1P1	0	0	0	0	0	0	0	0	0	0	0	0	0	0	1	0	0	0	0	0	0	0	0	0	0	1	1	0	0	0	0	1	0	0	0	0	0	0	0	0	0	0	0	0	0	0	0	0
AGGF1P10	0	0	0	0	0	0	0	0	0	0	0	0	0	0	2	0	0	0	0	0	0	0	0	1	0	1	0	0	0	0	0	0	0	0	0	0	1	0	0	0	0	0	1	0	0	0	0	0
AGGF1P2	0	0	0	0	0	0	0	0	0	0	0	0	0	0	0	0	0	0	0	0	0	0	0	0	0	0	1	0	0	0	0	0	0	0	0	0	2	0	0	0	0	0	0	0	0	0	0	0
AGGF1P3	0	0	0	0	0	0	0	0	0	0	0	0	0	0	0	0	0	0	0	0	0	0	0	0	0	0	0	0	0	0	1	0	0	0	0	0	1	0	0	0	0	0	1	0	0	0	0	0
AGGF1P4	0	0	0	0	0	0	0	0	0	0	0	0	0	0	0	0	0	0	0	0	0	0	0	0	0	0	0	0	0	0	0	0	0	0	0	0	0	1	0	0	0	0	1	0	0	0	1	0
AGGF1P5	0	0	0	0	0	0	0	0	0	0	0	0	0	0	0	0	0	0	0	0	0	0	1	0	0	0	0	0	0	0	0	0	0	0	0	0	0	0	0	0	0	0	0	0	0	0	0	0
AGGF1P6	0	0	0	0	0	0	0	0	0	0	0	0	0	0	0	0	0	0	0	0	0	1	1	0	0	0	0	0	0	0	0	0	0	0	0	0	0	0	0	0	0	0	0	0	0	0	0	0
AGGF1P9	0	0	0	0	0	0	0	0	0	0	0	0	0	0	0	0	0	0	0	0	0	0	0	0	0	0	0	0	0	0	0	0	0	1	1	1	0	0	1	0	0	0	0	0	0	0	0	0
AGK	6	2	3	8	3	5	3	1	4	3	2	4	2	3	4	5	0	0	3	0	1	2	0	0	0	1	1	1	5	0	0	0	2	0	17	20	21	36	1	4	8	1	2	0	2	4	0	1
AGL	10	5	6	12	5	10	7	9	4	1	2	10	3	3	4	5	2	2	2	0	3	0	0	0	0	4	2	0	9	4	1	0	1	3	18	29	40	53	3	1	12	5	2	4	5	3	1	7
AGMAT	2	0	1	1	0	2	0	1	0	0	1	3	1	0	0	1	0	0	2	0	0	0	0	1	0	0	0	1	0	0	0	0	0	0	0	2	3	2	0	0	1	0	0	0	0	0	0	0
AGMO	0	0	0	0	0	0	0	0	0	0	0	0	0	0	0	0	0	0	0	0	0	0	0	0	0	0	0	0	0	0	0	0	0	0	2	2	2	6	0	1	0	0	1	0	0	0	0	0
AGO1	19	12	12	13	12	4	12	11	12	9	7	13	5	9	15	12	0	1	4	1	1	0	1	3	2	2	12	6	11	0	5	1	10	2	36	37	45	35	8	11	22	15	6	1	5	10	8	15
AGO2	26	16	24	17	10	13	18	7	10	9	5	9	4	8	11	7	2	4	10	2	5	2	0	3	1	3	5	5	17	3	3	7	6	4	29	44	64	93	3	16	14	4	1	2	9	11	7	18
AGO3	14	12	6	10	3	6	13	11	3	5	5	8	3	8	12	10	1	0	6	1	1	2	1	7	1	0	6	1	4	0	2	6	3	2	12	15	21	23	2	6	10	11	4	1	4	4	2	17
AGO4	10	5	13	10	6	6	10	11	7	10	2	10	4	3	5	9	1	1	4	1	0	1	2	1	4	0	8	1	5	2	1	1	3	4	19	21	31	24	4	6	15	9	1	3	4	17	3	20
AGPAT1	65	47	36	36	32	19	50	33	41	21	16	21	20	13	40	26	2	5	7	0	6	3	0	4	5	3	18	8	20	5	2	3	13	14	65	101	78	146	15	12	46	17	9	10	21	30	9	33
AGPAT2	69	32	43	52	32	27	37	33	47	18	24	32	12	17	28	49	5	5	13	0	2	2	3	2	7	4	20	5	20	1	2	4	9	4	38	87	43	123	5	14	22	22	3	4	2	15	4	20
AGPAT3	72	28	37	35	30	29	36	26	20	14	9	28	11	6	17	18	2	0	12	1	5	4	2	3	4	1	9	4	25	6	0	0	3	3	52	95	112	176	15	21	10	17	2	3	10	13	5	12
AGPAT4	5	3	6	3	2	6	6	3	10	6	2	3	3	1	4	7	0	0	0	0	0	3	1	3	0	0	2	2	1	0	0	0	3	1	4	1	3	3	2	4	12	2	2	2	3	3	2	2
AGPAT4-IT1	0	0	0	0	1	0	0	0	1	0	0	0	0	0	0	0	0	0	0	0	0	0	0	0	0	0	0	1	0	0	0	0	0	0	0	0	0	0	0	0	0	0	0	0	0	0	0	0
AGPAT5	9	8	6	3	5	1	4	2	5	1	2	2	0	1	1	0	0	0	0	0	2	0	0	0	0	1	4	0	6	0	1	1	3	1	9	11	16	19	2	11	8	4	1	2	1	2	1	2
AGPS	4	7	6	6	5	4	4	7	6	4	0	6	3	2	9	9	1	0	4	0	1	0	0	0	3	0	5	3	5	0	0	0	0	3	8	7	7	8	2	6	4	9	0	1	6	5	7	11
AGR2	498	315	156	229	231	195	125	101	51	15	65	191	19	20	58	51	1	8	84	15	26	3	2	6	7	2	25	6	68	1	11	24	4	2	365	479	612	1091	3	3	26	27	10	6	24	34	0	21
AGR3	27	31	16	13	26	26	17	12	5	0	1	13	1	0	5	2	0	0	38	7	11	4	1	0	0	0	4	2	19	1	1	0	0	0	5	1	1	3	1	0	0	2	1	0	0	0	0	1
AGRN	19	10	17	18	7	8	28	18	7	3	7	20	4	2	13	9	1	0	4	0	4	1	0	1	1	0	7	0	5	4	1	1	4	1	24	37	30	76	7	2	6	6	6	4	3	7	4	5
AGRP	0	0	0	0	0	0	0	0	0	0	0	1	0	0	0	0	0	0	0	0	0	0	0	0	0	0	1	0	0	0	0	0	0	0	0	0	0	1	0	0	1	0	0	0	0	0	0	0
AGT	3	2	13	8	4	5	0	0	1	0	3	2	0	1	1	1	0	0	0	1	0	1	0	0	0	0	0	0	5	0	0	0	0	0	2	5	5	2	0	4	4	2	1	0	0	0	1	0
AGTPBP1	5	1	5	1	0	1	4	0	1	3	3	1	2	0	0	0	0	0	1	1	0	0	0	2	0	0	3	1	0	0	1	1	0	0	16	11	11	19	0	3	1	1	1	0	1	0	2	2
AGTR1	1	4	0	0	3	2	0	1	1	0	1	1	0	0	1	1	0	1	3	0	0	0	0	0	0	0	2	0	0	2	0	0	0	2	6	7	3	2	1	0	5	1	0	0	1	0	3	0
AGTR2	0	0	0	0	0	0	0	0	0	0	0	0	0	0	1	0	0	0	0	0	0	0	0	0	0	0	0	0	0	0	0	0	0	0	0	0	0	0	0	0	0	0	0	0	0	0	0	0
AGTRAP	145	80	97	92	48	52	79	45	40	24	21	30	10	20	40	32	11	8	22	7	18	7	10	7	7	3	26	11	32	5	5	10	18	10	186	283	241	513	16	25	24	22	3	16	26	49	6	24
AGXT	0	0	0	0	0	0	0	0	1	0	0	0	0	0	0	0	0	0	0	0	0	0	0	0	0	0	0	0	0	0	0	0	0	0	1	0	0	0	0	0	0	0	0	0	0	1	0	0
AGXT2	0	0	0	0	0	0	0	0	0	0	0	0	0	0	0	0	0	0	0	0	0	0	0	0	0	0	0	0	0	0	0	0	0	0	0	0	0	0	0	0	0	0	1	0	0	0	0	0
AHCTF1	8	12	17	21	6	9	10	16	6	7	6	3	4	7	12	10	4	1	9	1	3	2	0	2	2	1	8	6	11	3	3	0	9	2	36	26	47	82	3	8	14	6	4	2	8	2	10	12
AHCY	67	43	40	58	37	29	24	27	25	7	14	15	15	4	27	21	3	4	14	7	10	2	2	3	3	4	12	6	50	7	4	2	5	6	104	164	133	287	16	32	20	13	3	9	14	33	9	19
AHCYL1	79	28	55	56	29	45	53	36	44	22	15	29	19	13	30	26	4	0	21	1	7	6	6	1	4	3	21	12	43	7	5	11	20	11	103	155	178	280	13	17	35	32	8	7	25	32	16	52
AHCYL2	14	7	12	14	5	10	7	4	6	5	4	5	5	7	9	2	1	0	9	1	0	2	1	2	3	0	11	1	8	1	0	3	9	4	9	18	41	29	8	9	10	9	0	3	0	12	1	8
AHCYP3	0	0	0	0	0	0	0	0	0	0	0	0	0	0	0	0	0	0	0	0	0	0	0	0	0	0	0	0	0	0	0	0	0	0	0	0	1	0	0	0	0	0	0	0	0	0	0	0
AHDC1	16	8	11	6	5	4	15	8	8	6	4	3	7	3	15	14	1	1	0	0	3	0	1	1	1	1	2	1	2	0	0	0	8	3	13	13	18	31	2	1	16	7	0	3	4	4	1	7
AHI1	39	29	23	20	18	24	26	15	20	20	12	40	3	18	30	26	2	3	3	1	4	1	2	2	1	1	5	3	22	2	3	5	12	4	46	62	36	72	7	11	28	19	6	7	4	12	9	32
AHNAK	161	124	120	75	82	78	139	76	135	60	69	67	49	61	127	93	14	10	24	8	30	11	21	19	22	29	91	48	123	15	20	23	83	51	270	399	406	818	29	58	285	137	40	55	129	173	112	257
AHNAK2	38	12	32	25	20	18	34	21	45	20	15	18	21	12	56	52	0	2	5	1	1	0	2	2	5	3	17	9	11	2	1	4	9	7	10	17	11	15	0	2	59	24	5	8	19	17	20	37
AHR	14	9	9	11	7	7	7	11	11	6	11	13	11	11	6	6	1	0	1	0	2	0	2	0	2	1	7	4	7	2	1	0	7	5	41	55	75	105	3	2	26	14	0	9	3	11	9	9
AHRR	1	1	0	0	0	0	1	0	0	1	0	1	0	1	0	0	0	0	0	0	0	1	0	0	0	1	1	1	1	0	0	1	1	0	0	0	1	0	0	0	0	1	1	0	0	0	0	0
AHSA1	74	45	63	47	34	35	61	39	29	14	21	26	21	14	33	33	1	1	10	1	9	2	1	4	2	1	13	12	25	8	3	2	6	5	50	105	97	169	8	6	27	9	5	7	10	23	9	29
AHSA2	62	46	39	65	37	32	48	38	35	23	21	42	19	21	35	45	3	3	23	6	14	6	5	9	11	14	22	27	71	9	11	16	29	23	75	88	101	158	10	30	108	35	11	6	26	33	22	57
AHSP	0	0	0	0	0	0	0	1	0	0	0	1	0	0	1	0	0	0	0	0	0	0	0	0	0	0	0	0	0	0	0	0	0	0	0	0	0	0	0	0	0	0	0	0	0	0	0	0
[truncated: 26,809 more rows]
