# Supplementary material for: Spatio-temporal analysis of prostate tumors in situ suggests pre-existence of treatment-resistant clones
Source: Nat Commun. 2022 Sep 17;13:5475. doi: 10.1038/s41467-022-33069-3 (PMC9482614; doi:10.1038/s41467-022-33069-3)
Supplement: Supplementary file 6 — Source Data [file 41467_2022_33069_MOESM6_ESM.zip › source data (Marklund et al. 2022)/sourceDataFile_Fig1c_ARintensity.xlsx]

## Sheet: Blad1
Patient A					Patient B
Before ADT		After ADT			Before ADT		After ADT			Patient C					Patient D					Patient E
										Before ADT		After ADT			Before ADT		After ADT			Before ADT		After ADT
	AR intensity		AR intensity			AR intensity		AR intensity
Nuclei. #	Mean (arb. Unit)	Nuclei. #	Mean (arb. Unit)		Nuclei. #	Mean (arb. Unit)	Nuclei. #	Mean (arb. Unit)			AR intensity		AR intensity			AR intensity		AR intensity			AR intensity		AR intensity
0	15.9942	0	8.0166		0	6.019	0	13.8442		Nuclei. #	Mean (arb. Unit)	Nuclei. #	Mean (arb. Unit)		Nuclei. #	Mean (arb. Unit)	Nuclei. #	Mean (arb. Unit)		Nuclei. #	Mean (arb. Unit)	Nuclei. #	Mean (arb. Unit)
1	13.4471	1	26.8434		1	17.7204	1	16.4986		1	59.6429	1	21.4307		1	49.0024	1	11.7527		1	59.5143	1	75.4404
2	12.5897	2	20.5745		2	18.5652	2	25.3631		2	83.0133	2	29.9775		2	26.9673	2	11.0154		2	31.7195	2	54.6265
3	13.2687	3	73.2952		3	15.5545	3	29.8458		3	93.6865	3	23.5645		3	30.3503	3	30.0461		3	47.9529	3	47.2312
4	13.6629	4	30.2412		4	14.0851	4	7.6034		4	88.4079	4	17.0408		4	32.2067	4	8.1554		4	51.6494	4	143.306
5	13.6883	5	22.0455		5	11.2378	5	24.4495		5	92.2273	5	26.7945		5	56.0989	5	7.5227		5	35.1579	5	52.6582
6	11.1513	6	40.6486		6	15.5375	6	16.0463		6	87.8613	6	29.7043		6	30.5576	6	24.3314		6	58.0051	6	34.5952
7	13.1853	7	26.102		7	18.7857	7	10.3945		7	37.5249	7	17.5808		7	64.4558	7	22.5364		7	54.3054	7	88.4725
8	9.6816	8	15.7782		8	15.678	8	9.7861		8	90	8	23.2949		8	13.7714	8	8.8656		8	46.6923	8	48.961
9	11.9525	9	21.1068		9	10.6681	9	11.4917		9	70.7622	9	36.1775		9	48.4745	9	9.8103		9	42.7296	9	30.1971
10	15.5203	10	17.5781		10	20.6177	10	9.2727		10	72.8454	10	31.3277		10	44.6784	10	13.2083		10	57.969	10	42.3046
11	8.0579	11	8.5171		11	14.878	11	13.1887		11	87.8656	11	24.6757		11	36.349	11	7.9427		11	58.0418	11	83.6289
12	19.3832	12	33.02		12	18.6034	12	10.1358		12	68.7138	12	27		12	17.2365	12	13.2629		12	60.3771	12	35.6732
13	22.2905	13	50.5816		13	19.6082	13	24.4495		13	121.3985	13	29.2404		13	19.3453	13	12.6575		13	57.4458	13	83.2447
14	12.7407	14	13.6073		14	16.2252	14	11.536		14	85.3704	14	26.6779		14	55.7292	14	12.3333		14	54.481	14	96.3611
15	11.7115	15	10.7683		15	15.8398	15	10.4271		15	92.4314	15	29.3942		15	30.2979	15	12.9785		15	51.0852	15	33.2172
16	16.4055	16	19.5179		16	14.5592	16	20.64		16	85.6686	16	16.8016		16	46.2291	16	11.5978		16	57.7322	16	60.8026
17	11.9561	17	32.0123		17	16.1588	17	7.9023		17	95.2866	17	24.3488		17	12.9511	17	33.904		17	52.791	17	43.9357
18	10.2774	18	25.9405		18	26.9574	18	18.5567		18	74.9417	18	24.7574		18	10.735	18	27.0296		18	26.1038	18	34.1862
19	30.0276	19	25.6325		19	18.4383	19	21.5592		19	84.689	19	29.7529		19	50.7583	19	8.9554		19	38.865	19	191.9286
20	11.5965	20	8.6693		20	14.071	20	34.0385		20	93.0082	20	30.4937		20	27.9105	20	52.0644		20	32.7087	20	35.0504
21	13.8344	21	20.4295		21	12.8968	21	11.76		21	36.189	21	32.5569		21	11.1556	21	12.5291		21	29.5359	21	75.6865
22	10.7819	22	43.2273		22	19.7647	22	14.3258		22	83.1887	22	27.4601		22	43.4167	22	16.4678		22	58.6604	22	42.5623
23	12.512	23	22.3179		23	25.9919	23	28.5595		23	33.1809	23	19.2468		23	30.5466	23	41.2607		23	35.1809	23	39.2733
24	13.8624	24	14.7228		24	15.7143	24	9.3298		24	109.5728	24	30.2989		24	42.0522	24	11.6267		24	46.2543	24	104.1938
25	17.0679	25	5.7582		25	9.9364	25	34.2544		25	79.3762	25	35.1966		25	53.0254	25	46.1536		25	60.1801	25	86.506
26	15.185	26	14.1307		26	28.2727	26	31.8097		26	68.8333	26	32.7308		26	32.721	26	22.1301		26	44.7687	26	90.7047
27	11.5647	27	26.4317		27	6.5556	27	23.6763		27	76.4379	27	33.9851		27	15.2237	27	10.7031		27	28.9551	27	133.1289
28	25.6332	28	9.7763		28	14.4717	28	14.8065		28	84.0892	28	32.3665		28	27.6465	28	8.3582		28	38.1412	28	28.3506
29	14.183	29	14.7188		29	25.9014	29	19.5224		29	79.1186	29	22.2484		29	16.7875	29	20.6478		29	31.1581	29	43.3979
30	11.6871	30	19.8438		30	22.8507	30	20.8415		30	94.0116	30	35.4348		30	22.8566	30	22.5641		30	30.198	30	88.6189
31	13.2453	31	58.4049		31	15.0307	31	31.4293		31	77.098	31	27.7636		31	21.1333	31	14.8953		31	37.4235	31	51.3784
32	20.7635	32	7.3694		32	12.1786	32	36.0036		32	33.8826	32	19.8118		32	33.2123	32	29.7672		32	25.7119	32	25.2333
33	9.7961	33	76.6179		33	20.1625	33	41.6263		33	33.2147	33	26.7558		33	37.7352	33	16.2133		33	21.2857	33	50.6158
34	16.0761	34	25.4653		34	22.9728	34	17.2963		34	43.471	34	23.8933		34	26.1797	34	29.9954		34	34.6996	34	39.7202
35	16.3913	35	11.3134		35	26.3279	35	19.6525		35	36.0236	35	22.7814		35	52.9676	35	10.4667		35	28.6864	35	48.1987
36	15.8077	36	28.6747		36	25.9583	36	17.8492		36	45.7337	36	18.1168		36	82.9114	36	27.3571		36	36.4706	36	28.7898
37	19.359	37	53.7225		37	26.907	37	32.375		37	46.3081	37	15.7286		37	48.7707	37	23.1468		37	27.7748	37	33.0242
38	12.7225	38	23.8905		38	12.6904	38	17.1449		38	33.4038	38	25.5831		38	34.1129	38	38.2349		38	36.9503	38	102.1786
39	11.5118	39	13.6788		39	23.1043	39	21.4687		39	96.3866	39	21.9424		39	43.1553	39	6.4837		39	36.3903	39	71.2387
40	26.1799	40	16.2288		40	26.7614	40	38.9824		40	94.9701	40	36.5895		40	56.7108	40	4.3632		40	28.2078	40	78.6939
41	17.356	41	13.625		41	20.8032	41	11.3508		41	66.5964	41	17.2241		41	38.9457	41	17.7546		41	28.2977	41	49.1472
42	12.2857	42	14.3915		42	25.4656	42	15.5976		42	80.8182	42	24.5932		42	55.9558	42	12.0944		42	36.8982	42	51.2614
43	19.5407	43	19.0939		43	41.6538	43	13.0837		43	105.1783	43	21.5318		43	42.677	43	13.5455		43	30.0802	43	39.2913
44	16.3731	44	12.6074		44	23.1217	44	17.9266		44	99.8341	44	25.9713		44	37.8112	44	17.7771		44	36.4679	44	61.1009
45	18.5056	45	35.6225		45	31.4462	45	9.9736		45	94.9617	45	57.2048		45	32.259	45	16.0856		45	70.1544	45	49.7802
46	12.3155	46	17.9124		46	32.949	46	8.897		46	88.6844	46	25.2432		46	103.3754	46	26.7669		46	31.457	46	38.8371
47	11.3909	47	13.0406		47	39.8038	47	11.7039		47	106.7483	47	29.9766		47	38.7	47	24.8942		47	34.627	47	51.6258
48	24.7849	48	13.0579		48	31.9198	48	24.8043		48	73.075	48	21.6811		48	58.5226	48	52.8063		48	36.0545	48	75.2733
49	25	49	8.9095		49	36.7938	49	20.4502		49	96.5518	49	23.4693		49	50.0403	49	12.3857		49	31.9081	49	108.3463
50	18.0599	50	20.5933		50	24.7129	50	13.6647		50	96.6718	50	33.5383		50	40.9549	50	14.4268		50	40.2365	50	50.6453
51	17.2649	51	10.1934		51	45.8618	51	45.0112		51	86.6125	51	31.0641		51	79.3263	51	5.5048		51	27.8378	51	132.7035
52	17.4461	52	19.1136		52	26.4766	52	16.441		52	78.3598	52	23.8074		52	40.4567	52	11.0273		52	38.9224	52	41.3926
53	14.0087	53	13.189		53	58.0188	53	8.2593		53	67.6972	53	50.29		53	42.5201	53	7.3802		53	38.5972	53	44.5086
54	38.7443	54	24.2418		54	45.7788	54	16.961		54	66.1033	54	31.4535		54	73.2568	54	28.8203		54	43.2746	54	81.3193
55	47.4613	55	21.7394		55	16.9971	55	42.8234		55	99.34	55	14.2093		55	39.9632	55	13.445		55	35.4765	55	38.9669
56	39.4521	56	18		56	32.0774	56	22.2		56	71.6812	56	22.7313		56	52.7131	56	11.8802		56	51.3881	56	59.4227
57	16.7039	57	22.9489		57	28.5475	57	14.7124		57	88.2786	57	24.3953		57	88.5266	57	36.2006		57	22.0601	57	141.3542
58	42.1712	58	12.689		58	17.0342	58	30.1349		58	29.5687	58	19.1667		58	40.3267	58	44.3614		58	39.0769	58	65.1274
59	20.071	59	15.7632		59	15.3867	59	25.8637		59	85.2581	59	25.4		59	10.0248	59	13.745		59	21.462	59	40.9814
60	15.8273	60	10.8278		60	31.8125	60	22.4629		60	110.5441	60	28.4072		60	50.8792	60	25.8944		60	31.4755	60	44.8743
61	43.8007	61	6.7797		61	51.5724	61	17.9206		61	85.6188	61	23.5947		61	45.8257	61	22.7533		61	29.9514	61	39.8075
62	29.9329	62	13.1085		62	25.9495	62	16.8939		62	67.6438	62	19.2892		62	51.3117	62	9.9162		62	38.7215	62	34.1144
63	36.1236	63	8.2022		63	38.0058	63	16.0047		63	81.8976	63	31.0304		63	73.8297	63	41.6307		63	22.8433	63	45.9921
64	17.5	64	15.25		64	40.0868	64	13.4835		64	60.9598	64	37.1705		64	111.2914	64	13.3937		64	30.7297	64	33.68
65	23.7839	65	79.7367		65	40.4764	65	10.9458		65	64.05	65	25.4709		65	70.5753	65	9.3671		65	21.2938	65	41.6416
66	15.3274	66	49.1644		66	17.1488	66	62.3812		66	65.4112	66	26.0631		66	33.7017	66	19.5497		66	27.9077	66	37.7903
67	45.1541	67	12.9247		67	40.5766	67	18.6804		67	42.8539	67	25.2532		67	31.8487	67	22.1703		67	41.8934	67	68.3489
68	19.4494	68	9.2843		68	32.0147	68	9.9387		68	90.6493	68	29.7035		68	48.2143	68	7.82		68	25.5329	68	38.2202
69	12.2395	69	13.7409		69	8.0369	69	16.149		69	76.2038	69	27.7095		69	75.5958	69	13.1048		69	32.8791	69	44.6387
70	44.6542	70	52.9955		70	9.3633	70	43.0516		70	66.0976	70	21.9805		70	31.0456	70	31.6441		70	34.0875	70	84.5336
71	9.816	71	45.3563		71	23.6844	71	26.4331		71	106.2604	71	21.6346		71	38.8	71	12.3596		71	31.5783	71	55.1731
72	28.9079	72	56.8465		72	55.4631	72	21.4802		72	64.427	72	25.0464		72	37.5426	72	18.7847		72	34.4473	72	47.6082
73	14.311	73	10.1667		73	17.477	73	15.9532		73	89.3432	73	16.6311		73	11.3184	73	18.5672		73	28.939	73	42.568
74	15.0093	74	85.6667		74	11.9937	74	19.7628		74	38.5431	74	38.1944		74	35.3318	74	39.5355		74	27.3897	74	36.2056
75	13.6145	75	13.0786		75	22.0769	75	11.2888		75	38.0891	75	18.9193		75	45.6653	75	9.8885		75	38.0751	75	34.0769
76	65.2911	76	11.9542		76	55.4054	76	16.4843		76	70.8393	76	31.3614		76	68.7951	76	29.5787		76	34.8323	76	42.3456
77	28.1404	77	12.1934		77	55.8894	77	33.6257		77	73.2176	77	29.9745		77	39.1569	77	12.2759		77	32.8472	77	22.9097
78	27.04	78	11.7956		78	19.5024	78	12.0783		78	81.8807	78	22.7007		78	60.4161	78	13.6456		78	17.026	78	143.4574
79	36.5677	79	12.105		79	42.3299	79	14.3427		79	77.6919	79	23.2952		79	26.96	79	43.6829		79	37.3222	79	55.1598
80	15.3688	80	23.8643		80	39.587	80	14.4778		80	72.3533	80	31.91		80	63.3213	80	6.0577		80	30.0333	80	54.8112
81	18.3447	81	43.4949		81	52.6291	81	25.2816		81	94.3702	81	19.2083		81	43.2963	81	7.1984		81	45.8782	81	46.0993
82	33.7964	82	74.8466		82	37.3248	82	8.8739		82	86.0583	82	29.3483		82	35.7527	82	10.6379		82	42.2549	82	57.2653
83	50.346	83	38.0495		83	44.3287	83	16.2008		83	102.4426	83	34.9004		83	32.5704	83	13.7425		83	50.8571	83	33.2467
84	28.1826	84	18.1327		84	24.2684	84	10.0901		84	87.0821	84	26.568		84	43.2113	84	13.2879		84	52.8702	84	77.9532
85	44.7565	85	39.0123		85	10.0563	85	9.5812		85	106.9057	85	22.2629		85	38.3516	85	4.203		85	75.815	85	59.6157
86	18.3333	86	58.7548		86	40.0946	86	26.5763		86	91.915	86	21.1872		86	67.6645	86	11.9146		86	31.8366	86	136.9167
87	12.4416	87	10.5479		87	26.2747	87	18.6728		87	88.256	87	19.3737		87	91.8382	87	8.9954		87	24.9963	87	43.2582
88	67.2727	88	10.0267		88	53.4043	88	11.11		88	74.9573	88	24.5631		88	61.3277	88	8.3553		88	30.6762	88	55.4986
89	47.9414	89	11.0585		89	49.4946	89	15.5936		89	78.7764	89	30.5881		89	54.1692	89	44.711		89	30.2866	89	26.6463
90	17.796	90	19.7685		90	11.377	90	18.7447		90	97.375	90	23.041		90	26.4312	90	12.3731		90	44.4783	90	38.2025
91	55.3216	91	19.963		91	50.9363	91	15.1382		91	77.478	91	21.1186		91	59.6373	91	19.5389		91	37.1557	91	52.9527
92	45.25	92	10.4983		92	7.7758	92	37.2751		92	61.7844	92	55.9098		92	22.0459	92	10.7516		92	28.8925	92	60.0915
93	13.099	93	15.6352		93	57.8925	93	28.5608		93	88.9136	93	20.5423		93	49.6065	93	50.6853		93	21.4943	93	104.2599
94	50.9371	94	14.0415		94	16.6533	94	24.3554		94	56.2428	94	27.7862		94	82.892	94	32.5814		94	32.4084	94	68.922
95	34.8046	95	14.7406		95	24.3444	95	18.7577		95	59.9692	95	20.9347		95	83.2611	95	13.4517		95	34.0279	95	36.2864
96	13.7674	96	12.4731		96	8.919	96	17.3663		96	76.8963	96	21.9375		96	25.9062	96	45.8447		96	34.8333	96	76.2486
97	14.3951	97	17.9326		97	44.4936	97	18.8938		97	91.2734	97	27.7049		97	44.7435	97	16.3333		97	60.4819	97	111.6311
98	37.6007	98	12.5		98	6.3567	98	15.7203		98	62.2057	98	14.5587		98	76.3061	98	26.3804		98	30.6307	98	51.2237
99	60.1362	99	10.933		99	13.8404	99	14.6159		99	72.4625	99	51.1063		99	91.0311	99	12.1437		99	19.9464	99	55.9477
100	55.2298	100	13.0737		100	63.7362	100	26.403		100	34.878	100	19.9693		100	99.1304	100	20.886		100	44.7907	100	35.8229
101	56.2582	101	25.5223		101	35.4843	101	9.2685		101	73.1302	101	17.7396		101	25.1863	101	32.6007		101	21.0762	101	37.107
102	55.2566	102	27.4713		102	26.2083	102	15.5028		102	43.9246	102	24.4105		102	80.9945	102	9.5046		102	67.73	102	48.7171
103	55.7237	103	69.2395		103	41.251	103	48.1411		103	82.0373	103	35.9518		103	34.7454	103	11.6359		103	48	103	35.1322
104	14.4449	104	21.1285		104	19.5116	104	11.3292		104	85.5844	104	28.1155		104	108.7771	104	20.2598		104	68.4371	104	41.905
105	15.5079	105	14.1978		105	41.8294	105	11.7986		105	82.8655	105	26.577		105	41.094	105	30.7246		105	38.3292	105	166.0032
106	18.7978	106	8.8068		106	7.9065	106	15.4771		106	89.0138	106	18.1429		106	31.5552	106	7.9314		106	34.6053	106	67.5878
107	45.948	107	15.0727		107	12.5097	107	31.8714		107	96.3389	107	28.129		107	61.3905	107	32.1705		107	25.831	107	97.9189
108	13.917	108	61.8531		108	54.7023	108	36.5683		108	73.6019	108	31.7609		108	35.3625	108	14.8874		108	53.6045	108	32.8963
109	52.9907	109	57.5		109	19.9227	109	18.5255		109	32.9227	109	37.5		109	36.7577	109	9.3628		109	96.1542	109	45
110	35.6531	110	22.0316		110	30.8663	110	14.6967		110	40.3497	110	40.3812		110	21.1122	110	9.6792		110	30.8945	110	47.5316
111	17.2857	111	14.3989		111	27.9605	111	71.786		111	83.215	111	22.3012		111	57.792	111	13.0784		111	68.8024	111	82.9859
112	30.5683	112	24.1512		112	12.3958	112	10.8202		112	71.8873	112	38.9156		112	39.3027	112	38.108		112	24.2075	112	44.5079
113	13.3103	113	19.4969		113	29.0954	113	7.2678		113	92.2882	113	15.7896		113	47.967	113	23.7793		113	37.8571	113	51.641
114	54.069	114	12.048		114	5.6199	114	15.2201		114	68.7593	114	41.5123		114	31.5538	114	10.9245		114	31.3727	114	22.554
115	46.5243	115	67.4955		115	39.5972	115	14.3122		115	56.5682	115	27.4206		115	37.2749	115	13.1279		115	25.8552	115	68.3594
116	32.1115	116	13.9384		116	65.7688	116	14.6835		116	76.7419	116	31.3732		116	80.0882	116	18.6111		116	34.9789	116	147.6185
117	34.352	117	8.1912		117	7.6763	117	21.8772		117	81.2754	117	21.0414		117	39.7014	117	21.9773		117	28.9845	117	84.8954
118	53.0442	118	5.9894		118	50.8678	118	9.521		118	73.2872	118	24.3992		118	118.7192	118	32.631		118	66.5258	118	42
119	12.6688	119	14.8228		119	9.5856	119	35.7054		119	25.6467	119	18.4057		119	45.4251	119	26.8346		119	51.5169	119	63.8143
120	11.7489	120	13.3766		120	40.3655	120	12.1934		120	78.1967	120	27.8233		120	79.3012	120	13.1462		120	27.339	120	101.1679
121	17.0182	121	18.8675		121	19.3234	121	13.6686		121	67.5322	121	27.3278		121	28.0323	121	8.3077		121	31.4331	121	71.8603
122	45.6879	122	10.2526		122	13.8099	122	14.082		122	91.0743	122	26.7155		122	69.1352	122	27.369		122	58.6316	122	76.4381
123	43.052	123	14.664		123	12.2265	123	17.0573		123	86.4906	123	23.9135		123	34.2411	123	11.8609		123	62.7826	123	94.807
124	13.8901	124	24.648		124	35.7932	124	11.7072		124	82.8012	124	28.6125		124	28.0122	124	8.2881		124	87.3347	124	54.3642
125	16.0203	125	13.7764		125	41.1755	125	8.4816		125	78.3333	125	28.1561		125	40.0581	125	30.5498		125	17.2236	125	119.7656
126	14.6595	126	17.911		126	19.0056	126	28.5748		126	78.7375	126	21.9753		126	108.5072	126	32.0731		126	81.4864	126	35.3394
127	35.9769	127	43.5535		127	49.0117	127	13.5943		127	73.6095	127	20.3925		127	38.5644	127	11.5878		127	51.1484	127	69
128	13.3988	128	26.0166		128	24.6818	128	12.7591		128	91.8517	128	27.1928		128	40.2585	128	13.366		128	33.354	128	152.4034
129	26.0244	129	10.4401		129	42.5455	129	10.8786		129	72.2188	129	24.1004		129	65.0163	129	12.1862		129	38.0157	129	53.7136
130	30.1744	130	8.4124		130	39.6071	130	75.3875		130	91.4534	130	23.3269		130	94.6032	130	11.5459		130	42.9585	130	92.8765
131	13.1087	131	54.1497		131	11.7486	131	10.4859		131	70.5136	131	26.6291		131	77.6563	131	24.3082		131	39.9571	131	130.1265
132	42.197	132	15.4146		132	51.8784	132	9.755		132	99.1597	132	15.9879		132	32.2516	132	23.2442		132	65.0329	132	104.7971
133	13.2851	133	7.2865		133	28.3082	133	11.6245		133	83.1018	133	24.148		133	49.5758	133	11.6306		133	38.4293	133	54.5987
134	17.5571	134	40.2184		134	12.0676	134	12.4054		134	92.12	134	23.3968		134	71.8284	134	42.4384		134	24.9812	134	75.55
135	15.8125	135	43.8457		135	39.5845	135	9.1449		135	83.819	135	27.993		135	45.9329	135	10.6705		135	22.3727	135	60.3585
136	36.886	136	23.6082		136	25.9759	136	21.9789		136	27.6776	136	23.2822		136	37.3249	136	12.1805		136	44.3	136	23.6879
137	8.3898	137	11.6237		137	20.7395	137	36.3618		137	98.4479	137	22.2165		137	41.5449	137	11.4923		137	27.2667	137	38.0405
138	28.5583	138	15.1481		138	12.3919	138	16.1262		138	61.5413	138	32.5793		138	87.0447	138	10.3851		138	39.5724	138	88.3132
139	47.1788	139	9.1747		139	10.2877	139	19.0258		139	80.9096	139	24.7283		139	60.1394	139	10.6196		139	31.4276	139	33.7897
140	18.2894	140	115.3718		140	38.5918	140	17.6522		140	78.9275	140	50.2893		140	58.8601	140	6.3547		140	59.7065	140	91.897
141	13.708	141	21.1888		141	51.3519	141	22.2923		141	81.2783	141	35.8903		141	36.731	141	11.2996		141	34.1514	141	49.1055
142	34.7913	142	7.3742		142	27.8584	142	11.6486		142	90.4518	142	38.0523		142	29.1206	142	35.1974		142	35.913	142	42.0514
143	21.0123	143	27.9299		143	33.302	143	23.0498		143	78.2778	143	32.6765		143	93.3983	143	12.7778		143	34.6582	143	86.7554
144	11.9713	144	9.3111		144	26.7249	144	8.2994		144	79.0966	144	21.9935		144	42.218	144	12.4107		144	34.3775	144	34.685
145	12	145	22.5496		145	62.495	145	13.3889		145	101.299	145	40.5498		145	89.4253	145	7.9324		145	95.0202	145	70.8971
146	12.3394	146	10.6124		146	45.8034	146	17.412		146	69.96	146	29.1638		146	89.5741	146	15.7048		146	61.2252	146	175.8848
147	48.4414	147	21.615		147	52.7904	147	8.864		147	82.9514	147	35.2065		147	79.5825	147	12.072		147	18.8118	147	59.4198
148	13.0288	148	19.3485		148	26.695	148	9.683		148	77.2011	148	24.2274		148	82.5023	148	11.692		148	49.7692	148	40.385
149	40.2893	149	55.2857		149	21.73	149	13.0205		149	49.0237	149	38.1429		149	74.7118	149	8.838		149	33.0058	149	43.2436
150	14.2341	150	8.1144		150	9.5464	150	11.2868		150	80.3289	150	19.604		150	36.34	150	11.2644		150	73.9171	150	105.9338
151	14.9005	151	8.0955		151	38.5373	151	11.141		151	65.4321	151	41.0954		151	78.3846	151	12.5098		151	39.6935	151	29.9733
152	12.7193	152	64.301		152	61	152	20.166		152	80.5753	152	23.8505		152	42.2896	152	13.5544		152	73.0185	152	82.1607
153	12.2069	153	82.0968		153	29.8393	153	42.7115		153	68	153	26.5839		153	56.8592	153	8.6535		153	57.6571	153	197.9648
154	28.4637	154	13.7333		154	30.5427	154	11.1488		154	64.0113	154	52.2584		154	35.5208	154	15.5628		154	35.0542	154	132.373
155	34.6674	155	13.4474		155	9.7067	155	7.4351		155	85.2423	155	40.3547		155	57.0053	155	28.276		155	49.0255	155	111.4185
156	14.8333	156	13.3173		156	12.6415	156	7.9371		156	68.619	156	18.619		156	41.084	156	12.6373		156	54.2383	156	96.386
157	37.0317	157	10.0787		157	15.8874	157	10.3436		157	75.8662	157	23.5137		157	66.2972	157	9.411		157	79.2219	157	71.2301
158	12.1744	158	10.7744		158	40.957	158	20.744		158	94.8552	158	56.2404		158	99.922	158	55.3612		158	28.7172	158	94.4653
159	12.633	159	8.8611		159	39.4463	159	24.6839		159	70.9823	159	22.7761		159	37.235	159	12.5714		159	34.1442	159	46.3633
160	31.139	160	9.5333		160	5.3567	160	7.9669		160	83.1667	160	35.6204		160	37.749	160	24.2908		160	20.2515	160	57.5443
161	11.3506	161	9.6725		161	14.2333	161	8.9646		161	88.4833	161	22.9012		161	60.319	161	32.8651		161	26.9671	161	33.8097
162	10.5442	162	4.159		162	32.865	162	24.051		162	72.6314	162	20.0296		162	57.8992	162	26.2054		162	78.7989	162	93.1684
163	50.8806	163	11.6895		163	30.9179	163	9.6641		163	29.1086	163	30.0891		163	95.8918	163	28.9222		163	102.1889	163	86.1355
164	7.6971	164	12.0588		164	54.8498	164	11.0155		164	76.3295	164	19.3358		164	43.0396	164	15.2589		164	39.0648	164	133.354
165	11.2611	165	40.7723		165	33.4209	165	28.4363		165	101.3069	165	44.0441		165	111.9099	165	14.4202		165	34.1036	165	76.121
166	4.4335	166	13.3269		166	10.0549	166	11.9231		166	52.9843	166	34.4944		166	96.1742	166	11.4886		166	81.8586	166	95.0327
167	46.0588	167	13.7156		167	64.906	167	11.4463		167	48.236	167	18.4444		167	66.242	167	34.6326		167	36.2763	167	32.6882
168	53.2967	168	14.6627		168	18.4219	168	8.0613		168	70.8729	168	41.96		168	56.1146	168	16.0508		168	71.4853	168	125.5429
169	58.4716	169	49.4366		169	22.364	169	9.7774		169	105.2866	169	33.965		169	92.7929	169	27.1004		169	121.4821	169	97.2167
170	29.622	170	9.9477		170	16.1873	170	11.1779		170	58.5829	170	30.0494		170	42.5819	170	11.5887		170	108.1734	170	37.9184
171	32.032	171	43.3168		171	59.5632	171	12.1118		171	49.5982	171	15.4975		171	61.2877	171	13.5529		171	133.7975	171	43.8316
172	13.5663	172	6.6272		172	40.4183	172	10.1743		172	62.0289	172	38.3587		172	70.6853	172	28.2443		172	101.0983	172	24.7653
173	12.7424	173	15.4034		173	14.6341	173	21.8116		173	86.9942	173	45.6044		173	17.118	173	8.422		173	24.5929	173	43.8225
174	35.1486	174	19.5986		174	45.0519	174	11.1581		174	67.4613	174	39.5455		174	44.3006	174	11.1921		174	64.474	174	48.4545
175	43.9069	175	9.8916		175	9.9545	175	8.722		175	69.7391	175	61.8602		175	56.1632	175	62.36		175	132.0774	175	62.1391
176	37.3352	176	9.6736		176	48.9505	176	11.5		176	34.1887	176	18.4586		176	48.3224	176	11.7534		176	40.3319	176	99.2722
177	35.1019	177	23.8298		177	36.9754	177	9.8545		177	85.2879	177	23.7574		177	83.1982	177	24.592		177	75.4158	177	84.6957
178	32.1495	178	13.55		178	68.1676	178	9.1947		178	95.8944	178	21.7758		178	73.2378	178	15.1481		178	42.0197	178	56.2258
179	47.2582	179	8.8426		179	40.3208	179	7.0369		179	83.0924	179	30.6533		179	32.6036	179	8.3156		179	94.485	179	76.8315
180	12.0778	180	18.7004		180	23.1195	180	12.332		180	46.8981	180	23.5896		180	84.4832	180	11.1687		180	87.0476	180	136.4254
181	13.1429	181	17.0092		181	14.438	181	10.1004		181	75.7724	181	21.4022		181	59.6201	181	24.5292		181	76.7611	181	106.6446
182	47.9489	182	10.453		182	47.8619	182	9.1487		182	83.4945	182	27.511		182	31.2956	182	12.0446		182	96.9568	182	38.7778
183	53.6985	183	15.4809		183	28.8424	183	34.0889		183	84.9526	183	18.6762		183	73.948	183	12.0823		183	86.465	183	119.8466
184	20.0332	184	11.235		184	34.8488	184	9.8365		184	98.4204	184	26.7707		184	41.3065	184	11.6146		184	31.2516	184	53.6327
185	59.3243	185	15.5767		185	34.6096	185	12.9224		185	85.0176	185	28.814		185	38.6461	185	27.1828		185	28.8964	185	97.0554
186	21.214	186	7.0245		186	49.3821	186	16.095		186	44.4331	186	18.1739		186	42.0617	186	7.5639		186	26.7806	186	36.2222
187	33.6295	187	18.8153		187	20.8703	187	10.9261		187	85.4655	187	33.914		187	77.4087	187	12.9502		187	45.6286	187	30.4987
188	15.2017	188	7.927		188	14.5938	188	11.5433		188	99.637	188	27.7337		188	69.2117	188	14.6441		188	34.197	188	43.5249
189	46.0441	189	10.7052		189	15.4663	189	21.5291		189	92.0138	189	26.1752		189	79.98	189	11.8		189	39.5049	189	51.523
190	51.602	190	16.6328		190	39.0318	190	21.5148		190	75.5515	190	28.6267		190	63.0251	190	20.024		190	43.7952	190	78.8624
191	17.0588	191	16.0602		191	31.5325	191	13.5636		191	69.642	191	24.6131		191	27.9778	191	28.6259		191	48.3882	191	180.815
192	31.1308	192	75.8166		192	37.7449	192	16.5486		192	62.7371	192	17.7139		192	35.3646	192	18.8231		192	54.3814	192	73.8481
193	8.0833	193	16.6929		193	22.81	193	16.5283		193	85.0829	193	24.3404		193	39.3965	193	12.086		193	46.2365	193	45.8266
194	58.4674	194	8.2929		194	38.9351	194	12.8638		194	88.9004	194	45.8218		194	32.6701	194	11.0323		194	44.0205	194	36.3436
195	53.6029	195	21.0808		195	59.6128	195	11.4333		195	83.5385	195	44.7311		195	32.6466	195	11.4976		195	48.821	195	93.2128
196	43.875	196	9.5661		196	21.8152	196	14.6509		196	97.4349	196	23.0436		196	118.8641	196	17.5957		196	39.5446	196	59.4877
197	11.2407	197	18.1326		197	45.8046	197	7.2611		197	89.5053	197	27.5233		197	89.8278	197	13.6754		197	32.9071	197	53.058
198	49.4217	198	23.3316		198	8.8488	198	30.3006		198	93.7755	198	26.6707		198	52.0976	198	4.8912		198	35.5116	198	22.6402
199	16.3291	199	7.3146		199	47.5973	199	18.1697		199	74.8804	199	26.466		199	99.705	199	10.3754		199	30.5294	199	60.6288
200	50.4825	200	9.5847		200	22.659	200	7.021		200	81.9615	200	26.1538		200	90.2468	200	35.7633		200	58.6648	200	75.2507
201	39.9579	201	6.4456		201	34.2664	201	12.3168		201	76.7281	201	19.1233		201	95.3042	201	23.1905		201	63.7171	201	40.8917
202	51.566	202	9.6225		202	47.651	202	10.9281		202	61.6974	202	30.3402		202	77.7287	202	11.954		202	40.1443	202	125.7727
203	50.2901	203	19.162		203	48.4665	203	13.355		203	94.961	203	24		203	32.5318	203	58.4296		203	25.0698	203	113.1023
204	55.5428	204	11.9451		204	14.8701	204	13.6726		204	87.7702	204	17.0567		204	75.0707	204	14.4706		204	45.0714	204	69.2794
205	46.1704	205	13.1933		205	52.4713	205	10.4919		205	27.7078	205	23.3862		205	54.6394	205	23.9004		205	28.1429	205	36.7322
206	50.6413	206	13.9968		206	42.4148	206	10.3321		206	74.0659	206	21.4731		206	77.7101	206	20.2222		206	24.241	206	34.5625
207	32.5381	207	21.9592		207	13.0792	207	20.7801		207	80.7508	207	24.7322		207	34.0649	207	10.5084		207	46.9444	207	98.375
208	31.8436	208	39.3135		208	25.3149	208	15.0039		208	87.3341	208	14.4408		208	82.0716	208	18.8783		208	113.0039	208	53.5468
209	31.9067	209	14.8713		209	68.5702	209	10.686		209	76.4583	209	24.621		209	85.5174	209	15.6623		209	41.8151	209	53.2842
210	30.894	210	11.7898		210	49.484	210	14.8926		210	80.4028	210	26.476		210	45.239	210	11.8815		210	47.4817	210	72.3122
211	47.5381	211	19.6066		211	10.6449	211	7.6898		211	83.0522	211	32.0138		211	117.1423	211	31.5382		211	131.9557	211	117.5257
212	55.2737	212	11.5132		212	35.2374	212	22.7616		212	83.1173	212	15.522		212	41.4695	212	41.1747		212	51.9592	212	82.1475
213	16.2459	213	5.9107		213	42.7712	213	19.1916		213	100.7235	213	15.6836		213	19.4569	213	9.3731		213	44.5819	213	29.9753
214	63.1557	214	15.6895		214	53.1765	214	11.3313		214	77.6771	214	28.0317		214	47.9231	214	13.7074		214	61.195	214	79.8286
215	20.4789	215	10.9407		215	9.1336	215	9.0063		215	84.4481	215	34.4463		215	34.8614	215	23.4638		215	28.7898	215	26.1898
216	50.2612	216	5.4908		216	26.1559	216	11		216	54.0083	216	31.7431		216	35.375	216	11.1344		216	63.8012	216	81.6518
217	47.4905	217	45.7459		217	15.2851	217	26.6623		217	84.8268	217	23.6574		217	35.9828	217	10.6322		217	26.3699	217	26.6932
218	60.717	218	14.5854		218	50.8265	218	27.6295		218	77.184	218	16.4194		218	29.4848	218	14.8992		218	33.4689	218	114.5423
219	42	219	10.8431		219	25.1022	219	17.6479		219	99.3814	219	15.9005		219	84.7183	219	27.8282		219	28.2988	219	93.1961
220	48.3926	220	9.7473		220	8.2872	220	8.7983		220	74.5812	220	15.9524		220	96.563	220	28.2044		220	28.0933	220	123.7302
221	44.6351	221	13.1057		221	8.2948	221	37.6203		221	85.9765	221	22.1384		221	62.6148	221	39.7393		221	29.3092	221	113.6364
222	23.6446	222	7.185		222	59.1246	222	10.4821		222	86.0806	222	17.9543		222	52.9237	222	41.1048		222	45.4688	222	42.1661
223	41.2309	223	14.9403		223	16.5222	223	15.7895		223	97.2747	223	21.1517		223	37.9558	223	8.7933		223	32.602	223	27.0169
224	56.375	224	50.8242		224	33.4136	224	14.5495		224	110.1107	224	24.0993		224	77.4528	224	30.5516		224	31.217	224	88.3885
225	16.6284	225	60.9585		225	45.943	225	14.1204		225	109.44	225	31.1131		225	101.1912	225	38.8515		225	35.28	225	51.2924
226	42.1473	226	9.0387		226	29.2715	226	7.7665		226	35.3299	226	31.2876		226	41.6529	226	14.508		226	37.1454	226	86.6595
227	37.5054	227	52.2814		227	13.734	227	9.7841		227	113.4517	227	10.663		227	90.8981	227	10.8831		227	26.2254	227	58.5709
228	56.0913	228	14.7459		228	12.9605	228	7.5528		228	28.4814	228	23.9213		228	86.2117	228	23.0334		228	36.5	228	135.3027
229	45.0081	229	13.7874		229	38.3812	229	19.2717		229	102.5484	229	23.506		229	72.2108	229	8.9633		229	41.0057	229	39.7351
230	72.979	230	10.6467		230	42.5097	230	13.6587		230	102.9676	230	18.0429		230	42.5036	230	9.4886		230	25.7834	230	63.2691
231	36.6088	231	9.4749		231	11.4697	231	13.1605		231	86.9245	231	21.9206		231	35.7749	231	16.7555		231	47.8056	231	105.7143
232	66.9288	232	15.5515		232	9.6316	232	34.0149		232	61.4876	232	34.4951		232	93.7262	232	8.9714		232	44.6746	232	38.0366
233	44.5509	233	12.4539		233	46.768	233	9.8529		233	93.5581	233	21.2965		233	124.3772	233	11.7876		233	35.7885	233	75.7844
234	28.3844	234	8.0583		234	47.9784	234	9.0077		234	69.0843	234	22		234	63.4034	234	47.9239		234	62.1394	234	101.087
235	70.8503	235	37.9641		235	6.4365	235	6.4906		235	53.3406	235	26.1787		235	69.3006	235	13.9688		235	34.5689	235	110.6118
236	41.3029	236	8.0868		236	9.5394	236	15.3492		236	121.4024	236	52.026		236	96.4619	236	37.9698		236	36.3743	236	55.4953
237	43.7137	237	8.285		237	8.2455	237	18.3786		237	90.7	237	19.621		237	83.0592	237	7.9013		237	37.7238	237	96.2276
238	65.2708	238	11.8424		238	35.5355	238	31.2472		238	38.3163	238	27.2634		238	55.6069	238	31.1473		238	37.5857	238	34.57
239	61.1161	239	9.6395		239	15.0476	239	15.4525		239	106.5046	239	44.2951		239	33.4	239	42.4346		239	34.8834	239	113.335
240	81.9276	240	15.3072		240	14.5099	240	14.4913		240	101.1085	240	17.0896		240	22.0278	240	25.6912		240	36.2335	240	61.4244
241	60.2982	241	9.5424		241	10.4948	241	10.3235		241	78.7375	241	44.6374		241	90.0281	241	24.6762		241	44.8681	241	107.8049
242	69.509	242	10.6883		242	9.2184	242	9.1649		242	82.1261	242	28.6862		242	39.382	242	19.038		242	38.358	242	35.3854
243	52.1307	243	9.3709		243	7.1351	243	10.0321		243	95.6054	243	45.1889		243	14.3132	243	49.7282		243	52.5312	243	38.6256
244	11.214	244	9.4887		244	10.6612	244	19.2595		244	76.2344	244	28.3953		244	115.9686	244	36.6118		244	41.5158	244	145.9398
245	81.2162	245	10.7975		245	33.5283	245	12.0098		245	38.507	245	23.8571		245	43.4396	245	41.3829		245	31.0236	245	97.019
246	38.5385	246	12.5404		246	12.9583	246	28.7324		246	81.9683	246	38.9497		246	58.2052	246	24.784		246	45.0254	246	34.3441
247	47.6847	247	9.8565		247	52.9316	247	13.8796		247	36.736	247	23.7366		247	114.5924	247	16.1579		247	39.7411	247	38.3097
248	59.1558	248	8.784		248	23.2893	248	14.5882		248	94.0769	248	20.5461		248	40.327	248	6.7207		248	38.7188	248	85.3961
249	70.6331	249	12.497		249	22.3743	249	12.6882		249	105.1751	249	20.0121		249	93.7918	249	8.5026		249	28.6829	249	107.5763
250	32.6353	250	10.0846		250	6.4747	250	10.9286		250	65.6442	250	52.7839		250	58.683	250	4.5066		250	29.8955	250	62.6051
251	15.2533	251	10.4669		251	50.8924	251	31.644		251	92.5118	251	27.1012		251	43.6974	251	8.2467		251	29.9331	251	90.3168
252	36.8212	252	7.0864		252	10.5083	252	7.9206		252	113.8512	252	19.0562		252	93.2116	252	21.2137		252	31.949	252	115.9752
253	28.6519	253	12.6914		253	62.1254	253	24.0419		253	87.4739	253	31.4324		253	99.6833	253	13.7647		253	28.9355	253	92.0153
254	55.9536	254	8.1919		254	14.7078	254	8.9858		254	73.4456	254	19.0925		254	40.5497	254	48.4642		254	31.279	254	150.941
255	35.6604	255	8.7862		255	28.3938	255	10.1616		255	73.4563	255	16.8643		255	45.5836	255	34.2028		255	15.179	255	35.48
256	51.5023	256	11.8756		256	34.4119	256	11.4148		256	86.1729	256	25.0372		256	86.7908	256	59.942		256	33.842	256	70.1813
257	70.8113	257	8.2488		257	36.8025	257	32.5916		257	88.9494	257	19.1266		257	45.7944	257	10.2656		257	44.1543	257	106.1877
258	35.6426	258	12.3881		258	9.2209	258	15.025		258	36.3377	258	37.1004		258	39.6842	258	9.2108		258	39.5733	258	115.9512
259	53.7463	259	15.8799		259	10.872	259	14.4453		259	81.595	259	34.0388		259	102.7953	259	12.5934		259	29.4062	259	31.9226
260	54.6784	260	12.5762		260	19.861	260	8.5065		260	78.9255	260	39.171		260	69.5976	260	34.8227		260	25.7888	260	76.6054
261	46.6189	261	9.0508		261	18.7093	261	11.7314		261	86.4176	261	42.4541		261	113.7977	261	29.3765		261	39.92	261	81.2479
262	11.7843	262	6.715		262	55.6638	262	8.4378		262	94.6125	262	30.9587		262	34.4046	262	49.2946		262	25.7391	262	97.5754
263	65.7009	263	32.5107		263	9.3944	263	7.8808		263	55.3973	263	18.5312		263	36.1124	263	10.0237		263	28.8305	263	117.3146
264	55.2873	264	8.0809		264	10.8744	264	15.99		264	108.3252	264	36.4359		264	123.7524	264	12.4153		264	51.1939	264	92.4254
265	39.8	265	21.3432		265	33.491	265	12.2892		265	70.875	265	24.7975		265	67.0357	265	17.107		265	61.3938	265	112.1625
266	16.6993	266	15.5084		266	27.2788	266	9.0664		266	40.685	266	24.3817		266	45.8403	266	25.2802		266	25.9241	266	99.2288
267	44.3128	267	8.6703		267	34.5171	267	31.9481		267	86.1813	267	36.6737		267	88.6049	267	12.7696		267	32.4038	267	72.4886
268	47.6505	268	65.4591		268	57.3884	268	15.6935		268	76.6543	268	25.6469		268	94.2889	268	13.7365		268	38.1852	268	96.0051
269	60.7173	269	16.2704		269	46.4007	269	22.3986		269	30.9041	269	36.1		269	110.8117	269	7.0991		269	45.1181	269	49.9401
270	22.6571	270	11.7202		270	35.9449	270	18		270	25.7526	270	21.4559		270	23.5607	270	35.4183		270	76.0757	270	64.0762
271	46.8138	271	8.235		271	13.6281	271	7.4494		271	31.9008	271	41.1146		271	77.1714	271	15.885		271	44.3333	271	101.3985
272	72.5258	272	15.4472		272	30.2171	272	13.1339		272	80.2679	272	20.1813		272	66.6503	272	7.6928		272	29.8687	272	138.5091
273	34.0682	273	10.0678		273	14.2327	273	14.33		273	103.129	273	22.8846		273	99.7536	273	29.3924		273	41.8866	273	59.3333
274	37.6737	274	11.8871		274	22.1542	274	32.0791		274	104.9927	274	22.0272		274	63.1051	274	14.4554		274	35.7231	274	123.88
275	35.58	275	11.5848		275	12.6504	275	9.5		275	77.7033	275	36.863		275	78.7208	275	48.4382		275	27.2438	275	55.3711
276	31.5278	276	35.5138		276	16.6919	276	10.6987		276	48.9941	276	29.7859		276	119.1087	276	15.0637		276	26.7363	276	50.5494
277	44.2722	277	10.229		277	24.8588	277	18.2446		277	93.7826	277	24.7639		277	128.7968	277	12.6898		277	67.4253	277	134.1774
278	46.1498	278	34.5096		278	48.2486	278	14.4213		278	78.7256	278	15.3414		278	123.0088	278	39.1898		278	33.6568	278	69.2291
279	39.0349	279	8.1732		279	10.7371	279	21.6259		279	22.2753	279	26.1442		279	46.2656	279	16.617		279	20.3711	279	108.8699
280	54.3262	280	24.9918		280	15.7258	280	19.2105		280	88.251	280	25.4462		280	94.8571	280	14.5572		280	38.5627	280	77.3942
281	31.0451	281	15.3232		281	29.2443	281	26.641		281	115.4228	281	23.1283		281	109.8675	281	54.0206		281	49.4556	281	107.671
282	29.2934	282	8.6867		282	11.8606	282	15.6077		282	34.9897	282	20.973		282	33.5634	282	8.2315		282	32.8745	282	96.2722
283	52.0262	283	15.8358		283	43.558	283	12.0313		283	65.7605	283	16.4675		283	114.0663	283	12.3333		283	23.8989	283	55.7717
284	58.7374	284	10.4545		284	43.2084	284	10.9248		284	33.2079	284	15.1416		284	107.475	284	10.1005		284	33.0296	284	111.1476
285	75.5977	285	7.5796		285	17.5056	285	18.5793		285	90.6824	285	16.9805		285	113.7399	285	14.8281		285	43.0615	285	49.2808
286	47.3631	286	10.8283		286	47.0471	286	21.6831		286	69.7831	286	22.4		286	89.6464	286	33.01		286	48.0247	286	41
287	37.7277	287	10.5043		287	17.7009	287	24.2536		287	65.3806	287	21.3447		287	18.5635	287	11.7818		287	34.4828	287	50.5163
288	20.8631	288	6.0443		288	34.6448	288	12.4901		288	34.8457	288	14.2567		288	86.9531	288	17.0252		288	38.8735	288	75.574
289	28.5535	289	14.2335		289	10.311	289	11.851		289	34.2745	289	30.2548		289	81.4309	289	12.6658		289	32.5172	289	58.2566
290	39.5665	290	9.0367		290	13.3974	290	15.1823		290	34.7803	290	15.7373		290	39.5	290	11.0961		290	27.474	290	61.7062
291	63.4142	291	9.5289		291	46.3697	291	8.7282		291	90.0113	291	25.3898		291	104.4967	291	12.0523		291	38.3468	291	36.3537
292	30.343	292	8.366		292	40.023	292	13.737		292	68.0509	292	19.0355		292	42.6766	292	8.6698		292	27.6719	292	43.5241
293	40.5568	293	21.9551		293	45.3742	293	10.4079		293	67.6123	293	33.6786		293	98.0308	293	42.9629		293	40.3871	293	49.8263
294	31.2674	294	15.4		294	7.6765	294	12.8028		294	34.5337	294	30.7127		294	41.0902	294	12.2611		294	32.2974	294	38.9029
295	21.0756	295	55.7333		295	35.6287	295	15.5728		295	26.4129	295	18.3006		295	35.5833	295	11.9308		295	40.9909	295	44.8241
296	52.6765	296	12.1582		296	37.0906	296	25.311		296	37.6011	296	15.839		296	29.9874	296	14.2129		296	32.3631	296	60.5915
297	32.9776	297	7.7362		297	37.8626	297	10.345		297	98.4859	297	21.9144		297	101.4061	297	13.459		297	32.0847	297	109.0227
298	24.0103	298	14.086		298	48.3436	298	29.3734		298	85.4	298	17.953		298	53.3855	298	10.3955		298	28.9407	298	46.8824
299	50.0399	299	10.9086		299	43.7631	299	8.248		299	73.3038	299	11.6991		299	117.1827	299	30.8938		299	39.2236	299	33.6778
300	68.7738	300	10.6085		300	34.4888	300	20.3048		300	32.929	300	50.7103		300	61.4514	300	50.8053		300	30.0778	300	27.9404
301	22.5141	301	29.6875		301	31.942	301	16.7441		301	85.5471	301	34.4741		301	49.8745	301	17.0417		301	45.175	301	28.8035
302	34.3969	302	10.5714		302	35.6225	302	10.7094		302	51.622	302	16.7831		302	89.1385	302	6.2615		302	17.5301	302	98.372
303	48.8876	303	12.8591		303	59.3994	303	13.6		303	34.7368	303	17.4371		303	104.0502	303	12.3272		303	44.55	303	43.8324
304	10.5097	304	10.9212		304	45.278	304	11.1139		304	38.1412	304	30.9704		304	93.3897	304	12.8165		304	33.4966	304	41.3915
305	34.2882	305	10.9477		305	21.1077	305	23.1014		305	75.8261	305	34.4331		305	68.6244	305	9.15		305	26.9487	305	73.5625
306	58.1108	306	11.3713		306	38.6412	306	12.1366		306	91.3333	306	17.6507		306	61.4877	306	19.3361		306	33.3659	306	96.0244
307	16.1473	307	7.549		307	49.3631	307	12.069		307	106.5431	307	21.9008		307	60.2067	307	13.7614		307	44.3222	307	55.7586
308	53.3538	308	13.1873		308	25.7629	308	9.9836		308	89.8263	308	15.6404		308	45.2062	308	53.0574		308	31.3654	308	47.3172
309	51.8816	309	7.3353		309	35.4652	309	10.3959		309	40.284	309	19.4423		309	79.7562	309	22.3827		309	53.1333	309	82.7867
310	34.5292	310	24.9191		310	40.2456	310	9.2159		310	69.3466	310	26.955		310	61.3923	310	35.3262		310	57.3849	310	93.8929
311	55.4472	311	51.3333		311	8.0324	311	13.3819		311	33.9777	311	38.3077		311	40.7336	311	15.0047		311	36.5727	311	41.6195
312	24.4741	312	9.9957		312	40.7757	312	11.0516		312	91.445	312	21.6478		312	46.0966	312	46.7273		312	35.9453	312	74.19
313	21.3262	313	14.5248		313	55.3125	313	9.3565		313	120.7281	313	19.0674		313	91.8681	313	20.6448		313	44.1196	313	86.3633
314	51.7554	314	7.4073		314	29.0161	314	15.7488		314	100.4663	314	22.4346		314	97.1441	314	13.0853		314	39.7529	314	70.45
315	42.5365	315	13.0762		315	34.8433	315	13.0598		315	83.4851	315	18.5632		315	44.7633	315	63.6154		315	34.7062	315	32.1488
316	21.6695	316	11.936		316	46.3878	316	9.1055		316	81.8842	316	20.8263		316	92.5576	316	12.5362		316	41.8584	316	91.604
317	27.2161	317	15.9177		317	52.0242	317	17.1939		317	77.8581	317	14.4744		317	81.6993	317	7.4182		317	38.8595	317	88.6856
318	71.3885	318	15.5663		318	44.7859	318	9.5997		318	94.1464	318	25.3691		318	27.5668	318	39.0487		318	49.9689	318	97.2166
319	61.8851	319	9.9947		319	35.8602	319	19.4065		319	127.0372	319	20.9366		319	91.6507	319	23.7405		319	52.3293	319	36.7097
320	36.3533	320	10.937		320	34.3784	320	11.3653		320	28.6053	320	15.748		320	44.8693	320	13.6622		320	44.0377	320	71.278
321	12.751	321	63.0807		321	56.7761	321	13.8793		321	38.3851	321	8.3196		321	130.4944	321	7.4359		321	37.9282	321	48.6506
322	79.8593	322	17.3713		322	52.3152	322	23.7635		322	80.6335	322	31.4191		322	69.1595	322	12.5455		322	35.4295	322	128.929
323	59.0297	323	17.1429		323	42.0199	323	21.4632		323	79.977	323	17.4373		323	98.7642	323	25.5976		323	27.0345	323	82.3229
324	59.2951	324	11.8429		324	51.9773	324	9.3333		324	43.3581	324	23.9195		324	100.1323	324	14.1486		324	41.5023	324	87.5373
325	20.8279	325	20.9679		325	31.8844	325	12.8408		325	78.0688	325	23.3659		325	86.6285	325	11.8158		325	30.2972	325	135.6474
326	42.45	326	28.6279		326	35.76	326	28.2374		326	81.0988	326	17.7662		326	34.6752	326	10.0872		326	42.6476	326	42.2588
327	23.7959	327	51.914		327	45.422	327	21.2866		327	97.906	327	29.0355		327	83.3532	327	36.1164		327	21.6555	327	54.9405
328	45.7474	328	9.5562		328	34.0496	328	8.9216		328	97.4486	328	15.3796		328	49.4276	328	7.75		328	33.2643	328	147.5
329	46.8263	329	7.9691		329	34.1841	329	5.7735		329	112.2154	329	10.8645		329	115.4828	329	10.7112		329	38.434	329	142.4766
330	13.1831	330	14.2619		330	7.435	330	10.2764		330	37.662	330	17.2901		330	60.0523	330	12.8976		330	35.337	330	78.1479
331	57.6574	331	10.1702		331	27.9283	331	24		331	62.2747	331	23.9354		331	81.024	331	8.9715		331	33.6429	331	73.7413
332	69.7294	332	5.9353		332	56.3591	332	32.0693		332	57.6583	332	31.5728		332	65.9266	332	9.8566		332	32.7663	332	85.0913
333	68.8046	333	7.9663		333	46.0667	333	11.3681		333	86.97	333	20.9198		333	82.9051	333	14.0043		333	33.52	333	36.3473
334	32.1218	334	24.5349		334	13.271	334	13.7276		334	41.051	334	15.9005		334	100.4948	334	36.6398		334	38.8304	334	31.7619
335	53.4939	335	10.4533		335	31.9302	335	16.0351		335	62.2711	335	13.79		335	54.2938	335	11.4259		335	28.6154	335	52.099
336	49.8839	336	9.9013		336	42.6301	336	13.297		336	96.8302	336	19.3187		336	103.9726	336	49.4329		336	38.0812	336	126.1886
337	21.7416	337	14.48		337	50.2125	337	12.291		337	32.4474	337	30.0852		337	36.8734	337	5.7176		337	41.2126	337	80.9811
338	50.2463	338	11.2129		338	30.0625	338	13.18		338	30.1795	338	24.3962		338	87.4683	338	10.9836		338	41.0457	338	81.363
339	5.6095	339	11.0146		339	51.0528	339	13.9593		339	32.3852	339	23.451		339	41.2822	339	38.1681		339	77.5152	339	97.1852
340	50.0282	340	15.9344		340	28.448	340	20.4809		340	77.1351	340	24.6085		340	34.4335	340	34.3313		340	49.6444	340	108.772
341	43.1871	341	11.6038		341	27.7562	341	16.2486		341	100.1219	341	26.5597		341	31.3311	341	12.2482		341	106.1566	341	86.8875
342	42.51	342	7.9649		342	31.6243	342	17.5513		342	56.9125	342	22.3179		342	35.7554	342	51.4643		342	68.2973	342	152.9252
343	20.2924	343	9.5439		343	35.7177	343	15.0376		343	84.3497	343	32.1047		343	45.8245	343	35.1643		343	111.2933	343	132.2899
344	49.4635	344	7.5677		344	17.5307	344	25.6698		344	104.9653	344	21.1579		344	33.2683	344	13.0251		344	34.4061	344	60.7903
345	28.1039	345	11.8442		345	10.8267	345	16.0485		345	100.7473	345	22.1538		345	35.0877	345	32.8734		345	35.0756	345	110.855
346	48.8091	346	13.427		346	61.7677	346	12.0304		346	61.0616	346	21.5489		346	98.0108	346	12.5726		346	132.0849	346	40.9461
347	63.8774	347	14.7746		347	49.1411	347	11.213		347	91.5647	347	31.9322		347	29.8459	347	31.116		347	36.5467	347	85.0771
348	56.6518	348	13.9746		348	38.3125	348	17.6852		348	90.6	348	28.2841		348	65.917	348	9.503		348	37.6471	348	76.2165
349	46.1825	349	12.5433		349	54.17	349	7.811		349	98.5363	349	16.2994		349	88.9037	349	17.4458		349	48.1786	349	83.4085
350	63.994	350	9.0302		350	37.1592	350	20.2763		350	95.0556	350	34.442		350	37.498	350	2.6855		350	57.6178	350	26.8561
351	63.2698	351	15.4629		351	16.6811	351	11.644		351	85.2575	351	30.6777		351	88.9504	351	30.247		351	51.3854	351	84.6
352	39.1875	352	12.5872		352	12.725	352	7.6724		352	98.1135	352	13.6322		352	107.5084	352	23.6825		352	33.847	352	132.1296
353	46.0842	353	6.6697		353	42.1706	353	26.6968		353	79.0652	353	28.3634		353	45.125	353	11.7988		353	30.4817	353	110.5573
354	34.2832	354	12.5887		354	23.2674	354	17.8011		354	83.2803	354	19.9758		354	32.3106	354	11.1408		354	37.3439	354	74.1585
355	65.5833	355	10.9048		355	44.5317	355	12.3265		355	114.8476	355	24.1077		355	65.9156	355	18.2976		355	27.8344	355	67.682
356	53.312	356	9.9231		356	49.6296	356	10.2579		356	127.8151	356	32.6057		356	74.2143	356	13.5563		356	39.082	356	48.1326
357	84.7524	357	7.7278		357	8.5085	357	14.1014		357	92.2732	357	32.2264		357	81.4947	357	18		357	55.8421	357	39.1512
358	30.9178	358	80.3981		358	41.3681	358	10.1075		358	88.8778	358	26.96		358	93.8528	358	23.7463		358	114.5664	358	72.9286
359	15.3046	359	9.6795		359	53.2648	359	21.8257		359	77.5326	359	20.2384		359	34.5686	359	53.8186		359	71.4562	359	78.3636
360	66.3225	360	10.4238		360	8.5607	360	14.3498		360	112.5845	360	25.3439		360	48.4632	360	22.413		360	38.3885	360	78.8522
361	52.0612	361	11.9608		361	7.9211	361	8.5887		361	92.6173	361	29.6955		361	92.5142	361	52.47		361	118.2113	361	35.0788
362	70.0088	362	8.0843		362	46.2519	362	10.5		362	111.3897	362	22.096		362	23.8107	362	2.5026		362	39.5955	362	122.9326
363	86.749	363	12.7373		363	49.7627	363	12.5505		363	87.2404	363	33.4527		363	66.1851	363	9.5148		363	37.1439	363	68.0179
364	35.8937	364	9.6992		364	74.6008	364	12.1412		364	70.4968	364	23.1713		364	75.4293	364	37.1336		364	62.028	364	130.0534
365	62.952	365	12.6774		365	29.9677	365	7.4253		365	90.4691	365	20.9194		365	96.2273	365	25.8379		365	26.5676	365	185.1894
366	83.1739	366	12.4733		366	6.6652	366	29.2017		366	102.3439	366	20.3294		366	81.4981	366	11.965		366	129.4628	366	140.517
367	14.7251	367	11.8824		367	22.372	367	29.9662		367	103.6187	367	23.8225		367	95.3678	367	15.3089		367	136.7812	367	42.2246
368	68.4703	368	21.6446		368	62.74	368	12.5082		368	33.9278	368	16.9479		368	89.1497	368	13.4969		368	24.4598	368	46.9213
369	35.2566	369	17.0814		369	9.4885	369	14.4204		369	39.7594	369	29.9675		369	85.8079	369	33.9465		369	130.239	369	32.7458
370	56.3896	370	8.9318		370	26.1902	370	9.0888		370	97.406	370	30.6011		370	42.5567	370	18.8078		370	118.3633	370	27.0449
371	50.443	371	7.9876		371	36.2694	371	10.4061		371	94.9714	371	34.4455		371	109.8295	371	31.0763		371	37.5699	371	90.4505
372	48.4662	372	11.6422		372	6.6296	372	13.3804		372	25.819	372	21.5452		372	56.6304	372	3.338		372	53.2086	372	33.8742
373	33.6864	373	14.693		373	40.7657	373	16.6709		373	94.733	373	28.8431		373	24.2844	373	13.9243		373	85.6474	373	38.7241
374	49.2421	374	14.2816		374	36.8713	374	16.7459		374	90.2428	374	26.9433		374	80.2458	374	33.0438		374	115.0986	374	42.5348
375	42.7888	375	17.6433		375	23	375	6.9477		375	105.6398	375	17.0909		375	38.139	375	17.4208		375	86.1365	375	109.688
376	45.0215	376	10.7375		376	25.2231	376	11.8356		376	97.4524	376	19.7118		376	40.6184	376	38.045		376	94.2691	376	41.6441
377	68.8618	377	12.4205		377	37.5	377	31.8		377	102.3971	377	18.75		377	94.9886	377	9.0734		377	34.2486	377	105.4766
378	19.8903	378	10.8401		378	31.8941	378	18.9102		378	130.1144	378	30.1719		378	80.3766	378	57.2892		378	39.3515	378	90.3869
379	16.6694	379	9.5419		379	27.2688	379	12.4542		379	102.2308	379	26.1192		379	120.0104	379	19.0095		379	64.5497	379	83.3276
380	60.6932	380	10.6243		380	46.827	380	11.1908		380	93.2134	380	33.2451		380	39.8622	380	40.0537		380	40.9477	380	83.8947
381	28.2981	381	9.8797		381	66.3356	381	15.3887		381	83.5864	381	30.1475		381	73.2555	381	12.005		381	29.5033	381	131.4391
382	50.4538	382	13.8907		382	32.8434	382	11.9279		382	87.2	382	35.203		382	85.5399	382	13.5771		382	32.8672	382	60.2557
383	25.1756	383	21.8701		383	51.8307	383	8.8528		383	92.636	383	37.4419		383	87.7186	383	54.6109		383	56.8608	383	37.9529
384	51.2562	384	11.8818		384	30.281	384	8.6615		384	98.3636	384	16.6636		384	23.5399	384	25.0573		384	25.9302	384	85.2599
385	49.7559	385	5.5949		385	59.1725	385	12.5733		385	100.6818	385	26.2736		385	54.773	385	19.5714		385	57.2727	385	78.1856
386	39.5377	386	89.4125		386	30.024	386	18.6314		386	88.5135	386	20.5888		386	84.6388	386	41.6687		386	171.5636	386	40.311
387	29.6227	387	10.9543		387	55.0959	387	11.9615		387	34.3012	387	20.2013		387	35.878	387	26.1359		387	106.1696	387	38.933
388	40.6298	388	11.2203		388	41.0628	388	10.4028		388	90.1895	388	30.9841		388	119.6534	388	34.3158		388	139.2624	388	85.3255
389	23.4716	389	11.0059		389	12.2232	389	11.3494		389	42.9508	389	27.8058		389	28.2799	389	21.867		389	29.1061	389	136.5994
390	8.1629	390	10.7703		390	34.7179	390	9.1979		390	90.674	390	31.0516		390	75.4466	390	18.988		390	29.0368	390	77.9957
391	39.78	391	9.4		391	41.058	391	10.7598		391	101.9514	391	14.9084		391	95.878	391	28.572		391	151.364	391	47.3913
392	56.9392	392	20.5695		392	21.298	392	12.4655		392	61.3602	392	27.0775		392	27.5921	392	9.9095		392	67.1765	392	77.5325
393	46.37	393	7.7974		393	25.049	393	18.0932		393	40.7528	393	35.8192		393	32.6	393	10.1043		393	62.7892	393	82.8701
394	70.2977	394	8.8976		394	6.4407	394	21.2941		394	40.4783	394	17.6667		394	61.9982	394	3.6349		394	64.4497	394	31.515
395	38.9043	395	14.9903		395	39.9321	395	20.1472		395	27.4867	395	19.0177		395	32.1074	395	36.3951		395	26.7727	395	39.4466
396	54.5868	396	11.2589		396	38.9552	396	18.4444		396	99.3687	396	24.4979		396	18.0609	396	10.4944		396	30.5422	396	90.4065
397	32.5939	397	14.1687		397	32.6049	397	14.1978		397	28.1235	397	14.4459		397	59.665	397	8.9279		397	76.7727	397	31.9515
398	34.6967	398	30.4467		398	53.4006	398	10.2881		398	78.2438	398	40.1718		398	80.8474	398	45.4007		398	94.425	398	33.9255
399	65.8338	399	15.3602		399	9.1203	399	28.4758		399	98.2447	399	32.5203		399	27.3043	399	27.1074		399	120.5654	399	69.3894
400	40.6939	400	11.5678		400	20.9662	400	10.173		400	102.0169	400	37.7901		400	37.3529	400	42.5987		400	32.1598	400	34.7297
401	60.6	401	10.8681		401	68.8338	401	10.672		401	85.3713	401	20.6812		401	86.6181	401	40.2179		401	106.0513	401	59.8509
402	46.4023	402	12.795		402	50.513	402	10.4128		402	103.6204	402	18.3536		402	42.0337	402	10.3864		402	41.56	402	33.0647
403	18.523	403	53.3399		403	32.8449	403	28.1467		403	44.2484	403	30.4033		403	47.1603	403	6.7814		403	119.7807	403	37.5538
404	13.1818	404	8.6064		404	38.7094	404	13.1925		404	98.6646	404	25.5		404	24.5569	404	30.4613		404	47.6411	404	39.6837
405	48.3886	405	9.017		405	16.3707	405	13.5982		405	78.8509	405	20.0753		405	75.2679	405	13.8502		405	120.304	405	49.6692
406	63.2602	406	12.7228		406	22.8205	406	12.1158		406	91.654	406	17.7683		406	29.269	406	31.2931		406	69.9936	406	149.9356
407	52.0057	407	9.7875		407	38.0946	407	20.4824		407	70.6552	407	50.7766		407	40.1647	407	25.1682		407	41.6423	407	140.5081
408	44.2698	408	13.8009		408	28.0539	408	16.1672		408	68.3245	408	22.2642		408	83.7266	408	34.5432		408	54.566	408	124.2235
409	54.9288	409	7.781		409	41.5152	409	22.6514		409	82.6533	409	20.0623		409	56.6032	409	49.213		409	50.108	409	101.9337
410	44.2067	410	5.0839		410	47.9614	410	10.1467		410	82.1641	410	12.4012		410	36.2289	410	27.8482		410	57.9798	410	42.9302
411	39.1776	411	9.26		411	22.3204	411	15.75		411	100.2393	411	35.678		411	72.6087	411	7.9519		411	53.215	411	32.5
412	37.1765	412	10.4058		412	22.0984	412	24.0306		412	78.0459	412	32.0769		412	62.2377	412	13.3158		412	55.6354	412	55.8725
413	45.823	413	12.205		413	33.134	413	7.7005		413	38.4552	413	31.3669		413	131.5507	413	26.3068		413	32.5585	413	28.2524
414	44.1724	414	8.3129		414	21.9809	414	10.9954		414	98.005	414	21.4867		414	25.2	414	15.4549		414	63.9032	414	156.4021
415	60.1368	415	10.0702		415	44.8128	415	12.0282		415	94.4667	415	15.982		415	23.4142	415	12.733		415	37.4267	415	78.8017
416	53.4771	416	48.0514		416	20.6895	416	9.752		416	104.1992	416	41.9831		416	38.4815	416	8.7873		416	116.3333	416	93.1828
417	71.5395	417	6.1106		417	41.6712	417	20.8167		417	28.0667	417	31.0892		417	32.924	417	43.2157		417	42.4205	417	37.2427
418	17.865	418	8.9945		418	34.25	418	9.8306		418	89.4691	418	27.5683		418	99.0545	418	36.8375		418	48.5665	418	45.5241
419	45.2028	419	8.9941		419	19.8072	419	14.5328		419	75.7525	419	18.3715		419	21.6458	419	6.5055		419	37.8233	419	120.9316
420	23.6341	420	7.9801		420	49.2196	420	15.529		420	39.2965	420	43.5344		420	41.3571	420	15.1877		420	35.4416	420	35.85
421	36.4513	421	13.6895		421	59.7558	421	19.7949		421	99.8525	421	18.6425		421	39.5991	421	42.4189		421	18.1333	421	84.4211
422	51.7915	422	10.4804		422	46.6914	422	18.2534		422	115.8755	422	22.3487		422	58.7361	422	41.1748		422	75.3604	422	46.3598
423	66.9485	423	10.5493		423	54.1631	423	8.0088		423	106.7642	423	19.6636		423	36.5768	423	13.8362		423	33.1435	423	60.3614
424	42.125	424	18.305		424	31.0267	424	13.0851		424	110.8153	424	32.1486		424	61.506	424	14.6939		424	52.7927	424	114.8212
425	55.9281	425	9.1682		425	11.519	425	10.79		425	86.0107	425	29.7575		425	61.4022	425	9.301		425	41.0388	425	54.0931
426	34.9933	426	11.1567		426	37.7425	426	10.2289		426	44.1366	426	41.9775		426	41.8025	426	5.9059		426	59.4032	426	55.8571
427	39	427	14.5366		427	46.3077	427	42.1276		427	89.9146	427	20.3879		427	45.173	427	10.8983		427	43.799	427	82.7306
428	72.6806	428	15.4136		428	52.0857	428	10.6557		428	67.6667	428	20.456		428	102.8828	428	33.3505		428	54.8178	428	131.6587
429	58.0159	429	8.9013		429	59.5865	429	10.4672		429	106.6364	429	38.075		429	52.7319	429	37.9027		429	33.1126	429	55.6398
430	52.4771	430	7.0698		430	19.5749	430	7.6432		430	32.4188	430	19.3287		430	25.8238	430	11.2198		430	37.434	430	60.9851
431	87.4701	431	8.2305		431	26.8421	431	16.5619		431	39.157	431	18.3579		431	34	431	9.8344		431	45.7907	431	70.3333
432	45.4888	432	5.8704		432	43.9639	432	16.2718		432	119.4655	432	26.1503		432	18.5962	432	31.7331		432	34.8032	432	88.2567
433	33.5	433	8.8102		433	23.4078	433	16.2984		433	112.5063	433	27.9765		433	16.5894	433	11.0515		433	50.8856	433	62.3624
434	40.2921	434	38.0684		434	34.479	434	34.6447		434	85.969	434	14.7583		434	87.807	434	9.1265		434	60.691	434	122.3906
435	54.3652	435	11.9175		435	10.8558	435	11.417		435	83.3234	435	14.6104		435	107.0369	435	9.6056		435	103.7871	435	41.5802
436	8.0619	436	12.1336		436	48.5639	436	9.8802		436	41.8182	436	31.1826		436	6.0789	436	35.8743		436	36.9299	436	38.3011
437	42.0863	437	10.4842		437	27.7621	437	8.1018		437	107.6974	437	18.6393		437	104.1116	437	11.8599		437	64.3582	437	127.6053
438	28.0876	438	11.0898		438	9.4373	438	49.2219		438	82.2293	438	16.9474		438	61.3512	438	38.2582		438	70.8972	438	50.9927
439	52.1348	439	10.5257		439	17.8327	439	25.7773		439	95.6604	439	16.4011		439	69.1216	439	58.911		439	98.2847	439	38.1808
440	80.6089	440	17.9163		440	53.5829	440	11.8187		440	91.7597	440	34.6307		440	19.6667	440	13.8519		440	46.9138	440	89.9665
441	44.4871	441	14.0642		441	64.6123	441	11.7557		441	144.7421	441	25.5298		441	64.3103	441	49.7234		441	101.0899	441	42.4811
442	41.3725	442	26.0195		442	72.9828	442	11.9438		442	35.3665	442	37.2082		442	77.6526	442	13.626		442	102.9343	442	141.0223
443	47.139	443	22.8916		443	9.5346	443	14.1583		443	50.9133	443	25.0457		443	23.4335	443	16.5897		443	27.6951	443	56.633
444	82.4596	444	14.81		444	62.5126	444	11.3299		444	80.8362	444	26.6023		444	15.7927	444	11.8645		444	22.1935	444	36.6923
445	35.1335	445	12.1094		445	41.2628	445	10.0229		445	95.3846	445	23.8638		445	34.6017	445	12.3898		445	97.7773	445	39.4735
446	53.3166	446	14.8014		446	37.4917	446	10.7012		446	89.5556	446	39.5537		446	21.534	446	28.8462		446	77.9524	446	103.1156
447	30.0933	447	10.335		447	37.9806	447	10.1131		447	87.229	447	53.5954		447	18.7882	447	36.6212		447	49.1316	447	37.0806
448	81.3215	448	10.6809		448	57.1111	448	28.6316		448	69.6414	448	32.9388		448	55.08	448	38.3745		448	29.4154	448	34.3266
449	49.7617	449	11.9244		449	68.2762	449	7.801		449	90.9022	449	35.3981		449	41.6117	449	8.8987		449	93.3371	449	128.841
450	57.404	450	26.3161		450	15.9673	450	7.287		450	84.1842	450	20.7059		450	47.9813	450	62.3246		450	113.3275	450	36.9309
451	41.0967	451	33.4411		451	23.1273	451	21.7067		451	77.6122	451	17.0325		451	15.0599	451	11.4656		451	125.0659	451	34.9615
452	43.2604	452	14.8816		452	61.4536	452	22.8957		452	110.165	452	25.8114		452	16.6303	452	26.4028		452	94.2937	452	42.2047
453	50.9005	453	17.3962		453	38.503	453	10.6039		453	83.5064	453	18.2957		453	69.4801	453	24.4776		453	31.1717	453	36.113
454	70.2209	454	63.9294		454	8.2928	454	11.2448		454	69.2949	454	37.9394		454	44.4667	454	12.5893		454	36.2374	454	42.2616
455	19.0784	455	14.6824		455	58.5093	455	13.7367		455	72.4847	455	33.1385		455	30.8922	455	57.0793		455	33.426	455	62.3629
456	85.9	456	10.9748		456	47.2356	456	21.7045		456	64.0392	456	16.3237		456	46.0853	456	13.6587		456	33.6809	456	30.5
457	28.6184	457	12.7395		457	25.5789	457	16.2818		457	103.6119	457	28.9781		457	81.7053	457	8.5105		457	16.3537	457	85.871
458	65.1919	458	18.3174		458	17	458	7.0864		458	74.7432	458	25.34		458	96.2967	458	20.6528		458	30.0919	458	113.9447
459	55.7705	459	30.3277		459	50.4006	459	13.0375		459	96.5714	459	29.9458		459	48.1204	459	12.104		459	33.8051	459	91.2527
460	46.0898	460	13.5333		460	60.4818	460	9.1983		460	100.0043	460	14.2283		460	36.7899	460	29.0067		460	76.3112	460	31.6806
461	77.0255	461	7.3694		461	51.1599	461	10.5484		461	90.539	461	23.5269		461	21.8517	461	9.5616		461	31.6883	461	49.3083
462	49.5921	462	11.3894		462	32.0066	462	16.9226		462	32.6168	462	25.8112		462	24.8497	462	34.3716		462	40.1137	462	53.3438
463	44.4728	463	8.6587		463	59.1429	463	7.3712		463	92.9739	463	19.6965		463	43.8037	463	36.1701		463	100.5028	463	124.4498
464	37.4086	464	11.7298		464	8.8802	464	12.1923		464	121.7817	464	31.7197		464	44.6344	464	38.9231		464	27.0063	464	69.4675
465	35.0361	465	10.2752		465	42.8346	465	17.7566		465	110.2457	465	36.1794		465	15.4343	465	34.033		465	61.135	465	183.2313
466	52.9685	466	8.5855		466	45.6637	466	10.5153		466	84.9172	466	26.4979		466	57.9528	466	14.7583		466	29.1268	466	71.6936
467	86.1453	467	21.1771		467	33.0539	467	12.6124		467	89.7	467	16.6957		467	8.2851	467	40.2991		467	38.4561	467	120.8375
468	22.625	468	20.9817		468	29.2789	468	13.1637		468	93.64	468	21.0176		468	25.1592	468	41.8075		468	46.8035	468	45.069
469	39.8385	469	23.0933		469	68.5353	469	10.708		469	38.0821	469	31.6314		469	28.6833	469	54.1985		469	124.3889	469	193.1135
470	40.0549	470	11.0882		470	53.9861	470	21.875		470	27.0565	470	20.7962		470	92.7511	470	40.0485		470	44.6152	470	61.5723
471	28.8	471	12.224		471	74.9913	471	10.2558		471	72.8969	471	21.0543		471	14.3244	471	11.7354		471	117.9817	471	38.7805
472	52.7631	472	17.8988		472	14.2158	472	8.0116		472	87.9937	472	20.939		472	70.3032	472	10.5265		472	76.3765	472	37.2784
473	18.3529	473	58.69		473	26.271	473	16.48		473	36.1674	473	18.6265		473	32.8182	473	34.9237		473	147	473	36.6886
474	41.9797	474	13.2618		474	32.9033	474	19.4549		474	86.6902	474	16.0074		474	43.0462	474	26.0915		474	82.4322	474	33.1824
475	71.4075	475	14.7237		475	28.9238	475	9.8405		475	110.0508	475	36.5484		475	15.3527	475	38.3601		475	36.2059	475	47.7076
476	57.295	476	17.4402		476	5.5723	476	16.6462		476	101.7585	476	20.858		476	117.9645	476	16.7413		476	35.4151	476	132.4638
477	64.4021	477	21.8201		477	12.1625	477	11.1686		477	50.6682	477	17.613		477	8.1728	477	40.2795		477	75.4209	477	138.3374
478	19.3595	478	9.3655		478	42.8405	478	10.2121		478	116.1477	478	32.2423		478	34.7284	478	6.4662		478	47.9656	478	76.9756
479	46.6227	479	24.7624		479	49.653	479	15.4858		479	87.6639	479	26.7401		479	31.105	479	28.0576		479	60.3364	479	69.8678
480	23.7014	480	20.3616		480	6.4607	480	6.8353		480	66.2679	480	26.2477		480	39.4526	480	9.2462		480	44.5451	480	156.3443
481	27.4037	481	20.8182		481	22.6209	481	9.8639		481	96.7309	481	14.4423		481	18.1324	481	11.1646		481	90.8404	481	37.9668
482	20.36	482	15.1778		482	16.8503	482	10.0702		482	106.2896	482	21.8937		482	44.8605	482	11.2768		482	41.0439	482	57.3224
483	84.317	483	13		483	20.9312	483	14.3175		483	93.5573	483	27.0874		483	71.7597	483	9.3228		483	68.5885	483	125.0803
484	60.0435	484	34.9427		484	47.1367	484	9.689		484	28.7405	484	18.472		484	22.3652	484	10.1661		484	99.1342	484	65.9268
485	53.692	485	23.4338		485	40.1215	485	17.326		485	93.5758	485	22.6612		485	79.9513	485	40.7126		485	85.6341	485	118.9679
486	21.296	486	9.9855		486	50.7602	486	19.5714		486	31.25	486	33.6435		486	28.7094	486	11.7845		486	101.0894	486	47.2814
487	60.0415	487	11.8933		487	24.2409	487	11.3898		487	85.2	487	19.441		487	35.3067	487	29.1423		487	29.748	487	63.9694
488	67.8994	488	13.135		488	8.25	488	20.4172		488	68.0382	488	16.1727		488	82.161	488	29.9446		488	109.3577	488	51.1403
489	10.9471	489	17.8584		489	20.0821	489	12.8911		489	85.4656	489	17.2329		489	103.0458	489	10.6179		489	39.875	489	63.7849
490	13.0968	490	57.9591		490	16.6556	490	17.7005		490	72.9149	490	20.6415		490	43.5176	490	4.1244		490	85.9236	490	141.3544
491	25.3333	491	12.2553		491	23.2137	491	10.3955		491	77.4175	491	20.464		491	10.9624	491	5.0596		491	66.1062	491	50.9563
492	53.2714	492	68.7465		492	57.0543	492	10.956		492	110.9132	492	37.9427		492	85.3836	492	46.3802		492	59.693	492	32.8407
493	9.9343	493	13.4251		493	79.8506	493	12		493	98.7821	493	32.3188		493	31.4679	493	50.5328		493	155.7871	493	71.8605
494	34.0438	494	28.126		494	32.6438	494	10.2203		494	89.7256	494	20.3105		494	42.4558	494	8.6514		494	75.8417	494	38.575
495	58.8273	495	9.9571		495	47.1075	495	13.1834		495	102.535	495	28.9892		495	119.6926	495	34.1484		495	39.9599	495	48.3086
496	60.7988	496	10.1902		496	47.3522	496	8.4451		496	74.0635	496	20.2837		496	28.9583	496	27.0375		496	27.6392	496	51.6898
497	54.8768	497	13.0072		497	48.6348	497	21.5889		497	87.9267	497	23.4321		497	56.7091	497	60.5543		497	93.1128	497	59.2279
498	62.476	498	15.9677		498	26.4677	498	24.5618		498	69.7097	498	16.2065		498	17.4684	498	50.5455		498	28.1635	498	128.5263
499	38.5428	499	11.4553		499	20.3886	499	12.5452		499	102.2778	499	17.6798		499	59.2857	499	10.5236		499	145.2315	499	55.3258
500	54.7174	500	8.1857		500	10.6055	500	7.2565		500	79.8462	500	20.7387		500	30.5721	500	32.5338		500	46.9585	500	78.0734
501	84.5306	501	41.4759		501	15.3733	501	13.8253		501	86.1889	501	25.1041		501	80.5591	501	40.0119		501	55.6816	501	48.2012
502	32.6263	502	23.3529		502	36.3723	502	10.1961		502	123.8897	502	14.9665		502	39.4155	502	13.1098		502	173.6085	502	61.7421
503	61.2415	503	10.0112		503	14.5891	503	10.7239		503	92.6371	503	17.5829		503	71.8888	503	3.465		503	47.8939	503	97.2304
504	53.5455	504	64.437		504	41.7603	504	17.3936		504	77.4444	504	20.9647		504	122.7152	504	6.6272		504	35.3522	504	192.3391
505	52.4946	505	70.0498		505	55.2806	505	27.4904		505	86.8013	505	18.3692		505	49.9759	505	13.0385		505	62.4286	505	39.5393
506	39.8058	506	19.0447		506	29.488	506	9.734		506	87.0196	506	18.4917		506	15.4389	506	8.8978		506	119.8197	506	44.0491
507	44.0568	507	21.1034		507	21.9594	507	10.3089		507	96.7393	507	16.4256		507	53.1852	507	13.3013		507	161.0778	507	108.5101
508	34.6488	508	9.522		508	23.4458	508	13.0435		508	104.0432	508	20.1299		508	98.939	508	11.2308		508	36.9886	508	111.2405
509	78.4337	509	11.1159		509	40.2784	509	25.2902		509	78.8478	509	18.5123		509	92.9369	509	10		509	36.9895	509	192.757
510	49.6878	510	49.7427		510	19.1987	510	13.2795		510	72.0339	510	24.9716		510	39.3289	510	9.5492		510	70.8765	510	49.3608
511	46.1028	511	16.2348		511	33.1275	511	13.5469		511	98.4475	511	20.1284		511	79.7819	511	30.0497		511	151.2333	511	47.9545
512	37.1701	512	69.7046		512	18.1342	512	12.8537		512	76.9481	512	22.3007		512	74.0851	512	47.0365		512	102.5127	512	66.5068
513	47.2714	513	7.1917		513	56.9132	513	11.0026		513	105.7453	513	19.1991		513	54.8047	513	34.4057		513	130.8356	513	41.3977
514	16.7692	514	19.9731		514	25.7052	514	9.2076		514	68.1954	514	29.1104		514	24.5523	514	49.4427		514	90.5021	514	153.3633
515	39.2027	515	21.6389		515	26.1892	515	9.115		515	103.0737	515	34.0531		515	103.7039	515	12.5399		515	101.19	515	73.25
516	17.638	516	74.7571		516	31.5723	516	9.4698		516	85.9254	516	13.1257		516	42.0686	516	11.7137		516	31.6826	516	98.1974
517	63.6985	517	20.9442		517	32.2849	517	9.0616		517	78.9331	517	18.493		517	83.0189	517	11.6632		517	139.2048	517	41.7841
518	61.7869	518	19.1789		518	30.965	518	20.1731		518	99.4061	518	22.0804		518	123.4286	518	34.8206		518	88.1	518	21.5155
519	50.9595	519	7.479		519	49.0562	519	19.1123		519	75.7765	519	31.2414		519	49.9627	519	36.5		519	92.5727	519	49.0036
520	24.1967	520	59.0234		520	10.9321	520	12.0524		520	57.5044	520	16.6667		520	92.6548	520	2.712		520	46.4634	520	26.5459
521	41.0368	521	12.3574		521	21.3043	521	17.393		521	85.0615	521	32.0549		521	16.3793	521	61.3132		521	51.2565	521	35.298
522	44.1514	522	54.7812		522	6.9144	522	9.2251		522	89.721	522	14.5616		522	17.8056	522	59.5478		522	101.3576	522	47.4895
523	45.6555	523	53.7308		523	47.3559	523	8.2743		523	94.977	523	24.8709		523	101.0125	523	45.1615		523	20.1459	523	58.8497
524	56.2951	524	62.0839		524	42.7555	524	15.6228		524	77.9812	524	22.4377		524	99.8946	524	14.6678		524	111.5197	524	53.6828
525	37.6848	525	77.6908		525	34.3586	525	9.7206		525	75.3119	525	19.0193		525	97.6404	525	42.3673		525	104.3396	525	84.1657
526	78.4318	526	6.4503		526	26.8254	526	9.6417		526	72.9854	526	23.5901		526	36.9655	526	38.1043		526	74.9081	526	98.3462
527	10.2682	527	25.1106		527	38.2018	527	8.9267		527	96.2365	527	20.8137		527	36.5043	527	24.7448		527	114.5022	527	73.7222
528	48.7061	528	9.3263		528	38.3195	528	9.0117		528	98.3142	528	21.3365		528	52.7077	528	42.7698		528	50.6786	528	69.2291
529	20.2304	529	10.3043		529	7.8372	529	14.8056		529	86.0161	529	19.3907		529	30.563	529	18.7937		529	78.9522	529	65.2834
530	57.2481	530	21.7582		530	20.0458	530	15.7412		530	85.7559	530	19.5039		530	58.9681	530	31.6938		530	118.7343	530	50.0082
531	50.2607	531	50.5196		531	29.9548	531	8.4621		531	42.5231	531	16.6749		531	42.2	531	43.8061		531	95.2788	531	36.776
532	35.5274	532	39.4037		532	29.6068	532	16.699		532	73.0602	532	19.3341		532	40.7586	532	66.2046		532	72.0048	532	58.875
533	20.3533	533	51.9491		533	48.7304	533	7.9007		533	29.359	533	33.312		533	79.1478	533	38.328		533	34.8667	533	42.0223
534	61.8537	534	17.2026		534	14.5375	534	10.2229		534	99.6556	534	13.2735		534	71.1236	534	8.1118		534	103.375	534	55.7986
535	22.9205	535	66.0575		535	9.155	535	28.1211		535	48.0952	535	27.1111		535	26.2	535	18.6771		535	98.6944	535	25.0169
536	40.5433	536	33.2119		536	25.4496	536	17.6985		536	65.493	536	33.103		536	122.1574	536	33.3443		536	35.6328	536	54.1346
537	68.1667	537	50.0257		537	40.6722	537	22.1298		537	81.7143	537	13.0415		537	39.3041	537	45.7452		537	32.4214	537	109.7541
538	14.1066	538	10.6215		538	17.4074	538	12.2513		538	78.5902	538	20.0645		538	114.0729	538	4.8088		538	110.33	538	21.351
539	37.1043	539	28.865		539	36.6946	539	14.221		539	75.2384	539	31.8879		539	20.6754	539	52.9643		539	97.5	539	40.8218
540	54.2815	540	17.9935		540	38.6367	540	18.3756		540	98.2731	540	24.7429		540	22.9126	540	7.5609		540	69.458	540	118.9432
541	40.6625	541	5.3812		541	6.5205	541	17.7417		541	86.8521	541	37.7866		541	44.728	541	39.9712		541	101.0498	541	43.0672
542	34.3699	542	70.6463		542	15.6708	542	14.5797		542	32.6888	542	14.5699		542	38.0106	542	35.6473		542	35.3277	542	59.2289
543	23.7238	543	62.9898		543	7.3063	543	15.5487		543	65.1491	543	32.9768		543	59.0593	543	30.7234		543	117.1373	543	60.825
544	49.0888	544	60.6811		544	30.6146	544	14.6884		544	69.399	544	17.4757		544	102.4252	544	11.9084		544	38.2469	544	42.8129
545	32.1188	545	8.0568		545	33.2905	545	11.9005		545	78.0575	545	15.2254		545	74.4884	545	50.5388		545	48.2092	545	72.0343
546	48.0503	546	7.5204		546	39.4213	546	8.5187		546	90.9412	546	17.1133		546	42.0388	546	28.7206		546	112.6972	546	52.8008
547	58.582	547	16.8038		547	51.4947	547	16.5567		547	91.0892	547	21.0862		547	77.3933	547	55.5159		547	54.2955	547	94.6151
548	18.3583	548	71.0034		548	38.2993	548	7.542		548	38.8238	548	16.4739		548	36.2685	548	14.4454		548	35.1554	548	93.5761
549	40.7562	549	11.0879		549	25.0467	549	8.6813		549	68.4917	549	28.8103		549	57.1576	549	9.6931		549	34.2378	549	139.476
550	34.4523	550	28.5198		550	58.2437	550	14.3626		550	63.4241	550	19.1483		550	42.131	550	49.212		550	75.3964	550	53.1646
551	81.6815	551	34.0976		551	56.6532	551	22.5163		551	76.0393	551	34.37		551	96.2735	551	32.6762		551	25.1854	551	49.1345
552	21.4783	552	22.9198		552	55.2794	552	10.6		552	72.2402	552	22.4397		552	15.6818	552	26.5377		552	32.3594	552	37.5171
553	32.7897	553	41.1449		553	81.6991	553	11.4702		553	93.9894	553	22.0448		553	82.9823	553	32.7845		553	32.585	553	49.4678
554	45.9481	554	10.9817		554	8.0333	554	11.3273		554	68.2684	554	15.7747		554	36.4851	554	46.8789		554	96.7059	554	46.3457
555	42.8452	555	67.5333		555	50.9877	555	17.2231		555	100.5848	555	20.5617		555	79.7545	555	46.3397		555	75.9638	555	44.9817
556	59.5048	556	22.1358		556	9.4348	556	8.1325		556	100.6056	556	35.8559		556	114.8727	556	31.9688		556	98.6255	556	41.5576
557	30.6773	557	14.7771		557	49.5088	557	6.625		557	77.0335	557	41.1577		557	20.1681	557	42.6344		557	146.1969	557	44.1145
558	58.7078	558	41.1818		558	39.75	558	8.9355		558	105.5184	558	19.1172		558	34.028	558	23.6326		558	56.6184	558	27.7568
559	44.0932	559	18.8806		559	41.8673	559	8.7467		559	86.4907	559	28.0881		559	31.9091	559	18.5448		559	55.0219	559	51.5041
560	50.4444	560	41.3978		560	11.5094	560	11.5332		560	61.4019	560	15.032		560	23.3675	560	12.7393		560	38.8959	560	135.2968
561	14.0724	561	12.303		561	46.4188	561	16.2719		561	37.7782	561	34.7717		561	79.1227	561	12.2959		561	79.4982	561	59.0933
562	53.7303	562	45.2105		562	57.0318	562	14.533		562	123.0714	562	16.8128		562	64.2412	562	26.1484		562	89.0848	562	99.1397
563	52.7493	563	50.4897		563	44.1151	563	20.3483		563	77.6195	563	27.7082		563	91.3381	563	4.9696		563	46.32	563	39.4481
564	23.0944	564	19.4006		564	27.7468	564	8.4095		564	112.344	564	14.5316		564	13.9632	564	35.9794		564	83.2961	564	59.7125
565	58.9485	565	17.6115		565	36.7909	565	17.1355		565	72.0628	565	30.3302		565	31.6522	565	68.7232		565	31.0452	565	96.0833
566	19.6453	566	15.5166		566	31.662	566	46.8622		566	71.8109	566	14.2908		566	103.6154	566	33.957		566	32.3836	566	64.0195
567	26.9942	567	76.8086		567	52.3643	567	17.3704		567	87.1088	567	21.6199		567	99.1273	567	33.9611		567	111.2188	567	72.0314
568	51.7527	568	13.2074		568	76.4622	568	9.4462		568	85.6111	568	27.8961		568	99.1912	568	8.6043		568	35.1768	568	45.462
569	59.9511	569	20.644		569	34.6688	569	17.2733		569	75.5484	569	19.1353		569	105.4617	569	34.6989		569	93.789	569	124.58
570	41.4082	570	97.1724		570	32.5397	570	14.5066		570	82.9569	570	25.718		570	105.2688	570	67.873		570	29.3481	570	43.013
571	37.0171	571	25.2451		571	20.3681	571	7.1677		571	106.8152	571	32.7466		571	36.0597	571	27.9201		571	41.398	571	73.0474
572	37.0126	572	27.7901		572	74.2857	572	7.491		572	109.8652	572	32.4888		572	76.6651	572	18.2244		572	143.2338	572	43.0421
573	8.2259	573	12.9479		573	16.7619	573	17.0199		573	73.8092	573	21.2047		573	39.0427	573	27.5231		573	67.6561	573	74.7
574	27.037	574	11.7514		574	64.9054	574	9.8926		574	90.1491	574	16.976		574	64.1285	574	34.6145		574	93.4478	574	84.3189
575	50.4031	575	53.8038		575	55.6261	575	16.0702		575	89.5464	575	35.8462		575	32.1257	575	46.8973		575	88.679	575	207.9792
576	49.1329	576	38.9096		576	41.3088	576	10.4533		576	81.3178	576	18.8611		576	84.3172	576	8.8774		576	31.4419	576	49.4263
577	25.2888	577	13.1389		577	47.0609	577	18.9414		577	82.5767	577	15.3354		577	64.0342	577	13.8701		577	86.9741	577	54.4906
578	72.9956	578	62.2743		578	22.7822	578	20.8417		578	96.0072	578	37.2092		578	34.4311	578	31.1935		578	77.6312	578	157.8256
579	61.7	579	36.0865		579	33.2912	579	18.4198		579	99.261	579	16.9657		579	35.6898	579	10.4351		579	103.7305	579	105.0729
580	36.343	580	61.7014		580	17.3647	580	10.0436		580	84.8075	580	35.543		580	33.2418	580	43.3523		580	77.4743	580	176.5634
581	13.0199	581	15.3943		581	41.396	581	15.0572		581	113.9942	581	29.9034		581	98.3465	581	9.7616		581	63.9869	581	45.1622
582	39.8969	582	17.2614		582	25.1474	582	15.7898		582	84.9011	582	18.5945		582	38.0825	582	62.8278		582	86.741	582	161.6203
583	75.3398	583	57.8529		583	59.05	583	12.7457		583	76.8609	583	19.0392		583	112.4853	583	41.7041		583	44.6667	583	66.5714
584	27.633	584	38.9502		584	41.7664	584	15.3354		584	29.4043	584	17.4866		584	71.0962	584	33.0267		584	92.1505	584	29.0294
585	88.5652	585	52.9231		585	30.3725	585	12.7516		585	95.4444	585	12.7426		585	112.12	585	35.6263		585	49.3804	585	81.3333
586	52.1081	586	16.2683		586	18.5429	586	9.2		586	82.8701	586	26.9401		586	82.9874	586	29.8406		586	36.4315	586	59.9182
587	22.3374	587	48.805		587	55.4795	587	17.1564		587	87.0093	587	23.0178		587	48.0387	587	20.5779		587	62.4696	587	87.1748
588	41.8874	588	53.5878		588	53.274	588	4.4335		588	85.6404	588	18.4328		588	43.5237	588	55.5749		588	63.7712	588	69.5694
589	49.8346	589	32.6235		589	66.604	589	16.7468		589	30	589	39.1571		589	104.6114	589	40.838		589	113.2544	589	195.5907
590	35.8663	590	68.5312		590	77.0457	590	8.3795		590	72.7629	590	41.4973		590	23.5983	590	39.1532		590	28.7807	590	90.1587
591	37.5393	591	52.2976		591	17.3361	591	10.0053		591	105.4509	591	20.3559		591	80.6548	591	54.2821		591	101.5463	591	95.3113
592	69.942	592	44.2721		592	62.3418	592	12.7704		592	88.55	592	24.2348		592	26.0461	592	10.0063		592	28.6182	592	43.5974
593	48.4637	593	16.5405		593	11.4498	593	5.5056		593	91.0265	593	13.4222		593	116.7563	593	8.2471		593	90.2042	593	40.5955
594	17.2885	594	8.5084		594	10.1907	594	8.4029		594	80.3	594	28.3263		594	62.7236	594	82.4434		594	96.0458	594	48.256
595	46.1255	595	49.7969		595	11.9702	595	5.4		595	89.9503	595	46.7337		595	44.1224	595	43.0512		595	42.4371	595	42.904
596	28.5354	596	38.9828		596	29.543	596	32.7079		596	62.9793	596	17.64		596	21.2923	596	38.6798		596	51.0632	596	152.0396
597	51.7249	597	20.9908		597	30.7812	597	12.0217		597	105.6859	597	19.1903		597	92.9951	597	49.2422		597	30.8783	597	85.7371
598	54.4565	598	31.402		598	31.5028	598	8.4218		598	85.7783	598	23.9502		598	138.8375	598	11.5864		598	23.7752	598	23.875
599	47.7004	599	44.1745		599	66.5538	599	15.1135		599	95.6168	599	13.9242		599	77.4289	599	10.0206		599	59.8388	599	164.3666
600	40.6314	600	66.587		600	29.6527	600	9.7341		600	96.985	600	35.5303		600	31.4807	600	54.1556		600	90.7688	600	130.3482
601	40.4818	601	55.4		601	38.5284	601	15.7269		601	90.5897	601	16.5696		601	41.2457	601	38.8829		601	129.9393	601	159.0502
602	43.0888	602	89.6842		602	23.8667	602	10.9195		602	64.9351	602	39.1106		602	50.0153	602	18.1263		602	69.5486	602	38.8382
603	66.8182	603	54.822		603	18.8924	603	9.3142		603	92.8047	603	14.7148		603	115.2688	603	10.1897		603	106.7796	603	66.3537
604	45.5043	604	29.2692		604	66.3287	604	10.0435		604	92.6951	604	22.8692		604	107.5075	604	45.534		604	84.4055	604	28.3514
605	63.2	605	21.0142		605	55.6036	605	15.0321		605	100.1935	605	22.5361		605	95.6349	605	58.7461		605	144.42	605	192.7191
606	42.5022	606	23.0502		606	66.0773	606	9.3789		606	91.9867	606	45.5358		606	113.0986	606	41.9096		606	112.6593	606	73.4968
607	17.627	607	15.0497		607	63.3956	607	18.5234		607	73.2486	607	21.3371		607	25.6353	607	24.0427		607	74.8452	607	61.9254
608	54.9431	608	60.3606		608	9.9626	608	32.6025		608	74.9876	608	23.8889		608	40.8542	608	47.7368		608	30.7675	608	106.0212
609	65.7304	609	67.1603		609	20.1971	609	13.6474		609	98.8285	609	17.7857		609	91.9067	609	45.843		609	28.4333	609	89.661
610	17.9236	610	57.3204		610	35.9264	610	21.6579		610	102.3641	610	16.1133		610	96.595	610	9.9301		610	135.9753	610	82.335
611	34.298	611	15.4248		611	48.8252	611	10.25		611	79.7028	611	18.2421		611	43.9038	611	24.1073		611	81.5368	611	91.4658
612	66.554	612	34.5739		612	11.671	612	21.1765		612	60.7468	612	18.96		612	86.4163	612	36.6229		612	57.3946	612	120.4074
613	22.0261	613	60.3191		613	23.2258	613	8.947		613	73.711	613	13.8317		613	133.7846	613	29.7225		613	138.75	613	42.1045
614	58.2138	614	55.7983		614	15.7791	614	11.775		614	92.2215	614	22.4261		614	114.3294	614	27.7594		614	95.9448	614	17.2011
615	39.2197	615	25.2719		615	6.9471	615	20.565		615	99.5514	615	17.3987		615	66.133	615	27.8263		615	53.5059	615	21.376
616	22.3793	616	81.875		616	87.576	616	12.7659		616	78.238	616	16.354		616	48.7517	616	11.9145		616	131.8028	616	108.612
617	52.0915	617	41.0482		617	85.3826	617	16.3194		617	73.1446	617	19.4923		617	72.0688	617	46.5245		617	72.0685	617	45.0664
618	58.8256	618	77.0781		618	53.1757	618	13.2946		618	74.9878	618	23.5495		618	40.7225	618	29.4917		618	71.6488	618	61.1716
619	39	619	9.5875		619	27.9729	619	12.5404		619	85.6796	619	19.1721		619	19.6891	619	7.943		619	105.1016	619	40.6692
620	46.9102	620	37.9065		620	8.0696	620	23.5822		620	79.6841	620	26.016		620	88.9099	620	53.7675		620	161.822	620	36.1709
621	59.0421	621	8.8712		621	7.8061	621	14.2869		621	67.2346	621	17.9652		621	14.6125	621	23.9354		621	61.0354	621	71.2176
622	47.2274	622	58.8176		622	54.4728	622	6.7268		622	84.6957	622	22.4118		622	100.6548	622	31.8475		622	115.8438	622	57.2872
623	35.5017	623	66.0529		623	68.7698	623	8.2622		623	103.8669	623	26.1255		623	88.9337	623	16.4643		623	78.6104	623	46.7317
624	56.0464	624	24.8827		624	36.8218	624	17.238		624	120.8421	624	28.4648		624	116.3481	624	24.0235		624	127.3795	624	32.5659
625	81.4683	625	51.3603		625	31.8688	625	7.3856		625	98.5115	625	10.3526		625	106.4805	625	25.7538		625	121.3294	625	32.5361
626	41.8669	626	55.6973		626	7.546	626	8.0426		626	90.879	626	18.602		626	46.7029	626	19.1098		626	92.5563	626	27.3394
627	71.628	627	12.0254		627	47.7015	627	16.0464		627	86.2618	627	22.9923		627	41.7788	627	59.5053		627	64.9651	627	75.4944
628	57.8897	628	26.6762		628	7.5522	628	16.0621		628	85.4483	628	28.411		628	36.0305	628	47.3755		628	37.0359	628	43.1429
629	63.8178	629	17.1156		629	9.0751	629	14.7383		629	87.2486	629	17		629	89.5261	629	26.3687		629	178.3807	629	35.1546
630	55.0316	630	14.4413		630	18.6904	630	8.4181		630	89.0922	630	14.3522		630	81.3526	630	5.0426		630	47.02	630	64.2204
631	60.0136	631	15.332		631	43.1993	631	14.1099		631	82.0412	631	16.6019		631	81.7123	631	70.8514		631	86.2455	631	39.7958
632	87.4324	632	31.6302		632	14.1963	632	9.3094		632	83.1568	632	17.0275		632	96.9545	632	5.0929		632	86.2158	632	35.2591
633	40.4634	633	9.1961		633	6.0331	633	6.6507		633	107.0739	633	19.4594		633	96.1148	633	7.1289		633	42.8166	633	47.0798
634	54.3175	634	15.2257		634	75.7902	634	16.0688		634	69.2099	634	28.8608		634	93.6087	634	53.9292		634	102.2251	634	42.2462
635	46.7225	635	9.2675		635	19.672	635	15.8486		635	98.2417	635	19.6373		635	50.2935	635	51.8327		635	50.0319	635	111.4828
636	54.2432	636	35.2783		636	67.2197	636	14.4059		636	78.8903	636	21.5286		636	57.9075	636	13.478		636	65.2866	636	38.566
637	52.9153	637	8.0438		637	64.0054	637	24.7233		637	108.673	637	21.5068		637	35.9431	637	60.7719		637	51.3292	637	34.396
638	27.3399	638	9.9068		638	59.8183	638	16.4521		638	118.699	638	23.93		638	43.3005	638	50.9812		638	174.1933	638	28.9557
639	28.3305	639	49.0441		639	20.0811	639	9.7866		639	127.8366	639	24.4674		639	83.2582	639	37.5941		639	81.9939	639	69.247
640	37.9681	640	17.3263		640	4.9385	640	35.8182		640	70.9418	640	20.1239		640	22.7579	640	43.0994		640	131.8699	640	34.9377
641	41.2519	641	22.1562		641	10.561	641	17.5502		641	81.804	641	11.5342		641	27.952	641	20.1714		641	45.4803	641	70.1854
642	53.0689	642	12.5625		642	11.9548	642	14.5722		642	73.2536	642	24.4286		642	26.0356	642	40.9289		642	70.235	642	59.7
643	38.6184	643	12.1045		643	7.1798	643	9.9812		643	75.0268	643	26.8584		643	70.5317	643	12.4324		643	70.8594	643	33.6625
644	20.6709	644	9.7236		644	18.9192	644	14.8897		644	76.9273	644	25.0675		644	40.2941	644	29.1767		644	35.8433	644	45.4615
645	46.1333	645	9.775		645	21.0118	645	16.6057		645	81.3554	645	17.0159		645	26.6667	645	22.1057		645	101.4416	645	32.5847
646	50.2724	646	11.0792		646	20.8945	646	14.438		646	35.4663	646	19.6118		646	31.2222	646	7.5574		646	144.3058	646	47.5945
647	41.4581	647	19.2429		647	66.9268	647	7.0317		647	110.5446	647	21.2635		647	33.0096	647	4.1639		647	66.1494	647	41.9024
648	17.1907	648	22.646		648	42.125	648	8.205		648	45.0167	648	27.0602		648	67.2968	648	52.8025		648	112.3619	648	47.9884
649	77.2642	649	24.4098		649	13.5268	649	17.0049		649	76.4141	649	39.4342		649	46.0688	649	42.0911		649	38.9046	649	92.9239
650	51.878	650	18.2		650	14.1675	650	4.9227		650	115.8937	650	21.1341		650	42.1567	650	9.6912		650	97.1307	650	109.6026
651	37.4762	651	17.5251		651	55.4537	651	33.0593		651	102.6016	651	14.4025		651	84.375	651	46.922		651	31.4484	651	52.4593
652	12.2555	652	14.3208		652	10.0939	652	8.0215		652	79.9122	652	21.5367		652	50.6107	652	14.3364		652	21.8571	652	111.5388
653	48.1548	653	6.0743		653	10.8328	653	14.2111		653	91.1535	653	25.0423		653	61.3619	653	16.5741		653	174.8225	653	52.2703
654	51.4089	654	13.9068		654	6.7667	654	13.6822		654	102.1541	654	23.7632		654	92.621	654	40.4912		654	106.1812	654	35.973
655	59.6486	655	23.0471		655	13.5802	655	8.3418		655	65.3506	655	27.6053		655	10.5779	655	45.86		655	28.5893	655	90.4318
656	56.9663	656	35.0032		656	12.8108	656	15.028		656	102.3725	656	33.8996		656	40.4371	656	20.4358		656	101.2348	656	47.6257
657	30.0882	657	15.3004		657	50.6574	657	19.687		657	81.813	657	14.381		657	119.4355	657	8.0656		657	192	657	158.4764
658	47.4261	658	14.2742		658	36.774	658	11.2579		658	92.9042	658	26.3879		658	25.052	658	47.6843		658	42.7177	658	20.8844
659	47.2888	659	13.7407		659	10.5608	659	12.2927		659	82.278	659	23.4457		659	86.0897	659	60.8958		659	108.8357	659	35.5
660	48.6667	660	8.6484		660	26.8411	660	9.9158		660	78.443	660	14.6316		660	54.765	660	56.0536		660	93.6375	660	50.8883
661	42.8788	661	19.5509		661	13.2228	661	9.7604		661	85.9097	661	24.1512		661	15.0516	661	5.1528		661	92.4327	661	42.6241
662	48.1188	662	18.0471		662	41.7081	662	10.6446		662	105.4358	662	26.1144		662	34.5625	662	6.9833		662	79.1036	662	74.3016
663	66.0714	663	14.578		663	42.5421	663	19.4779		663	53.3412	663	39.9469		663	41.8781	663	22.4661		663	43.3929	663	64.3049
664	70.8905	664	12.952		664	11.7181	664	6.2536		664	69.9493	664	18.2515		664	27.7283	664	15.5333		664	65.7559	664	142.8951
665	61.2177	665	21.8257		665	68.8333	665	15.0605		665	80.8605	665	16.27		665	16.3974	665	10.6147		665	114.1809	665	39.4519
666	32.4138	666	20.7753		666	21.6888	666	14.0447		666	91.0602	666	16.2383		666	34.2561	666	45.5		666	48.7003	666	47.1847
667	58.9375	667	18.3108		667	18.4815	667	24.3581		667	77.3102	667	26.3281		667	56.2415	667	22.5302		667	43.7619	667	101.6471
668	5.5187	668	13.7933		668	16.9911	668	24.8449		668	104.1724	668	16.1138		668	66.2933	668	14.8328		668	115.1454	668	84.468
669	34.2922	669	17.4809		669	21.5055	669	8.901		669	31.3189	669	17.9337		669	55.4475	669	74.2434		669	117.5885	669	56.4948
670	29.8241	670	18.8593		670	12.8322	670	27.5184		670	121.7278	670	30.6065		670	45.7281	670	6.4842		670	42.6286	670	85.0567
671	33.4722	671	14.8555		671	10.8262	671	12.4722		671	109.5792	671	20.558		671	17.4135	671	17.0788		671	84.3249	671	52.4404
672	56.8494	672	14.9455		672	64.2122	672	14.402		672	91.4601	672	25.0132		672	65.3006	672	22.7647		672	136.5931	672	76.9621
673	52.1423	673	12.9185		673	58.5251	673	9.5556		673	93.8645	673	25.4887		673	56.0991	673	29.9701		673	83.1056	673	44.1141
674	45.7841	674	18.319		674	43.3598	674	18.0549		674	112.4151	674	20.484		674	38.4057	674	29.4824		674	105.9212	674	45.8818
675	44.8333	675	7.8834		675	34.9572	675	10.2382		675	62.6127	675	21.1508		675	38.9377	675	30.9567		675	159.2941	675	91.4806
676	38.3529	676	18.7387		676	11.4	676	14.7039		676	60.8066	676	21.7406		676	36.3738	676	15.758		676	102.6727	676	32.7885
677	41.0695	677	9.4021		677	10.8497	677	15.8743		677	63.3371	677	19.0877		677	42.2752	677	11.8171		677	32.9419	677	57.1921
678	27.2328	678	65.3128		678	16.7572	678	13.0267		678	82.619	678	17.1921		678	74.3268	678	42.1884		678	126.9679	678	113.7313
679	58.866	679	61.9803		679	13.8438	679	9.7671		679	80.9231	679	13.2181		679	34.6267	679	36		679	96.3693	679	42.9514
680	17.5882	680	72.364		680	60.7269	680	15.139		680	88.2699	680	23.0192		680	31.6108	680	40.6		680	106.7267	680	21.0244
681	25.1512	681	22.2		681	20.6791	681	18.4554		681	63.7644	681	19.4895		681	38.1117	681	9.2174		681	114.465	681	76.9436
682	44.5501	682	74.3758		682	24.563	682	15.7215		682	106.3357	682	22.8608		682	8.5398	682	23.8443		682	91.4792	682	86.6681
683	46.3043	683	9.7338		683	12.1753	683	12.2342		683	98.092	683	13.9317		683	70.7605	683	26.6291		683	110.6853	683	73.1337
684	13.3767	684	19.1439		684	15.9133	684	8.5063		684	87.6255	684	15.9468		684	43.1944	684	29.1604		684	85.5079	684	72.2439
685	54.5072	685	8.3333		685	24.5565	685	22.8989		685	67.2447	685	20.3182		685	74.0719	685	47.51		685	55.25	685	150.2087
686	44.6705	686	80.9231		686	19.7681	686	9.2387		686	73.843	686	23.1015		686	107.0844	686	57.5837		686	33.4937	686	92.472
687	43.3505	687	13		687	27.6747	687	8.3871		687	94.0732	687	26.9593		687	29.0151	687	7.2862		687	100.8343	687	153.719
688	42.7368	688	10.6894		688	36.6456	688	9.1339		688	58.6324	688	25.1312		688	44.2984	688	13.9976		688	28.3441	688	104.6318
689	61.2011	689	12.7063		689	14.7706	689	8.9044		689	91.9399	689	15.2609		689	26.8667	689	39.6071		689	35.7251	689	52.907
690	27.3235	690	87.9179		690	57.2424	690	9.7801		690	83.0395	690	23.7889		690	119.4194	690	11.4578		690	114.8821	690	48.0676
691	38.7098	691	18.3434		691	12.1397	691	10.4567		691	117.9304	691	26.2629		691	36.1798	691	24.1519		691	79.0717	691	42.268
692	17.3206	692	46.601		692	7.7368	692	16.0966		692	84.0325	692	23.4655		692	40.5495	692	12.5		692	91.8115	692	51.7542
693	12.9636	693	10.3092		693	36.9333	693	9.3175		693	82.5361	693	34.7331		693	54.0756	693	8.6302		693	83.078	693	32.9614
694	53.7669	694	84.2978		694	50.9908	694	8.958		694	92.1068	694	25.0419		694	27.6812	694	36.1577		694	27.8782	694	50.6933
695	34.0923	695	19.9962		695	49.8453	695	27.1434		695	92.7451	695	16.8863		695	71.2599	695	8.6358		695	41.5779	695	26.2825
696	41.3434	696	22.1574		696	22.1301	696	10.8768		696	65.3097	696	22.3528		696	29.4421	696	19.5023		696	100.473	696	40.736
697	46.2419	697	17.6769		697	40.519	697	7.6034		697	104.485	697	15.6637		697	40.7759	697	19.1652		697	85.8933	697	48.3185
698	25.7488	698	56.2432		698	11.1911	698	4.6649		698	61.8379	698	16.521		698	90.7908	698	10.6034		698	92.6463	698	44.9343
699	45.6667	699	16.8938		699	72.3831	699	9.2558		699	92.4958	699	15.4653		699	24.5714	699	40.375		699	39.3961	699	121.9588
700	44.8108	700	58.1429		700	10.0349	700	19.4773		700	99.5964	700	35.542		700	45.3388	700	28.4982		700	94.1285	700	68.3657
701	8.8395	701	16.3937		701	16.3507	701	16.0776		701	76.4449	701	22.807		701	116.1538	701	20.6522		701	122.4631	701	101
702	50.0272	702	37.2663		702	13.7566	702	27.8502		702	93.2621	702	18.115		702	37.1264	702	15.452		702	83.5429	702	53.6399
703	55.8439	703	59.7799		703	6.9381	703	18.676		703	111.9312	703	16.08		703	85.0149	703	12.171		703	139.2107	703	78.106
704	19.6182	704	53.9083		704	36.9318	704	8.8951		704	84.9738	704	22.2471		704	11.4781	704	12.3045		704	82.2533	704	36.0733
705	53.3725	705	14.4581		705	47.5885	705	20.5522		705	53.8088	705	28.3995		705	30.2568	705	31.1344		705	151.7958	705	37.6439
706	46.8	706	19.1131		706	61.3243	706	10.1651		706	108.0067	706	23.0339		706	36.7773	706	9.6105		706	147.1121	706	114.042
707	24.1659	707	21.3424		707	7.7549	707	15.5381		707	82.8477	707	21.2555		707	48.0344	707	41.2239		707	65.1822	707	33.3297
708	30.9494	708	19.2857		708	34.7525	708	8.6677		708	84.2006	708	17.8983		708	35.9735	708	36.0528		708	100.4387	708	83.5077
709	61.5329	709	28.6283		709	8.2184	709	7.1778		709	102.2803	709	25.713		709	35.8257	709	38.3603		709	90.2071	709	44.5458
710	30.8031	710	25.381		710	38.2731	710	35.3		710	67.0208	710	17.6172		710	42.25	710	40.1285		710	132.5974	710	150.1076
711	26.559	711	11.412		711	12.6076	711	10.0987		711	76.5335	711	23.2289		711	16.555	711	11.8775		711	44.0734	711	121.7168
712	49.5143	712	14.505		712	24.3548	712	18.7403		712	95.4323	712	35.1062		712	85.077	712	31.448		712	190.6102	712	49.5674
713	51.9974	713	6.5721		713	44.9783	713	11.8024		713	24.3036	713	20.3502		713	52.8217	713	47.765		713	123.6519	713	39.114
714	62.7276	714	18.7193		714	41.6064	714	12.8163		714	92.687	714	18.1891		714	24.3904	714	12.1152		714	133.0032	714	85.9172
715	31.6392	715	63.8964		715	38.6786	715	11.1561		715	71.0661	715	23.3188		715	86.3477	715	9.0476		715	94.6094	715	59.2767
716	8.7716	716	12.3203		716	48.3901	716	17.2663		716	84.3058	716	19		716	41.1744	716	32.11		716	58.0536	716	26.3725
717	54.6111	717	17.1029		717	9.7	717	12.8089		717	104.1955	717	25.1947		717	11.0812	717	60.3028		717	93.9565	717	92.412
718	55.931	718	79.0032		718	13.2039	718	11.3295		718	130.7027	718	18.8938		718	29.7017	718	17.3324		718	61.795	718	114.8362
719	66.1572	719	8.189		719	52.0345	719	6.2769		719	22.293	719	21.9294		719	15.4947	719	14.0936		719	84.5662	719	162.2454
720	19.1162	720	20.3762		720	39.2678	720	13.088		720	77.1456	720	16.1903		720	95.7378	720	12.9348		720	50.9236	720	86.3665
721	36.5833	721	19.3874		721	38.6225	721	16.2664		721	98.9187	721	19.7433		721	49.6227	721	59.8474		721	49.0796	721	149.7889
722	34.0402	722	20.1123		722	25.0227	722	9.8398		722	69.9895	722	15.9852		722	25.9162	722	24.2892		722	41.5174	722	31.2483
723	41.2984	723	12.7697		723	11.5691	723	22.1942		723	83.7227	723	32.7208		723	31.1145	723	21.1982		723	78.7835	723	60.0207
724	34.3991	724	25.3067		724	17.0234	724	35.7606		724	85.5122	724	30.2007		724	61.254	724	32.0478		724	114.9682	724	38.7523
725	46.4397	725	18.0385		725	38.55	725	10.2734		725	88.2909	725	17.9939		725	50.7477	725	12.3939		725	93.3141	725	113.3077
726	58.5474	726	11.3216		726	34.2857	726	8.3073		726	82.4108	726	19.1797		726	37.1696	726	39.6395		726	69.848	726	21.888
727	42.0243	727	11.5356		727	11.6154	727	21.8182		727	74.4396	727	16.0768		727	14.1602	727	14.1867		727	137.1119	727	55.1338
728	28.5514	728	12.7093		728	38.5	728	8.7752		728	89.7876	728	24.3456		728	10.8484	728	57.1003		728	69.2343	728	54.8653
729	44.4646	729	16.2194		729	14.5938	729	13.6687		729	82.3596	729	12.777		729	44.7328	729	41.524		729	57.1636	729	73.6102
730	51.7095	730	10.9312		730	53.7	730	12.3647		730	75.9084	730	19.8199		730	88.0769	730	8.7258		730	46.0534	730	51.311
731	59.7955	731	12.1454		731	32.5339	731	9.0267		731	72.2627	731	27.8806		731	19.2258	731	22.8909		731	53.5636	731	103.2349
732	40.8876	732	13.5528		732	32.5836	732	8.9241		732	89.4978	732	19.6827		732	98.0571	732	32.6742		732	80	732	69.8592
733	36.0204	733	26.3889		733	39.5818	733	17.5731		733	76.7818	733	23.4352		733	21.3455	733	59.6699		733	136.7057	733	77.7421
734	41.5865	734	82.3699		734	9.4862	734	8.7056		734	79.3791	734	32.3898		734	120.8705	734	37.6027		734	37.6598	734	50.2746
735	70.6711	735	53.9669		735	24.8907	735	24.9822		735	90.2263	735	32.487		735	79.0781	735	13.5931		735	78.4043	735	66.4449
736	43.0542	736	21.4302		736	39.4489	736	12.0863		736	116.7553	736	21.5686		736	40.0635	736	8.4496		736	55.9891	736	117.177
737	75.0893	737	10.8608		737	10.4235	737	13.6304		737	97.6199	737	34.3707		737	65.7039	737	33.9662		737	113.8452	737	40.6442
738	47.9573	738	83.763		738	13.4068	738	10.7043		738	69.5361	738	14.1982		738	65.2373	738	13.5357		738	49.5185	738	42.375
739	46.537	739	75.9949		739	38.7948	739	45.4842		739	90.2166	739	25.4922		739	26.038	739	44.75		739	43.6364	739	68.3125
740	31.1343	740	15.1396		740	36.6857	740	12.3369		740	71.0852	740	21.1719		740	52.642	740	8.25		740	39.2283	740	59.157
741	40.8309	741	65.6455		741	9	741	8.0787		741	27.3267	741	17.9447		741	114.078	741	48.1341		741	30.5328	741	37.9409
742	44.3066	742	65.3375		742	16.3726	742	12.505		742	72.7905	742	29.4357		742	21.5778	742	26.4795		742	98.6301	742	45.5752
743	45.3842	743	21.865		743	14.8023	743	9.3823		743	111.5737	743	16.4815		743	72.9356	743	43.1707		743	45.6212	743	51.4847
744	63.4415	744	14.381		744	50.4628	744	9.075		744	97.6818	744	22.0365		744	44.2822	744	30.8304		744	73.2366	744	59.8287
745	55.5048	745	39.7569		745	38.07	745	11.9818		745	108.8197	745	30.4048		745	44.852	745	39.9631		745	135.1006	745	38.5263
746	8.8721	746	10.9218		746	41.3716	746	24.3006		746	86.5677	746	21.1949		746	33.8494	746	9.6686		746	60.2889	746	37.0148
747	15.9932	747	11.7647		747	35.5543	747	31.8229		747	82.7244	747	13.6648		747	73.2209	747	35.2398		747	56.3624	747	38.347
748	17.3905	748	18.6768		748	32.8165	748	22.0942		748	98.5953	748	21.9571		748	24.4243	748	6.9872		748	63.4706	748	175.2899
749	25.0195	749	62.5333		749	7.9758	749	11.1221		749	61.717	749	20.2917		749	86.2178	749	12.5953		749	58.8457	749	41.2775
750	8.8155	750	56.9939		750	27.148	750	8.2251		750	95.1211	750	29.5518		750	42.8053	750	44.3929		750	41.5733	750	69.1935
751	35.6954	751	11.2159		751	41.8588	751	12.1484		751	41.725	751	32.233		751	39.2657	751	30.476		751	29.4831	751	50.7316
752	23.1132	752	6.8137		752	14.089	752	12.6085		752	101.2825	752	15.0955		752	32.0143	752	10		752	35.878	752	115.8153
753	40.7179	753	14.0421		753	9.2491	753	5.8635		753	81.7189	753	29.2441		753	82.193	753	8.4904		753	104.6485	753	37.2195
754	58.1954	754	15.4258		754	13.7617	754	11.2586		754	40.4417	754	17.9048		754	28.4008	754	11.1004		754	70.2897	754	140.62
755	53.4715	755	46.8084		755	7.8182	755	22.1963		755	82.5399	755	33.3759		755	32.546	755	43.1474		755	39.8922	755	30.1135
756	26.3587	756	35.0195		756	17.6237	756	9.2111		756	112.2274	756	32.8008		756	12.4856	756	12.7817		756	56.6581	756	78.2629
757	64.1458	757	11.0523		757	15.8494	757	8.1114		757	108.0876	757	22.6007		757	21.9175	757	6.1985		757	119.6955	757	109.3969
758	38.3111	758	23.5183		758	37.2952	758	11.0476		758	30.0485	758	15.7121		758	62.4925	758	25.4245		758	92.2132	758	33.9524
759	14.8869	759	26.022		759	22.523	759	13.4363		759	81.1496	759	23.3781		759	51.9658	759	12.4292		759	80.5032	759	102.1776
760	39.479	760	19.013		760	21.9771	760	9.9027		760	34.9032	760	20.4678		760	16.2593	760	25.4296		760	37.9421	760	92.0566
761	32.055	761	9.4153		761	33.0258	761	9.0535		761	119.4049	761	23.1003		761	35.2544	761	44.8808		761	149.5496	761	144.6079
762	46.9465	762	45.3312		762	18.1211	762	15.3581		762	95.5893	762	23.0635		762	17.9447	762	13.4699		762	103.5385	762	58.4902
763	47.4444	763	42.5588		763	10.6221	763	9.2229		763	97.45	763	27.5069		763	50.1626	763	5.4512		763	61.9832	763	181.8589
764	71.8706	764	9.1169		764	16.9894	764	10.691		764	32.4295	764	13.1934		764	59.2	764	34.1111		764	63.4302	764	103.8609
765	63.1275	765	48.3824		765	39.9205	765	14.3324		765	80.7843	765	18.6725		765	71.0615	765	12.043		765	72.9269	765	83.0056
766	43.3761	766	54.276		766	12.5081	766	12.6742		766	86.6674	766	15.4608		766	47.1857	766	31.3761		766	153.759	766	113.9746
767	41.573	767	38.5297		767	7.6702	767	18.6598		767	92.6927	767	22.3195		767	41.1169	767	25.9		767	122.3038	767	39.7218
768	72.2237	768	42.8009		768	30.1538	768	8.9688		768	40.4624	768	17.6368		768	130.4579	768	9.8969		768	87.8159	768	61.8452
769	31.5942	769	91.2672		769	13.44	769	8.9231		769	72.1256	769	26.8696		769	26.8232	769	27.4147		769	41.8061	769	62.3575
770	36.5433	770	47.905		770	14.5051	770	11.0935		770	67.7673	770	23.1683		770	40.3168	770	50.9841		770	35.3419	770	90.1717
771	24.6353	771	46.5424		771	15.0279	771	13.8882		771	30.4491	771	22.8327		771	25.1024	771	34.5794		771	119.9833	771	50.6121
772	68.4106	772	81.5498		772	27.7604	772	9.3717		772	27.0328	772	35.2576		772	78.5274	772	8.9571		772	67.6284	772	73.5636
773	59.6502	773	57.1775		773	38.4346	773	13.8378		773	77.9337	773	20.021		773	74.3857	773	14.7356		773	45.5263	773	143
774	53.5294	774	30.3605		774	36.0024	774	8.7249		774	120.0116	774	16.1367		774	79.9353	774	7.3344		774	41.6682	774	58.5055
775	44.3839	775	11.6581		775	12.4222	775	9.4375		775	76.4012	775	18.8084		775	30.2938	775	24.5618		775	131.7118	775	40.4532
776	61.4741	776	8.4076		776	14.5347	776	10.4391		776	102.6282	776	22.2514		776	19.0067	776	14.8556		776	86.7348	776	139.7682
777	24.7702	777	56.8289		777	21.879	777	10.7432		777	82.8312	777	20.8244		777	72.2143	777	6.277		777	32.2077	777	37.9385
778	52.0349	778	42.0415		778	12.894	778	12.2337		778	71.7737	778	25.4299		778	24.8537	778	42.5193		778	156.55	778	28.7964
779	67.4032	779	9.114		779	31.3122	779	10.7598		779	86.7897	779	19.716		779	82.9231	779	45.0629		779	147.3808	779	150.9724
780	27.7241	780	50.3434		780	25.6923	780	12.729		780	32.8424	780	15.4604		780	10.9135	780	31.6214		780	93.9307	780	72.8026
781	60.3197	781	53.4971		781	33.4229	781	19.3425		781	79.8723	781	21.9157		781	13.3033	781	14.0596		781	122.8577	781	142.1568
782	48.0578	782	21.5213		782	38.359	782	13.9832		782	91.6775	782	35.1737		782	24.3248	782	9.7849		782	138.0469	782	133.3713
783	38.2888	783	58.7989		783	37.0104	783	9.3295		783	106.7196	783	22.3468		783	67.9358	783	12.6701		783	103.6959	783	109.5794
784	68.3333	784	69.8424		784	59.36	784	10.4552		784	103.1487	784	22.2845		784	48.1069	784	13.1574		784	33.6798	784	39.4118
785	64.4255	785	32.0682		785	12.6726	785	17.9007		785	94.7512	785	24.4698		785	64.5739	785	36.6675		785	37.481	785	47.6705
786	10.0311	786	37.8964		786	12.9899	786	13.9883		786	41.6916	786	16.361		786	17.6727	786	28.2019		786	47.2059	786	75.8544
787	36.7256	787	74.4724		787	30.7442	787	10.0241		787	25.1302	787	20.1413		787	35.8006	787	18.3226		787	38.0892	787	52.2258
788	24.0868	788	9.7273		788	14.5732	788	21.0629		788	83.0838	788	23.0973		788	86.802	788	9.5352		788	60.6491	788	130.3052
789	41.048	789	12.2472		789	30.2931	789	7.511		789	97.0247	789	18.1		789	51.6435	789	49.0629		789	46.2516	789	52.9782
790	72.2314	790	59.5294		790	31.413	790	17.8455		790	86.011	790	25.8197		790	121.5331	790	77.0865		790	27.755	790	122.7176
791	17.675	791	12.6031		791	36.4936	791	19.6725		791	99.4567	791	42.835		791	60.1734	791	7.1121		791	61.2195	791	159.3158
792	24.3791	792	23.1416		792	15.4643	792	9.0727		792	89	792	18.7948		792	47.6493	792	9.7256		792	147.0686	792	51.3489
793	43.7882	793	15.6989		793	14.7881	793	4.6778		793	29.7632	793	21.7241		793	102.5	793	34.2837		793	38.5707	793	149.5023
794	44.1039	794	19.0388		794	23.92	794	6.1753		794	25.8654	794	22.183		794	13.7637	794	8.256		794	43.8323	794	40.1667
795	63.8204	795	38.2765		795	34.3023	795	20.2612		795	33.296	795	21.4775		795	28.1195	795	38.011		795	30.4843	795	127.1773
796	72.3321	796	43.2951		796	36.4856	796	11.9326		796	91.5396	796	23.9442		796	62.0837	796	26.3333		796	39.0178	796	42.326
797	50.8431	797	60.9964		797	38.3277	797	11.6311		797	35.4278	797	26.1344		797	71.4487	797	18.1399		797	36.4259	797	37.3806
798	8.7849	798	18.894		798	9.0385	798	3.8881		798	63.7917	798	18.6869		798	38.302	798	8.3149		798	156.2338	798	59.0752
799	25.9531	799	57.6081		799	14	799	11.1867		799	75.5441	799	22.1315		799	11.8083	799	12.2459		799	80.9701	799	34.2127
800	35.3732	800	21.933		800	59.0608	800	21.6746		800	77.3618	800	20.1524		800	18.9811	800	34.0636		800	139.251	800	67.3081
801	36.3987	801	67.8588		801	43.8966	801	12.1091		801	68.1942	801	31.7536		801	37.6651	801	66.1071		801	24.711	801	54.6867
802	65.8203	802	14.8783		802	12.6114	802	18.1562		802	111.7443	802	23.2164		802	19.0395	802	42.2374		802	78.6152	802	50.4531
803	98.216	803	9.3333		803	14.1889	803	6.5344		803	94.2171	803	32.1648		803	42.2	803	31.8128		803	53.4498	803	140.8683
804	30.1854	804	12.6547		804	6.3625	804	33.5862		804	80.8964	804	15.1507		804	43.0861	804	13.4241		804	52.5938	804	104.7113
805	52.6767	805	19.1565		805	14.0941	805	8.9716		805	80.0813	805	16.2822		805	107.0092	805	28.6		805	38.3874	805	152.9137
806	26.1438	806	18.8118		806	8.2375	806	19.0769		806	62.2024	806	38.2506		806	42.2129	806	32.1992		806	63.8397	806	38.9216
807	26.933	807	18.9407		807	14.4011	807	9.3457		807	79.5742	807	23.1173		807	39.9626	807	38.4907		807	36.6127	807	79.2267
808	75.48	808	15.2131		808	13.4605	808	7.0132		808	84.7629	808	27.5183		808	31.9771	808	15.8205		808	113.6411	808	155.0479
809	23.6608	809	48.8475		809	15.6313	809	8.2408		809	106.2362	809	19.8987		809	20.7051	809	11.9265		809	80.8632	809	52.5692
810	16.0568	810	24.0933		810	28.8054	810	8.5112		810	70.0993	810	24.7		810	40.5441	810	21.2688		810	144.0565	810	147.1225
811	86.5292	811	15.3086		811	35.9947	811	11.7212		811	45.4695	811	16.4		811	51.0235	811	6.2963		811	81.6894	811	41.732
812	72.2179	812	32.2312		812	15.8795	812	27.2871		812	28.8977	812	23.2187		812	34.2857	812	10.4069		812	137.8939	812	109.125
813	44.6047	813	55.9122		813	25.9644	813	9.4038		813	108.9489	813	36.3221		813	31.2768	813	27.3054		813	43.7097	813	39.7014
814	22.7805	814	69.7405		814	14.4188	814	13.2472		814	93.6441	814	47.6		814	15.3641	814	61.1063		814	96.9167	814	64.5773
815	63.3734	815	29.4255		815	20.1011	815	27.7841		815	93.6043	815	18.5967		815	13.6169	815	39.8303		815	99.9916	815	88.038
816	50.8346	816	58.0959		816	45.2639	816	7.1774		816	32.1613	816	28.978		816	43.0809	816	14.3551		816	37.5534	816	42.4475
817	9.4201	817	57.3456		817	35.4368	817	11.2092		817	104.7214	817	45.371		817	45.9634	817	7.0619		817	115.8699	817	46.927
818	36.3966	818	14.3987		818	23.2839	818	20.066		818	42.1543	818	23.4		818	52.0697	818	28.0426		818	107.497	818	97.5364
819	26.0591	819	14.6276		819	35.6578	819	19.05		819	31.4505	819	49.9293		819	59.1736	819	6.8138		819	55.2434	819	99.0617
820	58.0514	820	86.612		820	22.7545	820	9.7008		820	83.446	820	17.8514		820	18.5893	820	11.7623		820	77.4435	820	156.6815
821	44.6264	821	59.312		821	9.0382	821	32.1915		821	80.75	821	37.4548		821	16.2204	821	11.2301		821	33.3319	821	39.9044
822	37.7809	822	17.3846		822	34.1083	822	7.1136		822	93.653	822	19.2975		822	39.7873	822	10.9339		822	77.6711	822	41.9104
823	17.854	823	43.1847		823	8.9112	823	18.7035		823	32.6395	823	18.4351		823	13.0992	823	8.2033		823	60.1488	823	50.5843
824	22.6462	824	18.6719		824	23.0842	824	18.4069		824	113.8768	824	12.6517		824	44.2568	824	28.0554		824	90.5103	824	76.4099
825	50.2684	825	12.0575		825	8.4217	825	15.4497		825	33.2039	825	37.4713		825	27.7267	825	11.9188		825	72.0863	825	98.6565
826	37.9642	826	67.8606		826	11.2762	826	24.697		826	91.6757	826	20.7692		826	89.3899	826	46.9852		826	106.8251	826	140.12
827	37.303	827	17.2567		827	19.5491	827	15.8303		827	132.4577	827	15.2565		827	42.419	827	45.8354		827	105.3802	827	51.4932
828	56.2024	828	24.3695		828	16.1075	828	8.2979		828	100.6906	828	22.0045		828	100.1085	828	11.2222		828	117.8249	828	106.7821
829	53.7692	829	31.3758		829	26.3314	829	7.2103		829	84.1892	829	21.8755		829	47.2119	829	13.8291		829	34.1595	829	97.7013
830	41.7033	830	25.8736		830	12.2892	830	20.1368		830	70.8642	830	13.1601		830	48.4643	830	6.0592		830	118.335	830	74.1716
831	21.8895	831	37.8936		831	10.3067	831	11.831		831	88.0611	831	16.628		831	38.7821	831	49.2279		831	60.6653	831	67.3626
832	44.6815	832	20.0233		832	6.7672	832	28.5385		832	26.2688	832	19.3796		832	34.9527	832	6.8889		832	69.64	832	115.8954
833	60.0694	833	36.623		833	28.1127	833	7.5236		833	28.7897	833	39.514		833	27.1779	833	21.7992		833	49.3373	833	108.5738
834	66.06	834	55.4286		834	7.2564	834	12.297		834	67.4749	834	24.3156		834	34.0788	834	45.1782		834	32.8454	834	96.0795
835	46.0302	835	14.9901		835	27.0368	835	8.106		835	20.729	835	39.6544		835	41.3051	835	30.2179		835	62.6568	835	33.9891
836	16.0118	836	52.0533		836	42.3377	836	21.9749		836	26.7064	836	20.7696		836	27.6377	836	12.1637		836	44.9301	836	48.4502
837	46	837	7.5486		837	26.45	837	28.3024		837	82.2523	837	18.2722		837	35.2606	837	31.78		837	80.6878	837	60.6808
838	17.0127	838	15.5225		838	37.3277	838	15.0673		838	89.3961	838	19.9309		838	56.0619	838	56.0377		838	83.1355	838	107.7712
839	46.0559	839	48.5138		839	46.3578	839	8.0093		839	120.1	839	47.6592		839	21.5983	839	4.7062		839	60.2771	839	175.3874
840	19.949	840	9.7741		840	7.3938	840	9.4925		840	86.1237	840	25.6892		840	13.2389	840	11.5964		840	136.3361	840	77.6537
841	24.3627	841	12.5155		841	12.8	841	32.9183		841	71.5515	841	16.9224		841	32.9545	841	23.6667		841	97.6509	841	191.2841
842	13.063	842	13.5561		842	24.8596	842	21.5166		842	93.7027	842	15.8882		842	89.448	842	32.7019		842	44.2575	842	166.6893
843	31.9519	843	37.0417		843	40.402	843	8.1354		843	47.1467	843	23.8032		843	28.3547	843	9.5474		843	33.5503	843	87.459
844	9.8079	844	50.3188		844	14.1494	844	29.3502		844	85.3347	844	15.9301		844	42.3374	844	4.3355		844	93	844	80.9894
845	49.6281	845	39.4471		845	31.6544	845	12.8845		845	32.9596	845	19.6207		845	27.5379	845	54.7593		845	167.9025	845	115.5732
846	19.3363	846	67.0427		846	13.8105	846	27.7016		846	136.3871	846	20.3806		846	37.3713	846	40.0243		846	32.177	846	37.8812
847	49.5884	847	16.8807		847	17.3214	847	7.7534		847	29.9344	847	22.5895		847	42.4286	847	12.2939		847	104.125	847	92.6184
848	59.4268	848	19.0763		848	51.0839	848	10.6815		848	29.1056	848	21.6693		848	58.3895	848	9.6494		848	83.1655	848	52.8269
849	35.7697	849	11.6233		849	10.8133	849	12.4194		849	86.2902	849	22.6182		849	40.2512	849	33.2739		849	95.6293	849	166.1853
850	39.2195	850	13.7045		850	15.9412	850	11.7466		850	118.3757	850	24.5424		850	43.661	850	20.3696		850	33.5455	850	50.6448
851	12.1225	851	7.086		851	8.8269	851	8.2949		851	79.426	851	19.921		851	52.6702	851	69.1098		851	40.1436	851	100.631
852	36.1179	852	19.3941		852	30.2782	852	8.5935		852	29.6584	852	47.7342		852	14.0356	852	14.3777		852	86.2	852	49.492
853	35.6128	853	33.8176		853	13.4833	853	13.268		853	81.2195	853	17.9582		853	39.7329	853	10.7715		853	21.0909	853	43.7005
854	28.7484	854	58.5263		854	13.4653	854	6.1216		854	22.9827	854	23.3605		854	30.8428	854	30.6847		854	30.4648	854	167.6489
855	42.2562	855	7.3242		855	7.3039	855	15.8113		855	36.1168	855	15.0444		855	34.1851	855	27.5227		855	90.7424	855	114.0749
856	49.2917	856	36.8146		856	13.3333	856	21.9701		856	38.3315	856	19.1449		856	19.2263	856	34.0337		856	27.352	856	58.5864
857	60.8986	857	20.64		857	10.1788	857	9.0896		857	84.4414	857	20.8218		857	51.0492	857	28.7098		857	110.5439	857	117.8343
858	20.0119	858	7.4953		858	12.7021	858	7.7854		858	77.0598	858	21.9322		858	42.5308	858	14.1797		858	24.4023	858	62.6897
859	15.7634	859	35.4414		859	22.229	859	18.2789		859	105.1659	859	22.0165		859	29.2151	859	41.3156		859	122.3383	859	64.6678
860	43.9793	860	13.3636		860	29.7131	860	8.837		860	95.2493	860	25.7412		860	94.5883	860	8.8541		860	80.0388	860	49.6802
861	24.1761	861	16.7586		861	17.6359	861	10.0994		861	82.5795	861	24.5266		861	80.303	861	42.1585		861	104.327	861	28.2788
862	56.6963	862	8.0723		862	33.7907	862	12.0368		862	80.0973	862	17.9		862	41.2317	862	10.0092		862	132.5309	862	48.4906
863	15.6226	863	11.5294		863	24.6199	863	26.6898		863	88.5769	863	20.4666		863	50.6481	863	13.554		863	39.2428	863	107.3224
864	20.0875	864	6.7295		864	38.2674	864	24.0601		864	89.707	864	16.7757		864	32.6477	864	36.0558		864	116.119	864	87.0109
865	31.4793	865	40.5749		865	10.9381	865	9.3415		865	79.9452	865	17.3686		865	10.9102	865	10.3423		865	168.9921	865	43.4728
866	32.9605	866	10.0243		866	16.8742	866	7.5972		866	72.243	866	23.1975		866	26.8742	866	10.4314		866	99.4615	866	116.9863
867	52.8638	867	10.4421		867	43.3631	867	17.5942		867	29.1174	867	19.7004		867	49.7545	867	10.5573		867	32.0423	867	96.9463
868	32.686	868	12.3822		868	6.5118	868	8.5602		868	107.2451	868	18.5784		868	26.9939	868	29.2722		868	103.5949	868	134.1024
869	63.8567	869	57.8614		869	10.1758	869	19.6693		869	105.3409	869	23.4921		869	61.6986	869	13.6883		869	72.1908	869	40.9158
870	44.8989	870	32.0909		870	14.4025	870	7.7		870	71.7	870	19.0195		870	30.5644	870	52.3797		870	148.9393	870	43
871	27.7595	871	11		871	15.9921	871	13.1914		871	110.0772	871	18.3217		871	52.3204	871	47.9492		871	169.797	871	31.2377
872	54.5674	872	13.3025		872	31.7072	872	11.533		872	69.2332	872	27.3039		872	45.5727	872	31.1124		872	72.2285	872	36.6531
873	33.6042	873	10.1386		873	9.9382	873	8.4607		873	26.2384	873	17.1237		873	89.2167	873	38.5871		873	112.9617	873	96.604
874	32.4649	874	59.019		874	23.722	874	7.9442		874	94.1943	874	18.0786		874	15.0242	874	57.5302		874	34.5481	874	47.6275
875	23.8218	875	7.6408		875	36.8776	875	12.0634		875	82.8517	875	17.4783		875	66.1331	875	30.4831		875	206.7602	875	55.6169
876	34.5708	876	59.4326		876	9.0291	876	10.3916		876	27.7707	876	41.4841		876	52.7074	876	35.4228		876	97.118	876	50.7625
877	42.336	877	17.7273		877	48.1637	877	7.4183		877	96.4824	877	19.559		877	59.6619	877	26.5641		877	26.6432	877	147.1114
878	52.4557	878	20.548		878	11.8107	878	11.9461		878	93.1703	878	24.4403		878	15.1626	878	10.8129		878	65.8141	878	40.4767
879	23.8309	879	13.4752		879	8.8908	879	33.7861		879	31.2912	879	24.9009		879	29.5308	879	21.6284		879	78.2697	879	78.1258
880	46.583	880	7.8822		880	9.9075	880	18.473		880	113.5405	880	30.1659		880	11.22	880	57.2477		880	66.3021	880	154.3264
881	61.0927	881	17.4841		881	15.0809	881	9.5494		881	97.3529	881	31.6364		881	93	881	12.3799		881	33.5535	881	42.4259
882	42.2329	882	7.623		882	9.9184	882	14.9654		882	68.9883	882	17.881		882	75.6458	882	6.2817		882	45.019	882	147.8582
883	51.3319	883	60.2727		883	39.6941	883	13.8514		883	31.9621	883	21.5759		883	73.3497	883	28.1212		883	86.9175	883	51.7062
884	24.0539	884	13.2475		884	27.2115	884	9.551		884	88.7791	884	31.9562		884	17.7051	884	34.3962		884	85.5536	884	47.2074
885	37.2188	885	86.63		885	10.8453	885	9.2741		885	90.4734	885	28.7294		885	99.1516	885	27.9814		885	45.8779	885	79.1096
886	45.0806	886	12.2468		886	15.9167	886	10.275		886	22.8363	886	29.2941		886	89.5976	886	9.1159		886	34.543	886	57.236
887	54.8635	887	61.7882		887	22.8458	887	11.1014		887	28.7152	887	57.4843		887	39.1429	887	40.0711		887	39.3195	887	48.4081
888	30.2535	888	9.8765		888	6.1481	888	31.4819		888	103.0287	888	21.2675		888	55.6348	888	27.9224		888	72.5325	888	108.0747
889	19.6331	889	56.5497		889	11.9889	889	18.1829		889	98.7923	889	18.653		889	11.8843	889	45.4568		889	50.0104	889	44.5723
890	45.3978	890	14.1302		890	32.7059	890	7.5116		890	96.4495	890	24.1673		890	22.4572	890	41.946		890	24.1576	890	39.1098
891	51.9562	891	23.9006		891	8.2191	891	10.6893		891	85.9464	891	20.2521		891	29.4575	891	13.6119		891	122.2397	891	82.5685
892	36.6828	892	19.6124		892	29.304	892	9.9512		892	32.5434	892	35.5101		892	43.7899	892	28.0485		892	40.798	892	51.5444
893	51.4709	893	18.7458		893	61.0039	893	12.0142		893	90	893	24.856		893	39.4281	893	10.7795		893	57.5268	893	71.242
894	34.4407	894	32.1374		894	16.625	894	24.2675		894	105.0095	894	28.6593		894	61.9724	894	41.6508		894	140.1965	894	35.9071
895	65.8202	895	56.9132		895	9.4973	895	10.8161		895	45.1067	895	32.3554		895	26.1641	895	51.8863		895	34.2419	895	97.844
896	56.642	896	12.7455		896	46.9919	896	14.3004		896	103.4505	896	22.8466		896	60.2327	896	38.2406		896	43.1029	896	52.8548
897	45.2212	897	23.5533		897	7.8883	897	11.6557		897	38.0153	897	19.3045		897	22.2289	897	23.7373		897	128.2862	897	88.6502
898	25.5939	898	10.369		898	40.3803	898	10.2913		898	27.9885	898	24.9531		898	55.8897	898	32.3565		898	84.4541	898	112.2857
899	52.019	899	9.0517		899	11.7399	899	14.1231		899	89.702	899	17.9682		899	24.4654	899	15.8689		899	56.7811	899	57.0142
900	57.067	900	18.5409		900	43.3832	900	8.4759		900	38.225	900	46.1893		900	31.5378	900	21.3202		900	42.6585	900	45.7701
901	13.004	901	17.7276		901	49.3008	901	18.6652		901	117.5318	901	21.377		901	37.2172	901	8.2087		901	135.9197	901	128.7602
902	43.4032	902	12.0168		902	12.8831	902	14.2842		902	21.67	902	44.4624		902	94.2573	902	7.3656		902	19.1812	902	32.5574
903	23.4856	903	11.5825		903	10.5581	903	26.1358		903	85.1722	903	31.2162		903	56.6078	903	14.6075		903	108.5482	903	87.6313
904	50.3695	904	85.2967		904	10.9526	904	11.1357		904	84.7665	904	18.1704		904	41.7268	904	41.2599		904	46.7807	904	29.875
905	38.2266	905	75.8489		905	7.9488	905	11.7018		905	40.0446	905	19.6031		905	51.5938	905	46.4776		905	30.4592	905	132.566
906	59.4393	906	14.0929		906	15.983	906	27.8962		906	105.9309	906	17.1017		906	29.3274	906	13.3938		906	19.0852	906	40.2451
907	38.2625	907	46.7447		907	47.087	907	10.5185		907	92.63	907	43.0294		907	33.5036	907	24.3359		907	25.6391	907	32.4972
908	65.4739	908	32.3495		908	11.1883	908	12.7278		908	21.3548	908	21.9266		908	42.7761	908	13.7861		908	102.085	908	52.7835
909	30.1276	909	19.2443		909	15.8319	909	8.9817		909	97.9569	909	27.9581		909	27.4831	909	10.77		909	123.1145	909	81.0675
910	56.2059	910	69.8066		910	33.6585	910	13.1396		910	35.86	910	16.2493		910	55.5573	910	8.8732		910	48.1057	910	29.5621
911	29.4873	911	55.3402		911	31.8	911	6.9291		911	94.4685	911	22.8507		911	30.5574	911	36.0347		911	17.7809	911	45.6566
912	58.689	912	46.2164		912	7.9868	912	28.6306		912	95.1521	912	26.3444		912	52.8993	912	25.4677		912	139.486	912	44.4857
913	57	913	46.3498		913	26.7637	913	8.5697		913	58.2831	913	16.9448		913	28.9868	913	9.2186		913	48.0203	913	72.8278
914	75.16	914	14.525		914	35.3381	914	13.4386		914	99.4813	914	25.119		914	45.8018	914	44.8589		914	60.0954	914	32.5948
915	46.0746	915	16.2571		915	5.1	915	10.2992		915	57.4706	915	19.6095		915	11.0858	915	50.3077		915	117.3571	915	38.2591
916	47.5904	916	45.7477		916	28.137	916	22.4586		916	92.5023	916	22.0438		916	35.3247	916	53.3477		916	29.5343	916	35.5913
917	41.3382	917	27.5897		917	43.4236	917	12.8942		917	34.9604	917	25.9545		917	42.8118	917	34.2699		917	77.7103	917	30.0184
918	68.4755	918	12.7446		918	57.0552	918	12.8019		918	27.1465	918	30.7225		918	43.6391	918	27.2934		918	78.0518	918	72.7621
919	58.8706	919	12.9957		919	20.0348	919	11.8964		919	106.8358	919	24.7743		919	19.1978	919	46.7654		919	30.7686	919	38.7384
920	65.9014	920	32.3301		920	7.4177	920	9.7186		920	83.5673	920	20.9372		920	81.5302	920	24.2252		920	150.8162	920	27.7564
921	16.9557	921	71.1756		921	40.506	921	9.2278		921	85.181	921	16.6165		921	19.8448	921	32.721		921	30.6088	921	74.2844
922	50.5845	922	10.6667		922	36.0179	922	11.4309		922	95.3651	922	33.3694		922	46.1794	922	27.5682		922	38.4351	922	42.1143
923	48.2375	923	27.0748		923	51.1852	923	24.6548		923	96.3333	923	13.6364		923	33.8333	923	36.1157		923	55.9267	923	36.1227
924	32.1193	924	8.5847		924	22.1064	924	16.3452		924	30.934	924	21.9378		924	92.1184	924	44.4503		924	122.537	924	47.6217
925	48.8536	925	13.3842		925	39.0542	925	33.4426		925	34.6714	925	30.6475		925	97.4532	925	42.6357		925	161.2251	925	37.2147
926	45.9225	926	17.1		926	7.5523	926	13.8355		926	110.9206	926	34.8616		926	21.6056	926	48.1706		926	82.3744	926	26.7839
927	57.4607	927	36.0359		927	15.0355	927	12.2535		927	81.3042	927	23.6266		927	87.341	927	21.9288		927	33.4675	927	96.2724
928	49.8421	928	22.7613		928	15.8621	928	12.6044		928	105.8478	928	20.7039		928	124.812	928	30.2299		928	33.5108	928	62.8457
929	43.9362	929	29.7295		929	19.2566	929	11.0818		929	101.9178	929	15.0093		929	35.1457	929	22.6488		929	96.387	929	163.9625
930	54.0328	930	17.3588		930	39.5833	930	18.6154		930	29.233	930	18.4103		930	12.8946	930	51.9042		930	144.3838	930	34.0038
931	56.6721	931	11.1569		931	16.9507	931	13.9335		931	82.1797	931	23.9122		931	35.8531	931	8.5526		931	74.0447	931	36.9444
932	31.29	932	39.3068		932	60.1759	932	11.0093		932	51.6812	932	25.7988		932	37.3627	932	36.266		932	115.3229	932	170.4189
933	25.9148	933	37.4534		933	41.039	933	9.3569		933	27.3867	933	21.4286		933	97.0696	933	58.1742		933	90.0063	933	57.5482
934	62.0447	934	9.5152		934	43.2524	934	9.8291		934	46.5816	934	30.3373		934	46.0133	934	32.0056		934	36.6459	934	44.566
935	44.3842	935	18.8274		935	30.2479	935	10.2271		935	120.0399	935	15.6853		935	108.7186	935	7.1035		935	105.7249	935	37.656
936	53.2043	936	10.3093		936	63.1421	936	15.2671		936	87.2392	936	28.6705		936	20.2793	936	20.669		936	66.8639	936	148
937	58.0306	937	16.6074		937	36.75	937	11.6545		937	35.7962	937	20.1867		937	34.804	937	36.8006		937	37.2441	937	33.8816
938	62.9524	938	42.9901		938	33.7032	938	9.9215		938	39.5283	938	24.2578		938	30.397	938	36.3843		938	78.5018	938	44.8993
939	39.2714	939	10.3735		939	40.886	939	13.671		939	115.2107	939	26.6943		939	91.1317	939	10.5033		939	77.6959	939	31.071
940	72.7665	940	28.1133		940	15.5357	940	10.4622		940	84.1707	940	21.7564		940	96.5496	940	5.1715		940	29.2947	940	65.6079
941	37.6332	941	64.3771		941	43.2011	941	11.1458		941	24.1953	941	17.4848		941	36.5393	941	13.4522		941	63.9352	941	43.4803
942	44.0545	942	35.2		942	18.3738	942	8.1832		942	99.6101	942	19.62		942	92.7416	942	13.3864		942	30.8968	942	21.114
943	37.618	943	15.4834		943	10.7008	943	13.3986		943	43.3879	943	43.4719		943	91.0561	943	8.6611		943	90.229	943	93.5911
944	30.3434	944	53.4024		944	52.9095	944	12.0095		944	98.7452	944	19.9578		944	75.1622	944	4.5484		944	169.003	944	84
945	66.9455	945	38.7551		945	12.9007	945	14.4061		945	89.7329	945	23.2659		945	21.646	945	12.8364		945	18.0699	945	43.1199
946	63.7193	946	15.0221		946	14.4783	946	13.5537		946	86.5128	946	23.6413		946	39.8396	946	54.9611		946	35.0653	946	120.9544
947	50.7382	947	32.7403		947	11.6687	947	25.3425		947	127.2636	947	26.2565		947	100.4545	947	51.614		947	56.8368	947	60.2047
948	63.9626	948	59.2139		948	55.1416	948	10.8912		948	93.5135	948	28.3086		948	89.7619	948	45.0617		948	109.2159	948	26.3352
949	19.2857	949	38.5326		949	57.5375	949	10.5251		949	93.266	949	21.8628		949	19.673	949	53.1111		949	95.6021	949	79.3089
950	22.4356	950	14.9174		950	13.4684	950	15.2048		950	86.8192	950	27.4214		950	15.1198	950	64.458		950	136.1266	950	37.9159
951	51.0972	951	104.9031		951	67.2369	951	17.6631		951	100.5949	951	22.4088		951	35.4407	951	44.0179		951	42.5857	951	52.4419
952	64.916	952	13.6687		952	68.4262	952	12.7333		952	22.9211	952	39.7143		952	88.7791	952	14.1224		952	54.6975	952	66.5466
953	50.0331	953	52.7164		953	56.5597	953	5.2597		953	37.3035	953	51.3987		953	24.0411	953	48.0181		953	127.6682	953	127.5083
954	23.7605	954	10.784		954	10.9194	954	13.6354		954	32.2448	954	44.5407		954	76.97	954	35.0468		954	28.8458	954	41.4743
955	24.6148	955	49.3592		955	16.2829	955	32.9885		955	43.9784	955	43.7196		955	26.1985	955	34.6007		955	74.4162	955	87.398
956	13.2967	956	13.3846		956	9.9619	956	30.3376		956	80.1107	956	34.8736		956	97.1822	956	50.8138		956	43.3187	956	86.5243
957	28.45	957	12.8877		957	8.2289	957	23.6154		957	110.9406	957	30.1438		957	63.9562	957	30.1909		957	52.5568	957	42.8875
958	62.4966	958	13.642		958	10.0212	958	18.6273		958	88.3004	958	16.117		958	96.8511	958	63.5915		958	117.2034	958	48.1526
959	20.5241	959	16.7433		959	60.2549	959	14.3021		959	34.3978	959	16.7457		959	24.2876	959	14.6087		959	93.0697	959	37.1168
960	45.6929	960	8.2281		960	18.2053	960	10.2661		960	29.4272	960	15.6738		960	35.1533	960	36.3303		960	71.8485	960	49.9636
961	41.2311	961	8.4437		961	55.0558	961	10.184		961	69.3636	961	17.6717		961	68.3404	961	11.3561		961	119.0758	961	33.0054
962	44.943	962	9.5793		962	59.9672	962	12.252		962	28.7451	962	22.9798		962	27.5345	962	32.631		962	135.5435	962	42.0507
963	88.1061	963	40.6962		963	39.035	963	14.5143		963	95.6654	963	39.658		963	81.9441	963	37.45		963	157.6266	963	96.2634
964	35.475	964	11.0085		964	14.6914	964	7.9951		964	80.4033	964	23.4526		964	99.1925	964	61.5919		964	79.0212	964	38.3211
965	55.8312	965	10.2252		965	39.9563	965	15.7638		965	40.6178	965	24.6127		965	97.5523	965	65.5519		965	99.2107	965	35.1232
966	53.1271	966	78.25		966	40.2344	966	14.1044		966	97.3425	966	30.2864		966	32.3292	966	66.5957		966	51.8364	966	48.2372
967	48.328	967	44.8384		967	15.6522	967	13.2161		967	92.5235	967	36.3345		967	78.0885	967	52.86		967	40.6129	967	37.6808
968	43.3973	968	95.4247		968	37.0912	968	33.05		968	98.3438	968	18.0756		968	17.5393	968	32.417		968	53.4314	968	37.9653
969	43.0226	969	46.5633		969	18.3878	969	9.0217		969	99.8935	969	21.558		969	98.5161	969	59.4846		969	65.487	969	107.3613
970	47.3528	970	37.4632		970	36.8487	970	15.3945		970	23.631	970	32.4078		970	56.4817	970	15.9557		970	57.7547	970	35.4079
971	29.6415	971	13.4359		971	20.3538	971	22.2945		971	92.0755	971	19.5314		971	20.0599	971	39.6385		971	71.6557	971	88.3416
972	43.1129	972	65.8443		972	57.6119	972	17.503		972	100.3881	972	22.7325		972	13.8127	972	40.5402		972	68.3261	972	36.6065
973	63.2848	973	69.0839		973	15.2133	973	8.9606		973	110.536	973	19.1016		973	37	973	42.7388		973	79.8383	973	35.9191
974	40.9947	974	26.1401		974	44.8773	974	14.0198		974	99.2182	974	25.0202		974	32.9844	974	12.3817		974	70.2228	974	46.8731
975	47.8593	975	45.0321		975	42.6833	975	14.8432		975	78.4266	975	27.2731		975	40.9	975	26.1883		975	55.399	975	122.0086
976	55.3864	976	12.0559		976	23.0567	976	16.8875		976	28.1872	976	21.8861		976	25.2283	976	22.7098		976	48.2739	976	172.6957
977	61.1138	977	28.4881		977	6.0617	977	20.0359		977	107.1292	977	22.6359		977	12.1481	977	32.7598		977	55.1303	977	95.3605
978	33.1429	978	9.1005		978	37.3049	978	14.2965		978	105.951	978	15.5087		978	48.9946	978	14.8188		978	24.9858	978	73.8683
979	25.1348	979	10.936		979	30.3362	979	14.0987		979	118.4371	979	22.1063		979	35.2205	979	47.5223		979	69.5461	979	132.6133
980	15.4869	980	9.1912		980	43.1266	980	19.4357		980	33.0585	980	23.593		980	90.6425	980	25.9104		980	135.4848	980	30.2459
981	33.2366	981	20.594		981	14.867	981	10.4414		981	112.1095	981	29.5385		981	50.0308	981	34.308		981	95.1829	981	78.653
982	66.1043	982	78.7229		982	23.6556	982	11.3148		982	108.8675	982	18.8092		982	10.4065	982	10.7244		982	87.0225	982	37.5924
983	54.938	983	10.0667		983	43.0045	983	7.5		983	107.4108	983	22.0468		983	106.419	983	13.7091		983	23.9515	983	54.2443
984	46.8498	984	80.7736		984	11.6202	984	6.5988		984	29.6555	984	21.562		984	30.3234	984	45.3098		984	39.9887	984	88.2742
985	29.0374	985	19.6848		985	44.3829	985	7.8911		985	110.1022	985	22.1364		985	70.6782	985	9.5363		985	60.226	985	115.243
986	69.7246	986	17.0684		986	35.8286	986	15.9845		986	77.5692	986	21.7727		986	76.8571	986	3.9483		986	61.2536	986	101.9183
987	55.7746	987	26.6494		987	52.6	987	9.6541		987	34.2791	987	47.4665		987	97.5627	987	6.815		987	94.3603	987	39.7917
988	35.5363	988	12.7366		988	21.9223	988	12.8867		988	75.1716	988	19.8125		988	31.1962	988	9.4541		988	48.471	988	71.0616
989	71.2147	989	10.7549		989	70.8994	989	21.3612		989	87.3807	989	17.9902		989	27.0892	989	37.735		989	87.0151	989	125.9348
990	46.1339	990	33.0536		990	61.1259	990	13.4381		990	85.6054	990	36.0996		990	70.9937	990	23.0511		990	33.1872	990	25.5307
991	17.9939	991	20.9706		991	21.2766	991	5.7907		991	31.8007	991	51.2554		991	43.5075	991	38.7468		991	70.5955	991	41.5129
992	60.5127	992	22.2022		992	13.7135	992	7.4487		992	110.8178	992	18.582		992	47.8664	992	9.7543		992	94.375	992	77.2448
993	37.6028	993	6.6845		993	45.0488	993	17.1693		993	99.1132	993	19.9855		993	78.4435	993	5.6646		993	30.1783	993	47.5199
994	37.1354	994	54.4008		994	8.4881	994	9.7567		994	29.9158	994	21.9382		994	37.5034	994	42.5529		994	50.5507	994	39.0829
995	38.2297	995	20.3362		995	60.8599	995	11.8427		995	111.7533	995	25.8143		995	38.7878	995	33.8824		995	64.4581	995	116.0252
996	49.3169	996	11.7346		996	65.5571	996	13.25		996	89.0395	996	38.2796		996	31.4757	996	9.9424		996	30.0928	996	132.9139
997	11.5691	997	65.0207		997	32.872	997	14.8765		997	101.0388	997	21.2795		997	94.3755	997	20.7033		997	39.6057	997	149.9038
998	43.185	998	67.0192		998	54.6816	998	12.675		998	97.4629	998	27.8607		998	30.3306	998	36.8481		998	78.9938	998	84.2711
999	24.6667	999	22.6398		999	73.2605	999	19.4315		999	89.6858	999	52.1569		999	75.9597	999	30.117		999	23.2531	999	64.4912
1000	32.852	1000	12.8931		1000	53.014	1000	13.8807		1000	92.5881	1000	12.2462		1000	59.484	1000	44.8357		1000	25.1852	1000	84.9323
1001	48.6121	1001	15.3655		1001	31.413	1001	12.3409		1001	81.6147	1001	35.4326		1001	120.3092	1001	12.216		1001	41.496	1001	139.8669
1002	49.6009	1002	9.6073		1002	46.0174	1002	6.462		1002	106.1592	1002	24.0552		1002	24.1235	1002	66.1944		1002	26.1579	1002	54.881
1003	46.5474	1003	67.7614		1003	12.8338	1003	15.475		1003	32.7053	1003	35.1266		1003	127.8903	1003	13.8048		1003	33.1892	1003	73.4539
1004	24.5438	1004	32.4277		1004	36.9161	1004	11.6561		1004	94.3171	1004	16.9664		1004	21.315	1004	47.3836		1004	86.7143	1004	39.7322
1005	15.3168	1005	68.9113		1005	19.7684	1005	14.8976		1005	73.475	1005	17.9792		1005	32.6482	1005	26.1724		1005	66.9417	1005	130.129
1006	17.6467	1006	15.1533		1006	50.882	1006	11.7446		1006	113.7481	1006	27.636		1006	62.9587	1006	34.8328		1006	55.9641	1006	20.9261
1007	44.027	1007	44.1633		1007	55.2105	1007	12.6985		1007	102.7804	1007	23.1227		1007	34.5814	1007	10.798		1007	46.3782	1007	135.1767
1008	59.086	1008	61.8624		1008	5.6509	1008	17.7568		1008	111.8057	1008	18.2733		1008	30.2353	1008	18.7089		1008	41.6183	1008	53.7658
1009	47.9127	1009	64.807		1009	48.918	1009	14.277		1009	81.9451	1009	23.2533		1009	77.2083	1009	44.2517		1009	59.0429	1009	42.5276
1010	23.2019	1010	12.3514		1010	42.5679	1010	17.3931		1010	74.283	1010	17.1159		1010	52.2153	1010	24.6866		1010	65.0064	1010	89.9099
1011	30.1462	1011	14.45		1011	42.1592	1011	25.7956		1011	101.4027	1011	27.1268		1011	79.8657	1011	16.8677		1011	75.5543	1011	66.8523
1012	53.8982	1012	48.151		1012	40.4843	1012	16.3218		1012	80.2318	1012	31.9394		1012	51.7963	1012	6		1012	73.2222	1012	78.5284
1013	49.3602	1013	18.6667		1013	15.15	1013	10.5158		1013	100.9944	1013	17.0172		1013	49.5177	1013	7.3393		1013	23.8763	1013	111.1038
1014	47.8175	1014	46.9791		1014	29.8643	1014	20.9134		1014	127.1867	1014	28.5226		1014	33.2027	1014	11.3498		1014	68.321	1014	82.6166
1015	43.2277	1015	12.4949		1015	70.786	1015	8.0714		1015	36.0489	1015	31.0085		1015	36.5767	1015	6.4757		1015	134.3544	1015	57.1818
1016	37.7638	1016	68.3317		1016	47.4599	1016	19.1064		1016	109.5331	1016	18.9274		1016	137.7193	1016	44.4321		1016	27.1307	1016	44.8657
1017	16.4725	1017	40.872		1017	19.6494	1017	14.1341		1017	101.8541	1017	23.5698		1017	41.5324	1017	13.0298		1017	126.9824	1017	166.728
1018	7.5112	1018	12.7527		1018	13.4212	1018	11.8701		1018	78.2779	1018	23.8736		1018	75.0265	1018	10.4308		1018	83.5872	1018	48.2436
1019	32.7296	1019	16.7742		1019	6.4795	1019	11.2825		1019	93.0027	1019	21.5099		1019	91.8491	1019	54.9458		1019	58.1579	1019	152.5595
1020	39.3913	1020	7.116		1020	24.3034	1020	13.6825		1020	43.7234	1020	33.9435		1020	116.045	1020	16.1438		1020	72.5444	1020	42.1893
1021	59.0358	1021	39.3276		1021	62.2066	1021	16.8215		1021	88.9402	1021	18.858		1021	53.0829	1021	35.3158		1021	74.005	1021	81.5051
1022	54.1808	1022	9.3288		1022	36.2658	1022	28.0499		1022	95.6667	1022	31.1331		1022	52.3841	1022	33.9058		1022	22.6513	1022	99.6875
1023	17.3806	1023	8.4188		1023	7.7927	1023	12.1385		1023	94.7915	1023	19.388		1023	43.1238	1023	27.2788		1023	168.6638	1023	34.4311
1024	65.6667	1024	19.4021		1024	22.5109	1024	10.193		1024	88.5628	1024	33.1456		1024	23.6593	1024	27.6098		1024	26.5385	1024	100.6133
1025	26.7445	1025	29.0618		1025	69.4825	1025	14.7115		1025	116.0479	1025	22.7042		1025	38.2089	1025	5.5583		1025	108.6971	1025	113.6667
1026	64.7573	1026	9.6886		1026	78.194	1026	28.5385		1026	98.3242	1026	19.9839		1026	107.5472	1026	7.9464		1026	77.8405	1026	105.9118
1027	47.8954	1027	16.887		1027	40.467	1027	14.8395		1027	91.4976	1027	22.9795		1027	29.7962	1027	33.1136		1027	40.0361	1027	106.455
1028	46.2624	1028	25.7586		1028	25.125	1028	13.0959		1028	40.1429	1028	17.5957		1028	69.4462	1028	31.7149		1028	65.6701	1028	64.4069
1029	33.9653	1029	56.1721		1029	57.53	1029	17.0462		1029	30.9365	1029	20.9364		1029	26.3698	1029	46.7005		1029	18.0759	1029	88.3625
1030	45.7812	1030	10.592		1030	44.6172	1030	12.152		1030	77.7451	1030	21.3818		1030	19.4432	1030	36.5106		1030	53.1798	1030	109.2211
1031	47.2426	1031	44.787		1031	9.8761	1031	13.872		1031	132.6799	1031	15.3604		1031	90.6296	1031	37.0472		1031	79.3229	1031	92.0644
1032	32.5956	1032	13.327		1032	14.1394	1032	13.1418		1032	106.5768	1032	16.2194		1032	11.0969	1032	13.1233		1032	49.7352	1032	55.698
1033	31.96	1033	15.8013		1033	26.0841	1033	10.0183		1033	29.9952	1033	27.3246		1033	27.9458	1033	42.2509		1033	115.1237	1033	38.0154
1034	28.3351	1034	10.6358		1034	65.8996	1034	11.4728		1034	98.507	1034	18.8305		1034	95.1069	1034	6.4062		1034	85.6985	1034	104.0394
1035	8.788	1035	44.8713		1035	44.5495	1035	11.8257		1035	105.3876	1035	21.25		1035	35.2205	1035	12.132		1035	35.1978	1035	37.1885
1036	34.0664	1036	9.0885		1036	6.2186	1036	9.2203		1036	37.9829	1036	17.2089		1036	84.5687	1036	35.9107		1036	43.2717	1036	113.4474
1037	30.8462	1037	65.2422		1037	14.4014	1037	11.505		1037	90.0876	1037	19.9097		1037	14.8574	1037	36.285		1037	141.4275	1037	85.8541
1038	27.1894	1038	50.7222		1038	48.925	1038	12.3383		1038	94.7115	1038	18.3671		1038	95.6303	1038	31.2417		1038	49.2303	1038	131.1933
1039	44.8005	1039	25.7449		1039	9.1216	1039	9.8146		1039	72.25	1039	30.7822		1039	35.2955	1039	14.6364		1039	69.675	1039	64.2162
1040	47.7605	1040	11.6181		1040	6.5592	1040	10.3051		1040	92.6897	1040	17.8907		1040	97.2265	1040	33.372		1040	120.4884	1040	44.707
1041	48.4	1041	25.8734		1041	7.6413	1041	13.194		1041	29.7171	1041	11.9338		1041	115.2292	1041	16.9033		1041	75.6	1041	140.5436
1042	42.1242	1042	31.1295		1042	11.677	1042	10.7405		1042	17.3571	1042	26.8084		1042	22.8832	1042	13.0359		1042	61.3462	1042	110.8362
1043	49.7305	1043	23.8344		1043	59.9361	1043	23.9152		1043	103.9129	1043	24.6061		1043	91.6978	1043	12.3303		1043	51.2299	1043	176.3782
1044	42.4511	1044	57.5983		1044	7.5147	1044	17.7244		1044	85.7225	1044	25.9792		1044	39.5	1044	7.6094		1044	63.681	1044	118.4921
1045	15.9557	1045	11.4361		1045	42.8708	1045	24.4372		1045	35.0648	1045	27.7898		1045	121.7368	1045	46.831		1045	76.2286	1045	153.4444
1046	47.3551	1046	12.2951		1046	18.5176	1046	17.3876		1046	33.4718	1046	27.2609		1046	103.0037	1046	12.8333		1046	75.5433	1046	113.7217
1047	64.2533	1047	10.3597		1047	33.9688	1047	8.2023		1047	34	1047	23.1966		1047	11.5865	1047	7.8333		1047	172.2563	1047	89.5659
1048	34.8238	1048	16.6946		1048	56.7983	1048	6.8173		1048	33.5094	1048	24.1152		1048	30.5405	1048	12.4905		1048	98.7186	1048	88.4108
1049	54.0831	1049	11.4829		1049	51.48	1049	14.8206		1049	94.2891	1049	23.4671		1049	43.8326	1049	20.9429		1049	95.956	1049	92.2783
1050	23.1078	1050	11.4806		1050	52.2159	1050	14.3922		1050	43.3017	1050	14.2995		1050	15.8306	1050	32.9582		1050	90.7632	1050	114.9706
1051	38.7048	1051	13.4811		1051	4.1214	1051	11.1484		1051	70.9153	1051	17.8123		1051	27.0644	1051	11.7564		1051	56.2654	1051	88.0943
1052	20.4847	1052	58.6139		1052	50.7196	1052	15.25		1052	80.2136	1052	17.3137		1052	73.9749	1052	10.3442		1052	40.8486	1052	130.2042
1053	59.3189	1053	67.3595		1053	14.0836	1053	11.78		1053	35.6239	1053	18.1807		1053	34.8109	1053	48.8769		1053	139.7341	1053	51.0066
1054	36.9408	1054	10.5738		1054	33.8915	1054	19.9372		1054	32.7032	1054	16.4402		1054	123.6309	1054	32.71		1054	89.1437	1054	46.1675
1055	38.9215	1055	17.374		1055	16.0585	1055	13.9904		1055	34.9034	1055	14.0119		1055	67.2725	1055	20.2717		1055	75.1929	1055	87.7188
1056	34.506	1056	14.6212		1056	12.5103	1056	10.6217		1056	119.7484	1056	22.3806		1056	114.1261	1056	39.8359		1056	136.1822	1056	80.2271
1057	52.9787	1057	23.4172		1057	57.8725	1057	12.6762		1057	101.0381	1057	21.4286		1057	85.2651	1057	37.0132		1057	40.9108	1057	42.4175
1058	42.475	1058	12.5217		1058	9.838	1058	13		1058	28.9769	1058	21.2291		1058	67.1816	1058	55.047		1058	65.5237	1058	103.655
1059	37.9746	1059	47.6411		1059	49.9804	1059	14.5463		1059	108.3786	1059	19.7143		1059	29.225	1059	14.9637		1059	85.9186	1059	63.72
1060	27.9874	1060	12.9634		1060	8.4357	1060	22.5796		1060	114.8746	1060	21.1143		1060	32.0428	1060	54.7318		1060	75.1826	1060	61.0551
1061	16.1524	1061	12.5588		1061	26.1702	1061	13.3825		1061	74.6594	1061	12.7868		1061	28.3407	1061	8.0473		1061	45.6286	1061	36.3475
1062	35.0546	1062	10.7098		1062	72.1759	1062	9.7175		1062	60.1121	1062	20.5472		1062	42.6895	1062	36.6747		1062	19.445	1062	105.3567
1063	45.2205	1063	9.3077		1063	55.7847	1063	13.6159		1063	95.8964	1063	22.3111		1063	26.5711	1063	34.9193		1063	63.0277	1063	90.9758
1064	43.0618	1064	75.5882		1064	54.0467	1064	13.2118		1064	42.5084	1064	15.1964		1064	93.6943	1064	51.1538		1064	32.4244	1064	140.9756
1065	25.622	1065	16.3356		1065	9.5797	1065	14.6523		1065	48.477	1065	31.9854		1065	49.7582	1065	31.3219		1065	18.5723	1065	93.5399
1066	10.3385	1066	37.5581		1066	14.8943	1066	18.7729		1066	99.7062	1066	38.6339		1066	59.7928	1066	7.1498		1066	52.3268	1066	147.8646
1067	29.5826	1067	16.2094		1067	14.0787	1067	11.1915		1067	71.8503	1067	21.3886		1067	93.9006	1067	41.2596		1067	41.0718	1067	175.5936
1068	20.8109	1068	11.8743		1068	65.4656	1068	13.2592		1068	104.6314	1068	26.5828		1068	53.2491	1068	34.7163		1068	62.9787	1068	121.2442
1069	12.3843	1069	21.0719		1069	17.4123	1069	16.9727		1069	97.8125	1069	29.6172		1069	109.1243	1069	57.4899		1069	95.5217	1069	87.1375
1070	6.4351	1070	24.4153		1070	46.3295	1070	11.8872		1070	98.5426	1070	15.0598		1070	56.4301	1070	48.136		1070	67.7333	1070	51.0442
1071	67.5826	1071	11.7885		1071	10.1523	1071	6.5505		1071	104.7338	1071	22.0788		1071	99.5969	1071	7.367		1071	32.8857	1071	128.2167
1072	36.5538	1072	6.9141		1072	52.3906	1072	18.3504		1072	39.2165	1072	21.3487		1072	76.3098	1072	8.7098		1072	34.3652	1072	144.7946
1073	12.1105	1073	17.6145		1073	66.4747	1073	19.6809		1073	102.0328	1073	36.6408		1073	99.4901	1073	35.8915		1073	22.6961	1073	71.3899
1074	36.636	1074	15.95		1074	5.925	1074	14.0747		1074	33.9657	1074	18.0364		1074	34.8083	1074	35.2222		1074	41.9781	1074	63.8327
1075	34.5833	1075	8.6429		1075	41.4042	1075	22.9665		1075	87.6404	1075	21.9006		1075	31	1075	22.7155		1075	34.0236	1075	38.5762
1076	26.7857	1076	9.9117		1076	16.959	1076	9.2588		1076	99.6815	1076	18.6349		1076	82.871	1076	20.1322		1076	43.228	1076	52.2574
1077	51.4762	1077	10.0923		1077	12.7488	1077	15.9251		1077	95.9667	1077	22.5855		1077	15.535	1077	23.8432		1077	82.0051	1077	114.7946
1078	52.2744	1078	13.3347		1078	46.4643	1078	11.6472		1078	29.391	1078	22.8344		1078	31.5308	1078	6.8382		1078	82.677	1078	179.0488
1079	19.6433	1079	13.743		1079	57.0571	1079	11.3425		1079	32.485	1079	14.2524		1079	88.5817	1079	9.7654		1079	81.6653	1079	137.5144
1080	45.1353	1080	5.6065		1080	32.995	1080	15.2629		1080	88.6019	1080	20.1942		1080	51.2964	1080	31.2158		1080	63.6359	1080	59.9027
1081	21.6828	1081	44.1258		1081	53.5673	1081	15.4778		1081	71.5213	1081	18.7857		1081	30.6434	1081	10.4		1081	42.7937	1081	45.0233
1082	63.6223	1082	12.9213		1082	66.5459	1082	13.2439		1082	126.3085	1082	42.2347		1082	51.1802	1082	47.8315		1082	54.8431	1082	60.788
1083	11.8742	1083	14.9333		1083	14.0082	1083	10.7845		1083	43.5529	1083	23.3517		1083	31.2265	1083	31.2391		1083	40.7839	1083	38.893
1084	59.619	1084	9.2167		1084	6.4728	1084	14.8208		1084	73.9055	1084	35.2054		1084	93.6698	1084	58.6758		1084	34.7674	1084	145.4161
1085	10.0553	1085	16.9407		1085	17.5859	1085	34.7323		1085	113.931	1085	27.2661		1085	88.2708	1085	37.0403		1085	67.7143	1085	56.0629
1086	64.6832	1086	13.0737		1086	14.5767	1086	16.5179		1086	23.8676	1086	19.406		1086	56.2048	1086	16.5767		1086	67.5081	1086	94.3166
1087	49.4062	1087	11.6889		1087	21.3882	1087	10.7044		1087	39.3051	1087	26.3722		1087	25.6862	1087	27.0193		1087	27.0393	1087	88.6961
1088	53.3864	1088	47.3664		1088	16.8624	1088	14.6651		1088	102.6761	1088	29.5314		1088	51.2937	1088	28.6377		1088	122.4177	1088	80.1368
1089	52.7287	1089	12.1829		1089	47.2773	1089	8.8693		1089	30.3654	1089	38.7336		1089	60.4017	1089	30.1679		1089	56.9431	1089	43.2289
1090	29.7991	1090	14.9468		1090	56.3898	1090	23.9188		1090	103.2277	1090	25.5732		1090	74.1496	1090	12.0253		1090	66.1792	1090	121.3909
1091	10.4115	1091	11.872		1091	15.2692	1091	11.5294		1091	68.4667	1091	19.2281		1091	25.6676	1091	12.3555		1091	107.0153	1091	86.3134
1092	32.7824	1092	56.9675		1092	34.2455	1092	14.0897		1092	32.3899	1092	30.9605		1092	52.087	1092	45.4574		1092	76.8112	1092	147.7101
1093	12.2308	1093	18.1845		1093	10.0571	1093	8.7645		1093	94.5863	1093	24.023		1093	54.3364	1093	11.2598		1093	38.7303	1093	133.1581
1094	72.2343	1094	16.7006		1094	35.644	1094	12.7092		1094	114.9201	1094	27.5344		1094	13.8548	1094	10.7831		1094	46.2996	1094	47.6532
1095	37.9643	1095	8.2076		1095	17.866	1095	10.5308		1095	31.9148	1095	23.0223		1095	40.808	1095	59.1863		1095	32.4451	1095	126.7245
1096	23.8634	1096	7.8301		1096	33.1872	1096	11.8818		1096	83.8966	1096	27.3325		1096	101.1697	1096	26.4981		1096	59.7012	1096	98.0182
1097	19.2	1097	79.4335		1097	15.3696	1097	20.7778		1097	105.2933	1097	21.2949		1097	29.1298	1097	62.5		1097	126.0257	1097	54.1559
1098	9.8848	1098	7.3413		1098	58.7078	1098	13.974		1098	126.9252	1098	22.2957		1098	73.6434	1098	47.1667		1098	28.2881	1098	42.7436
1099	55.7563	1099	12.7151		1099	11.3584	1099	9.052		1099	83.0227	1099	28.1888		1099	37.913	1099	12.6325		1099	56.4118	1099	99.7508
1100	58.0581	1100	12.7563		1100	14.0922	1100	18.1186		1100	63.5818	1100	22.7227		1100	27.6894	1100	13.1056		1100	67.4207	1100	50.6452
1101	29.7193	1101	11.8821		1101	33.2229	1101	12.4386		1101	89.3438	1101	19.8912		1101	34.0114	1101	46.1247		1101	70.2143	1101	103.8467
1102	23.4136	1102	8.9777		1102	23.1056	1102	16.0978		1102	114.3807	1102	19.4545		1102	20.5825	1102	32.5087		1102	35.0733	1102	77.8576
1103	65.3594	1103	16.0182		1103	62.3905	1103	13.3953		1103	42.2614	1103	16.426		1103	71.0103	1103	7.3886		1103	30.4256	1103	55.9065
1104	49.8923	1104	14.7232		1104	44.0542	1104	12.4179		1104	79.4898	1104	40.8871		1104	19.355	1104	50.6012		1104	46.5049	1104	86.7086
1105	39.2007	1105	9.1092		1105	32.5061	1105	8.3193		1105	36.457	1105	22.9032		1105	12.9571	1105	28.7475		1105	63.5067	1105	45.0209
1106	8.1867	1106	12.9742		1106	41.6752	1106	10.8833		1106	81.25	1106	25.9422		1106	45.2598	1106	7.7198		1106	24.4808	1106	40.6045
1107	54.3746	1107	13.3641		1107	14.3675	1107	13.7537		1107	83.5714	1107	25.9091		1107	120.1811	1107	8.7572		1107	71.7538	1107	108.0754
1108	36.6209	1108	13.2677		1108	33.6161	1108	11.0571		1108	111.6573	1108	17.1447		1108	21.2573	1108	23.1474		1108	88.6725	1108	84.5139
1109	41.1333	1109	55.7199		1109	78.8594	1109	10.0809		1109	21.4916	1109	47.4983		1109	85.9273	1109	37.7191		1109	55.1422	1109	139.9763
1110	40.8252	1110	15.2992		1110	25.4962	1110	19.6181		1110	131.3527	1110	17.3016		1110	41.5842	1110	45.0489		1110	42.5722	1110	40.9809
1111	78.6667	1111	13.6791		1111	49.1243	1111	12.4217		1111	103.1741	1111	32.3681		1111	18.5707	1111	11.2113		1111	86.5771	1111	75.5
1112	56	1112	12.1167		1112	41.457	1112	9.0542		1112	25.7209	1112	37.0691		1112	88.9305	1112	13.2791		1112	43.2	1112	63.4688
1113	16.28	1113	11.7935		1113	9.8795	1113	8.8581		1113	76.0598	1113	44.4487		1113	35.812	1113	8.6412		1113	65.4969	1113	35.6648
1114	33	1114	16.2178		1114	13.325	1114	12.5709		1114	117.9212	1114	29.5109		1114	26.3302	1114	29.6332		1114	35.1345	1114	153.3514
1115	55.7921	1115	33.9391		1115	17.4796	1115	11.8772		1115	72.4039	1115	18.7174		1115	32.2301	1115	17.6584		1115	78.8882	1115	110.3442
1116	46.872	1116	49.3477		1116	20.3283	1116	21.9325		1116	72.6793	1116	28.3648		1116	34.4633	1116	38.9836		1116	54.2914	1116	22.4365
1117	61.9914	1117	9.2911		1117	32.2258	1117	8.6989		1117	108.7067	1117	31.7671		1117	35.1274	1117	11.6579		1117	95.2618	1117	94.2746
1118	37.0481	1118	91.8119		1118	51.4848	1118	11.88		1118	102.7533	1118	23.6587		1118	63.6696	1118	27.2278		1118	79.0783	1118	45.3525
1119	32.7348	1119	12.7171		1119	72.8706	1119	12.8967		1119	102.1215	1119	48.9401		1119	25.1599	1119	38.2124		1119	24.6495	1119	50
1120	53.4049	1120	13.5509		1120	40.85	1120	25.637		1120	21.3626	1120	19.6708		1120	28.4211	1120	28.3375		1120	32.3114	1120	148.8543
1121	71.1266	1121	15.7685		1121	8.7051	1121	9.4976		1121	85.9676	1121	17.1034		1121	126.0256	1121	6.7352		1121	67.4985	1121	110.92
1122	14.7911	1122	13.879		1122	29.5089	1122	20.5272		1122	118.8122	1122	38.2868		1122	87.1502	1122	27.4829		1122	46.0244	1122	102.6977
1123	57.2465	1123	13.5481		1123	79.876	1123	39.7155		1123	84.1346	1123	24.1869		1123	89.0444	1123	37.7363		1123	29.2105	1123	134.1755
1124	61.1008	1124	80.3448		1124	86.3811	1124	25.5318		1124	37.5286	1124	35.4634		1124	70.3167	1124	32.1256		1124	62.2805	1124	101.9364
1125	69.2034	1125	13.4472		1125	14.9868	1125	12.3274		1125	103.6321	1125	20.3814		1125	49.7238	1125	42.9524		1125	26.4641	1125	72.1943
1126	47.0109	1126	12.6395		1126	8.8633	1126	10.5434		1126	103.9508	1126	23.6708		1126	19.98	1126	8.3768		1126	101.4048	1126	72.3476
1127	27.3607	1127	11.4099		1127	21.6007	1127	17.5613		1127	100.9977	1127	43.4457		1127	100.4074	1127	12.406		1127	54.6868	1127	104.3987
1128	44.1772	1128	14.2722		1128	34.012	1128	9.6438		1128	86.1706	1128	34.5463		1128	18.6445	1128	10.5471		1128	46.0292	1128	73.6878
1129	11.7263	1129	42.7574		1129	26.4444	1129	23.1705		1129	39.3807	1129	19.5056		1129	31.5676	1129	29.4174		1129	65.4637	1129	99.6111
1130	45.1368	1130	12.5333		1130	62.7902	1130	11.9154		1130	93.4303	1130	42.0104		1130	28.4827	1130	43.5654		1130	37.9263	1130	89.7418
1131	80.6678	1131	14.8063		1131	68.3584	1131	7.5825		1131	75.9605	1131	26.0289		1131	38.4159	1131	34.7302		1131	38.1235	1131	62.8098
1132	55.3464	1132	28.2836		1132	39.3383	1132	21.4795		1132	40.9521	1132	44.1869		1132	32.182	1132	24.1877		1132	27.4778	1132	82.2561
1133	27.8764	1133	11.5741		1133	15.2275	1133	12.264		1133	90.3091	1133	36.2505		1133	29.2849	1133	33.37		1133	30.7405	1133	154.444
1134	44.5349	1134	14.2348		1134	77.4819	1134	12.1325		1134	95.5117	1134	27.1509		1134	77.2632	1134	32.9424		1134	35.8311	1134	85.086
1135	43.0267	1135	12.7384		1135	9.7961	1135	8.6634		1135	61.4763	1135	28.5754		1135	15.1553	1135	12.4149		1135	42.3444	1135	42.7704
1136	33.0468	1136	15.8391		1136	21.3554	1136	8.1075		1136	101.2974	1136	30.5702		1136	86.2515	1136	11		1136	100.9625	1136	100.467
1137	53.9351	1137	16.9101		1137	21.2139	1137	29.0819		1137	97.0229	1137	51.5748		1137	16.313	1137	38.8448		1137	64.0096	1137	101.2638
1138	36.6681	1138	91.2135		1138	70.828	1138	8.2802		1138	137.6678	1138	28.0054		1138	99.6493	1138	45.1314		1138	31.1082	1138	122.9811
1139	49.2012	1139	15.8201		1139	45.0357	1139	19.8698		1139	38.256	1139	17.2338		1139	52.4055	1139	41.8128		1139	48.1023	1139	67.7105
1140	36.4104	1140	37.5543		1140	61.8821	1140	26.7026		1140	92.9874	1140	18.9207		1140	39.2366	1140	38.0627		1140	40.8	1140	35.3363
1141	66.0889	1141	18.7194		1141	38.391	1141	23.9676		1141	42.5447	1141	34.9686		1141	18.3506	1141	44		1141	36.1491	1141	106.2434
1142	51.601	1142	32		1142	19.9825	1142	26.6897		1142	116.9134	1142	21.9686		1142	18.6512	1142	7.627		1142	32.6618	1142	128.3103
1143	55.1351	1143	13.2438		1143	75.0212	1143	28.7721		1143	30.3961	1143	19.5473		1143	79.3424	1143	10.3244		1143	31.7171	1143	155.9862
1144	42.1019	1144	11.494		1144	19.6056	1144	11.5249		1144	37.2395	1144	40.0556		1144	27.7518	1144	16.1953		1144	83.04	1144	205.9965
1145	63.287	1145	14.8585		1145	19.1535	1145	16.5881		1145	28.5466	1145	26.7803		1145	106.3906	1145	33.057		1145	33.1327	1145	163.2638
1146	50.084	1146	12.3355		1146	45.0702	1146	16.1635		1146	38.6888	1146	44.0968		1146	62.7281	1146	11.1279		1146	31.7861	1146	125.8524
1147	39.8423	1147	11.2397		1147	78.6904	1147	13.1335		1147	29.2778	1147	23.0833		1147	22.8675	1147	40.5765		1147	26.2121	1147	82.7607
1148	38.1073	1148	9.8722		1148	15.9034	1148	25.7722		1148	83.7745	1148	32.186		1148	93.2906	1148	26.5343		1148	77.6073	1148	91.7442
1149	17.9195	1149	11.0732		1149	53.9331	1149	20.3713		1149	106.55	1149	34.3961		1149	105.0159	1149	10.5617		1149	71.3255	1149	162.0643
1150	53.2757	1150	10.2951		1150	61.7129	1150	34.9641		1150	79.3873	1150	27.7594		1150	41.1204	1150	29.2363		1150	120.1779	1150	31.4336
1151	43.5	1151	78.5969		1151	11.291	1151	15.4888		1151	85.3268	1151	30.7819		1151	28.0063	1151	8.7158		1151	29.9297	1151	70.8606
1152	67.2299	1152	23.025		1152	65.3613	1152	10.0159		1152	100.9355	1152	45.9537		1152	40.5198	1152	50.2823		1152	82.8659	1152	158.2806
1153	14.6531	1153	6.8846		1153	15.1957	1153	10.6748		1153	72.8732	1153	22.6612		1153	53.9043	1153	52.6605		1153	74.0649	1153	32.8831
1154	53.2431	1154	16.0577		1154	11.2819	1154	12.4653		1154	80.3079	1154	32.8382		1154	23.1134	1154	31.7523		1154	42.0714	1154	99.6178
1155	44.0047	1155	14.9139		1155	65.5955	1155	10.5609		1155	99.6749	1155	25.1283		1155	104.9526	1155	6.4857		1155	114.8247	1155	56.4012
1156	59.9109	1156	8.5619		1156	13.5486	1156	12.556		1156	89.0375	1156	24.6173		1156	49.0693	1156	26.8564		1156	90.3775	1156	62.9476
1157	68.4356	1157	17.2743		1157	56	1157	14.8534		1157	26.356	1157	18.6595		1157	47.0664	1157	11.0427		1157	65.9524	1157	92.0276
1158	32.9661	1158	11.509		1158	58.7041	1158	7.1966		1158	38.4586	1158	14.1321		1158	84.8263	1158	8.5394		1158	67	1158	30.6715
1159	59.1882	1159	6.9074		1159	60.2941	1159	25.7059		1159	99.5985	1159	21.5		1159	77.5893	1159	15.9429		1159	62.1812	1159	91.8766
1160	59.6351	1160	13.1263		1160	65.1992	1160	12.2467		1160	110.9339	1160	22.5622		1160	83.9289	1160	23.1933		1160	57.6187	1160	43.5305
1161	58.2677	1161	63.1385		1161	27.365	1161	34.3851		1161	43.7131	1161	18.3535		1161	30.0862	1161	9.8412		1161	61.3846	1161	75.1852
1162	54.7531	1162	8.487		1162	58.7742	1162	26.9425		1162	100.5727	1162	20.7315		1162	37.9789	1162	18.7943		1162	57.7734	1162	31.2323
1163	55.179	1163	8.4455		1163	29.3229	1163	8.9132		1163	97.7158	1163	35.2143		1163	80.648	1163	33.2757		1163	71.1793	1163	117.2523
1164	15.7705	1164	6.9738		1164	39.7627	1164	18.4834		1164	71.5373	1164	25.787		1164	34.5376	1164	7.9746		1164	37.4237	1164	86.0644
1165	39.0563	1165	9.6115		1165	63.4571	1165	13.6351		1165	46.3092	1165	18.7911		1165	12.8731	1165	49.3104		1165	52.48	1165	150.1719
1166	19.9841	1166	10.3405		1166	38.9404	1166	18.0988		1166	121.471	1166	31.4857		1166	83.875	1166	31.1411		1166	71.7612	1166	45.1675
1167	53.8596	1167	12.4907		1167	39.5461	1167	27.8158		1167	34.2371	1167	26.9718		1167	74.8738	1167	47.8012		1167	63.4328	1167	82.5372
1168	65.5918	1168	30.0163		1168	28.6406	1168	13.9718		1168	78.929	1168	24.0055		1168	56.9084	1168	52.4768		1168	109.1531	1168	43.0824
1169	45.3883	1169	17.0524		1169	23.9098	1169	13		1169	27.1906	1169	21.7548		1169	119.507	1169	38.078		1169	80.235	1169	59.1049
1170	13.8796	1170	57.2074		1170	11.803	1170	35.3578		1170	109.1336	1170	12.9418		1170	10.7785	1170	60.6824		1170	53.0648	1170	97.9463
1171	20.5061	1171	9.5113		1171	10.799	1171	26.0437		1171	93.5263	1171	25.1762		1171	30.1374	1171	42.5		1171	65.9294	1171	48.7325
1172	26.5284	1172	11.5099		1172	14.4073	1172	13.172		1172	67.5556	1172	31.613		1172	24.3135	1172	35.5		1172	18.1987	1172	86.6308
1173	18.2781	1173	26.468		1173	15.9916	1173	39.8627		1173	91.4264	1173	15.48		1173	75.8917	1173	10.6231		1173	46.4671	1173	66.625
1174	56.5119	1174	7.988		1174	10.0578	1174	7.5698		1174	96.8247	1174	19.98		1174	90.4896	1174	36.1454		1174	62.6414	1174	60.0386
1175	32.8765	1175	15.5533		1175	68.3571	1175	15.837		1175	127.2054	1175	16.8233		1175	67.1349	1175	10.1795		1175	101.8061	1175	131.1652
1176	51.7028	1176	9.5934		1176	45.0387	1176	5.7843		1176	87.0786	1176	31.758		1176	107.9026	1176	10.6291		1176	139.6929	1176	72.8444
1177	16.6724	1177	14.3301		1177	63.4179	1177	20.2114		1177	127.6936	1177	18.2907		1177	90.6345	1177	11.4093		1177	60.5962	1177	116.95
1178	40.6408	1178	12.4936		1178	25.8144	1178	16.2611		1178	129.6869	1178	18.1933		1178	37.2885	1178	20.3679		1178	32.7243	1178	154.2118
1179	79.8362	1179	8.0641		1179	15.8125	1179	9.8145		1179	77.3333	1179	20.5242		1179	36.7579	1179	34.9868		1179	73.1277	1179	108.1375
1180	39.7811	1180	16.4895		1180	12.1095	1180	16.7291		1180	76.8682	1180	14.8285		1180	28.6404	1180	39.8423		1180	61.7583	1180	146.4041
1181	51.1681	1181	11.8065		1181	77.5322	1181	8.2435		1181	31.7992	1181	14.4462		1181	72.7888	1181	42.8564		1181	87.828	1181	50.6926
1182	46.6966	1182	13.3267		1182	21.8876	1182	17.537		1182	119	1182	25.2145		1182	80.2429	1182	9.0717		1182	37.3048	1182	88.3846
1183	28.738	1183	8.6667		1183	18.2938	1183	37.2156		1183	123.6178	1183	32.1645		1183	92.7107	1183	28.1768		1183	97.2028	1183	118.6557
1184	25.5852	1184	10.7252		1184	13.4433	1184	24.7174		1184	123.8193	1184	23.6652		1184	57.4227	1184	24.3632		1184	33.2024	1184	107.1703
1185	14.7368	1185	43.6117		1185	9.7784	1185	13.9835		1185	114.512	1185	39.3408		1185	18.7966	1185	15.022		1185	32.4481	1185	49.004
1186	47.2234	1186	12.6341		1186	39.3646	1186	14.3671		1186	27.7061	1186	19.5788		1186	28.6557	1186	23.0162		1186	57.4878	1186	55.1975
1187	51.435	1187	80.3559		1187	48.2761	1187	14.3898		1187	101.7581	1187	20.2477		1187	24.9702	1187	11.2222		1187	58.2133	1187	92.9946
1188	36.2531	1188	9.5975		1188	9.7804	1188	35.2776		1188	110.0414	1188	21.625		1188	24.5801	1188	12.4068		1188	27.3133	1188	138.4085
1189	12.2288	1189	10.4395		1189	9.3166	1189	10.8623		1189	94.5091	1189	21.377		1189	108.0686	1189	35.2415		1189	36.1963	1189	41.8798
1190	12.0192	1190	67.9743		1190	60.5	1190	10.9136		1190	81.81	1190	29.6597		1190	42.5344	1190	63.5694		1190	88.2832	1190	40.8073
1191	14.3677	1191	20.4554		1191	13.6513	1191	23.4405		1191	83.5439	1191	16.3912		1191	81.1325	1191	6.1333		1191	38.756	1191	138.3188
1192	70.6359	1192	22.8256		1192	14.7057	1192	11.626		1192	39.118	1192	21.1886		1192	47.0494	1192	41.3085		1192	28.5521	1192	180.7252
1193	43.744	1193	8.3074		1193	8.8308	1193	23.1097		1193	155.6579	1193	20.8884		1193	76.8379	1193	47.3835		1193	46.7807	1193	33.9375
1194	15.7427	1194	51.476		1194	72.5849	1194	19.4096		1194	105.6882	1194	17.561		1194	76.0201	1194	38.8841		1194	96.8617	1194	101.5805
1195	30.7902	1195	17.1571		1195	11.038	1195	16.0284		1195	92.662	1195	20.6258		1195	18.4688	1195	37.105		1195	92.7143	1195	21.7193
1196	18.046	1196	14.7542		1196	83.3026	1196	24.8655		1196	96.0069	1196	20.4947		1196	101.6242	1196	40.1573		1196	72.472	1196	33.4557
1197	46.1006	1197	7.8212		1197	18.1404	1197	9.7955		1197	31.8571	1197	40.2143		1197	28.3203	1197	30.8375		1197	119.1103	1197	62.457
1198	62.6296	1198	20.2335		1198	11.7818	1198	11.4348		1198	123.6096	1198	19.5929		1198	35.1022	1198	8.2383		1198	66.7425	1198	55.7486
1199	11.884	1199	11.9671		1199	22.9767	1199	10.4407		1199	80.9421	1199	40.0052		1199	45.0333	1199	24.5205		1199	29.8782	1199	38.7531
1200	24.9367	1200	16.6893		1200	90.5155	1200	18.0995		1200	124.048	1200	14.4219		1200	19.299	1200	21.4729		1200	28.3789	1200	58.2772
1201	40.3721	1201	7.7195		1201	17.8155	1201	18.8497		1201	109.3851	1201	27.1733		1201	62.3851	1201	14.1495		1201	32.7133	1201	38.0875
1202	20.25	1202	12.5401		1202	15.4276	1202	15.565		1202	105.1445	1202	35.7704		1202	52.7617	1202	27.9602		1202	30.8483	1202	114.1897
1203	9.4615	1203	47.0962		1203	11.9704	1203	13.7688		1203	94.8712	1203	23.9969		1203	33.8092	1203	10.3949		1203	134.7456	1203	135.7989
1204	62.8144	1204	12.7988		1204	10.7427	1204	14.5684		1204	83.4323	1204	28.6923		1204	9.1236	1204	36.8678		1204	83.4097	1204	126.1965
1205	54.9915	1205	18.7939		1205	22.4363	1205	11.3313		1205	104.3487	1205	24.0137		1205	29.4634	1205	13.8325		1205	45.1517	1205	39.0918
1206	44.883	1206	18.9568		1206	14.6497	1206	19.5795		1206	61.0667	1206	22.6954		1206	67.5672	1206	5.8958		1206	118.6693	1206	139
1207	14.2558	1207	50.1692		1207	42.3708	1207	14.4104		1207	100.3114	1207	16.1634		1207	111.3792	1207	12.2687		1207	53.0547	1207	135.5911
1208	65.8498	1208	9.6645		1208	43.4567	1208	27.5091		1208	98.0324	1208	21.7806		1208	32.6145	1208	28.6488		1208	75.9615	1208	53.7024
1209	26.1189	1209	15.8373		1209	34.8062	1209	17.682		1209	66.6455	1209	35.4737		1209	23.1229	1209	24.5159		1209	44.411	1209	143.9945
1210	55.1811	1210	14.4831		1210	9.64	1210	9.3322		1210	85.0266	1210	30.2902		1210	18.6299	1210	10.1206		1210	70.5808	1210	33.5629
1211	42.5305	1211	7.9867		1211	52.733	1211	13.6968		1211	42.5804	1211	24.2515		1211	25.3556	1211	19.7637		1211	55.2578	1211	71.7989
1212	23.2451	1212	8.6923		1212	44.9673	1212	57.2		1212	38.802	1212	19.7235		1212	51	1212	39.75		1212	72.3902	1212	28.1457
1213	43.6943	1213	21.0992		1213	48.6835	1213	25.9688		1213	37.3263	1213	17.7764		1213	18.3613	1213	34.3223		1213	36.1017	1213	122.5643
1214	56.2849	1214	47.5		1214	20.4843	1214	11.619		1214	99.4411	1214	54.0756		1214	42.4854	1214	11.0207		1214	58.0984	1214	94.6721
1215	55.8523	1215	13.2921		1215	29.9876	1215	8.7251		1215	69.6224	1215	18.0256		1215	55.5417	1215	20.8841		1215	48.3102	1215	144.6624
1216	24.9789	1216	9.75		1216	16.3379	1216	37.3584		1216	139.917	1216	40.7636		1216	54.9475	1216	31.7203		1216	101.1022	1216	107.2086
1217	9.4677	1217	15.2684		1217	26.4554	1217	13.8736		1217	105.1438	1217	21.2638		1217	24.6855	1217	33.4299		1217	86.5149	1217	149.2839
1218	11.4387	1218	8.6595		1218	39.678	1218	20.7625		1218	78.9231	1218	24.1122		1218	111.3747	1218	9.3917		1218	52.9217	1218	104.2698
1219	19.82	1219	12.2454		1219	19.9684	1219	12.438		1219	103.4219	1219	21.9032		1219	56.4444	1219	45.3871		1219	21.1397	1219	121.31
1220	54.7289	1220	12.0854		1220	62.2	1220	17.2292		1220	108.1378	1220	39.8494		1220	39.9853	1220	32.2995		1220	53.0824	1220	71.7941
1221	73.0147	1221	9.5965		1221	58.5851	1221	10.9139		1221	136.7799	1221	19.0348		1221	81.3376	1221	41.218		1221	49.512	1221	46.4369
1222	46.3642	1222	9.8028		1222	11.6898	1222	18.3379		1222	113.3488	1222	18.858		1222	61.255	1222	32.1902		1222	35.9424	1222	43.2043
1223	32.8354	1223	10.0066		1223	39.9167	1223	15.2812		1223	87.2716	1223	21.9079		1223	30.7012	1223	19.6923		1223	75.3709	1223	115.2759
1224	23.3568	1224	10.7621		1224	11.0603	1224	13.4783		1224	26.0066	1224	24.1813		1224	23.0347	1224	19.0849		1224	81.2372	1224	46.9635
1225	8.6653	1225	27.3382		1225	52.588	1225	11.4688		1225	80.9492	1225	37.9235		1225	90.8475	1225	41.4159		1225	45.93	1225	56.8864
1226	39.0497	1226	19.7729		1226	72.096	1226	10.2202		1226	97.7382	1226	17.5401		1226	39.5843	1226	8.6396		1226	134.9854	1226	165.6364
1227	22.1176	1227	18.1802		1227	19.7333	1227	17.7431		1227	108.6042	1227	42.4663		1227	29.105	1227	58.3761		1227	31.7667	1227	55.5311
1228	9.7165	1228	13.815		1228	37.4473	1228	10.9032		1228	100.7132	1228	40.1196		1228	30.6324	1228	8.3704		1228	24.135	1228	66.88
1229	61.0813	1229	16.5463		1229	60.6898	1229	15.7442		1229	23.1983	1229	23.373		1229	33.0038	1229	57.3131		1229	52.4908	1229	43.2011
1230	8.0662	1230	15.7778		1230	55.0545	1230	13.8413		1230	101.8195	1230	23.7031		1230	59.6185	1230	39.7484		1230	56.3351	1230	77.1314
1231	36.7751	1231	44.5542		1231	58.8403	1231	10.3153		1231	114.3992	1231	40.529		1231	15.9801	1231	35.2494		1231	25.593	1231	94.8177
1232	34.1513	1232	21.3096		1232	46.7966	1232	14.2762		1232	67.971	1232	44.7692		1232	13.5671	1232	8.7283		1232	38.5181	1232	73.1461
1233	18.8509	1233	8.1915		1233	11.1404	1233	15.7824		1233	91.2764	1233	42.4396		1233	116.105	1233	15.1787		1233	52.8105	1233	99.7192
1234	61.037	1234	12.2344		1234	40.5833	1234	17.8287		1234	29.9889	1234	14.6045		1234	115.7077	1234	53.0702		1234	64.5973	1234	50.3512
1235	28.2663	1235	14.671		1235	64.2874	1235	26.9337		1235	87.7647	1235	20.9188		1235	18.0029	1235	53.283		1235	44.326	1235	153.3082
1236	28.2083	1236	6.9435		1236	45.8537	1236	15.6204		1236	72.3156	1236	22.7473		1236	71.6296	1236	7.0126		1236	39.0733	1236	78.8563
1237	65.3375	1237	11.6393		1237	24.4977	1237	12.6259		1237	126.6317	1237	37.731		1237	15.962	1237	39.9918		1237	28.6752	1237	54.1634
1238	33.6225	1238	11.5856		1238	13.8469	1238	22.0975		1238	88.8326	1238	18.1377		1238	25.7866	1238	8.3946		1238	29.9034	1238	131.9795
1239	15.4757	1239	13.3463		1239	15.8095	1239	10.366		1239	114.0858	1239	26.151		1239	22.1974	1239	8.5714		1239	22.0392	1239	65.4636
1240	71.6824	1240	8.46		1240	19.7956	1240	34.9511		1240	92.947	1240	37.9264		1240	28.9968	1240	8.1411		1240	79.0041	1240	38.848
1241	25.2265	1241	12.2697		1241	68.2167	1241	9.2776		1241	35.7128	1241	14.1005		1241	37.6505	1241	11.5566		1241	62.6351	1241	44.5333
1242	53.0117	1242	33.1116		1242	57.2651	1242	14.7711		1242	71.2042	1242	22.71		1242	75.5806	1242	8.7898		1242	32.7975	1242	186.4721
1243	68.1336	1243	8.8679		1243	8.629	1243	40.665		1243	115.0769	1243	39.3212		1243	107.6308	1243	55.523		1243	75.3387	1243	161.9744
1244	72.0861	1244	17.6962		1244	64.6322	1244	17.2969		1244	76.8893	1244	16.0038		1244	29.5079	1244	21.0872		1244	52.8453	1244	154.7042
1245	27.099	1245	17.6923		1245	12.2715	1245	11.2787		1245	82.9549	1245	33.6146		1245	19.103	1245	17.5755		1245	97.7536	1245	132.1992
1246	63.2212	1246	11.8352		1246	16.1362	1246	9.5952		1246	99.1474	1246	37.6		1246	34.4636	1246	16.7576		1246	95.5616	1246	50.9083
1247	74.0365	1247	13.993		1247	51.7068	1247	24.6235		1247	82.1016	1247	42.9535		1247	123.1265	1247	32.9153		1247	58.9492	1247	58.7136
1248	13.2817	1248	47.1258		1248	30.4103	1248	28.9226		1248	107.3737	1248	23.7919		1248	21.9222	1248	39.5344		1248	70.9956	1248	112.8333
1249	8.8622	1249	29.4225		1249	51.7968	1249	7.9787		1249	99.4089	1249	21.7013		1249	13.1434	1249	48.1614		1249	69.2067	1249	178.0803
1250	67.9829	1250	13.0145		1250	8.4691	1250	7.7118		1250	106.4263	1250	36.8095		1250	126.4686	1250	17.5377		1250	27.9185	1250	48.5344
1251	51.6044	1251	10.7884		1251	61.2111	1251	18.5787		1251	80.3317	1251	26.6653		1251	68.1392	1251	45.6207		1251	89.7033	1251	86.4607
1252	32.9951	1252	7.216		1252	14.7151	1252	36.8173		1252	95.1256	1252	19.4781		1252	96.5404	1252	23.6343		1252	52.6467	1252	98.502
1253	28.8118	1253	15.9451		1253	20.5876	1253	12.1868		1253	35.9298	1253	32.2966		1253	31.4574	1253	12.7707		1253	22.6838	1253	79.6588
1254	50.7692	1254	9.2004		1254	58.4324	1254	25.305		1254	107.2234	1254	40.6954		1254	29.3981	1254	26.6333		1254	76.4084	1254	39.6609
1255	77.8669	1255	9.5779		1255	70.9537	1255	33.9628		1255	105.7978	1255	35.52		1255	47.7303	1255	12.9458		1255	45.4902	1255	69.7417
1256	38.6004	1256	9.6618		1256	25.3292	1256	21.4369		1256	25.2933	1256	40.8771		1256	109.7868	1256	26.288		1256	35.7452	1256	81.2182
1257	30.5623	1257	11.659		1257	71.6286	1257	24.4744		1257	69.3006	1257	48.1818		1257	77.9399	1257	30.0049		1257	66.5551	1257	135.7881
1258	8.2795	1258	32.2647		1258	42.8304	1258	12.2336		1258	38.0705	1258	14.2434		1258	107.6181	1258	13.6144		1258	28.4048	1258	43.1325
1259	19.6548	1259	23.4911		1259	15.413	1259	18.5656		1259	82.3967	1259	36.6667		1259	35.3893	1259	9.6294		1259	52.7635	1259	39.7898
1260	19.8664	1260	17.3182		1260	28.3963	1260	13.7317		1260	92.7553	1260	33.9325		1260	15.9121	1260	39.9042		1260	41.0538	1260	77.3333
1261	28.2667	1261	14.2251		1261	18.6546	1261	9.2344		1261	88.1453	1261	41.0021		1261	45.8616	1261	9.0646		1261	25.7748	1261	34.9212
1262	38.5708	1262	6.6145		1262	69.6255	1262	20.1173		1262	94.0396	1262	40.7814		1262	41.6807	1262	30.0698		1262	48.6898	1262	114.5375
1263	66.702	1263	6.9467		1263	19.6464	1263	29.7386		1263	94.2571	1263	26.844		1263	51.4487	1263	17.3271		1263	26.2096	1263	47.0343
1264	57.6604	1264	19.75		1264	50.4701	1264	19.0058		1264	98.0546	1264	17.7704		1264	50.5973	1264	11.4769		1264	18.6054	1264	82.4691
1265	14.183	1265	20.9962		1265	20.439	1265	32.6174		1265	24.0514	1265	43.4304		1265	33.5779	1265	4.7797		1265	59.135	1265	59.9903
1266	48.7577	1266	5.0876		1266	60.5	1266	10.6556		1266	31.1207	1266	25.6037		1266	75.7132	1266	13.9767		1266	25.161	1266	19.2234
1267	15.7054	1267	16.2427		1267	68.1356	1267	37.0714		1267	40.1127	1267	23.2488		1267	98.1905	1267	15.808		1267	35.0288	1267	199.3979
1268	54.1938	1268	5.3793		1268	37.9568	1268	38.6443		1268	83.4985	1268	28.5399		1268	18.7143	1268	8.0769		1268	51.961	1268	72.4375
1269	7.1498	1269	13.8571		1269	22.2096	1269	7.7467		1269	86.3182	1269	25.9691		1269	106.0127	1269	10.3005		1269	24.9721	1269	79.7906
1270	25.5	1270	13.8706		1270	47.4211	1270	12.9581		1270	69.1366	1270	32.2672		1270	19.1121	1270	12.2818		1270	28.1635	1270	109.1176
1271	22.2635	1271	4.5419		1271	19.8908	1271	15.3432		1271	119.9757	1271	16.987		1271	63.5943	1271	29.5751		1271	67.4747	1271	34.3639
1272	59.4871	1272	5.6711		1272	26.3481	1272	12.5945		1272	39.2344	1272	35.4269		1272	22.0139	1272	8.9624		1272	91.0632	1272	16.0915
1273	6.1393	1273	7.869		1273	14.0214	1273	11.9822		1273	93.6272	1273	19.5355		1273	77.5712	1273	50.0981		1273	24.4665	1273	66.0778
1274	22.1757	1274	16.4087		1274	12.7756	1274	18.4043		1274	90.593	1274	41.4111		1274	17.4464	1274	6.1744		1274	19.7739	1274	52.2025
1275	39.6448	1275	14.6019		1275	67.7824	1275	29.0177		1275	77.0127	1275	24.9659		1275	82.235	1275	42.6245		1275	87.6237	1275	54.6723
1276	29.2549	1276	15.1596		1276	53.2996	1276	8.9518		1276	114.0991	1276	29.7898		1276	82.8874	1276	47.3316		1276	31.7826	1276	57.5122
1277	65.8222	1277	5.7149		1277	72.4604	1277	10.6949		1277	112.3709	1277	25.625		1277	20.7902	1277	23.7341		1277	32.2212	1277	49.8046
1278	29.1176	1278	16.6346		1278	15.2705	1278	18.2454		1278	23.7143	1278	24.5751		1278	120.7398	1278	12.4633		1278	36.2228	1278	66.4805
1279	50.9586	1279	24.2024		1279	43.4291	1279	35.8071		1279	102.8491	1279	40.3074		1279	17.0826	1279	9.0064		1279	33.3065	1279	49.7143
1280	51.5347	1280	8.6514		1280	22.3027	1280	7.8811		1280	118.3498	1280	34.3699		1280	40.6966	1280	13.3797		1280	40.7086	1280	111.0859
1281	46.49	1281	2.6039		1281	59.7714	1281	22.066		1281	24.8314	1281	27.5447		1281	25.3684	1281	12.24		1281	22.6837	1281	164.201
1282	42.3035	1282	17.1084		1282	20.1419	1282	16.1055		1282	78.4453	1282	33.1818		1282	102.5922	1282	34.6154		1282	36.1314	1282	31.6156
1283	49.0974	1283	18.1322		1283	42.8	1283	14.3791		1283	115.7196	1283	23.0258		1283	95.4052	1283	11.9283		1283	31.5523	1283	72.3684
1284	27.0165	1284	4.8228		1284	60.4825	1284	11.2471		1284	78.5829	1284	20.9017		1284	55.7712	1284	9.8911		1284	46.5	1284	167.5766
1285	28.7293	1285	16.8146		1285	10.2975	1285	16.6976		1285	130.6724	1285	36.113		1285	21.3058	1285	37.995		1285	45.324	1285	80.9846
1286	42.5528	1286	14.3563		1286	17.7356	1286	7.6082		1286	59.3295	1286	23.6205		1286	27.2011	1286	69.3333		1286	41.9237	1286	38.5793
1287	31.3136	1287	14.6758		1287	23.6444	1287	15.6523		1287	38.329	1287	16.3728		1287	55.4	1287	8.0641		1287	45.1523	1287	23.5793
1288	56.0515	1288	14.5628		1288	51.9457	1288	6.4919		1288	58.1778	1288	22.6953		1288	22.2288	1288	33.1221		1288	71.5159	1288	23.8832
1289	9.9825	1289	11.3659		1289	39.3109	1289	15.7077		1289	109.8645	1289	31.1182		1289	91.1703	1289	12.2789		1289	71.1135	1289	32.4871
1290	21.8706	1290	17.6919		1290	13.0447	1290	14.4241		1290	68.088	1290	13.7886		1290	65.7367	1290	43.7735		1290	36.1753	1290	52.756
1291	45.9521	1291	13.1941		1291	14.625	1291	22.3667		1291	70.1265	1291	55.753		1291	88.1977	1291	15.8247		1291	42.1494	1291	57.6554
1292	62.7388	1292	22.2805		1292	17.9231	1292	19.0926		1292	70.2918	1292	29.2465		1292	25.9464	1292	31.6148		1292	22.8675	1292	39.1331
1293	63.9039	1293	22.584		1293	23.8966	1293	8.1134		1293	123.0754	1293	18.5226		1293	27.3953	1293	13.6263		1293	67.1607	1293	143.3892
1294	35.6461	1294	16.3552		1294	43.1571	1294	11.3145		1294	121.1955	1294	24.6104		1294	56.6516	1294	27.0977		1294	55.487	1294	41.6278
1295	26.9894	1295	9.8844		1295	55.2093	1295	10.0839		1295	112.1633	1295	32.2083		1295	33.7561	1295	4.5963		1295	29.605	1295	84.5782
1296	63.6891	1296	17.6292		1296	48.0382	1296	10.4331		1296	35.7069	1296	29.4811		1296	17.5528	1296	58.5766		1296	22.5092	1296	130.5804
1297	26.5248	1297	7.7763		1297	56.8571	1297	25.7064		1297	71.2627	1297	45.8211		1297	10.2079	1297	8.0351		1297	35.9859	1297	35.9076
1298	47.9912	1298	11.1752		1298	10.7044	1298	5.8244		1298	37.0865	1298	24.2634		1298	28.6805	1298	40.4323		1298	63.6413	1298	44.8097
1299	42.8265	1299	7.1329		1299	38.3765	1299	14.9845		1299	44.8114	1299	19.6148		1299	39.8845	1299	18.3216		1299	29.1481	1299	46.3171
1300	8.0365	1300	11.2788		1300	11.2386	1300	13.964		1300	29	1300	16.5867		1300	18.6314	1300	46.9951		1300	31.1775	1300	68.2588
1301	45.4602	1301	29.6269		1301	54.2334	1301	25.8157		1301	124.6735	1301	37.1169		1301	65.207	1301	36.8204		1301	60.0463	1301	78.0889
1302	27.0503	1302	12.7453		1302	14.4317	1302	10.6267		1302	85.0789	1302	22.5417		1302	32.692	1302	17.8952		1302	31.1463	1302	28.9103
1303	57.8556	1303	11.3885		1303	63.7878	1303	10.0909		1303	78.4332	1303	20.6235		1303	28.5491	1303	23.54		1303	57.07	1303	37.0847
1304	21.9113	1304	8		1304	19.5108	1304	21.8994		1304	83.6042	1304	27.9375		1304	23.224	1304	32.5458		1304	46.8996	1304	42.7529
1305	30.4055	1305	9.7801		1305	53.2273	1305	25.3164		1305	49.2882	1305	31.1963		1305	56.5421	1305	20.3462		1305	81.4304	1305	18.1371
1306	26.0299	1306	18.2284		1306	61.7474	1306	19.7273		1306	76.2234	1306	17.4158		1306	37.6211	1306	32.4931		1306	52.4596	1306	74.8165
1307	14.0912	1307	21.3317		1307	17.5023	1307	8.6529		1307	77.3667	1307	34.0964		1307	15.5031	1307	10.3862		1307	68.1089	1307	94.3186
1308	53.2356	1308	28.0458		1308	42.8473	1308	28.7158		1308	38.5156	1308	20.6604		1308	25.1235	1308	23.8486		1308	22.2989	1308	30.227
1309	63.1051	1309	23.3155		1309	24.5256	1309	10.9234		1309	106.6622	1309	49.5602		1309	30.1977	1309	50.7259		1309	32.6564	1309	33.4609
1310	38.939	1310	14.6188		1310	34.2209	1310	7.5253		1310	29.1102	1310	19.9874		1310	101.6545	1310	11.2819		1310	26.3412	1310	111.3038
1311	15.1108	1311	16.3292		1311	55.2215	1311	12.3298		1311	77.706	1311	46		1311	35.1341	1311	32.6282		1311	36.5174	1311	128.9642
1312	33.3316	1312	41.0368		1312	44.4259	1312	11.1298		1312	39.6151	1312	28.7036		1312	54.022	1312	31.9209		1312	35.1813	1312	73.2556
1313	25.019	1313	21.9696		1313	31.8245	1313	17.2689		1313	81.1534	1313	60.1028		1313	33.8729	1313	15.2762		1313	97.7697	1313	148.2534
1314	34.7904	1314	12.1789		1314	11.9419	1314	21.0894		1314	87.2746	1314	15.6909		1314	16.5606	1314	27.8857		1314	78.2756	1314	60.8559
1315	48.2751	1315	6.3654		1315	24.7133	1315	12.5858		1315	83.0503	1315	11.4052		1315	45.1912	1315	41.163		1315	28.6471	1315	38.6963
1316	41.2177	1316	8.5677		1316	6.9319	1316	29.6117		1316	102.5631	1316	34.1658		1316	18.3863	1316	11.1452		1316	20.505	1316	48.9645
1317	27.2303	1317	11.6477		1317	29.7457	1317	7.1111		1317	98.356	1317	18.3473		1317	11.699	1317	9.4051		1317	60.456	1317	37.9322
1318	7.9075	1318	6.6053		1318	10.3082	1318	14.1264		1318	35.3186	1318	12.6263		1318	28.8812	1318	8.1841		1318	32.9569	1318	72.7925
1319	17.4048	1319	16.3354		1319	53.4748	1319	12.6017		1319	59.9259	1319	62.6494		1319	34.7513	1319	32.2676		1319	79.8097	1319	75.5429
1320	38.356	1320	8.5029		1320	27.9762	1320	9.5203		1320	79.4891	1320	22.8734		1320	109.9125	1320	9.108		1320	47.0187	1320	64.6964
1321	27.0352	1321	7.2893		1321	48.6161	1321	13.1422		1321	50.5321	1321	46.7201		1321	20.5773	1321	35.3616		1321	22.984	1321	48.0671
1322	25.0529	1322	41.3789		1322	52.9112	1322	15.6695		1322	86.2552	1322	19.4747		1322	35.8344	1322	46.0756		1322	55.9222	1322	138.231
1323	49.0533	1323	19.6528		1323	12.2704	1323	12.7189		1323	50.2484	1323	18.4884		1323	58.9371	1323	10.8139		1323	16.7816	1323	80.3968
1324	40.1795	1324	18.9007		1324	33.0169	1324	16.1209		1324	66.1544	1324	66.3654		1324	93.7615	1324	8.1824		1324	38.8086	1324	124.7782
1325	47.9511	1325	15.7811		1325	20.1111	1325	22.2763		1325	74.7484	1325	49.2554		1325	77.4464	1325	11.0431		1325	49.2208	1325	159.9854
1326	40.3803	1326	7.7216		1326	40.3151	1326	14.1404		1326	50.7092	1326	52.5118		1326	38.2672	1326	5.9563		1326	31.7474	1326	130.7891
1327	9.3072	1327	10.8495		1327	14.5595	1327	8.6846		1327	113.414	1327	22.7564		1327	85.7814	1327	14.2539		1327	43.7255	1327	97.8918
1328	65.8733	1328	14.6259		1328	52.9588	1328	9.1818		1328	90.6012	1328	40.9644		1328	55.0308	1328	12.8158		1328	71.5672	1328	69.3859
1329	33.362	1329	6.4586		1329	33.3543	1329	24.2806		1329	31.0922	1329	16.0619		1329	48.0958	1329	17.6358		1329	40.5806	1329	48.4221
1330	22.3145	1330	16.3984		1330	3.84	1330	8.773		1330	27.4124	1330	21.317		1330	95.0294	1330	4.9804		1330	16.0458	1330	117.3885
1331	27.4415	1331	10.4611		1331	30	1331	9.2308		1331	59.4	1331	30.1829		1331	51.6766	1331	10.6758		1331	31.3958	1331	86.5835
1332	61.3086	1332	15.75		1332	38.313	1332	15.4277		1332	73.4016	1332	22.6208		1332	29.4859	1332	25.3489		1332	38.5823	1332	119.7443
1333	53.343	1333	20.8912		1333	35.2567	1333	10.0984		1333	75.4406	1333	20.7405		1333	49.0036	1333	29.8774		1333	37.4211	1333	53.8995
1334	68.042	1334	23.8908		1334	18.3192	1334	14.5949		1334	34.5714	1334	18.8639		1334	46.7571	1334	34.8423		1334	39.3005	1334	100.1111
1335	80.6037	1335	12.9199		1335	19.9324	1335	11.0387		1335	121.4568	1335	47.028		1335	69.6133	1335	11.981		1335	48.375	1335	126.5043
1336	33.2115	1336	16.4983		1336	19.4352	1336	10.1246		1336	117.7161	1336	20.6438		1336	139.7744	1336	8.3648		1336	40.1065	1336	21.0478
1337	42.0368	1337	12.314		1337	20.3118	1337	7.626		1337	78.0595	1337	14.8533		1337	127.4556	1337	24.4866		1337	37.3695	1337	36.6143
1338	53.458	1338	14.1899		1338	28.1624	1338	16.9895		1338	54.441	1338	23.105		1338	92.0144	1338	8.6497		1338	32.345	1338	45.9917
1339	55.5478	1339	13.0677		1339	29.6096	1339	13.4126		1339	103.1983	1339	48.3824		1339	27.6761	1339	28.0501		1339	98.1985	1339	46.1061
1340	72.6877	1340	27.6267		1340	29.8841	1340	13.2873		1340	62.8715	1340	43.3102		1340	22.8198	1340	54.4554		1340	40.4482	1340	42.2886
1341	37.9671	1341	11.7189		1341	6.525	1341	46.2819		1341	74.9692	1341	25.7978		1341	35.9121	1341	46.0438		1341	37.2009	1341	51.4144
1342	42.7799	1342	23.3043		1342	15.6758	1342	13.2404		1342	65.8107	1342	35.7849		1342	99.1174	1342	35.5122		1342	67.0803	1342	43.1997
1343	56.7558	1343	9.096		1343	26.96	1343	7.6667		1343	96.367	1343	20.6484		1343	81.2767	1343	10.1569		1343	81.5141	1343	94.1527
1344	10.7065	1344	13.5052		1344	8.6404	1344	15.1124		1344	69.0142	1344	19.2667		1344	13.2152	1344	10.9361		1344	38.4774	1344	202.4625
1345	18.9272	1345	8.3591		1345	35.6682	1345	21.7773		1345	75.8423	1345	19.7059		1345	60.7231	1345	23.6459		1345	33.5246	1345	54.8598
1346	39.815	1346	12.822		1346	32.4066	1346	8.7109		1346	56.2595	1346	50.8402		1346	88.9174	1346	11.8036		1346	68.5194	1346	108.7979
1347	28.9024	1347	17.7577		1347	38.8017	1347	9.0753		1347	55.6561	1347	49.9522		1347	26.0606	1347	8.1204		1347	33.6392	1347	118.3989
1348	64.832	1348	17.2745		1348	16.3532	1348	10.3278		1348	34.4839	1348	23.0275		1348	30.1457	1348	5.2566		1348	31.3978	1348	108.9598
1349	74.4833	1349	48.4024		1349	22.9659	1349	32.7719		1349	97.2699	1349	22.2239		1349	25.1029	1349	45.4533		1349	35.4336	1349	55.7588
1350	21.8109	1350	20.4		1350	12.044	1350	14.7872		1350	134.1746	1350	22.587		1350	26.0862	1350	11.6842		1350	24.2584	1350	106.3973
1351	57.2554	1351	15.8929		1351	37.1617	1351	10.3174		1351	75.3376	1351	35.6575		1351	112.2049	1351	10.9679		1351	41.6429	1351	28.4182
1352	61.8587	1352	18.758		1352	15.841	1352	18.2		1352	86.4664	1352	20.391		1352	80.9415	1352	10.2796		1352	49.752	1352	79.8903
1353	31.5266	1353	12.6119		1353	9.1747	1353	14.0258		1353	34.775	1353	49.0546		1353	110.7663	1353	7.2784		1353	57.5426	1353	136.6131
1354	60.8464	1354	25.8047		1354	5.7368	1354	17.9806		1354	86.4147	1354	40.3656		1354	27.2793	1354	9.9976		1354	34.1679	1354	71.8158
1355	58.0217	1355	27.3474		1355	8.1006	1355	12.9715		1355	40.6821	1355	22.8995		1355	80.5734	1355	57.7167		1355	18.1585	1355	144.9105
1356	39.6759	1356	13.9668		1356	20.3182	1356	17.9615		1356	73.514	1356	21.4104		1356	121.3396	1356	7.152		1356	53.886	1356	23.1552
1357	15.5223	1357	15.5424		1357	13.1229	1357	6.8018		1357	88.8594	1357	16.5967		1357	66.612	1357	48.8264		1357	44.8423	1357	101.3974
1358	22.7483	1358	19.9589		1358	29.2996	1358	11.284		1358	39.5213	1358	21.786		1358	31.6614	1358	17.5953		1358	92.8205	1358	73.1971
1359	56.5263	1359	10.7765		1359	16.072	1359	22.995		1359	64.3916	1359	20.8398		1359	79.0298	1359	9.6207		1359	35.5951	1359	84.8589
1360	53.218	1360	68.3895		1360	15.1152	1360	24.2832		1360	52.04	1360	54.938		1360	48.4111	1360	34.9752		1360	27.6733	1360	42.8127
1361	57.8564	1361	10.3082		1361	5.8146	1361	15.0311		1361	68.3191	1361	41.8838		1361	92.4918	1361	58.776		1361	42.9	1361	47.5369
1362	32.0148	1362	19.3204		1362	28.679	1362	14.1646		1362	113.3232	1362	26.6308		1362	14.9733	1362	44.2172		1362	35.3394	1362	102.6103
1363	54.6533	1363	6.8908		1363	11.5583	1363	12.9885		1363	73.6429	1363	28.5841		1363	30.5912	1363	9.2332		1363	18.3293	1363	134.418
1364	35.8354	1364	7.9576		1364	23.5812	1364	37.1202		1364	88.7817	1364	23.2638		1364	32.4976	1364	8.8037		1364	31.7039	1364	191.648
1365	42.1765	1365	12.8731		1365	18.285	1365	10.7659		1365	80.536	1365	22.245		1365	32.0537	1365	34.5502		1365	57.4636	1365	32.4982
1366	56.5133	1366	11.0273		1366	22.3621	1366	11.0717		1366	108.4167	1366	20.6731		1366	74.6957	1366	51.8556		1366	24.0118	1366	132.6472
1367	53.0534	1367	16.7481		1367	31.1204	1367	8.75		1367	75.4231	1367	22.7193		1367	17.1728	1367	51.8944		1367	52.3939	1367	119.4602
1368	74.456	1368	27.6026		1368	6.4623	1368	17.3702		1368	33.6298	1368	25.6353		1368	92.3276	1368	43.8481		1368	39.7201	1368	36.4909
1369	29.2233	1369	60.2667		1369	12.6972	1369	5.2549		1369	41.0227	1369	28.3467		1369	31.9184	1369	43.4519		1369	33.1696	1369	57.4615
1370	23.6598	1370	10.3913		1370	38.7806	1370	15.9645		1370	72.4296	1370	22.9545		1370	12.8938	1370	6.9905		1370	54.0471	1370	65.0884
1371	61.1073	1371	21.5908		1371	8.8083	1371	21.593		1371	88.6292	1371	22.1287		1371	103.1313	1371	7.4679		1371	27.8085	1371	95.6519
1372	44.6804	1372	8.338		1372	32.5909	1372	13.7		1372	60.701	1372	36.6608		1372	25.6703	1372	18.3091		1372	51.7255	1372	75.851
1373	11.0214	1373	70.2053		1373	29.9742	1373	15.2989		1373	69.3058	1373	19.0075		1373	25.9383	1373	29.8373		1373	33.9433	1373	147.4952
1374	52.5474	1374	69.8436		1374	20.9737	1374	16.7464		1374	53.76	1374	16.6573		1374	41.8866	1374	21.0791		1374	31.9226	1374	97.2228
1375	33.4586	1375	10.3236		1375	43.8006	1375	9.4941		1375	80.1091	1375	17.96		1375	29.4291	1375	31.5464		1375	43.8238	1375	97.784
1376	49.6898	1376	10.0054		1376	14.2529	1376	8.4754		1376	86.7479	1376	23.5328		1376	28.3761	1376	16.2912		1376	34.2403	1376	35.2485
1377	62.2542	1377	27.4883		1377	36.8416	1377	8.3234		1377	39.5714	1377	24.0109		1377	50.0254	1377	14.1917		1377	44.4271	1377	78
1378	36.2206	1378	10.3635		1378	48.008	1378	13.6753		1378	85.9826	1378	21.071		1378	43.6866	1378	5.0585		1378	46.8208	1378	103.4266
1379	46.4	1379	71.9794		1379	23.6033	1379	19.0762		1379	94.4236	1379	29.1974		1379	95.7434	1379	6.2996		1379	21.1759	1379	39.0789
1380	34.3313	1380	13.0755		1380	29.9282	1380	7.322		1380	89.3239	1380	30.3695		1380	45.5539	1380	23.2087		1380	33.1159	1380	48.3289
1381	15.4557	1381	14.709		1381	56.1496	1381	15.619		1381	92.5472	1381	26.139		1381	38.7676	1381	41.5051		1381	69.2424	1381	106.7848
1382	57.6324	1382	10.7913		1382	4.4329	1382	35.8034		1382	78.6226	1382	26.2545		1382	103.131	1382	12.0729		1382	40.9625	1382	47.9853
1383	33.4676	1383	24.9864		1383	33.0048	1383	12.2261		1383	35.6146	1383	17.2967		1383	82.0137	1383	12.4692		1383	59.5213	1383	35.9072
1384	35.2128	1384	57.1618		1384	41.2419	1384	30.3304		1384	34.5908	1384	22.2961		1384	89.8824	1384	21.21		1384	51.3755	1384	181.4341
1385	47.8432	1385	13.2273		1385	12.722	1385	14.5894		1385	25.3311	1385	27.3882		1385	27.9725	1385	9.2887		1385	26.323	1385	128.8239
1386	61.6944	1386	9.0088		1386	27.4806	1386	6.3844		1386	73.6411	1386	23.5781		1386	20.5467	1386	25.4653		1386	35.9648	1386	143.0343
1387	59.1803	1387	48.7443		1387	6.3488	1387	11.6739		1387	20.7925	1387	33.3395		1387	111.0288	1387	20.1021		1387	40.5734	1387	30.7755
1388	10.0586	1388	12.961		1388	20.6356	1388	14.4803		1388	70.4251	1388	22.109		1388	21.9135	1388	39.7736		1388	53.026	1388	75.6477
1389	49.4649	1389	18.6391		1389	45.0977	1389	12.0051		1389	70.9004	1389	20.6306		1389	24.804	1389	14.8828		1389	33.3274	1389	179.4338
1390	56.2751	1390	24.2689		1390	34.2857	1390	13.1684		1390	30.7563	1390	19.5561		1390	92.9798	1390	25.9281		1390	92.1595	1390	86.7261
1391	34.9257	1391	14.9431		1391	44.8883	1391	7.1264		1391	30.3281	1391	25.5223		1391	109.307	1391	25.1464		1391	43.2434	1391	77.2476
1392	32.1704	1392	9.6332		1392	26.3434	1392	15.2087		1392	86.4495	1392	29.755		1392	28.4037	1392	15.2184		1392	40.9015	1392	111.9512
1393	50.4118	1393	10.9223		1393	28.7273	1393	16.0584		1393	33.8634	1393	22.2627		1393	21.4052	1393	32.5017		1393	54.725	1393	81.6711
1394	61.6961	1394	20.8204		1394	45.1286	1394	3.6154		1394	77.3273	1394	21.6777		1394	31.429	1394	18.3448		1394	63.6006	1394	88.3627
1395	78.5934	1395	25.1829		1395	22.751	1395	24.0867		1395	77.3341	1395	17.9774		1395	92.7578	1395	8.8356		1395	54.8361	1395	106.9255
1396	50.4764	1396	15.3719		1396	10.6463	1396	10.0807		1396	84.2767	1396	24.2626		1396	25.5028	1396	36.6105		1396	45.9535	1396	49.7171
1397	29.3858	1397	13.1523		1397	7.8439	1397	8.3011		1397	70.4737	1397	25.2454		1397	41.224	1397	15.6312		1397	18.0196	1397	49.5568
1398	46.7404	1398	21.5588		1398	36.4048	1398	19		1398	89.8581	1398	18.1261		1398	37.5798	1398	17.1361		1398	36.3964	1398	100.2828
1399	57.6308	1399	23.2335		1399	56.8142	1399	14.2903		1399	24.7861	1399	28.6358		1399	40.0956	1399	57.9372		1399	39.5353	1399	32.8541
1400	56.63	1400	14.1023		1400	12.7955	1400	13.4109		1400	80.2262	1400	22.2123		1400	73.833	1400	12.3351		1400	32.1269	1400	84.5484
1401	18.8217	1401	20.0881		1401	30.6325	1401	6.2318		1401	68.8182	1401	23.6068		1401	30.4229	1401	7.2777		1401	51.1961	1401	100.6837
1402	8.1048	1402	15.6042		1402	18.4458	1402	11.9344		1402	61.0498	1402	20.8837		1402	57.251	1402	30.1517		1402	72.7826	1402	48.2955
1403	57.3829	1403	11.4216		1403	27.1719	1403	38.2413		1403	71.0562	1403	22.6045		1403	79.8103	1403	42.5284		1403	30.1526	1403	57.3526
1404	57.5679	1404	11.6012		1404	14.6146	1404	50.1639		1404	113.156	1404	26.6879		1404	90.797	1404	9.2265		1404	22.2487	1404	183.3895
1405	24.1793	1405	14.9247		1405	25.3476	1405	31.048		1405	53.7323	1405	21.3184		1405	20.0927	1405	11.5497		1405	43.3667	1405	35.1709
1406	47.0752	1406	7.4891		1406	24.36	1406	9.2928		1406	97.1612	1406	13.7173		1406	31.7686	1406	28.7701		1406	47.4636	1406	104.1357
1407	64.4259	1407	16.4938		1407	6.8774	1407	7.8938		1407	101.6419	1407	23.2526		1407	28.7224	1407	52.6926		1407	26.4914	1407	107.3155
1408	25.5287	1408	10.0632		1408	16.8795	1408	15.6957		1408	92.8246	1408	23.7972		1408	111.1411	1408	10.9329		1408	67.3217	1408	95.4299
1409	46.47	1409	12.0497		1409	28.1297	1409	8.1388		1409	26.0904	1409	18.4356		1409	97.9196	1409	7.6652		1409	40.0245	1409	99.3269
1410	28.3779	1410	11.9632		1410	15.0346	1410	10.691		1410	105.6188	1410	22.0392		1410	25.3653	1410	7.4397		1410	62.6806	1410	134.4981
1411	9.9091	1411	64.0485		1411	22.6429	1411	10.0245		1411	79.4879	1411	20.102		1411	42.1258	1411	36.3568		1411	34.0223	1411	73.3822
1412	33.4908	1412	26.4048		1412	26.6302	1412	10.0769		1412	65.4348	1412	17.1242		1412	26.6721	1412	10.2738		1412	83.3399	1412	63.2692
1413	25.7225	1413	37.3922		1413	20.6975	1413	16.0719		1413	78.0791	1413	32.0655		1413	64.6402	1413	5.5197		1413	42.2326	1413	45.8491
1414	48.1678	1414	9.9593		1414	15.4814	1414	18.3505		1414	103.9791	1414	26.4807		1414	106.3833	1414	15.9625		1414	49.1713	1414	110.988
1415	44.2664	1415	12.2884		1415	18.5278	1415	10.7368		1415	90.5584	1415	32.6444		1415	121.2818	1415	40.425		1415	41.9939	1415	85.6477
1416	30.6886	1416	9.4976		1416	17.3051	1416	13.2517		1416	42.3918	1416	17.6463		1416	41.5894	1416	22.556		1416	41.1457	1416	40.7025
1417	44.2356	1417	9.0377		1417	21.5766	1417	12.2648		1417	84.2713	1417	19.688		1417	38.004	1417	37.3632		1417	26.5258	1417	43
1418	54.58	1418	11.8794		1418	9.2897	1418	12.7579		1418	32.2217	1418	19.5766		1418	60.3661	1418	36.4415		1418	19.388	1418	47.6808
1419	29.2323	1419	12.5827		1419	5.7509	1419	9.6337		1419	68.3457	1419	16.8638		1419	106.2276	1419	8.8081		1419	33.8369	1419	71.9343
1420	77.4664	1420	29.4125		1420	27.4299	1420	15.9933		1420	72.6012	1420	19.9682		1420	20.066	1420	42.0114		1420	28.2975	1420	125.9099
1421	21.9288	1421	13.3211		1421	12.2148	1421	12.6834		1421	62.4682	1421	19.1068		1421	22.2963	1421	11.3846		1421	24.9735	1421	32.5077
1422	49.6442	1422	13.0075		1422	33.0049	1422	15.0595		1422	80.7764	1422	33.4862		1422	21.8029	1422	5.1447		1422	40.9015	1422	21.2143
1423	55.9152	1423	35.7562		1423	30.8988	1423	10.4292		1423	83.8421	1423	24.6907		1423	135.8454	1423	45.3333		1423	56.3795	1423	64.1969
1424	32.1694	1424	22.7707		1424	31.3653	1424	7.8885		1424	86.5731	1424	33.7338		1424	24.1423	1424	25.7748		1424	38.9437	1424	44.1467
1425	60.0717	1425	14.8854		1425	21.1013	1425	9.1567		1425	86.9467	1425	23.7676		1425	67.8503	1425	42.647		1425	45.7127	1425	116.2676
1426	34.235	1426	12.1813		1426	12	1426	15.3794		1426	75.8465	1426	16.1205		1426	30.9795	1426	42.3184		1426	20.692	1426	42.2439
1427	68.3368	1427	13.6307		1427	17.5263	1427	15.7617		1427	122.0833	1427	17.4457		1427	42.7243	1427	39.2526		1427	61.5455	1427	51.2663
1428	63.5805	1428	18.4579		1428	21.3382	1428	10.0364		1428	94.7684	1428	32.5638		1428	51.3	1428	12.0921		1428	38.2071	1428	71.967
1429	56.6732	1429	13.8333		1429	13.1953	1429	24.9939		1429	60.114	1429	22.9721		1429	31.7354	1429	8.8903		1429	70.0876	1429	75.9485
1430	45.6728	1430	11.8648		1430	32.1036	1430	32.3784		1430	87.6962	1430	22.6182		1430	127.8859	1430	23.0659		1430	22.8953	1430	64.3699
1431	58.4348	1431	6.9474		1431	32.5974	1431	11.0092		1431	31.2349	1431	31.7781		1431	94.283	1431	25.7935		1431	21.4198	1431	144.6772
1432	26.1767	1432	48.7487		1432	75.0601	1432	16.0102		1432	79.7536	1432	26.5837		1432	14.244	1432	11.1496		1432	53.5977	1432	83.0995
1433	12.5695	1433	39.4603		1433	40.3631	1433	12.1615		1433	66.4242	1433	23.4021		1433	25.0296	1433	14.0299		1433	41.0268	1433	28.7423
1434	73.0367	1434	15.8		1434	16.3846	1434	16.4485		1434	27.6374	1434	22.6761		1434	124.8105	1434	10.9071		1434	58.9427	1434	42.7056
1435	73.3566	1435	41.8471		1435	24.4667	1435	12.895		1435	105.0439	1435	33.9397		1435	111.6198	1435	22.8684		1435	34.6839	1435	89.2313
1436	12.2075	1436	61.6705		1436	5.592	1436	28.2304		1436	109.1667	1436	34.0074		1436	48.9032	1436	28.3686		1436	46.4359	1436	115.9201
1437	44.0483	1437	16.0545		1437	6.8049	1437	13.0126		1437	87.2593	1437	17.1989		1437	80.7183	1437	23.2308		1437	22.7302	1437	67.8863
1438	17.2627	1438	25.4884		1438	49.2833	1438	29.3049		1438	85.3213	1438	21.4279		1438	20.3067	1438	10.2429		1438	36.2366	1438	35.3427
1439	53.4596	1439	12.5924		1439	15.0436	1439	11.8404		1439	55.1385	1439	15.0061		1439	40.4141	1439	25.6378		1439	34.6557	1439	57.9683
1440	54.8902	1440	16.0295		1440	29.54	1440	40.0532		1440	87.0057	1440	21.4949		1440	76.1156	1440	28.9525		1440	47.4645	1440	53.9321
1441	28.141	1441	10.8758		1441	22.7832	1441	14.4956		1441	88.3986	1441	20.9562		1441	27.0674	1441	38.1954		1441	62.7766	1441	34.1582
1442	74.7672	1442	13.2383		1442	25.65	1442	11.7849		1442	98.0395	1442	41.9724		1442	79.3971	1442	6.8108		1442	18.1883	1442	39.5125
1443	22.1375	1443	13.641		1443	42.7939	1443	7.3077		1443	64.4427	1443	19.8966		1443	31.7106	1443	11.3986		1443	21.875	1443	160.0772
1444	8.3744	1444	11.9624		1444	62.2103	1444	13.7511		1444	88.753	1444	21.4645		1444	13.7981	1444	10.7039		1444	23.9263	1444	70.9389
1445	13.367	1445	11.1697		1445	9.9911	1445	8.7633		1445	112.0596	1445	17.5507		1445	37.8415	1445	6.6556		1445	18.8037	1445	45.7805
1446	52.2406	1446	11.1258		1446	21.8325	1446	11.8973		1446	107.6704	1446	22.4454		1446	16.426	1446	5.9276		1446	22.3511	1446	59.4848
1447	47.7821	1447	71.776		1447	20.1856	1447	11.0652		1447	110.6051	1447	23.4084		1447	51.4085	1447	55.1521		1447	40.791	1447	149.0718
1448	52.0797	1448	9.56		1448	14.8307	1448	16.4104		1448	36.2414	1448	20.596		1448	58.7928	1448	35.4525		1448	32.8663	1448	39.5729
1449	12.9088	1449	22.5909		1449	29.0248	1449	8.8786		1449	55.9216	1449	14.3317		1449	30.8873	1449	9.8874		1449	57.7384	1449	38.1483
1450	61.6599	1450	28.2072		1450	10.544	1450	12.0827		1450	82.7012	1450	39.1755		1450	24.392	1450	11.7623		1450	101.9504	1450	106.7588
1451	14.3133	1451	9.0693		1451	6.4961	1451	14.0154		1451	38.1584	1451	21.6704		1451	41.3066	1451	33.1697		1451	30.2634	1451	93.004
1452	54.1325	1452	14.712		1452	41.8851	1452	10.2014		1452	62.0989	1452	27.4875		1452	24.7635	1452	30.6467		1452	92.216	1452	118.8834
1453	48.7237	1453	18.4817		1453	20.3006	1453	24.2178		1453	78.219	1453	31.4785		1453	105.6408	1453	27.823		1453	27	1453	189.5197
1454	39.6377	1454	29.5489		1454	17.4679	1454	11.7025		1454	93.713	1454	29.3018		1454	82.5709	1454	29.8373		1454	30.3636	1454	54.0182
1455	55.5966	1455	19.0613		1455	18.2535	1455	13.9714		1455	77.2083	1455	27.0406		1455	48.8367	1455	23.2606		1455	31.4412	1455	65.0437
1456	15.6957	1456	10.9462		1456	23.5171	1456	10.6087		1456	92.5311	1456	26.3054		1456	77.1171	1456	18.5838		1456	22.1492	1456	77.943
1457	34.9639	1457	8.3353		1457	24.2582	1457	20.6647		1457	80.1014	1457	26.6933		1457	66.3735	1457	37.3387		1457	22.5946	1457	41.1724
1458	41.775	1458	15.8077		1458	23.6627	1458	7.1893		1458	99.4682	1458	15.6089		1458	23.7523	1458	17.4082		1458	28.5422	1458	62.1991
1459	47.9018	1459	80.9728		1459	30.7835	1459	9.9767		1459	86.1579	1459	19.2591		1459	28.0829	1459	29.6571		1459	32.2716	1459	35.1824
1460	24.4013	1460	13.4261		1460	37.5641	1460	17.6262		1460	76.4354	1460	23.7807		1460	57.4709	1460	11.8288		1460	37.3658	1460	149.6101
1461	52.7888	1461	26.1534		1461	59.7494	1461	28.9811		1461	92.4316	1461	25.397		1461	37.5482	1461	12.3562		1461	29.4912	1461	196.0483
1462	36.1288	1462	21.0055		1462	19.9657	1462	13.9937		1462	42.2795	1462	22.7853		1462	53.1198	1462	12.0906		1462	47.2287	1462	164.25
1463	52.375	1463	12.9631		1463	36.6631	1463	9.4371		1463	77.1848	1463	23.3719		1463	59.1141	1463	28.1759		1463	30.2298	1463	159.9313
1464	46.522	1464	9.4509		1464	14.2517	1464	9.8549		1464	95.7645	1464	18.677		1464	97.582	1464	45.2435		1464	31.6359	1464	75.9269
1465	63.8773	1465	11.0892		1465	21.3128	1465	10.6471		1465	92.4838	1465	24.1618		1465	38.834	1465	41.2651		1465	44.3434	1465	112.5849
1466	50.6757	1466	12.5714		1466	16.9705	1466	17.6978		1466	88.1735	1466	13.6313		1466	95.103	1466	17.2872		1466	37.4	1466	56.335
1467	41.82	1467	14.3904		1467	14.244	1467	14.526		1467	60.6148	1467	22.6753		1467	32.929	1467	11.4797		1467	90.9068	1467	70.4011
1468	56.1053	1468	13.4826		1468	54.1763	1468	9.5366		1468	84.4473	1468	16.7105		1468	83.8473	1468	5.9673		1468	31.466	1468	35.9351
1469	56.9136	1469	10.3048		1469	13.632	1469	10.2885		1469	79.529	1469	16.478		1469	31.0851	1469	14.1919		1469	46.2597	1469	55.8621
1470	12.184	1470	42.5		1470	25.3249	1470	17.471		1470	88.2748	1470	20.755		1470	42.819	1470	21.2735		1470	17.7067	1470	91.8045
1471	41.7597	1471	14.431		1471	21.8713	1471	10.5252		1471	77.7086	1471	19.0929		1471	72.7592	1471	12.0875		1471	54.1043	1471	65.3755
1472	33.599	1472	16.3179		1472	39.712	1472	14.0331		1472	79.4852	1472	22.019		1472	49.6365	1472	11.648		1472	41.3931	1472	114.0393
1473	38.8635	1473	20.3092		1473	12.4892	1473	15.0562		1473	85.8162	1473	26.295		1473	24.4205	1473	62.6863		1473	45.6258	1473	206.0728
1474	25.2266	1474	12.0649		1474	32.3094	1474	8.7566		1474	47.082	1474	25.6236		1474	39.7532	1474	8.8829		1474	25.526	1474	141.6571
1475	44.8405	1475	10.6028		1475	2.9013	1475	9.2542		1475	36.2146	1475	14.5631		1475	80.0337	1475	9.8008		1475	55.6535	1475	64.6293
1476	38.4371	1476	12.9492		1476	57.553	1476	13.1384		1476	129.4332	1476	16.0173		1476	127.6494	1476	26.4079		1476	19.8012	1476	72.1056
1477	63.0724	1477	34.7974		1477	10.8638	1477	9.4066		1477	80.1731	1477	20.2411		1477	111.5627	1477	53.8529		1477	27.8976	1477	66.7793
1478	19.5244	1478	33.813		1478	34.8182	1478	14.5809		1478	81.5438	1478	16.3493		1478	23.4974	1478	59.7743		1478	26.7424	1478	97.0964
1479	26.6108	1479	12.8587		1479	11.5074	1479	11.5536		1479	82.2764	1479	20.1959		1479	18.1628	1479	13.5719		1479	33.8418	1479	41.4699
1480	30.8341	1480	10.0617		1480	7.789	1480	15.339		1480	66.7855	1480	32.5886		1480	33.2422	1480	8.2328		1480	54.0165	1480	189.5149
1481	60.6258	1481	55.3785		1481	5.599	1481	11.6102		1481	36.2222	1481	20.7195		1481	95.6109	1481	9.7946		1481	46.135	1481	31.0664
1482	13.3333	1482	12.4395		1482	62.613	1482	16.5233		1482	105.7617	1482	26.1195		1482	109.7964	1482	19.7879		1482	37.3434	1482	58.9095
1483	35.8011	1483	25.1842		1483	6.2167	1483	9.936		1483	68.4696	1483	17.5714		1483	120.9856	1483	6.1989		1483	26.6094	1483	102.2857
1484	51.1582	1484	8.5594		1484	36.2584	1484	8.8956		1484	83.8178	1484	19.3706		1484	46.0355	1484	22.8893		1484	57.3709	1484	63.0422
1485	21.7226	1485	11.9806		1485	27.7583	1485	17.7368		1485	57.2941	1485	56.4925		1485	121.134	1485	8.7417		1485	22.102	1485	83.009
1486	66.2612	1486	14.2859		1486	18.7159	1486	12.9873		1486	68.7008	1486	20.7286		1486	93.1595	1486	8.3846		1486	35.5497	1486	118.9474
1487	41.5149	1487	48.8075		1487	5.7535	1487	13.1282		1487	94.0654	1487	23.1785		1487	96.4779	1487	46.5118		1487	30.5265	1487	143.4673
1488	46.624	1488	17.3052		1488	3.6935	1488	13.1916		1488	102.8703	1488	19.3478		1488	29.0884	1488	14.385		1488	52.4699	1488	51.324
1489	49.3079	1489	15.5337		1489	7.635	1489	13.9734		1489	95.6656	1489	32.7303		1489	24.2611	1489	7.9958		1489	43.5889	1489	41.4605
1490	74.2945	1490	8.9701		1490	23.0194	1490	12.3038		1490	62.6866	1490	20.5409		1490	111.8639	1490	21.1306		1490	56.5864	1490	76.0248
1491	21.8986	1491	41.6201		1491	15.2924	1491	17.196		1491	88.8998	1491	18.5602		1491	115.5128	1491	25.256		1491	22.4702	1491	97.6178
1492	22.7041	1492	31.8693		1492	22.8468	1492	11.7346		1492	93.9635	1492	15.1111		1492	20.9031	1492	24.6154		1492	26.6774	1492	67.5786
1493	47.3589	1493	13.0892		1493	19.0996	1493	20.1299		1493	100.3525	1493	24.9356		1493	32.8029	1493	59.8841		1493	30.267	1493	74.7632
1494	10.2228	1494	9.6268		1494	28.1761	1494	12.1195		1494	81.4783	1494	36.5481		1494	54.1159	1494	5.4469		1494	20.9367	1494	171.152
1495	43.7114	1495	12.2		1495	19.4792	1495	9.1987		1495	88.9286	1495	29.6763		1495	32.6848	1495	39.5275		1495	45.9073	1495	93.5
1496	49.9781	1496	10.4362		1496	12.239	1496	12.6047		1496	78.3777	1496	20.4073		1496	86.05	1496	10.2278		1496	37.0964	1496	35.9608
1497	50.9341	1497	11.1594		1497	6.4163	1497	8.0202		1497	53.2073	1497	16.3484		1497	19.5761	1497	11.2		1497	39.9132	1497	53.502
1498	40.9538	1498	14.7368		1498	18.8038	1498	22.6054		1498	72.4978	1498	27.2208		1498	34.459	1498	5.9839		1498	24.6464	1498	39.65
1499	35.3549	1499	22.8176		1499	38.384	1499	13.1287		1499	71.8376	1499	30.7941		1499	28.0115	1499	22.6269		1499	41.6609	1499	84.4061
1500	72.5052	1500	9.6638		1500	5.9492	1500	13.1037		1500	94.1928	1500	21.1075		1500	36.9186	1500	12.0723		1500	45.3661	1500	36.3333
1501	31.2857	1501	36.076		1501	33.7974	1501	24.8295		1501	94.4879	1501	16.4946		1501	26.1946	1501	11.2067		1501	51.2	1501	67.0854
1502	68.8792	1502	24.5942		1502	23.5115	1502	7.9765		1502	68.0168	1502	18.5122		1502	117.7834	1502	7.8848		1502	25.7676	1502	51.3716
1503	67.0439	1503	20.0758		1503	33.5	1503	17.8978		1503	79.5864	1503	20.2277		1503	33.7321	1503	29.0186		1503	45.7267	1503	69.602
1504	29.2697	1504	7.9483		1504	21.041	1504	16.0215		1504	77.0215	1504	14.3761		1504	26.1006	1504	24.1042		1504	28.8465	1504	149.9545
1505	34.1142	1505	20.0261		1505	28.8731	1505	7.9601		1505	60.688	1505	16.3297		1505	67.8915	1505	15.8293		1505	96.5714	1505	48.0429
1506	41.3265	1506	9.3077		1506	34.11	1506	6.88		1506	97.1722	1506	42.6539		1506	131.8284	1506	15.7613		1506	26.2756	1506	52.709
1507	33.1657	1507	41.3974		1507	30.0955	1507	12.4894		1507	93.8925	1507	31.3959		1507	70.6434	1507	6.0566		1507	27.1056	1507	86.303
1508	68.3172	1508	16.6522		1508	25.3409	1508	9.6316		1508	84.9046	1508	24.7892		1508	63.9277	1508	40.8869		1508	52.5767	1508	108.3704
1509	41.8353	1509	18.3182		1509	12.6235	1509	29.9217		1509	84.833	1509	28.4802		1509	26.5583	1509	41.9891		1509	46.8019	1509	81.9835
1510	39.6291	1510	13.6701		1510	31.2908	1510	25.3293		1510	73.9301	1510	26.7107		1510	28.9511	1510	12.7129		1510	102.5787	1510	111.5337
1511	29.6331	1511	8.3555		1511	64.279	1511	16.8387		1511	97.2682	1511	32.4845		1511	116.915	1511	22.8148		1511	53.6856	1511	57.6937
1512	59.2821	1512	37.3759		1512	34.3795	1512	10.0603		1512	116.6528	1512	19.7565		1512	43.129	1512	32.8837		1512	39.5058	1512	80.5936
1513	38.0523	1513	11.36		1513	3.2	1513	11.6957		1513	115.3204	1513	18.2773		1513	14.083	1513	12.13		1513	50.5	1513	48.3018
1514	61.6233	1514	9.7936		1514	8.9469	1514	25.3431		1514	96.9903	1514	18.8916		1514	36.5169	1514	49.5561		1514	38.1084	1514	57.8476
1515	59.4373	1515	15.6734		1515	28.9867	1515	9.1758		1515	98.7026	1515	26.8687		1515	40.1589	1515	29.3095		1515	17.1154	1515	120.4335
1516	88.0821	1516	12.2794		1516	17.4747	1516	26.5542		1516	94.7506	1516	32.4958		1516	53.1358	1516	11.6333		1516	63.2702	1516	32.7635
1517	10.6981	1517	33.7712		1517	6.2066	1517	14.3867		1517	75.2919	1517	27.7513		1517	46.5051	1517	8.8725		1517	35.689	1517	72.3394
1518	44.8182	1518	57.7337		1518	22.7594	1518	10.3209		1518	61.6467	1518	27.5303		1518	98.1301	1518	10.1456		1518	20.0899	1518	176.7014
1519	48.2993	1519	7.4601		1519	26.1357	1519	9.7084		1519	106.9088	1519	32.2423		1519	81.1125	1519	24.3901		1519	21.7977	1519	64.6468
1520	34.9233	1520	8.9485		1520	25.8667	1520	13.9168		1520	61.7386	1520	32.9653		1520	68.753	1520	34.5538		1520	64.2622	1520	40.8446
1521	48.1702	1521	14.4		1521	16.1754	1521	20.4686		1521	104.5844	1521	23.4624		1521	106.0394	1521	13.3671		1521	50.3795	1521	103.2216
1522	67.0513	1522	10.2379		1522	32.8805	1522	11.8723		1522	78.1333	1522	21.6058		1522	27.9432	1522	23.6962		1522	36.7712	1522	173.8545
1523	45.9046	1523	39.0067		1523	8.6837	1523	16.4333		1523	77.5	1523	28.4851		1523	94.0667	1523	38.5923		1523	24.6905	1523	52.9182
1524	32.4615	1524	17.202		1524	21.8767	1524	7.7614		1524	76.6466	1524	28.5782		1524	37.1208	1524	6.3947		1524	44.516	1524	102.6814
1525	67.8577	1525	7.7222		1525	52.9898	1525	8.6299		1525	51.4208	1525	20.8763		1525	17.2277	1525	24.8655		1525	27.2829	1525	67.6449
1526	41.7739	1526	12.4375		1526	19.9125	1526	44.0995		1526	77.6985	1526	20.8321		1526	38.8584	1526	13.7026		1526	46.3112	1526	40.7472
1527	25.0242	1527	63.8446		1527	33.3814	1527	28.4016		1527	91.479	1527	26.1667		1527	20.1131	1527	9.1145		1527	89.1714	1527	33.3484
1528	47.9735	1528	11.0777		1528	53.5688	1528	14.3722		1528	44.9139	1528	28.494		1528	35.0946	1528	7.6506		1528	54.0218	1528	51.4563
1529	24.3466	1529	45.8031		1529	25.7595	1529	14.4845		1529	41.5854	1529	23.6872		1529	55.0676	1529	30.2388		1529	24.6614	1529	62.9425
1530	67.3153	1530	11.4348		1530	58.4815	1530	23.8214		1530	89.4204	1530	31.3373		1530	25.4436	1530	18.0441		1530	35.2473	1530	39.4844
1531	54.5904	1531	10.7876		1531	19.2043	1531	15.1438		1531	87.8116	1531	24.1476		1531	108.0529	1531	37.8281		1531	14.5399	1531	79.8489
1532	51.4185	1532	12.0964		1532	41.1582	1532	14.6179		1532	71.2303	1532	15.9834		1532	79.6049	1532	9.6667		1532	21.0197	1532	130.7284
1533	41.8386	1533	13.315		1533	35.538	1533	13.6029		1533	96.1914	1533	22.0327		1533	45.1241	1533	70.7513		1533	14.9507	1533	142.8008
1534	30.3728	1534	8.1312		1534	11.8481	1534	12.1176		1534	53.8204	1534	30.9897		1534	17.1677	1534	11.9692		1534	37.4398	1534	64.88
1535	54.5616	1535	30.5387		1535	18.8763	1535	12.6818		1535	72.5983	1535	21.5442		1535	78.7263	1535	21.9242		1535	31.7353	1535	115.5638
1536	36.1163	1536	18.2724		1536	13.59	1536	15.2532		1536	71.7817	1536	22.8962		1536	84.4645	1536	12.9832		1536	33.3869	1536	53.3985
1537	81.0245	1537	8.3835		1537	54.0419	1537	14.3333		1537	92.9356	1537	23.7056		1537	92.2972	1537	31.7996		1537	23.8142	1537	77.1927
1538	46.7838	1538	14.1839		1538	33.6752	1538	11.875		1538	83.5144	1538	28.5119		1538	121.4461	1538	39.1023		1538	30.9222	1538	120.8085
1539	40.4211	1539	9.5829		1539	53.1107	1539	9.4824		1539	88.7487	1539	13.9543		1539	97.9612	1539	10.4615		1539	26.9682	1539	48.2298
1540	59.2138	1540	31.8355		1540	48.8133	1540	20.3916		1540	84.2965	1540	22.5257		1540	22.6178	1540	10.0625		1540	15.7261	1540	101.4521
1541	39.1875	1541	12.8075		1541	14.7554	1541	14.6529		1541	57.8136	1541	24.5298		1541	29.8383	1541	48.0944		1541	22.4156	1541	39.1602
1542	62.763	1542	8.4841		1542	7.2767	1542	34.6022		1542	62.0536	1542	31.4209		1542	60.9751	1542	8.6348		1542	16.2792	1542	38.1279
1543	29.5282	1543	12.5434		1543	47.3765	1543	11.4848		1543	85.8821	1543	23.4127		1543	22.0398	1543	9.7034		1543	55.6845	1543	88.2384
1544	36.9257	1544	10.142		1544	58.0106	1544	11.6228		1544	88.8516	1544	26.9529		1544	11.0588	1544	54.7213		1544	19.0864	1544	96.2804
1545	33.1078	1545	41.3333		1545	47.9848	1545	15.619		1545	87.1037	1545	21.5808		1545	127.21	1545	16.1021		1545	30.6025	1545	82.8475
1546	65.0993	1546	7.8171		1546	13.6877	1546	30.1089		1546	85.7206	1546	20.4855		1546	15.8742	1546	33.621		1546	33.9568	1546	21.3049
1547	58.1206	1547	11.5357		1547	12.6024	1547	11.7801		1547	88.387	1547	26		1547	14.7004	1547	24.1209		1547	22.6	1547	65.4975
1548	51.8295	1548	17.2994		1548	5.0806	1548	18.348		1548	65.0389	1548	23		1548	45.7024	1548	9.5155		1548	50.8098	1548	47.2617
1549	55.152	1549	11.0958		1549	15.3415	1549	10.5691		1549	90.7436	1549	21.7873		1549	83.4409	1549	14.6445		1549	30.2153	1549	62.9703
1550	55.3284	1550	13.6849		1550	87.5699	1550	13.614		1550	83.4856	1550	18.9634		1550	39.5067	1550	13.3056		1550	27.815	1550	43.6748
1551	35.4071	1551	65.5145		1551	8.8116	1551	29.6224		1551	15.5107	1551	16.6398		1551	114.3969	1551	33.4729		1551	35.6051	1551	32.0649
1552	43.3589	1552	74.8426		1552	15.8911	1552	17.4342		1552	34.8877	1552	21.8405		1552	99.1149	1552	7.7864		1552	20.0755	1552	165.26
1553	60.0762	1553	43.9259		1553	74.4056	1553	11.2799		1553	107.7245	1553	30.7796		1553	118.3817	1553	5.3228		1553	35.1099	1553	21.9586
1554	41.7545	1554	37.0638		1554	8.5285	1554	8.7638		1554	82.7509	1554	20.9019		1554	33.2764	1554	28.8476		1554	25.8115	1554	64.4677
1555	32.0798	1555	15.447		1555	65.5021	1555	12.3684		1555	74.9242	1555	23.7472		1555	12.7629	1555	10.9498		1555	16.7273	1555	79.1795
1556	37.3149	1556	14.4924		1556	10.108	1556	31.1642		1556	72.0084	1556	23.2003		1556	119.3897	1556	2.1525		1556	70.2312	1556	116.1143
1557	42.4144	1557	10.3299		1557	15.7796	1557	11.5351		1557	79.3984	1557	16.312		1557	37.4372	1557	25.8786		1557	20.9836	1557	110.2326
1558	55.684	1558	11.7678		1558	47.4303	1558	20.9153		1558	104.9253	1558	27.0231		1558	100.1656	1558	7.8156		1558	34.0255	1558	97.4207
1559	55.1372	1559	11.4787		1559	73.0839	1559	15.9608		1559	82.1044	1559	17.2632		1559	54.4661	1559	9.1621		1559	41.5598	1559	137.1235
1560	91.9766	1560	15.5417		1560	61.5962	1560	11.4394		1560	62.0507	1560	16.4138		1560	32.0645	1560	3.202		1560	49.0302	1560	33.9812
1561	15.5722	1561	12.989		1561	42.5105	1561	16.355		1561	75.0385	1561	25.3135		1561	44.1202	1561	41.3088		1561	39.6727	1561	92.1343
1562	35.199	1562	12.5964		1562	14.4583	1562	9.1564		1562	83.5392	1562	17.8692		1562	14.7966	1562	36.19		1562	36.9714	1562	90.886
1563	70.004	1563	25.9805		1563	51.1443	1563	20.0151		1563	56.4663	1563	18.1993		1563	36.9563	1563	8.1538		1563	65.7842	1563	98.3609
1564	25.0361	1564	18.8374		1564	13.6913	1564	34.9027		1564	104.699	1564	28.787		1564	94.3688	1564	14.5045		1564	25.1579	1564	32.3701
1565	27.7638	1565	16.802		1565	25.6175	1565	17.251		1565	86.9268	1565	29.6579		1565	21.687	1565	10.1071		1565	35.473	1565	60.3986
1566	50.6374	1566	17.4901		1566	33.8427	1566	10.165		1566	83.2818	1566	16.3664		1566	24.5223	1566	43.112		1566	23.3224	1566	68.0853
1567	45.6338	1567	28.7736		1567	55.1624	1567	20.5765		1567	98.9122	1567	23.3793		1567	37.9087	1567	16.9869		1567	19.6682	1567	94.1016
1568	47.0129	1568	10.8623		1568	23.084	1568	27.5592		1568	87.9267	1568	34.9652		1568	44.2932	1568	11.5415		1568	15.427	1568	53.2471
1569	29.5	1569	10.7203		1569	17.2949	1569	15.7569		1569	77.203	1569	39.3422		1569	115.4955	1569	41		1569	21.8415	1569	47.0974
1570	21.9209	1570	13.8299		1570	34.4571	1570	9.3443		1570	87.5523	1570	21.1944		1570	25.543	1570	12.637		1570	34.0196	1570	37.892
1571	27.3846	1571	13.8395		1571	72.3139	1571	27.8162		1571	100.7756	1571	25.6685		1571	105.2335	1571	7.5417		1571	16.1645	1571	41.0101
1572	37.7763	1572	13.8384		1572	43.6264	1572	9.3513		1572	93.5279	1572	25.8229		1572	59.5242	1572	30.4474		1572	49.7969	1572	40.3519
1573	39.523	1573	7.3707		1573	33.1932	1573	11.1547		1573	112.9394	1573	21.9136		1573	87.5217	1573	25.046		1573	15.9808	1573	43.7249
1574	57.296	1574	12.8722		1574	58.1333	1574	8.4454		1574	89.6192	1574	34.8854		1574	114.3624	1574	15.4405		1574	33.8571	1574	90.0192
1575	60.8	1575	11.2879		1575	54.6435	1575	10.5955		1575	72.4784	1575	22.6917		1575	87.2694	1575	10.0323		1575	35.2031	1575	76.0148
1576	33.8364	1576	29.503		1576	38.1364	1576	9.4217		1576	45.2638	1576	21.169		1576	25.887	1576	42.6731		1576	20.9605	1576	81.7301
1577	49.9944	1577	23.597		1577	72.9227	1577	14.2658		1577	80.81	1577	17.5743		1577	78.6583	1577	19.3947		1577	43.2918	1577	115.7298
1578	60.3333	1578	11.6522		1578	23.2697	1578	9.7333		1578	34.1353	1578	22.0699		1578	66.4026	1578	8.0401		1578	30.3626	1578	39.192
1579	27.1754	1579	23.7013		1579	23.2949	1579	14.4226		1579	94.0742	1579	39.9462		1579	42.0783	1579	8.903		1579	32.9908	1579	28.8861
1580	39.8108	1580	10.3989		1580	57.5126	1580	23.2887		1580	65.3584	1580	24		1580	81.3946	1580	23.658		1580	23.3916	1580	95.3401
1581	40.5919	1581	36.1344		1581	52.1842	1581	13.4621		1581	47.439	1581	21.9827		1581	83.4685	1581	26.0423		1581	18.3684	1581	163.9048
1582	71.0205	1582	18.4139		1582	61.6894	1582	16.5129		1582	83.4709	1582	17.2717		1582	20.2689	1582	32.1941		1582	21.9307	1582	80.0332
1583	74.3214	1583	15.011		1583	60.4348	1583	26.1303		1583	80.0028	1583	24.571		1583	85.7444	1583	41.0882		1583	23.5723	1583	117.2712
1584	33.5617	1584	12.3814		1584	28.4938	1584	11.7403		1584	93.2121	1584	13.9742		1584	25.3574	1584	10.0917		1584	41.1111	1584	34.1212
1585	23.867	1585	10.123		1585	20.2919	1585	14.3499		1585	102.3876	1585	20.2736		1585	61.6519	1585	11.0033		1585	51.8587	1585	79.7269
1586	33.4416	1586	24.2203		1586	35.3288	1586	10.4038		1586	79.0455	1586	21.6043		1586	34.646	1586	31.6121		1586	25.6359	1586	45.8148
1587	11.7731	1587	14.1654		1587	49.6213	1587	17.2366		1587	106.0167	1587	27.3458		1587	13.412	1587	37.1208		1587	25.0191	1587	42.6705
1588	56.3463	1588	20.2472		1588	38.5982	1588	17.0588		1588	75.4281	1588	20.2436		1588	45.9621	1588	45.5368		1588	47.105	1588	126.0904
1589	40.4083	1589	14.7297		1589	9.4351	1589	11.7821		1589	83.1485	1589	15.005		1589	27.564	1589	10.2717		1589	33.9241	1589	103.4136
1590	29.0048	1590	14.7307		1590	10.2651	1590	24.296		1590	124.3127	1590	15.3117		1590	16.6102	1590	12.2836		1590	33.3659	1590	83.9819
1591	69.0735	1591	21.7212		1591	12.6195	1591	12.3879		1591	100.536	1591	18.8647		1591	17.2845	1591	10.637		1591	65.5231	1591	35.3477
1592	33.9565	1592	25.3141		1592	65.4609	1592	11.0919		1592	68.8836	1592	18.5026		1592	91.9758	1592	11.2553		1592	29.6657	1592	47.2381
1593	57.0367	1593	8.8979		1593	22.0867	1593	10.1053		1593	34.4936	1593	18.588		1593	10.4731	1593	36.0475		1593	28.3887	1593	61.0844
1594	20.7252	1594	11.6512		1594	12.35	1594	7.2236		1594	90.6561	1594	20.3389		1594	86.7197	1594	21.7895		1594	62.549	1594	25.3745
1595	32.2448	1595	10.5021		1595	31.6303	1595	13.0938		1595	82.7411	1595	19.4594		1595	49.6218	1595	9.1133		1595	25.6007	1595	75.2803
1596	23.4103	1596	20.9508		1596	57.7352	1596	12.5298		1596	63.1017	1596	23.9343		1596	75.2718	1596	29.5776		1596	18.1687	1596	36.6281
1597	24.6168	1597	10.0756		1597	52.7532	1597	10.5902		1597	55.5052	1597	19.3372		1597	19.7706	1597	14.0395		1597	32.2871	1597	52.6303
1598	39.5329	1598	28.8014		1598	76.4204	1598	11.6691		1598	79.8139	1598	29.9422		1598	13.8014	1598	20.4586		1598	26.634	1598	137.5516
1599	46.2259	1599	49.2091		1599	19.7557	1599	13.549		1599	56.4128	1599	19.6879		1599	72.3513	1599	34.2625		1599	30.2445	1599	48.8953
1600	23.5257	1600	26.0933		1600	56.2835	1600	38.6244		1600	55.7403	1600	21.4194		1600	39.9114	1600	34.4132		1600	59.4133	1600	38.625
1601	39.3684	1601	13.0962		1601	27.5795	1601	14.0751		1601	86.827	1601	23.7022		1601	19.8116	1601	11.2393		1601	19.5064	1601	133.3268
1602	29.663	1602	36.7692		1602	39.2791	1602	11.4615		1602	86.5105	1602	21.4693		1602	44.9476	1602	47.1736		1602	79.4662	1602	89.4539
1603	51.8683	1603	8.25		1603	81.1376	1603	26.3853		1603	82.3625	1603	23.5969		1603	37.6436	1603	7.4667		1603	14.3195	1603	47.8214
1604	49.8651	1604	14.242		1604	4.9375	1604	28.242		1604	74.9722	1604	26.3889		1604	82.0405	1604	46.6		1604	23.0751	1604	24.0484
1605	21.6091	1605	14.3879		1605	41.5837	1605	20.8722		1605	77.3636	1605	25.7955		1605	90.7353	1605	42.2418		1605	29.8729	1605	52.0635
1606	41.4706	1606	12.3488		1606	55.9524	1606	10.5874		1606	80.6347	1606	16.4921		1606	89.5255	1606	14.6584		1606	25.9009	1606	40.4824
1607	29.1329	1607	7.5678		1607	69.7893	1607	22.835		1607	73.9246	1607	21.9948		1607	52.2955	1607	10.6797		1607	18.3623	1607	37.8802
1608	26.0645	1608	41.939		1608	43.8631	1608	11.3556		1608	72.1515	1608	13.5528		1608	38.8032	1608	8.0904		1608	30	1608	59.7903
1609	21.3684	1609	15.8		1609	11.5799	1609	36.5158		1609	98.7486	1609	16.4566		1609	135.5791	1609	34.4114		1609	33.9759	1609	72.8906
1610	38.5467	1610	18.3648		1610	10.4913	1610	9.8894		1610	80.6395	1610	26.1789		1610	20.8228	1610	50.7785		1610	26.6943	1610	103.4694
1611	61.8253	1611	28.0244		1611	52.9609	1611	9.139		1611	27.9758	1611	22.7166		1611	27.0505	1611	39.8333		1611	28.3694	1611	51.1546
1612	34.8467	1612	32.7419		1612	18.1789	1612	25.3227		1612	82.7908	1612	25.0288		1612	30.2475	1612	10.9272		1612	37.7709	1612	41.8711
1613	80.8555	1613	12.7748		1613	15.8364	1613	35.6299		1613	75.6189	1613	23.7719		1613	65.7087	1613	10.8895		1613	31.5897	1613	70.5331
1614	60.3195	1614	12.3085		1614	32.0526	1614	15.0861		1614	86.5758	1614	29.6667		1614	44.6344	1614	54.1535		1614	19.7195	1614	28.9943
1615	61.4149	1615	23.7467		1615	25.3203	1615	15.201		1615	72.727	1615	18.8129		1615	75.0096	1615	33.4639		1615	29.9498	1615	20.5669
1616	64.669	1616	9.1879		1616	29.2512	1616	25.1014		1616	83.2251	1616	25.587		1616	9.8115	1616	55.2833		1616	19.5314	1616	29.4369
1617	30.8523	1617	16.7413		1617	10.8604	1617	7.5971		1617	103.2345	1617	17.8289		1617	79.297	1617	43.5109		1617	68.3959	1617	26.0044
1618	38.2023	1618	15.7258		1618	27.9868	1618	12.468		1618	102.2424	1618	32.7781		1618	74.3891	1618	10.6266		1618	11.1105	1618	33.2872
1619	19.5403	1619	9.8349		1619	81.2468	1619	20.1414		1619	54.9111	1619	25.1581		1619	57.7048	1619	11.7332		1619	39.4215	1619	50.6049
1620	37.0506	1620	17.5511		1620	33.4534	1620	25.1228		1620	32.3529	1620	24.7193		1620	32.8855	1620	30.4639		1620	21.2312	1620	142.799
1621	11.1	1621	22.2203		1621	61.6192	1621	12.6495		1621	19.337	1621	21.9119		1621	41.0524	1621	35.7466		1621	19.9753	1621	41.1686
1622	27.6373	1622	34.8056		1622	28.5561	1622	21.7953		1622	72.2633	1622	21.7826		1622	13.595	1622	31.2735		1622	27.7595	1622	89.0432
1623	46.5254	1623	63.9855		1623	9.5068	1623	18.0629		1623	68.474	1623	18.1749		1623	30.6784	1623	56.0429		1623	44.6559	1623	26.4759
1624	17.2848	1624	29.9864		1624	11.7277	1624	9.8539		1624	56.6997	1624	27.5782		1624	100.3179	1624	13.7979		1624	41.8564	1624	38.227
1625	25.354	1625	15.6893		1625	10.5167	1625	15.7656		1625	68.9209	1625	16.6052		1625	36.7915	1625	25.1655		1625	43.9529	1625	44.6296
1626	48.3346	1626	22.2941		1626	4.5244	1626	13.3312		1626	82.3853	1626	19.4095		1626	89.9401	1626	32.4032		1626	35.2528	1626	28.8899
1627	29.3072	1627	12.9515		1627	54.6527	1627	37.8145		1627	83.3971	1627	39.9793		1627	65.4682	1627	54.5163		1627	12.7849	1627	110.8041
1628	27.4103	1628	19.1232		1628	8.6	1628	49.3523		1628	34.867	1628	19.019		1628	102.4496	1628	12.8846		1628	26.3915	1628	25.4683
1629	28.4566	1629	18.6238		1629	5.9437	1629	10.0654		1629	57.7009	1629	27.0261		1629	21.7566	1629	19.987		1629	31.1287	1629	53.9714
1630	24.4645	1630	13.1379		1630	20.2664	1630	29.015		1630	77.743	1630	38.4057		1630	47.0644	1630	6.3788		1630	28.0338	1630	175.3185
1631	58.9301	1631	23.4595		1631	22.5138	1631	23.8826		1631	76.6809	1631	17.959		1631	31.8462	1631	37.7565		1631	23.3864	1631	111.1875
1632	48.1542	1632	8.3941		1632	53.4105	1632	20.3059		1632	24.9192	1632	14.3351		1632	14.7301	1632	21.5789		1632	13.5864	1632	54.7156
1633	45.8525	1633	11.2143		1633	20.2086	1633	15.4483		1633	78.1003	1633	14.1503		1633	53.8596	1633	9.8085		1633	12.7231	1633	150.8575
1634	28.8	1634	39.759		1634	21.8009	1634	25.5699		1634	74.7564	1634	32.5099		1634	24.0149	1634	18.0602		1634	52.1744	1634	37.5329
1635	70.098	1635	16.5087		1635	46.4462	1635	37.349		1635	102.216	1635	20		1635	46.8513	1635	13.6974		1635	39.2	1635	46.2196
1636	21.6895	1636	13.9438		1636	16.6015	1636	29.2003		1636	28.5247	1636	25.9421		1636	34.2606	1636	10.241		1636	45.1923	1636	19.7148
1637	33.5273	1637	8.6806		1637	16.8773	1637	15.3925		1637	85.1028	1637	40.357		1637	17.7547	1637	40.0944		1637	61.029	1637	57.8558
1638	52.7126	1638	19.575		1638	39.2618	1638	9.1108		1638	34.2941	1638	44.3607		1638	40.7875	1638	18.0288		1638	58.7256	1638	49.2027
1639	74.13	1639	15.7424		1639	23.8291	1639	17.4564		1639	53.4249	1639	30.4725		1639	55.0142	1639	40.1179		1639	17.6541	1639	51.0144
1640	25.3088	1640	15.5291		1640	44.4072	1640	18.8293		1640	65.1765	1640	20.2834		1640	13.7834	1640	42.1261		1640	18.8978	1640	33.4686
1641	20.106	1641	12.0493		1641	69.7418	1641	15.2515		1641	63.4403	1641	18.6733		1641	53.2208	1641	35.3464		1641	21.3452	1641	37.3032
1642	19.9816	1642	28.3284		1642	12.5064	1642	8.904		1642	91.9787	1642	19.6277		1642	14.2267	1642	29.4926		1642	39.6066	1642	22.531
1643	59.9174	1643	23.4198		1643	14.8208	1643	9.4746		1643	59.0312	1643	24.1841		1643	22.8516	1643	33.9801		1643	29.9222	1643	70.0119
1644	77.875	1644	16.7297		1644	25.3418	1644	10.1758		1644	17.0765	1644	20.8707		1644	97.4027	1644	12.763		1644	21.6356	1644	34.6012
1645	44.1847	1645	30.9304		1645	18.5304	1645	22.0807		1645	84.7045	1645	22.9882		1645	48.7908	1645	35.6601		1645	31.633	1645	76.4928
1646	52.3906	1646	15		1646	18.7354	1646	12.368		1646	67.4605	1646	24.1067		1646	11.0393	1646	10.5133		1646	31.6444	1646	157.1863
1647	34.1477	1647	17.55		1647	10.0275	1647	12.869		1647	29.1723	1647	26.1102		1647	36.532	1647	34.3684		1647	37.574	1647	86.8564
1648	49.3039	1648	12.3348		1648	11.6	1648	9.0837		1648	42.4732	1648	22.8444		1648	37.6632	1648	20.8		1648	40.0807	1648	109.3575
1649	52.8033	1649	16.488		1649	49.0891	1649	13.2896		1649	84.6143	1649	24.3981		1649	76.8371	1649	26.2581		1649	31.485	1649	64.5612
1650	26.3811	1650	17.2975		1650	7.9223	1650	18.4138		1650	39.7861	1650	20.9373		1650	20.0138	1650	28.3146		1650	23.4769	1650	52.0402
1651	14.0804	1651	17.3817		1651	36.2314	1651	11.1205		1651	44.497	1651	22.7306		1651	82.9242	1651	10.6085		1651	50.0828	1651	43.5325
1652	75.5244	1652	35.1114		1652	13.203	1652	16.3514		1652	32.7215	1652	17.713		1652	16.5455	1652	7.2976		1652	25.3451	1652	24.982
1653	49.1712	1653	15.2439		1653	6.4019	1653	21.045		1653	79.5102	1653	36.3556		1653	42.1268	1653	5.9608		1653	34.8964	1653	34.7857
1654	33.6138	1654	8.0568		1654	29.5447	1654	13.225		1654	68.6651	1654	15.7129		1654	91.3872	1654	14.0893		1654	45.9444	1654	145.8932
1655	54.3367	1655	16.8088		1655	20.5682	1655	17.8168		1655	68.2969	1655	26.0129		1655	79.879	1655	64.4781		1655	22.9103	1655	38.4061
1656	52.6491	1656	37.7419		1656	15.0131	1656	20.9646		1656	37.5612	1656	22.0426		1656	78.7309	1656	35.1572		1656	41.4242	1656	77.8103
1657	52.9673	1657	11.6271		1657	18.5345	1657	14.5182		1657	35.4275	1657	34.6139		1657	103.4538	1657	47.0726		1657	43.8903	1657	24.2308
1658	38.2038	1658	14.8465		1658	11.7267	1658	19.9817		1658	100.6803	1658	14.8134		1658	14.4873	1658	7.6883		1658	18.4067	1658	76.6071
1659	21.0631	1659	7.3568		1659	20.1455	1659	10.1963		1659	62.109	1659	19.2295		1659	79.9558	1659	34.0611		1659	59.6032	1659	65.5786
1660	45.4432	1660	14.3168		1660	6.7136	1660	11.0203		1660	30.6057	1660	13.2713		1660	16.682	1660	26.9881		1660	28.9186	1660	61.9055
1661	28.4641	1661	29.1279		1661	19.7059	1661	14.5392		1661	38.1503	1661	16.5514		1661	33.8626	1661	11.1808		1661	48.7376	1661	49.468
1662	35.4977	1662	27.5083		1662	31.6667	1662	30.3972		1662	31.9006	1662	30.3055		1662	45.377	1662	27.5726		1662	58.566	1662	82.0606
1663	52.6008	1663	11.026		1663	16.865	1663	21.7623		1663	37.1338	1663	19.8505		1663	86.2578	1663	42.4732		1663	42.9053	1663	129.9469
1664	29.1493	1664	13.1591		1664	7.3525	1664	8.3832		1664	31.9032	1664	20.9719		1664	39.0471	1664	13.7976		1664	22.2857	1664	75.148
1665	43.2045	1665	11.8869		1665	8.7561	1665	13.4381		1665	60.8585	1665	14.9373		1665	66.5802	1665	16.2358		1665	42.687	1665	94.3889
1666	41.385	1666	26.0077		1666	12.3062	1666	6.7004		1666	97.6026	1666	18.4464		1666	31.805	1666	48.3502		1666	36.5027	1666	120.2158
1667	28.2273	1667	27.6726		1667	37.1111	1667	14.0486		1667	86.8244	1667	16.5515		1667	109.2172	1667	12.8803		1667	29.9623	1667	82.5349
1668	41.2742	1668	17.2051		1668	19.3041	1668	16.7793		1668	104.4724	1668	23.2234		1668	85.5279	1668	7.0706		1668	37.4451	1668	67.7398
1669	31.4136	1669	13.4916		1669	16.7778	1669	24.1603		1669	83.702	1669	25.6236		1669	33.0478	1669	16.4023		1669	50.7824	1669	153.5023
1670	37.363	1670	25.3213		1670	5.5346	1670	8.8764		1670	79.2542	1670	18.8953		1670	38.1067	1670	31.3218		1670	35.1798	1670	74.0691
1671	46.5559	1671	15.7228		1671	8.1329	1671	22.843		1671	93.7831	1671	21.5065		1671	31.3621	1671	15.7333		1671	64.9686	1671	177.0693
1672	48.7134	1672	32.6965		1672	18.4265	1672	9.4143		1672	29.883	1672	35.4542		1672	28.2648	1672	12.0621		1672	53.7529	1672	95.5156
1673	43.0111	1673	20.3552		1673	28.5388	1673	14.6133		1673	98.1859	1673	24.9458		1673	75.5848	1673	20.6603		1673	39.3435	1673	146.3802
1674	43.8852	1674	18.9578		1674	12.0036	1674	31.9327		1674	80.7609	1674	22.3345		1674	29.2561	1674	45.8316		1674	44.3519	1674	36.5346
1675	42.0598	1675	16.7798		1675	20.7344	1675	23.615		1675	67.1342	1675	38.3975		1675	43.4343	1675	35.6605		1675	50.6269	1675	167.4823
1676	37.5455	1676	29.3318		1676	18.4	1676	10.1564		1676	83.0545	1676	22.771		1676	94.6895	1676	11.8081		1676	38.8319	1676	104.4304
1677	22.6378	1677	8.4385		1677	24.7826	1677	22.0876		1677	33.6948	1677	34.0328		1677	16.8602	1677	24.2652		1677	34.553	1677	72.2588
1678	23.7778	1678	12.8171		1678	5.115	1678	18.7053		1678	71.629	1678	29.4225		1678	14.7527	1678	18.2007		1678	58.8112	1678	40.6878
1679	58.9878	1679	4.5693		1679	12.5424	1679	9.2614		1679	68.0702	1679	22.5488		1679	23.9629	1679	9.8906		1679	19.3987	1679	46.3682
1680	36.0886	1680	9.7278		1680	12.3689	1680	50.7566		1680	35.5876	1680	14.6321		1680	21.0564	1680	31.3684		1680	24.5606	1680	111.2936
1681	18.1028	1681	18.7533		1681	11.6687	1681	23.916		1681	37.3069	1681	18.1809		1681	56.9219	1681	29.06		1681	32.8869	1681	45.6728
1682	50.6301	1682	13.3102		1682	12.7062	1682	28.9679		1682	89.0975	1682	27.4915		1682	25.5123	1682	9.5581		1682	40.4737	1682	27.7679
1683	51.8353	1683	14.5018		1683	11.745	1683	9.1975		1683	45.9844	1683	17.3926		1683	18.119	1683	5.2734		1683	16.6193	1683	119.5458
1684	49.1739	1684	18.2437		1684	27.9267	1684	33.2839		1684	87.7681	1684	41.9463		1684	37.1622	1684	5.99		1684	31.731	1684	51.3644
1685	44.6131	1685	30.5179		1685	6.8958	1685	7.9483		1685	83.7432	1685	35.8296		1685	113.9201	1685	44.5917		1685	26.2532	1685	51.5469
1686	39.1773	1686	9.9462		1686	14.9824	1686	16.6635		1686	54.6985	1686	28.4861		1686	36.7163	1686	10.8538		1686	16.1097	1686	28.3467
1687	29.9025	1687	17.0106		1687	17.0158	1687	9.7918		1687	86.7702	1687	20.7614		1687	16.8554	1687	32.4763		1687	27.4533	1687	46.9108
1688	50.2627	1688	20.5326		1688	7.5325	1688	20.646		1688	48.4694	1688	16.1555		1688	73.092	1688	25.3856		1688	24.2332	1688	25.8111
1689	55.4299	1689	10.6462		1689	28.0773	1689	11.7167		1689	31.9419	1689	21.3036		1689	38.4173	1689	12.8571		1689	48.1626	1689	44.1366
1690	43.0244	1690	14.0424		1690	19.2403	1690	24.1494		1690	66.0049	1690	46.2181		1690	102.504	1690	12.523		1690	49.2157	1690	89.7516
1691	48.6237	1691	30.1364		1691	7.8103	1691	16.0651		1691	51.7277	1691	39.4106		1691	72.6866	1691	34.6828		1691	33.6866	1691	126.8124
1692	43.0599	1692	31.4238		1692	37.8582	1692	10.8479		1692	61.1752	1692	41.194		1692	57.9302	1692	12.7373		1692	28.8048	1692	191.8636
1693	15.0395	1693	4.9494		1693	31.6441	1693	12.0745		1693	67.8562	1693	20.6685		1693	25.2639	1693	39.3596		1693	39.9748	1693	39.9352
1694	29.7158	1694	38.6075		1694	53.8049	1694	9.9054		1694	33.184	1694	24.4083		1694	92.4286	1694	39.555		1694	18.1163	1694	150.509
1695	17.362	1695	27.6629		1695	5.7772	1695	14.0301		1695	82.5413	1695	17.8746		1695	91.3309	1695	10.1117		1695	34.78	1695	112.9106
1696	44.5552	1696	33.9242		1696	33.2515	1696	8.2857		1696	33.791	1696	25.1542		1696	87.054	1696	12.0341		1696	24.543	1696	38.8971
1697	14.9012	1697	21.6667		1697	22.9027	1697	24.8554		1697	92.5949	1697	22.47		1697	68.4207	1697	9.4947		1697	27.823	1697	70.5949
1698	39.1867	1698	8.8565		1698	26.1022	1698	7.9595		1698	53.0974	1698	20.0142		1698	28.4791	1698	24.0128		1698	20.6905	1698	54.3767
1699	76.861	1699	21.769		1699	6.4123	1699	10.1891		1699	94.8885	1699	23.2152		1699	42.5407	1699	40.9899		1699	29.0243	1699	56.9306
1700	37.8927	1700	23.0318		1700	17.0312	1700	10.3976		1700	45.2951	1700	20.8982		1700	8.8617	1700	24		1700	31.9477	1700	44.4459
1701	26.7115	1701	8.2323		1701	36.3436	1701	15.9562		1701	72.2093	1701	44.0972		1701	60.1002	1701	7.141		1701	16.0714	1701	106.0421
1702	52.8381	1702	19.1049		1702	11.339	1702	13.6016		1702	84.6771	1702	19.9586		1702	17.9226	1702	11.7352		1702	65	1702	99.7553
1703	69.7149	1703	15.9872		1703	2.9781	1703	17.2961		1703	62.8544	1703	37.7059		1703	31.3292	1703	47.2962		1703	32.2232	1703	84.4583
1704	26.0063	1704	19.2925		1704	6.1629	1704	9.1694		1704	15.4114	1704	26.3377		1704	21.2429	1704	19.1357		1704	34.0317	1704	83.72
1705	52.1189	1705	18.7856		1705	13.2775	1705	8.8477		1705	84.768	1705	17.8841		1705	13.894	1705	34.8211		1705	26.1014	1705	37.3614
1706	44.1975	1706	8.9935		1706	40.6411	1706	14.5645		1706	105.7843	1706	21.3134		1706	36.6111	1706	26.3271		1706	27.337	1706	99.5893
1707	38.4397	1707	18.9505		1707	15.4387	1707	9.7273		1707	85.6279	1707	18.7805		1707	21.9848	1707	49.75		1707	23.6687	1707	33.9915
1708	41.9212	1708	11.5051		1708	31.5198	1708	16.8485		1708	70.359	1708	37.3113		1708	29.0383	1708	14.1391		1708	21.7769	1708	160.0928
1709	8.7017	1709	29.3312		1709	39.2744	1709	6.9419		1709	42.6287	1709	20.5784		1709	74.7686	1709	20.956		1709	30.7069	1709	73.893
1710	29.5578	1710	21.4685		1710	13.7346	1710	10.3697		1710	75.5982	1710	16.0852		1710	102.1305	1710	14.1728		1710	15.2553	1710	132.2678
1711	17.962	1711	25.9456		1711	36.3733	1711	11.6419		1711	43.3029	1711	18.52		1711	13.8447	1711	41.3741		1711	31.3399	1711	59.0191
1712	40.6916	1712	13.0861		1712	15.96	1712	31.0683		1712	36.426	1712	19.2242		1712	40.1413	1712	12.6149		1712	82.9953	1712	77.433
1713	24.9593	1713	17.7918		1713	29.4313	1713	12.214		1713	17.1078	1713	22.3018		1713	94.9937	1713	35.6133		1713	28.4732	1713	88.5018
1714	31	1714	11.3567		1714	12.7377	1714	34.6769		1714	39.4109	1714	30.8377		1714	70.4015	1714	19.6468		1714	21.3257	1714	128.3278
1715	15.7927	1715	22.7972		1715	52.8494	1715	13.1392		1715	89.5927	1715	18.7337		1715	27.1337	1715	9.9967		1715	55.127	1715	37.497
1716	31.2973	1716	23.1574		1716	55.0826	1716	30.7962		1716	63.6082	1716	31.3651		1716	85.9484	1716	52.4412		1716	56.9202	1716	182.9579
1717	47.9148	1717	7.988		1717	5.8132	1717	12.8268		1717	26.7375	1717	17.7287		1717	28.0679	1717	15.5943		1717	15.74	1717	37.2785
1718	47.8009	1718	15.2332		1718	8.4351	1718	8.9385		1718	92.1267	1718	31.5774		1718	69.8177	1718	44.8707		1718	38.0066	1718	121.3214
1719	31.4894	1719	31.8276		1719	19.796	1719	12.6915		1719	65.2283	1719	32.0722		1719	43.8789	1719	13.1606		1719	49.4298	1719	46.8454
1720	37	1720	19.3255		1720	10.3122	1720	14.3033		1720	87.1325	1720	31.3236		1720	87.9002	1720	21.0864		1720	47.7143	1720	143.66
1721	34.6325	1721	12.1031		1721	6.6237	1721	12.0936		1721	42.9476	1721	31.5182		1721	36.6067	1721	21.0536		1721	59.4435	1721	96.8594
1722	46.3948	1722	8.2389		1722	25.08	1722	10.4198		1722	54.7143	1722	22.1638		1722	22.3454	1722	36.2651		1722	16.9228	1722	38.7681
1723	17.5799	1723	21.1458		1723	38.1443	1723	20.4397		1723	29.5941	1723	16.7215		1723	12.142	1723	44.708		1723	46.2338	1723	122.373
1724	37.279	1724	20.2178		1724	18.9007	1724	10.1658		1724	31.4855	1724	21.0143		1724	21.8649	1724	10.5219		1724	47.1433	1724	75.3289
1725	71.4811	1725	20.8587		1725	7.2042	1725	15.5202		1725	44.1872	1725	17.9448		1725	27.8911	1725	12.5243		1725	38.0584	1725	47.3636
1726	28.9512	1726	20.9936		1726	16.2131	1726	26.7932		1726	25.9019	1726	25.2546		1726	30.9574	1726	29.4526		1726	74.9142	1726	27.3798
1727	56.7662	1727	11.5805		1727	49.6364	1727	14.1869		1727	44.2924	1727	21.8918		1727	43.6359	1727	29.3117		1727	17.2222	1727	83.7414
1728	41.0871	1728	17.9954		1728	36.0246	1728	13.0612		1728	27.8742	1728	38.1835		1728	90.8532	1728	15.7725		1728	21.7176	1728	43.5748
1729	17.2521	1729	35.6864		1729	31.4526	1729	12.5099		1729	84.5573	1729	24.5156		1729	15.1628	1729	8.7071		1729	42.8164	1729	45.033
1730	58.3077	1730	12.6604		1730	38.2327	1730	9.0122		1730	30.3289	1730	22.7993		1730	11.6341	1730	8.2915		1730	31.7293	1730	88.2945
1731	23.434	1731	9.8586		1731	9.6834	1731	38.1242		1731	71.5416	1731	29.4824		1731	43.7312	1731	35.4938		1731	19.3526	1731	184.0198
1732	26.9109	1732	13.3539		1732	33.8453	1732	9.9712		1732	30.8714	1732	17.9965		1732	93.7007	1732	7.5923		1732	53.2316	1732	130.5509
1733	77.6866	1733	25.2385		1733	61.0731	1733	10.5934		1733	27.0046	1733	28.9663		1733	69.15	1733	7.9379		1733	26.9851	1733	125.6585
1734	30.7356	1734	9.6696		1734	22.3684	1734	11.6667		1734	73.044	1734	26.1708		1734	86.4205	1734	30.4444		1734	44.6707	1734	66.4703
1735	40.472	1735	20.0867		1735	27.77	1735	9.8415		1735	93.3746	1735	23.8218		1735	32.1661	1735	12.0636		1735	32.1023	1735	188.6971
1736	40.5928	1736	10.5959		1736	36.1089	1736	17.0379		1736	35.0464	1736	30.5957		1736	82.1069	1736	7.4945		1736	16.8253	1736	72.8258
1737	63.8707	1737	21.9323		1737	38.9261	1737	25.7874		1737	41.0766	1737	29.293		1737	21.6649	1737	9.5455		1737	26.1807	1737	38.6585
1738	27.9889	1738	15.8836		1738	25.7921	1738	15.5951		1738	91.1716	1738	22.6081		1738	25.5373	1738	42.8839		1738	56.8918	1738	48.3574
1739	19.2727	1739	18.1		1739	19.3254	1739	12.2231		1739	32.7532	1739	14.4653		1739	108.5723	1739	63.7238		1739	36.4604	1739	42.8745
1740	53.0036	1740	11.1156		1740	24.6037	1740	11.922		1740	33.7209	1740	16.92		1740	19.0276	1740	18.9022		1740	57.4424	1740	99.654
1741	68.6847	1741	13.9146		1741	14.5592	1741	9.3646		1741	26.1462	1741	10.7114		1741	33.9562	1741	24.9701		1741	53.166	1741	42.6776
1742	14.2012	1742	23.0585		1742	24.6383	1742	27.3205		1742	76.9203	1742	38.7666		1742	26.6369	1742	14.9499		1742	40.3507	1742	43.2246
1743	59.193	1743	11.75		1743	28.4625	1743	39.2095		1743	22.8584	1743	33.6456		1743	17.7241	1743	38.3255		1743	28.4305	1743	155.1939
1744	45.9966	1744	9.3333		1744	20.7614	1744	32.0233		1744	80.2197	1744	20.395		1744	78.103	1744	26.2965		1744	58.2254	1744	30.4938
1745	12.2917	1745	15.8769		1745	29.3168	1745	8.5889		1745	70.0503	1745	24.0365		1745	36.1097	1745	11.3016		1745	33.8958	1745	27.1916
1746	37.2447	1746	11.1243		1746	41.4218	1746	16.5633		1746	31.1749	1746	21.0261		1746	32.2573	1746	9.736		1746	35.0827	1746	179.1426
1747	65.2768	1747	24.9102		1747	49.1884	1747	11.3457		1747	24.955	1747	20.0751		1747	110.27	1747	31.3715		1747	50.0976	1747	37.1258
1748	23.5608	1748	14.3077		1748	32.1836	1748	16.3158		1748	81.864	1748	15.3309		1748	62.3416	1748	38.2895		1748	54.1069	1748	37.9742
1749	46.2069	1749	16.2067		1749	33.9314	1749	14.415		1749	35.1511	1749	20.981		1749	73.7706	1749	10.8667		1749	49.4895	1749	201.2723
1750	50.6523	1750	31.7293		1750	13.9267	1750	9.8133		1750	37.2105	1750	18.3968		1750	82.8987	1750	31.1485		1750	56.7473	1750	183.4193
1751	33.1124	1751	19.4497		1751	14.7194	1751	14.7306		1751	96.3546	1751	24.1034		1751	21.3214	1751	16.9241		1751	25.1733	1751	58.9526
1752	31.2658	1752	19.2265		1752	14.9704	1752	28.7055		1752	107.0338	1752	13.5798		1752	82.4671	1752	34.8257		1752	42.3399	1752	39.7821
1753	56.341	1753	24.9083		1753	24.6154	1753	48.9269		1753	25.6364	1753	22.0948		1753	104.426	1753	21.2301		1753	30.6927	1753	73.3053
1754	12.051	1754	7.7901		1754	25.7706	1754	26.8398		1754	30.5074	1754	24.6863		1754	27.8293	1754	11.8185		1754	11.7778	1754	119.7074
1755	68.4012	1755	11.0098		1755	8.8247	1755	10.357		1755	64.2456	1755	14.8316		1755	96.2529	1755	44.5265		1755	43.2674	1755	54.0133
1756	46.5491	1756	15.2444		1756	14.8816	1756	11.2027		1756	40.5561	1756	22.5541		1756	94.5779	1756	10.8438		1756	42.6	1756	51.7953
1757	29.7167	1757	11.1435		1757	21.7512	1757	28.9081		1757	107.1772	1757	46.4348		1757	28.7468	1757	8.8438		1757	28.8042	1757	59.1977
1758	63.8755	1758	24.478		1758	30.4294	1758	6.6839		1758	83.5481	1758	14.289		1758	56.4796	1758	49.0584		1758	12.752	1758	157.4675
1759	45.6466	1759	35.8799		1759	16.75	1759	9.6599		1759	23.6481	1759	16.6632		1759	46.5943	1759	8.0933		1759	77.6087	1759	160.5665
1760	53.9177	1760	9.7764		1760	19.7111	1760	10.0486		1760	63.6473	1760	22.492		1760	31.7471	1760	7.8777		1760	37.019	1760	195.6143
1761	29.0256	1761	10.8957		1761	16.0519	1761	14.1567		1761	29.8208	1761	24.1292		1761	17.2061	1761	28.9336		1761	33.5805	1761	37.9176
1762	45.4062	1762	34.7459		1762	26.9843	1762	42.9009		1762	90.3632	1762	20.0596		1762	27.2301	1762	11.2808		1762	75.2874	1762	74.0116
1763	51.7978	1763	20.4663		1763	22.4803	1763	8.0833		1763	62.3674	1763	18.7842		1763	87.8696	1763	50.6555		1763	42.9424	1763	90.4
1764	32.4686	1764	49.5419		1764	48.8163	1764	25.0914		1764	33.1384	1764	23.6322		1764	81.3616	1764	44.5915		1764	45.6407	1764	151.8049
1765	45.917	1765	18.0183		1765	17.9216	1765	9.5868		1765	89.1927	1765	34.4601		1765	112.4765	1765	38.015		1765	85.3596	1765	27.7953
1766	12.2558	1766	13.3867		1766	19.524	1766	27.5907		1766	48.4509	1766	17.2055		1766	69.5058	1766	46.8567		1766	36.5815	1766	56.5064
1767	46.7048	1767	17.8825		1767	4.1612	1767	31.3745		1767	69.2727	1767	33.0086		1767	26.5916	1767	16.1954		1767	74.2694	1767	28.0178
1768	39	1768	47.1832		1768	32.6145	1768	6.5954		1768	88.5309	1768	22.0756		1768	16.5049	1768	48.2871		1768	21.1273	1768	103.1283
1769	14.6332	1769	6.9275		1769	8.9266	1769	12.1553		1769	64.1667	1769	26.3905		1769	41.0823	1769	29.3025		1769	23.2467	1769	128
1770	49.5758	1770	21.6679		1770	25.7169	1770	10.2762		1770	31.5312	1770	22.2459		1770	72.6964	1770	42.2621		1770	26.8033	1770	37.7571
1771	68	1771	62.2065		1771	19.6442	1771	11.833		1771	23.8436	1771	16.1162		1771	70.6878	1771	35.7458		1771	27.565	1771	24.0066
1772	69.8798	1772	49.7725		1772	7.2587	1772	14.6412		1772	30.1038	1772	23.819		1772	36.8217	1772	12.559		1772	26.0135	1772	57
1773	33.8669	1773	9.7733		1773	13.9526	1773	41.1833		1773	37.7372	1773	28.2143		1773	28.0567	1773	11.4078		1773	34.2733	1773	145.298
1774	23.2222	1774	9.16		1774	18.205	1774	12.5606		1774	77.0345	1774	25.0562		1774	13.2585	1774	13.7994		1774	21.462	1774	42.4453
1775	57.5167	1775	12.0027		1775	19.0585	1775	16.9674		1775	33.0776	1775	29.4254		1775	81.7216	1775	25.9729		1775	55.5097	1775	44.5605
1776	18.1569	1776	12.573		1776	30.0172	1776	30.0547		1776	100.3639	1776	14.6053		1776	18.4349	1776	30.5583		1776	40.8562	1776	115.4242
1777	67.202	1777	11.5674		1777	20.6034	1777	22.8566		1777	15.798	1777	13.764		1777	25.099	1777	14.3158		1777	45.5564	1777	97.2021
1778	40.0581	1778	15.7811		1778	29.7935	1778	11.2625		1778	82.816	1778	45.6992		1778	98.189	1778	31.5592		1778	22.3886	1778	27.0591
1779	54.5843	1779	16.0242		1779	12.831	1779	9.694		1779	29.5193	1779	13.9075		1779	40.0309	1779	18.9749		1779	65.2487	1779	156.7868
1780	46.7994	1780	8.1254		1780	22.1175	1780	12.0397		1780	33.9544	1780	22.4656		1780	31.0088	1780	24.6657		1780	16.4809	1780	39.7963
1781	54.4802	1781	15.3867		1781	9.9581	1781	14.5316		1781	43.9841	1781	19.5046		1781	32.2508	1781	10.7911		1781	83.249	1781	63.9198
1782	34.7509	1782	18.755		1782	47.8525	1782	7.3011		1782	53.7038	1782	24.0789		1782	43.6891	1782	10.8991		1782	20.6557	1782	143.812
1783	31.3508	1783	19.246		1783	4.3365	1783	40.8541		1783	77.1219	1783	28.2465		1783	35.0074	1783	19.7698		1783	23.0854	1783	34.1961
1784	50.1939	1784	12.7488		1784	14.2359	1784	28.8491		1784	52.0024	1784	21.4119		1784	76.6198	1784	17.6073		1784	17.3242	1784	39.2776
1785	63.4074	1785	24.9538		1785	34.3525	1785	12.8918		1785	67.5111	1785	28.1056		1785	73.6283	1785	31.6275		1785	46.5707	1785	30.5029
1786	53.4867	1786	36.8677		1786	5.3947	1786	11.5985		1786	60.795	1786	43.815		1786	58.6859	1786	28.4207		1786	17.3974	1786	37.7946
1787	66.7219	1787	12.4151		1787	22.7	1787	8.9301		1787	66.2184	1787	20.884		1787	37.5279	1787	22.3938		1787	53.486	1787	50.4892
1788	34.5049	1788	10.5062		1788	7.8398	1788	9.2701		1788	74.1423	1788	26.1245		1788	105.7824	1788	22.7103		1788	56.6267	1788	74.8929
1789	28.6279	1789	8.1		1789	7.8705	1789	9.5968		1789	50.6065	1789	39.035		1789	32.7918	1789	14.0574		1789	22.6329	1789	21.8765
1790	54.6556	1790	17.2857		1790	20.893	1790	12.7561		1790	47.9634	1790	43.1707		1790	42.2776	1790	24.1538		1790	47.0775	1790	74.087
1791	44.6983	1791	12.6308		1791	6.4954	1791	16.8384		1791	121.7175	1791	15.6794		1791	68.5468	1791	9.9958		1791	79.9388	1791	57.7892
1792	35.506	1792	94.9929		1792	6.8409	1792	21.5153		1792	33.1393	1792	29.8613		1792	99.7865	1792	24.3351		1792	47.8743	1792	60.9412
1793	45.1415	1793	12.0561		1793	31.8755	1793	13.5644		1793	97.8832	1793	21.9075		1793	80.1163	1793	12.5938		1793	20.75	1793	62.8
1794	43.911	1794	11.48		1794	12.6257	1794	11.0721		1794	38.827	1794	17.1394		1794	30.8926	1794	31.9023		1794	40.9905	1794	82.5243
1795	16.5327	1795	14.8729		1795	6.5467	1795	10.8527		1795	74.1504	1795	39.8144		1795	42.2794	1795	27.6959		1795	42.8641	1795	171.3132
1796	56.0688	1796	19.0708		1796	7.7165	1796	10.1831		1796	85.0702	1796	37.6951		1796	28.623	1796	16.6168		1796	31.9412	1796	171.6873
1797	31.0123	1797	39.5846		1797	11.4844	1797	29.8294		1797	47.9231	1797	43.3071		1797	25.8889	1797	44.9119		1797	38.4	1797	167.025
1798	13.5049	1798	18.7584		1798	20.4014	1798	11.6572		1798	36.1243	1798	21.6547		1798	95.3188	1798	26.6708		1798	16.0554	1798	101.9472
1799	42.8391	1799	12.5436		1799	8.558	1799	15.0433		1799	39.4875	1799	18.8676		1799	80.5525	1799	41.2066		1799	38.8811	1799	39.5189
1800	50.5888	1800	13.0972		1800	10.5294	1800	14.7468		1800	48.0808	1800	45.1346		1800	10.9943	1800	20.6964		1800	44.6159	1800	39.2493
1801	22.3017	1801	12.0192		1801	10.1581	1801	27.4892		1801	93.4162	1801	19.2759		1801	22.3073	1801	5.7143		1801	39.7626	1801	141.6605
1802	48.2215	1802	12.4409		1802	30	1802	13.2294		1802	75.6882	1802	20.9777		1802	27.8248	1802	10.4111		1802	70.2185	1802	63.1481
1803	48.0419	1803	19.5622		1803	65.2297	1803	14.1657		1803	62.9634	1803	37.9735		1803	18.0583	1803	35.6955		1803	27.3103	1803	33.736
1804	38.2089	1804	13.7323		1804	63.4545	1804	13.4266		1804	40.0925	1804	22.6867		1804	135.1394	1804	10.51		1804	24.6909	1804	128.3049
1805	49.5426	1805	21.5319		1805	25.7839	1805	11.1126		1805	73.9978	1805	25.632		1805	15.5064	1805	24.4093		1805	22.5869	1805	120.3795
1806	58.8882	1806	25.0109		1806	24.002	1806	13.9221		1806	118.8269	1806	18.5166		1806	31.2556	1806	18.5238		1806	22.4069	1806	81.126
1807	45.0275	1807	10.2074		1807	14.0779	1807	11.775		1807	69.9032	1807	18.5122		1807	22.2764	1807	26.0356		1807	59.8633	1807	55.7643
1808	48.8137	1808	20.7879		1808	33.5914	1808	10.9951		1808	107.452	1808	10.6093		1808	74.662	1808	22.6788		1808	71.4647	1808	44.0465
1809	47.1404	1809	10.3161		1809	37.6546	1809	13.7747		1809	52.262	1809	27.7075		1809	48.2818	1809	11.303		1809	16.4802	1809	75.8723
1810	58.664	1810	19.8912		1810	35.6614	1810	14.1322		1810	81.6061	1810	19.6846		1810	38.1398	1810	38.0258		1810	37.4255	1810	116.2665
1811	46.0389	1811	9.3434		1811	35.5972	1811	9.7246		1811	32.8856	1811	26.8899		1811	107.6834	1811	20.7487		1811	68.8023	1811	43.9094
1812	47.1494	1812	11.5758		1812	28.7057	1812	23.0879		1812	75.6744	1812	26.0373		1812	48.1484	1812	23.5946		1812	48.5367	1812	94.4619
1813	68.6489	1813	14.0867		1813	31.5528	1813	12.8851		1813	30.3871	1813	23.551		1813	48.5886	1813	55.1174		1813	66.0294	1813	208.9571
1814	8.4118	1814	23.9198		1814	18.4455	1814	14.7605		1814	92.4439	1814	28.0609		1814	63.7574	1814	17.9042		1814	49.5541	1814	138.7802
1815	42.2698	1815	11.7053		1815	45.7206	1815	18.1937		1815	92.6576	1815	21.5138		1815	40.4792	1815	28.0175		1815	63.0146	1815	106.3611
1816	18.8785	1816	52.6745		1816	15.2769	1816	7.5969		1816	97.6205	1816	21.4392		1816	25.3918	1816	29.8293		1816	44.4	1816	59.168
1817	41.6233	1817	32.1279		1817	53.6673	1817	9.715		1817	44.1524	1817	18.3048		1817	102.1234	1817	6.0457		1817	34.662	1817	85.1422
1818	46.0923	1818	6.4306		1818	47.5609	1818	9.9756		1818	86.0906	1818	29.901		1818	50.027	1818	30.9378		1818	37.7147	1818	39.6887
1819	20.4161	1819	14.8796		1819	38.8974	1819	13.2159		1819	64.0245	1819	16.4915		1819	26.4021	1819	17.9463		1819	40.1878	1819	129.8978
1820	10.265	1820	8.0914		1820	19.5432	1820	11.4478		1820	78.0732	1820	13.4144		1820	107.1304	1820	27.0078		1820	72.9798	1820	47.5792
1821	43.892	1821	24.329		1821	20.1257	1821	16.9579		1821	61.8387	1821	22.4896		1821	19.0209	1821	11.3926		1821	37.6258	1821	36.467
1822	12.6087	1822	25.2398		1822	54.9409	1822	16.5847		1822	72.9551	1822	23.2738		1822	88.0447	1822	17.856		1822	58.6571	1822	135.9432
1823	10.2457	1823	14.9786		1823	6.3684	1823	10.0481		1823	76.0778	1823	25.8519		1823	41.9853	1823	22.5871		1823	63.1839	1823	148.8721
1824	37.248	1824	9.1908		1824	43.0918	1824	8.8624		1824	38.6147	1824	22.7091		1824	113.2748	1824	5.5991		1824	22.8613	1824	97.905
1825	31.2842	1825	19.747		1825	14.4024	1825	9.2385		1825	80.7105	1825	20.9074		1825	79.4103	1825	25.8551		1825	36.3521	1825	77.9524
1826	58.3135	1826	15.1732		1826	34.0151	1826	15.5556		1826	81.0534	1826	17.6957		1826	28.7681	1826	41.7689		1826	57.6985	1826	76.168
1827	41.5789	1827	15.1013		1827	24.7117	1827	10.5473		1827	75.8706	1827	21.187		1827	108.2984	1827	29.8046		1827	31.8462	1827	19.6552
1828	34.7855	1828	7.988		1828	15.6384	1828	16.6346		1828	58.6513	1828	15.0344		1828	36.1704	1828	7.12		1828	28.8552	1828	38.7045
1829	48.7	1829	17.1086		1829	32.8943	1829	6.7622		1829	107.8583	1829	21.2383		1829	15.1012	1829	23.7294		1829	34.9702	1829	154.6817
1830	51.1993	1830	11.3282		1830	84.3193	1830	10.4302		1830	100.8304	1830	19.6193		1830	16.5101	1830	16.0019		1830	57.1598	1830	45.234
1831	41.6887	1831	10.2833		1831	13.1181	1831	15.8718		1831	67.5426	1831	23.6077		1831	45.4822	1831	12.5014		1831	27.1595	1831	23.8625
1832	51.2911	1832	27.358		1832	13.3731	1832	14.2333		1832	78.7947	1832	25.0227		1832	30.3125	1832	13.9615		1832	23.8176	1832	44.8313
1833	34.7349	1833	6.4651		1833	8.9688	1833	9.4942		1833	97.4209	1833	30.474		1833	28.8341	1833	50.6784		1833	47.5896	1833	83.5673
1834	36.5935	1834	15.4318		1834	7.2694	1834	25.1341		1834	70.7047	1834	23.7079		1834	90.3539	1834	11.6973		1834	65.5833	1834	125.5923
1835	13.943	1835	19.0562		1835	27	1835	14.7148		1835	77.6697	1835	25.2857		1835	23.3586	1835	53.0671		1835	30.6257	1835	144.3624
1836	17.5239	1836	21.95		1836	45.8875	1836	10.8581		1836	73.3938	1836	19.5602		1836	78.0842	1836	7.1206		1836	31.5674	1836	57.0223
1837	36.9829	1837	10.8531		1837	78.1034	1837	11.1004		1837	88.1914	1837	22.9568		1837	14.1798	1837	31.3677		1837	55.0119	1837	36.0244
1838	69.3655	1838	13.9135		1838	55.902	1838	11.5629		1838	38.118	1838	22.4874		1838	12.6278	1838	24.6764		1838	51.1686	1838	29.3772
1839	54.7476	1839	13.5764		1839	9.2573	1839	7.7045		1839	64.6575	1839	22.2543		1839	26.2055	1839	10.6268		1839	28.1923	1839	160.0134
1840	44.8723	1840	26.9058		1840	30.2792	1840	7.2439		1840	89.8201	1840	31.5173		1840	34.6753	1840	8.4503		1840	69.7196	1840	84.1394
1841	43.8911	1841	56.4268		1841	58.293	1841	12.2828		1841	78.8679	1841	23.3526		1841	41.6149	1841	8.6392		1841	56.2	1841	121.3381
1842	40.3582	1842	12.8564		1842	11.3517	1842	21.3907		1842	70.8421	1842	20.108		1842	22.0861	1842	18.5341		1842	33.3702	1842	37.7988
1843	53.269	1843	14.7372		1843	11.0536	1843	11.4551		1843	81.5769	1843	27.2913		1843	125.9295	1843	8.0103		1843	38.9775	1843	46.8698
1844	14.2459	1844	15.0471		1844	35.422	1844	20.2475		1844	54.2241	1844	25.7337		1844	36.4495	1844	17.2515		1844	23.3401	1844	30.8087
1845	18.082	1845	15.5268		1845	9.8471	1845	14.4038		1845	77.9175	1845	22.9135		1845	84.6	1845	10.5577		1845	34.6768	1845	52.1118
1846	47.8	1846	7.3926		1846	7.8066	1846	29.3791		1846	142.8528	1846	15.9784		1846	14.7895	1846	12.9818		1846	51.2707	1846	70.9701
1847	26.7152	1847	15.7611		1847	5.9312	1847	6.9839		1847	89.9472	1847	35.0805		1847	43.1667	1847	15.4279		1847	37.3057	1847	51.2026
1848	35.9105	1848	9.4049		1848	36.5507	1848	16.589		1848	95.2812	1848	30.8828		1848	25.634	1848	6.3578		1848	30.1037	1848	39.1169
1849	38.325	1849	12.4601		1849	32.1944	1849	12.6018		1849	70.7326	1849	29.0437		1849	43	1849	12.9548		1849	36.7442	1849	48.7273
1850	25.6074	1850	10.3699		1850	10.9605	1850	20.6164		1850	61.7308	1850	21.7479		1850	78.96	1850	35.0353		1850	39.4216	1850	46.1676
1851	17.1228	1851	15.1441		1851	12.1566	1851	9.3836		1851	24.9836	1851	23.2211		1851	30.5335	1851	8.8077		1851	58.3281	1851	41.7609
1852	37.8412	1852	13.8845		1852	7.3289	1852	7.543		1852	144.9765	1852	17.3388		1852	14.8165	1852	33.7103		1852	70.3951	1852	45.1558
1853	50.575	1853	24.2203		1853	53.2571	1853	19.1592		1853	31.0926	1853	27.1111		1853	59.4216	1853	19.9206		1853	52.1752	1853	81.7797
1854	39.0144	1854	9.9029		1854	23.6	1854	18.7306		1854	101.5663	1854	14.9151		1854	73.8168	1854	13.9568		1854	29.2357	1854	32.1519
1855	30.4062	1855	13.5872		1855	11.0595	1855	12.2035		1855	107.4277	1855	24.5314		1855	16.9719	1855	35.9907		1855	42.2294	1855	83.2316
1856	30.9433	1856	7.0819		1856	27.1437	1856	13.3299		1856	41.3698	1856	28.9604		1856	80.6726	1856	21.5722		1856	62.6205	1856	110.5132
1857	44.3734	1857	12.1393		1857	50.5686	1857	11.2073		1857	94.0671	1857	26.4167		1857	57.7263	1857	11.899		1857	37.8587	1857	151.4656
1858	56.2802	1858	12.2288		1858	18.3158	1858	9.7053		1858	95.7458	1858	13.1051		1858	24.2723	1858	7.9266		1858	17.5622	1858	151.1299
1859	48.6828	1859	9.5802		1859	63.269	1859	7.1047		1859	31.8427	1859	19.175		1859	103.9928	1859	15.336		1859	23.4852	1859	86.2802
1860	28.5097	1860	22.3333		1860	9.8553	1860	11.758		1860	120.5806	1860	24.5083		1860	34.5336	1860	12.6652		1860	31.8377	1860	96.8532
1861	57.9183	1861	14.541		1861	43.7265	1861	10.7812		1861	62.7082	1861	15.2073		1861	74.1393	1861	14.8534		1861	32.1779	1861	36.1813
1862	36.4937	1862	15.502		1862	13.1591	1862	3.2528		1862	74.9449	1862	26.4056		1862	25.5982	1862	12.3493		1862	26.7347	1862	162.9386
1863	48.2143	1863	12.5064		1863	71.603	1863	13.252		1863	68.6962	1863	22.8462		1863	87.5954	1863	11.7669		1863	46.9401	1863	83.7313
1864	12.2321	1864	13.4271		1864	74.8707	1864	21.0667		1864	83.4388	1864	18.9979		1864	106.203	1864	44.0157		1864	46.8442	1864	74.6418
1865	53.2283	1865	14.9777		1865	23.0049	1865	27.4155		1865	62.6456	1865	24.1186		1865	35.9404	1865	14.6732		1865	41.2078	1865	87.7818
1866	83.8333	1866	9.8004		1866	13.022	1866	12.0859		1866	95.1116	1866	19.6486		1866	51.8553	1866	22.6293		1866	26.4658	1866	33.2424
1867	48.8877	1867	10.9417		1867	14.2538	1867	11.0179		1867	61.653	1867	24.332		1867	17.4688	1867	13.3935		1867	41.2892	1867	133.3857
1868	42.8917	1868	15.1378		1868	37.4812	1868	13.3604		1868	82.7632	1868	21.2755		1868	19.1338	1868	19.0252		1868	28.8977	1868	136.6178
1869	23.0529	1869	19.5635		1869	16.9366	1869	8.7564		1869	69.2733	1869	23.58		1869	64.5535	1869	34.1912		1869	22.0189	1869	84.1755
1870	24.2601	1870	11.2878		1870	56.3532	1870	23.569		1870	125.7842	1870	21.0016		1870	26.8424	1870	17.2147		1870	103.1662	1870	85.8333
1871	36.8008	1871	16.0717		1871	15.2082	1871	17.4397		1871	81.2951	1871	32.3411		1871	50.9274	1871	14.1366		1871	48.2488	1871	92.9371
1872	72.2027	1872	11.3526		1872	21.441	1872	26.6697		1872	85.8421	1872	22.9532		1872	60.8111	1872	27.2765		1872	34.8267	1872	138.8116
1873	53.2328	1873	34.2776		1873	44.1085	1873	16.4423		1873	104.0452	1873	26.5165		1873	18.905	1873	36.4343		1873	30.072	1873	119.2
1874	51.7158	1874	17.26		1874	15.0259	1874	16.7951		1874	99.7178	1874	33.7826		1874	10.555	1874	24.55		1874	19.3944	1874	117.9163
1875	30.7852	1875	25.4305		1875	23.5195	1875	23.4974		1875	104.0519	1875	21.3061		1875	98.1763	1875	32.8905		1875	89.2439	1875	46.7302
1876	59.3495	1876	32.8715		1876	43.0701	1876	8.7519		1876	27.7025	1876	23.2545		1876	78.4456	1876	9.9103		1876	34	1876	39.7325
1877	18.5688	1877	15.1397		1877	59.963	1877	12.2691		1877	28.3108	1877	33.4103		1877	30.9202	1877	15.3689		1877	23.0829	1877	91.9852
1878	23.3391	1878	11.1709		1878	90.5573	1878	9.3571		1878	55.0107	1878	13.8945		1878	121.6596	1878	23.2415		1878	89.3899	1878	215.6177
1879	14.9467	1879	8.2111		1879	11.9378	1879	13.6707		1879	96.6786	1879	18.891		1879	89.4164	1879	22.8543		1879	52.2304	1879	65.2607
1880	63.5238	1880	20.1122		1880	12.9127	1880	29.5802		1880	83.6534	1880	25.9809		1880	23.8824	1880	16.2243		1880	67.4441	1880	41.7349
1881	26.6974	1881	9.1821		1881	7.6347	1881	24.7061		1881	67.4253	1881	21.8259		1881	25.0115	1881	35.7215		1881	45.5838	1881	101.5421
1882	95.9157	1882	41.3724		1882	61.9658	1882	16.7176		1882	103.5479	1882	17.2139		1882	16.4086	1882	8.0047		1882	35.1927	1882	130.4743
1883	11.8049	1883	11.3091		1883	8.7841	1883	14.435		1883	111.0618	1883	17.8221		1883	85.1326	1883	66.7839		1883	42.3542	1883	44.2037
1884	41.1739	1884	5.4038		1884	23.2646	1884	27.0217		1884	82	1884	17.4378		1884	39.1215	1884	19.4724		1884	67.5263	1884	112.2897
1885	59.8046	1885	12.7668		1885	11.5227	1885	18.7849		1885	87.6239	1885	21.9239		1885	64.893	1885	51.1636		1885	62.8209	1885	114.3608
1886	49.0542	1886	17.933		1886	19.4845	1886	24.0428		1886	41.042	1886	23.2792		1886	22.1598	1886	10.8512		1886	20.1604	1886	87.2776
1887	59.8828	1887	17.3235		1887	9.2393	1887	13.8949		1887	27.0909	1887	23.0539		1887	77.1429	1887	32.5625		1887	35.32	1887	41.4167
1888	9.6731	1888	13.8283		1888	49.0769	1888	13.6425		1888	82.0442	1888	20.6935		1888	23.7962	1888	7.7464		1888	57.5184	1888	132.1735
1889	37.1381	1889	28.265		1889	58.7276	1889	21.1042		1889	47.1355	1889	18.5432		1889	30.1023	1889	7.1433		1889	14.2907	1889	201.5445
1890	13.4353	1890	8.671		1890	11.3267	1890	31.3436		1890	30.5793	1890	24.8511		1890	20.8129	1890	14.9026		1890	47.6918	1890	31.8198
1891	24.1841	1891	40.9206		1891	13.0455	1891	4.2903		1891	84.7243	1891	17.7384		1891	20.0674	1891	25.3393		1891	29.5085	1891	71.1696
1892	43.7143	1892	8.6497		1892	24.6074	1892	10.1241		1892	60.6825	1892	23.2439		1892	116.759	1892	5.5714		1892	22.088	1892	31.37
1893	34.8155	1893	37.0483		1893	5.7099	1893	13.6606		1893	90.4518	1893	22.719		1893	83.4674	1893	18.8339		1893	54.0658	1893	179.0381
1894	35.8104	1894	23.4656		1894	21.9112	1894	17.1562		1894	61.5142	1894	20.4691		1894	16.3147	1894	12.5823		1894	28.2275	1894	95.1028
1895	22.6492	1895	17.7514		1895	12.8077	1895	13.1277		1895	33.2161	1895	21.6372		1895	139.7015	1895	7.4549		1895	39.4489	1895	208.371
1896	33.4404	1896	13.244		1896	20.3832	1896	12.9735		1896	98.8808	1896	20.1605		1896	41.1197	1896	11.1101		1896	35.33	1896	62.3896
1897	18.8732	1897	10.6526		1897	22.2759	1897	15.7673		1897	72.4363	1897	18.9052		1897	29.906	1897	7.0201		1897	54.7005	1897	33.092
1898	29.4017	1898	7.7189		1898	33.5128	1898	12		1898	84.5927	1898	18.6026		1898	41.5342	1898	14.6632		1898	36.1053	1898	71.7419
1899	17.0847	1899	14.1696		1899	40.5909	1899	21.5848		1899	31.3641	1899	18.0232		1899	102.5051	1899	27.556		1899	33.8323	1899	90.8409
1900	60.4047	1900	43.7613		1900	73.5994	1900	9.3365		1900	72.4742	1900	20.976		1900	99.995	1900	27.4303		1900	31.4452	1900	113.2975
1901	48.865	1901	20.9009		1901	58.4675	1901	9.7374		1901	116.5552	1901	18.1887		1901	22.5906	1901	11.74		1901	43.7285	1901	34.2868
1902	66.7923	1902	17.649		1902	31.5178	1902	9.5449		1902	64.5312	1902	19.7006		1902	47.8989	1902	21.5249		1902	32.2973	1902	92.4213
1903	26.7772	1903	18.752		1903	14.9804	1903	12.2006		1903	131.5014	1903	21.7277		1903	71.9446	1903	11.8548		1903	40.7652	1903	68.7136
1904	10.7588	1904	20.4025		1904	13.7678	1904	14.9962		1904	71.9532	1904	19.3508		1904	97.3577	1904	11.913		1904	31.8797	1904	50.5686
1905	39.0928	1905	15.9467		1905	15.9558	1905	10.5119		1905	102.7833	1905	19.2683		1905	40.3106	1905	14.8291		1905	29.8	1905	150.7882
1906	80.0389	1906	11.6094		1906	29.2396	1906	18.78		1906	76.7923	1906	13.0559		1906	82.0211	1906	7.7143		1906	41.249	1906	79.5
1907	34.0855	1907	31.47		1907	31.4861	1907	7.5137		1907	38.8421	1907	18.1412		1907	106.5235	1907	30.2943		1907	34.6771	1907	36.5359
1908	28.9076	1908	8.4817		1908	66.5696	1908	12.0053		1908	86.3293	1908	27.3504		1908	101.3744	1908	41.8641		1908	46.8738	1908	33.5833
1909	25.8439	1909	9.0573		1909	14.1701	1909	8.5328		1909	88.5417	1909	20.7586		1909	88.0112	1909	39.9969		1909	57.2987	1909	125.5187
1910	31.5091	1910	11.392		1910	72.0142	1910	15.8263		1910	92.2988	1910	21.1765		1910	23.8346	1910	55.4908		1910	75.6583	1910	98.3641
1911	59.2251	1911	15.4227		1911	6.7569	1911	24.928		1911	62.691	1911	34.5802		1911	21.2258	1911	19.6175		1911	45.6398	1911	26.5615
1912	28.7576	1912	35.7835		1912	18.7617	1912	30.2096		1912	81.5565	1912	24.6801		1912	36.6243	1912	7.9		1912	40.5266	1912	75.7911
1913	50.7004	1913	28.0449		1913	24.9535	1913	17.8865		1913	73.8036	1913	21.1934		1913	32.3235	1913	39.5762		1913	23.2053	1913	99.9503
1914	29.7539	1914	8.4065		1914	20.8247	1914	7.6698		1914	90.1261	1914	14.9129		1914	95.2584	1914	13.4959		1914	68.4106	1914	126.2541
1915	34.9804	1915	19.2872		1915	8.1509	1915	17.875		1915	25.5959	1915	43.3333		1915	14.6899	1915	8.2404		1915	47.2229	1915	74.3624
1916	51.3582	1916	15.937		1916	47.0396	1916	13.9064		1916	125.6161	1916	21.4554		1916	68.2712	1916	31.461		1916	25.8429	1916	89.6996
1917	35.0722	1917	8.5		1917	12.8667	1917	12.3152		1917	122.916	1917	37.7555		1917	111.3351	1917	59.9737		1917	44.1475	1917	79.5962
1918	53.4693	1918	14.6555		1918	12.2545	1918	12.4436		1918	100.2409	1918	30.2351		1918	32.9888	1918	37.7446		1918	58.7478	1918	77.4831
1919	54.7843	1919	27.1032		1919	16.3311	1919	10.9651		1919	55.3657	1919	20.7445		1919	41.2803	1919	35.1333		1919	40.9551	1919	36.7881
1920	29.3559	1920	33.5427		1920	27.6867	1920	10.7171		1920	36.4607	1920	21.8316		1920	38.051	1920	41.9918		1920	80.3128	1920	100.496
1921	59.6097	1921	10.6458		1921	22.4071	1921	14.7218		1921	133.1893	1921	18.0754		1921	28.0516	1921	29.1095		1921	38.0076	1921	116.2669
1922	59.8805	1922	16.8638		1922	63.4344	1922	18.9217		1922	104.8605	1922	11.9267		1922	38.1733	1922	34.3181		1922	44.5117	1922	60.6281
1923	49.8956	1923	7.435		1923	15.4389	1923	20.6648		1923	105.8439	1923	21.3224		1923	17.4726	1923	38.9091		1923	34.6074	1923	151.3991
1924	23.4947	1924	18.4267		1924	16.574	1924	10.6509		1924	76.9913	1924	25.4		1924	14.0901	1924	10.3019		1924	65.3589	1924	31.7744
1925	50.4764	1925	30.7621		1925	6.0363	1925	22.8194		1925	126.2843	1925	16		1925	9.4194	1925	13.9111		1925	24.0556	1925	70.1858
1926	63.302	1926	35.9767		1926	27.25	1926	11.4982		1926	135.8541	1926	19.4966		1926	103.5214	1926	32.4477		1926	36.9582	1926	162.4752
1927	56.6214	1927	19.9259		1927	38.0065	1927	9.4826		1927	119.7203	1927	17.6019		1927	153.293	1927	40.5276		1927	28.8284	1927	73.5907
1928	15.0691	1928	12.425		1928	15.2155	1928	29.3822		1928	112.79	1928	12.6389		1928	28.0265	1928	10.1932		1928	36.0529	1928	74.772
1929	29.7806	1929	16.0773		1929	34.3905	1929	11.358		1929	95.6034	1929	18.6529		1929	73.076	1929	18.6909		1929	17.7275	1929	35.6531
1930	53.2784	1930	38.6752		1930	51.8919	1930	10.7561		1930	22.8113	1930	27.5788		1930	24.6169	1930	9.1688		1930	23.8577	1930	114.6877
1931	36.1488	1931	56.4802		1931	48.7101	1931	10.2968		1931	94.455	1931	14.7765		1931	34.2277	1931	25.8413		1931	55.102	1931	102.0733
1932	33.7731	1932	34.7727		1932	9.6575	1932	10.9075		1932	124.9113	1932	20.2918		1932	88.0317	1932	27.8359		1932	43.6007	1932	119.3029
1933	39.5747	1933	37.6272		1933	6.4802	1933	15.4548		1933	124	1933	22.2146		1933	101.2211	1933	13.3734		1933	38.9655	1933	117.067
1934	31.25	1934	21.2304		1934	24.0619	1934	10.5989		1934	72.0238	1934	19.6543		1934	10.5	1934	29.4975		1934	42.0485	1934	110.6218
1935	52.7645	1935	12.8937		1935	17.2371	1935	10.8724		1935	35.2598	1935	20.1643		1935	34.3869	1935	29.7016		1935	24.337	1935	168.3136
1936	37.0146	1936	24.6733		1936	13.0192	1936	10.5344		1936	63.3026	1936	41.6122		1936	15.9035	1936	11.8722		1936	34.1818	1936	33.9885
1937	41.4541	1937	18.5913		1937	10.2202	1937	11.6256		1937	90.3996	1937	20.1775		1937	21.8167	1937	9.503		1937	50.1775	1937	135.2245
1938	25.1414	1938	38.4246		1938	21.7136	1938	35.8534		1938	64.2197	1938	24.311		1938	69.4959	1938	18.5522		1938	63.0338	1938	183.4529
1939	4.3029	1939	15.6257		1939	48.2375	1939	28.101		1939	129.5645	1939	17.8964		1939	25.4423	1939	10.4586		1939	49.74	1939	74.5847
1940	49.8925	1940	15.1635		1940	60.8078	1940	8.3932		1940	70.209	1940	16.9144		1940	32.1203	1940	18.1207		1940	26.4579	1940	176.2
1941	51.8093	1941	25.9515		1941	15.6667	1941	10.1841		1941	31.5248	1941	24.5161		1941	109.3709	1941	12.3077		1941	42.2914	1941	165.7165
1942	27.5577	1942	29.4227		1942	10.6667	1942	19.4241		1942	24.9664	1942	20.4859		1942	60.8032	1942	26.9776		1942	37.1771	1942	114.0531
1943	55.9545	1943	18.8246		1943	15.8578	1943	11.795		1943	101.8297	1943	16.3768		1943	16.6583	1943	11.3203		1943	82.1186	1943	145.8969
1944	56.6906	1944	29.6061		1944	11.454	1944	10.5		1944	80.4391	1944	25.8103		1944	23.8712	1944	27.0893		1944	63.4062	1944	30.8978
1945	24.7353	1945	29.4451		1945	11.4833	1945	46.8704		1945	23.1146	1945	22.7182		1945	24.532	1945	32.7851		1945	43.7085	1945	45.0258
1946	47.5021	1946	29.1598		1946	68.3971	1946	13.9884		1946	35.0385	1946	19.1536		1946	104.9675	1946	32.255		1946	44.2639	1946	50.3017
1947	47.2168	1947	12.9134		1947	69.6051	1947	13.3596		1947	70.6275	1947	17.17		1947	101.7124	1947	47.0625		1947	30.0974	1947	37.7358
1948	67.6587	1948	24.0702		1948	11.7701	1948	10.1729		1948	88.7662	1948	24.1661		1948	11.1299	1948	42.9953		1948	15.9522	1948	47.519
1949	23.6023	1949	18.9304		1949	13.4474	1949	13.9086		1949	117.0778	1949	58.0769		1949	36.1604	1949	11.6448		1949	29.2949	1949	44.213
1950	56.6132	1950	35.841		1950	14.94	1950	17.6272		1950	104.7018	1950	23.9205		1950	19.0933	1950	39.8069		1950	24.1307	1950	65.7085
1951	21.9064	1951	20.7016		1951	26.9124	1951	12.6054		1951	67.4317	1951	21.051		1951	44.7551	1951	6.6604		1951	50.361	1951	34.5367
1952	40.1867	1952	21.6397		1952	13.9017	1952	5.5459		1952	90.8177	1952	23.6262		1952	30.6507	1952	6.1556		1952	41.3448	1952	63.0366
1953	60.4673	1953	19.7797		1953	15.4702	1953	12.35		1953	88.6444	1953	23.4928		1953	60	1953	25.9885		1953	41.3952	1953	79.535
1954	36.4533	1954	39.9226		1954	20.1775	1954	12.1564		1954	66.3045	1954	22.6183		1954	31.123	1954	36.5345		1954	25.3604	1954	64.2672
1955	16.9935	1955	13.429		1955	9.1239	1955	12.8844		1955	100.5117	1955	19.5682		1955	34.5155	1955	12.2463		1955	23.929	1955	34.2347
1956	40.095	1956	25.6468		1956	20.3933	1956	11.1395		1956	114.63	1956	17.1128		1956	64.1456	1956	39.0388		1956	70.7235	1956	70.8295
1957	47.6853	1957	33.8267		1957	62.7995	1957	12.1003		1957	120.3719	1957	22.8621		1957	87.9777	1957	11.7134		1957	24.8078	1957	28.5096
1958	41.7067	1958	16.7744		1958	16.6169	1958	18.1024		1958	109.2399	1958	15.4394		1958	37.3538	1958	12		1958	24.8343	1958	45.1526
1959	47.5095	1959	12.0166		1959	11.5943	1959	7.8266		1959	26.678	1959	20.9939		1959	40.109	1959	25.4915		1959	26.2761	1959	37.1733
1960	40.866	1960	12.0307		1960	23.2212	1960	17.4809		1960	72.8653	1960	14.745		1960	32.8632	1960	8.7914		1960	59.806	1960	116.879
1961	52.9515	1961	33.4434		1961	37.1977	1961	11.8107		1961	72.6073	1961	25.6651		1961	39.6875	1961	28.1389		1961	60.3797	1961	80.6611
1962	51.9918	1962	17.8489		1962	23.7566	1962	11.414		1962	104.7255	1962	17.1234		1962	9.7748	1962	48.6164		1962	30.6059	1962	79.5911
1963	70.6667	1963	18.6497		1963	18.0947	1963	13.9955		1963	107.3706	1963	24.9962		1963	93.4777	1963	31.0426		1963	53.7181	1963	93.2519
1964	56.2658	1964	21.1658		1964	34.3966	1964	16.9911		1964	65.9882	1964	19.8302		1964	14.6511	1964	10.0526		1964	20.7778	1964	72.8449
1965	76.4304	1965	38.5896		1965	12.469	1965	8.7151		1965	20.3203	1965	24.7443		1965	36.69	1965	11.7947		1965	38.6933	1965	173.4211
1966	49.4743	1966	31.8941		1966	6.057	1966	9.7281		1966	103.4952	1966	21.6116		1966	87.3398	1966	31.9759		1966	41.8199	1966	117.0329
1967	35.803	1967	22.348		1967	12.9026	1967	10.85		1967	84.086	1967	23.4251		1967	110.5952	1967	34.9253		1967	75.6677	1967	108.4691
1968	30.7305	1968	11.1438		1968	13.0887	1968	12.574		1968	120.8372	1968	19.2468		1968	47.8671	1968	10.9851		1968	42.018	1968	28.0996
1969	49.4496	1969	16.462		1969	55.0904	1969	14.3401		1969	82.9088	1969	18.6295		1969	63.2229	1969	13.2952		1969	69.747	1969	88.205
1970	65.3103	1970	14.769		1970	51.9258	1970	14.8221		1970	102.0643	1970	29.8968		1970	31.0941	1970	9.1025		1970	84.2229	1970	71.6766
1971	44.9393	1971	30.2013		1971	11.4901	1971	11.5031		1971	82.6896	1971	25.6555		1971	37.3048	1971	12.464		1971	41.7175	1971	24.0234
1972	55.1562	1972	12.9373		1972	5.9035	1972	21.974		1972	120.8781	1972	24.6667		1972	88.0998	1972	16.1864		1972	32.8626	1972	68.0833
1973	49.4771	1973	12.8058		1973	15.8272	1973	12.1541		1973	128.0093	1973	23.071		1973	95.3415	1973	18.2547		1973	56.8386	1973	146.501
1974	57.0031	1974	48.405		1974	12.2561	1974	18.7253		1974	110.5846	1974	22.7296		1974	15.5897	1974	13.6078		1974	33.5	1974	100.8861
1975	58.7295	1975	14.0793		1975	19.4983	1975	10.0325		1975	90.4228	1975	25.3408		1975	131.5842	1975	33		1975	40.0298	1975	48.939
1976	50.668	1976	11.8349		1976	46.4218	1976	38.5		1976	76	1976	22.321		1976	50.4298	1976	51.42		1976	40.1485	1976	53.5
1977	51.5	1977	24.1184		1977	9.69	1977	15.2174		1977	114.9191	1977	27.5733		1977	22.4936	1977	36.0845		1977	43.354	1977	54.7081
1978	17.5475	1978	19.3524		1978	10.8195	1978	11.6528		1978	69.2516	1978	18.4797		1978	46.6368	1978	49.3103		1978	58.4174	1978	93.4294
1979	22.1126	1979	16.4691		1979	33.9685	1979	8.0287		1979	86.6736	1979	27.6442		1979	25.6524	1979	32.7812		1979	24.1125	1979	40.511
1980	26.8683	1980	38.8682		1980	10.1673	1980	38.1812		1980	117.9396	1980	26.1423		1980	84.8044	1980	24.4601		1980	35.3567	1980	163.3881
1981	68.8522	1981	20.554		1981	16.4692	1981	20.4021		1981	80.55	1981	16.4205		1981	42.216	1981	39.1795		1981	27.5938	1981	112.8251
1982	54.2857	1982	57.3599		1982	16.1952	1982	22.9506		1982	83.9159	1982	20.8766		1982	31.2917	1982	27.8053		1982	20.5885	1982	79.4941
1983	21.8328	1983	14.8137		1983	68.9955	1983	12.1005		1983	77.7305	1983	29.4454		1983	31.7717	1983	14.4097		1983	51.8356	1983	44.9189
1984	29.8462	1984	12.5036		1984	18.8514	1984	13.9402		1984	86.4209	1984	29.794		1984	45.5356	1984	16.789		1984	31.5853	1984	113.0959
1985	42.3812	1985	26.7443		1985	6.9966	1985	10.8091		1985	107.0352	1985	15.7548		1985	65.0181	1985	28.16		1985	48.2204	1985	78.2613
1986	47.4388	1986	16.9553		1986	49.9028	1986	12.6376		1986	115.9379	1986	16.8395		1986	38.4449	1986	9.0276		1986	31.6792	1986	78.0125
1987	69.8649	1987	4.7525		1987	15.1771	1987	8.0775		1987	128.2721	1987	25.1859		1987	29.5161	1987	27.5433		1987	39.9586	1987	32.3633
1988	37.2451	1988	20.9214		1988	43.719	1988	24.6395		1988	83.2957	1988	23.6624		1988	24.2895	1988	6.9272		1988	35.0778	1988	52.7064
1989	27.1384	1989	11.1341		1989	12.9881	1989	9.343		1989	80.4746	1989	28.7825		1989	76.5414	1989	9.9844		1989	31.5641	1989	72.9302
1990	40.3006	1990	6.6091		1990	19.0629	1990	12.1808		1990	27.2294	1990	23.7666		1990	31.3747	1990	7.7243		1990	54.5924	1990	69.4609
1991	55.546	1991	13.4795		1991	13.8342	1991	5.4545		1991	96.4278	1991	11.7471		1991	40.7519	1991	28.654		1991	68.7325	1991	36.8672
1992	63.1176	1992	26.9753		1992	11.104	1992	26.8974		1992	71.5685	1992	36.3029		1992	11.9624	1992	40.12		1992	34.0769	1992	73.2691
1993	43.6214	1993	9.5399		1993	19.3212	1993	11.4432		1993	31.4398	1993	13.9771		1993	43.0679	1993	10.9123		1993	72.3836	1993	32.1053
1994	83.3043	1994	32.662		1994	40.7824	1994	6.3701		1994	99.2284	1994	18.166		1994	80.492	1994	41.4739		1994	87.8217	1994	101.3385
[truncated: 30,101 more rows]
