# Supplementary material for: Spatio-temporal analysis of prostate tumors in situ suggests pre-existence of treatment-resistant clones
Source: Nat Commun. 2022 Sep 17;13:5475. doi: 10.1038/s41467-022-33069-3 (PMC9482614; doi:10.1038/s41467-022-33069-3)
Supplement: Supplementary file 6 — Source Data [file 41467_2022_33069_MOESM6_ESM.zip › source data (Marklund et al. 2022)/sourceDataFile_Fig5b_heatmap_P1_P2_stroma.csv]

	p_val	avg_log2FC	pct.1	pct.2	p_val_adj
COL1A1	5.46025195403878e-19	-1.69069174158953	0.95	1	7.90589880425275e-15
SPINK1	3.03467374233462e-15	-1.88449798356603	0.87	0.986	4.3939041115263e-11
BGN	7.27778722774684e-14	-1.13167849178382	0.93	0.986	1.05375081270546e-09
COL1A2	2.29231038869431e-13	-1.13959174842549	1	1	3.31903621179049e-09
CXCL14	3.63264712287391e-13	-1.48078485937347	0.02	0.486	5.25970976920913e-09
COMP	7.20489606963951e-13	-1.53416629546578	0.14	0.653	1.0431969019231e-08
TIMP1	1.68630490749761e-11	-1.14280415659859	0.95	0.958	2.44160087556579e-07
SPARC	3.36319613847458e-11	-1.04599320034576	0.97	1	4.86957168889734e-07
SFRP4	4.45690986471711e-11	-1.12928301694497	0.1	0.556	6.45315979312391e-07
MSMB	1.34063986004235e-10	1.64019202144155	0.88	0.569	1.94111245335532e-06
DES	1.22874026025946e-09	0.965180445925289	1	0.958	1.77909302282967e-05
ACTG2	1.78029201412137e-09	1.18409477457847	1	0.958	2.57768480724634e-05
SULF1	2.59522498007436e-09	-0.948302826993658	0.16	0.583	3.75762624864966e-05
SPON2	3.04713129155343e-09	-0.734845542291837	0.92	0.972	4.41194139704021e-05
LRRC32	1.00181972858136e-08	-0.624490864907793	0	0.292	0.000145053478501295
MYH11	1.55323303934755e-08	1.07930194074988	1	1	0.000224892611767131
PTGDS	2.30489422797641e-08	0.80683958179819	0.82	0.556	0.000333725635268704
AEBP1	4.0022238420232e-08	-0.871314823047381	0.99	1	0.000579481990086539
FAM3B	4.87710515744724e-08	-0.656134519553161	0.02	0.319	0.000706156055746786
THBS2	8.71634973766315e-08	-0.654503433974233	0.04	0.347	0.00126204027851625
COL3A1	1.22469237306356e-07	-0.947670643653593	0.9	0.944	0.00177323208695873
GATC	1.32892894974707e-07	-0.575214524169594	0.03	0.333	0.00192415622633878
ATXN2L	1.60158026443463e-07	-0.593670432606508	0.03	0.319	0.0023189280648749
NUDT16L1	1.73034207050336e-07	-0.430862466440526	0.01	0.278	0.00250536228388181
POSTN	3.50808228901814e-07	-0.670519854263512	0.07	0.403	0.00507935234626937
MYL9	4.01864424958441e-07	0.837315879146623	1	1	0.00581859500897327
NSMF	4.40001965309038e-07	-0.501676178815316	0.01	0.264	0.00637078845570956
TMSB10	5.02170694354441e-07	-0.551449980281915	0.99	1	0.00727092948355794
FTLP3	5.16177583153549e-07	-0.646767785194628	0.05	0.347	0.00747373522648023
CCDC3	7.91812094890543e-07	-0.743117821147802	0.09	0.403	0.0114646473219202
SFTPA2	1.89578794831873e-06	-0.567907336541426	0.02	0.264	0.0274491137037069
NUDT8	2.05342510937364e-06	-0.515751364027039	0.01	0.236	0.0297315421586209
FBN1	3.15227251182457e-06	-0.570146503591716	0.07	0.361	0.0456417536987079
ANTXR1	3.59975907871295e-06	-0.672157298538108	0.15	0.472	0.0521209117006848
METTL12	4.34679952529885e-06	-0.385575313911565	0.01	0.222	0.062937310326802
CCDC167	4.60339609233121e-06	-0.321928094887362	0	0.194	0.0666525720208636
DAP	4.64077172928459e-06	-0.356361591951236	0.04	0.306	0.0671937338683115
PCSK7	4.83133805548065e-06	0.660369903379179	0.97	0.819	0.0699529437053043
ESRP2	5.46382174561121e-06	-0.356094698038554	0.01	0.222	0.0791106750547046
NNMT	6.32383740554239e-06	-0.433289203835066	0.04	0.292	0.0915628417948482
CALR	6.40444220055975e-06	-0.471175323041903	1	1	0.0927299186219046
LRRC47	7.20643288417225e-06	-0.487606125229489	0.03	0.264	0.10434194172993
TUBB2A	9.96066480595759e-06	-0.400682206301774	0.01	0.208	0.14422046572546
C1orf64	1.0784739345225e-05	-0.289506617194985	0	0.181	0.156152240979512
NOV	1.07865833403665e-05	-0.321928094887362	0	0.181	0.156178940185166
POLR2G	1.18530281668136e-05	-0.460992132624914	0.06	0.319	0.171619994827294
SLC25A39	1.32104652660376e-05	-0.342019512826831	0.01	0.208	0.191274326586959
TSPAN1	1.41613552759873e-05	-0.548569989225168	0.83	0.944	0.205042263041019
TAX1BP3	1.45594702380392e-05	-0.433667318118685	0.04	0.278	0.21080656957657
SMOC2	1.6393161055865e-05	-0.406816992473875	0.05	0.292	0.23735657892787
SLC6A8	1.68498668123415e-05	-0.350782957559547	0.04	0.278	0.243969221575892
FIS1	1.88387423599956e-05	-0.377255168920738	0.05	0.292	0.272766150630377
TNFRSF12A	1.93528653731431e-05	-0.384134517981767	0.06	0.319	0.280210137737738
COL5A2	2.02043828848973e-05	-0.364996816779248	0.05	0.292	0.292539259790429
CNN2	2.40358737066647e-05	-0.659676707257124	0.15	0.444	0.348015415398798
VCAN	2.4554744201367e-05	-0.333753530284152	0.03	0.25	0.355528141291593
CNN1	2.63458608654684e-05	0.650764559116902	0.94	0.792	0.381461719471116
ITGBL1	2.6492036005121e-05	-0.473931188332412	0.02	0.222	0.383578189318147
CYB561	2.73161063228176e-05	-0.389866923543938	0.04	0.264	0.395509903448076
SYNM	3.00818996759976e-05	0.867988381742416	0.4	0.139	0.435555825408769
GFPT1	3.11018646467894e-05	-0.297053426248333	0.01	0.194	0.450323898220863
FN1	3.22029772400626e-05	-0.706475226944484	0.73	0.833	0.466266907458866
ORM1	3.46408722569201e-05	-0.917920061307385	0.03	0.236	0.501565189407947
NDUFB11	4.15402219123737e-05	-0.55572527949606	0.11	0.375	0.601460873069259
MBOAT7	4.16088060605468e-05	-0.401174845897098	0.1	0.375	0.602453902950657
LTBP2	4.43580481785708e-05	-0.54432051622381	0.08	0.333	0.642260179577526
MAPKAPK2	4.43894495490115e-05	-0.447699646759233	0.05	0.278	0.642714840020138
TMEM119	4.46803257088736e-05	-0.406816992473875	0.07	0.306	0.646926435938781
PIN1	4.99167232650538e-05	-0.393011192948845	0.06	0.292	0.722744236154713
MESP1	5.03671714006571e-05	-0.379072001990971	0.05	0.278	0.729266274710114
PRELP	5.45432079603917e-05	-0.647579275817442	0.27	0.569	0.789731108058511
CPXM2	5.55462158062106e-05	-0.281286110390016	0.02	0.208	0.804253658658124
BUD31	5.66191454777755e-05	-0.631032149417141	0.07	0.306	0.819788607372712
NT5DC2	5.68560197071199e-05	-0.397982335099114	0.07	0.319	0.823218309339389
PRR15L	5.75923327170792e-05	-0.289506617194985	0	0.153	0.833879385410589
PHGR1	5.76084672319788e-05	-0.289506617194985	0	0.153	0.834112997051821
LMF1	5.76568917011003e-05	-0.337869638756384	0	0.153	0.834814134940231
POLD2	6.10928345525623e-05	-0.312650281299352	0.02	0.208	0.884563151486549
MYLK	6.17370149132921e-05	0.874591116566663	0.65	0.458	0.893890238929557
MARCKSL1	6.32974645604161e-05	-0.356094698038554	0.01	0.181	0.916483989370264
POLR2L	6.41542893454253e-05	-0.411467101385758	0.91	0.931	0.928889955432413
COL8A1	6.44023232789749e-05	-0.485903829998488	0.1	0.361	0.932481238756278
NKIRAS2	6.58193617198949e-05	-0.293358942690591	0.01	0.181	0.952998538342358
ZDHHC12	6.95751319632368e-05	-0.297053426248333	0.01	0.181	1
GREM1	7.11130597547964e-05	-0.50787852025575	0.12	0.389	1
CYB561A3	7.35905802841614e-05	-0.46154746387658	0.07	0.306	1
AC016708.2	7.86280326218053e-05	-0.549219315636649	0.09	0.319	1
PDLIM5	8.28648791920272e-05	-0.501810220907849	0.84	0.889	1
GNB2	8.89459594109366e-05	-0.479856022289518	0.9	0.944	1
PLEKHH3	9.07182020229228e-05	-0.375367353848823	0.03	0.222	1
ATP6V0E2	9.23472887886445e-05	-0.340664657468948	0.02	0.194	1
PSCA	9.66101981619182e-05	0.823749360308273	0.19	0	1
XAB2	9.7912698719163e-05	-0.298844481774321	0.03	0.222	1
TSPAN4	0.000105032747077994	-0.553002759323611	0.19	0.486	1
PAGE4	0.000105711617375711	0.792143671821432	0.3	0.069	1
ITGA9	0.00011312322060122	-0.326589472257225	0.02	0.194	1
LFNG	0.000115806742515263	-0.342019512826831	0.02	0.194	1
CTNND1	0.000115883405620989	-0.302319810262213	0.03	0.222	1
FSTL3	0.000117390807300809	-0.533802644309811	0.11	0.347	1
MICAL2	0.000118689452167804	-0.279283757478869	0.02	0.194	1
VIMP	0.000127547540842069	-0.307572801910292	0.01	0.167	1
XPO6	0.000129050020190342	-0.258663201429346	0.01	0.167	1
ORAI2	0.00012906693684213	-0.291453136547015	0.01	0.167	1
PLA2G2A	0.00012940517760537	-0.94105719875971	0.13	0.361	1
IGFBP7	0.000129753712770525	-0.595676460684782	1	1	1
TOM1	0.000131521589681624	-0.256339753259786	0	0.139	1
C4B	0.000134636149749331	-0.646398384337178	0.63	0.764	1
ST3GAL4	0.000140173579472755	-0.417347659966045	0.03	0.208	1
TPT1P9	0.000143807946833505	-0.271623013039297	0.02	0.194	1
PRAF2	0.000148653181067418	-0.37632039170599	0.04	0.236	1
RACK1	0.000149981163548692	-0.410236513015023	1	1	1
C1orf198	0.000150461766310415	-0.260937464998214	0.01	0.167	1
ETHE1	0.000157125448811978	-0.312650281299352	0.01	0.167	1
FMOD	0.000163176753840091	-0.567713334653029	0.16	0.417	1
SF3B2	0.000165739689147979	-0.327541701350889	0.06	0.278	1
LUM	0.000178817853237904	-0.505524313027729	0.89	0.917	1
PTMA	0.000181695051293265	0.457979821825418	0.89	0.708	1
A2M	0.000181724688889794	-0.546862710786264	0.98	0.986	1
IGFBP2	0.000183280660519961	-0.539519529959989	0.94	0.972	1
TRPM4	0.000183852826827776	-0.485756623729202	0.88	0.958	1
IDH1	0.00019659958004517	-0.359598512853417	0.03	0.208	1
ITGAV	0.000206924795664418	-0.443977966230785	0.2	0.486	1
CHPF2	0.000211302361926936	-0.460510672570091	0.03	0.208	1
TMSB10P1	0.000224734093127142	-0.251538766995964	0.03	0.208	1
TPT1P4	0.000229146560111976	-0.260937464998214	0.02	0.181	1
CRAT	0.00022917107663064	-0.277239277327315	0.02	0.181	1
NDUFB7	0.000244922414269369	-0.361456459074	0.1	0.333	1
TFF3	0.000245737679202476	-0.698491446351571	0.79	0.833	1
FTH1P23	0.00025518521217339	-0.345923575956341	0.04	0.222	1
NES	0.000262669989100376	-0.375367353848823	0.06	0.25	1
THBS4	0.000282767353463796	-0.323514345779314	0.01	0.153	1
S100A10	0.000283008318061984	-0.422857003738143	0.07	0.278	1
ENDOD1	0.000284866174656608	-0.423305115262444	0.13	0.361	1
GATAD2A	0.000290161792853194	-0.275151324217915	0.01	0.153	1
MAGEH1	0.000290198703092189	-0.323514345779314	0.01	0.153	1
PEA15	0.000290601855630147	-0.321928094887362	0.09	0.319	1
RASSF7	0.00029372188535918	-0.258663201429346	0.01	0.153	1
PLEKHO2	0.000299355364759551	-0.256339753259786	0	0.125	1
LAMP5	0.000299554007491055	-0.459431618637297	0	0.125	1
C19orf48	0.000317551467420562	-0.362899875943668	0.04	0.222	1
FAM89B	0.000331666978006231	-0.298081352932995	0.08	0.306	1
COL4A1	0.000341381293548425	-0.473931188332412	0.24	0.514	1
UQCC3	0.000345925216647766	-0.294225166097514	0.04	0.222	1
EEF1A1P19	0.00034790841048842	-0.290709364276642	0.04	0.222	1
MMP14	0.000355119884535662	-0.46343881451477	0.16	0.417	1
PHLDA3	0.000367660374487728	-0.310872906378367	0.11	0.361	1
DAP3	0.00037211879309943	-0.359598512853417	0.03	0.194	1
AC093142.2	0.000376414512291308	-0.307281318922961	0.04	0.222	1
COPZ2	0.000384053344370511	-0.349603053330211	0.05	0.236	1
NOTCH3	0.000384140081120897	-0.524116945500629	0.08	0.278	1
CD14	0.00039912408864106	-0.398643061028175	0.1	0.319	1
ITGA11	0.000412553253779751	-0.336427664582477	0.05	0.236	1
EEF1A2	0.000413284405284315	-0.424603475968844	0.08	0.292	1
COL4A2	0.000421324925111518	-0.631243193162528	0.6	0.75	1
CTD-2192J16.15	0.000447281141234383	-0.449478144607873	0.13	0.347	1
AC107081.5	0.00045718281848515	-0.285169544877245	0.03	0.194	1
FAM83H	0.000462077079125229	-0.315866342100161	0.03	0.194	1
ACACA	0.000472177312837075	-0.269572689826226	0.03	0.194	1
TMEM179B	0.000483609005908372	-0.271623013039297	0.03	0.194	1
SSC5D	0.000484596159071021	-0.275602471886434	0.03	0.194	1
ENTPD6	0.000533714033853257	-0.342019512826831	0.02	0.167	1
MAP4	0.000534034372016015	-0.347297749801395	0.08	0.292	1
FTH1P2	0.000550609105931837	-0.308871942061916	0.06	0.25	1
OS9	0.00055548481623351	-0.413810195894842	0.26	0.528	1
TPM4	0.000563103007346216	-0.367889550922088	0.14	0.375	1
RHOU	0.000579335994911204	-0.345923575956341	0.05	0.222	1
PRRC2B	0.000591630788445817	-0.355286691833793	0.06	0.25	1
FKBP4	0.000604511091426119	-0.287053053608903	0.04	0.208	1
LRRC41	0.000618030487098754	-0.317426702652421	0.04	0.208	1
ZFAND3	0.000624096094088309	-0.318956528356071	0.04	0.208	1
PDLIM2	0.000627905023806585	-0.279428164169434	0.07	0.264	1
SLC15A3	0.000655505474246962	-0.275151324217915	0.01	0.139	1
DERL1	0.000663619194380177	-0.258663201429346	0.01	0.139	1
TMEM130	0.000671200727895953	-0.267480310864986	0.02	0.167	1
GGTLC2	0.000680080141592348	-0.361820822010875	0.02	0.167	1
ARPC1B	0.000683861894068408	-0.397982335099114	0.09	0.292	1
PSAP	0.000692900319603996	-0.310432456049533	1	1	1
ATOX1	0.000708388499802465	-0.424603475968844	0.1	0.306	1
COA3	0.000708894514525747	-0.350782957559547	0.04	0.208	1
FBL	0.000713065585110764	-0.27039779424728	0.06	0.25	1
COL12A1	0.000719401967945534	-0.402377927307378	0.12	0.333	1
EEF1A1P5	0.000768500317900391	-0.288899294499891	0.04	0.208	1
FAM107B	0.00077019076526092	-0.263164092115592	0.01	0.139	1
MED16	0.000772871140578829	-0.305659705742614	0.05	0.222	1
TRIB1	0.000788181261334964	-0.273632537846581	0.05	0.222	1
ILF3	0.000793210514793351	-0.379072001990971	0.06	0.236	1
CLDN3	0.000793929547753533	-0.449269134098143	0.87	0.875	1
TPM2	0.000809863280471846	0.493144173226727	1	1	1
FKBP10	0.000810729836483832	-0.328080321868958	0.03	0.181	1
RAN	0.000814878189498529	-0.335103483635096	0.05	0.222	1
FLNA	0.00081797990843082	0.430066991790234	1	1	1
ATG4B	0.000837052686525669	-0.297053426248333	0.03	0.181	1
EIF2AK1	0.000856797637685104	-0.337726804734101	0.06	0.236	1
SND1	0.000875927548322163	-0.251538766995964	0.03	0.181	1
FLOT2	0.000896014003054592	-0.279428164169434	0.06	0.236	1
SFRP2	0.000907365015567119	-0.330973234490369	0.03	0.181	1
HSPB1P1	0.000916284268548733	-0.359472463747497	0.1	0.306	1
SPSB1	0.00092965834430809	-0.305659705742614	0.06	0.236	1
TMEM258	0.00093713081353499	-0.350782957559547	0.09	0.278	1
FGF14	0.000976850654577206	-0.251538766995964	0.03	0.181	1
AMACR	0.000984686510976576	-0.339001608246304	0.05	0.222	1
COL8A2	0.000989911298192797	-0.253805373967909	0.03	0.181	1
RUNX1	0.00100156329019139	-0.277788666153789	0.09	0.292	1
UBE4A	0.00100168496922183	-0.285169544877245	0.03	0.181	1
PDCD6IP	0.00103034216385523	-0.314274522343927	0.04	0.194	1
PIGR	0.00105556503909327	-0.402140505264402	0.02	0.153	1
METRN	0.00110919194046876	-0.37239316187035	0.02	0.153	1
HLA-DQA1	0.0011407995426034	-0.288899294499891	0.03	0.181	1
PSMB3	0.00115824638320126	-0.299601007770099	0.06	0.236	1
ACTG1	0.0011675877754093	-0.438219091613009	0.98	0.986	1
SYNGR2	0.0011680326557421	-0.408227941281583	0.95	0.944	1
PLS3	0.00117724632896646	-0.360720577884421	0.05	0.208	1
GSPT1	0.00121498379511319	-0.300599585446851	0.04	0.194	1
FTLP2	0.00124159000103388	-0.287053053608903	0.04	0.194	1
GSTK1	0.00128218204063756	-0.348400306248553	0.04	0.194	1
FAM20C	0.00128637551139408	-0.386468347082073	0.1	0.292	1
COL18A1	0.0013200702709461	-0.393441270472044	0.11	0.319	1
MGP	0.00133454431770366	-0.427575552640673	1	1	1
CCDC47	0.00134121619962624	-0.253805373967909	0.04	0.194	1
DHCR24	0.00136564256859503	-0.35159564540836	0.88	0.944	1
ANAPC5	0.00137790632293786	-0.300866479359533	0.06	0.236	1
C3	0.00143284878262411	-0.450847575219371	0.13	0.333	1
MAT2A	0.0014606870588267	-0.333753530284152	0.05	0.208	1
H6PD	0.00147099363071693	-0.275151324217915	0.01	0.125	1
SLC12A4	0.00149141563036596	-0.273632537846581	0.04	0.194	1
TSTA3	0.0015064026739827	-0.460875035506966	0.05	0.208	1
NSMCE1	0.00151481529259466	-0.305659705742614	0.05	0.208	1
COX6B1	0.00152295595222091	0.285060712163793	0.88	0.667	1
ITGB5	0.00155008949839358	-0.408639728080693	0.09	0.264	1
FAM198B	0.00156434162036796	-0.417897153418084	0.03	0.167	1
RRP7A	0.00159310934599994	-0.279283757478869	0.03	0.167	1
PECAM1	0.00160271395692796	-0.253665068104353	0.04	0.194	1
PDXK	0.00161599658854957	-0.257797757467647	0.06	0.236	1
PCA3	0.00163586359965098	-0.310992617206207	0.01	0.125	1
SEC14L2	0.00178595954689276	-0.307281318922961	0.06	0.222	1
TRAPPC3	0.00178677687574197	-0.394496720838007	0.07	0.236	1
TGFB1I1	0.00181374945222796	-0.344648171387446	0.19	0.431	1
CTC-575D19.1	0.00181892211389962	-0.422907185307946	0.89	0.903	1
RABL6	0.00185077884580071	-0.266489108461936	0.05	0.208	1
IER5L	0.00185984352751111	-0.283247626723302	0.03	0.167	1
GTF3A	0.00187405375313827	-0.350782957559547	0.06	0.222	1
WDR13	0.00189451649775026	-0.351940663953802	0.06	0.222	1
FAM174B	0.00189627466140057	-0.275602471886434	0.06	0.222	1
PARM1	0.00194559356715873	0.416191193895214	0.18	0.028	1
LAMTOR1	0.00196366528960437	-0.351940663953802	0.06	0.222	1
NBR1	0.0019793885029517	-0.281286110390016	0.05	0.208	1
CTC-451P13.1	0.00198921048642375	-0.437711000419659	0.17	0.361	1
DUS1L	0.00199422116390893	-0.283247626723302	0.87	0.889	1
CDH11	0.00200557782481372	-0.302319810262213	0.03	0.167	1
BRK1	0.00202169526692997	-0.311378175546452	0.1	0.292	1
GAS2L1	0.00202367923132288	-0.251538766995964	0.03	0.167	1
MAOA	0.00203276127812425	-0.307281318922961	0.06	0.222	1
AKR1A1	0.00204710135584804	-0.25550766919891	0.08	0.264	1
PPIB	0.00214059531023905	-0.255751018282879	0.06	0.222	1
EFEMP2	0.0021706378390022	-0.372051574313199	0.15	0.361	1
NUDT22	0.00218696226806261	-0.310432456049533	0.06	0.222	1
UACA	0.00220400145724066	-0.329541278997237	0.04	0.181	1
PGK1	0.0022440420433882	-0.253541119907112	0.08	0.264	1
SCUBE2	0.00227912615415176	-0.51275043722294	0.04	0.181	1
FOLH1B	0.0023093257531911	-0.272297327162762	0.06	0.222	1
APOC1	0.00232210307829372	-0.413558570352931	0.09	0.264	1
MOXD1	0.00233153611342991	-0.328880855529129	0.06	0.222	1
TFIP11	0.00236431322248047	-0.309300486559613	0.02	0.139	1
APOE	0.00239122142146727	-0.423557665817293	0.68	0.806	1
ABCB8	0.00241825285200755	-0.277239277327315	0.02	0.139	1
CLDN7	0.00241955752083797	-0.378172205526981	0.04	0.181	1
MFGE8	0.00250919366805689	-0.546810068249508	0.53	0.667	1
P4HB	0.00257456749992509	-0.396264694742089	0.98	1	1
CFH	0.00258301427560806	-0.285169544877245	0.05	0.194	1
GAK	0.00258397421254128	-0.269572689826226	0.04	0.181	1
THAP4	0.00259582082110927	-0.263164092115592	0.02	0.139	1
CSF1R	0.00261205722072343	-0.253665068104353	0.06	0.222	1
EIF4G1	0.00265996365731181	-0.395575550630958	0.91	0.875	1
MGMT	0.00268790617622567	-0.281286110390016	0.02	0.139	1
CDH1	0.00272022827492006	-0.389866923543938	0.02	0.139	1
COL10A1	0.00274914709603412	-0.265344566520995	0.02	0.139	1
WFDC2	0.00276809460825804	0.393431043089469	0.17	0.028	1
FBRSL1	0.00279216371912511	-0.256026157988278	0.04	0.181	1
LTBP4	0.00279715928090531	0.604071323668861	0.47	0.306	1
G3BP2	0.00289658422632759	-0.275602471886434	0.05	0.194	1
ATP13A1	0.00291472988380765	-0.260335715233123	0.04	0.181	1
ENG	0.00291778297006895	-0.473931188332412	0.19	0.403	1
H2AFJ	0.00292201711615711	-0.3646325458416	0.89	0.889	1
PODXL2	0.00294762687425313	-0.267480310864986	0.02	0.139	1
PKD1	0.00299515177561847	-0.310872906378367	0.17	0.375	1
CISD3	0.00303845240160276	-0.26068714921015	0.13	0.333	1
COL15A1	0.00305247509189908	-0.349603053330211	0.06	0.208	1
FILIP1L	0.00318181250999932	-0.279283757478869	0.03	0.153	1
EEF1A1P13	0.0031965116625103	-0.287053053608903	0.05	0.194	1
NUMBL	0.00328094183259389	-0.323514345779314	0.01	0.111	1
CTA-242H14.1	0.00335529617659439	-0.258202497276975	0.05	0.194	1
TMX2	0.0033895729618345	-0.260335715233123	0.05	0.194	1
DCTN3	0.00346542883709395	-0.296534937458965	0.09	0.264	1
SHMT2	0.00348170501400955	-0.275602471886434	0.05	0.194	1
YWHAE	0.00373843310809429	-0.273398200959704	0.11	0.306	1
THBS1	0.00374573351867428	-0.282988405621017	0.09	0.264	1
C1QTNF3	0.00376616487484186	-0.267480310864986	0.03	0.153	1
CXXC5	0.00379857102746183	-0.281286110390016	0.03	0.153	1
PCP4	0.00380599311606385	0.65955181714184	0.37	0.194	1
CTGF	0.00383622413514998	-0.557416173835494	0.65	0.778	1
KANK2	0.00385936603677777	-0.275602471886434	0.06	0.208	1
ZNF384	0.0039686249113381	-0.267480310864986	0.03	0.153	1
HSPG2	0.00397272436736792	-0.494251172712008	0.17	0.361	1
DKK3	0.00401223459373274	-0.297053426248333	0.13	0.319	1
PPP5C	0.00405038179147438	-0.251538766995964	0.03	0.153	1
H3F3C	0.00411996287776935	-0.265344566520995	0.04	0.167	1
CTNNA1	0.0041736827651659	-0.261201864346684	0.09	0.264	1
C4orf48	0.0042257150514509	-0.288899294499891	0.03	0.153	1
GLG1	0.00436678165881903	-0.376083864934268	0.12	0.292	1
ATL3	0.00438004188286496	-0.260335715233123	0.06	0.208	1
TMEM50A	0.00446982432371735	-0.283108845996834	0.06	0.208	1
BAIAP2	0.00448388602666797	-0.284897363942395	0.06	0.208	1
IGHGP	0.00455784750569163	-0.684827970831031	0.04	0.167	1
FBLN5	0.00462518110566686	-0.284897363942395	0.07	0.222	1
SLC22A18	0.00481037070878578	-0.300599585446851	0.04	0.167	1
COL5A1	0.00491647394357965	-0.259806382979565	0.09	0.25	1
PKM	0.00508869903727683	0.333423733725192	0.72	0.542	1
ELL2	0.00510159866162458	-0.253805373967909	0.04	0.167	1
C2orf68	0.00511265243102635	-0.260937464998214	0.02	0.125	1
TTLL12	0.00512435882737869	-0.268462070032433	0.07	0.222	1
RFTN1	0.00527653077582666	-0.347174046046474	0.06	0.194	1
RP3-340B19.2	0.00533778822904323	-0.377255168920738	0.07	0.208	1
PKDCC	0.00534329421625259	-0.293358942690591	0.02	0.125	1
DCXR	0.00552261873867327	-0.368221747161297	0.73	0.819	1
ABHD2	0.00556781182531502	-0.340905769701629	0.78	0.875	1
TNFRSF1A	0.00567123210952677	-0.261880711217423	0.15	0.361	1
SLC45A3	0.00571373451247221	-0.408342846704836	0.74	0.806	1
DYNC1LI2	0.00571412666049715	-0.275991810720503	0.1	0.264	1
BAIAP2L1	0.00572594479853695	-0.275602471886434	0.04	0.167	1
COCH	0.00573294444334969	0.302028537449658	0.13	0.014	1
AZGP1	0.00575246213906285	-0.761000526008123	0.95	0.972	1
NECTIN2	0.00576659569884223	-0.336427664582478	0.58	0.694	1
BAD	0.00578470046552216	-0.298081352932995	0.1	0.264	1
TMEM181	0.0057879921248493	-0.281286110390016	0.09	0.25	1
CD9	0.00581814344255726	0.296981737757131	0.78	0.556	1
RNF166	0.00585579091734272	-0.267480310864986	0.02	0.125	1
PRUNE2	0.00591770350668113	0.372035182995166	0.22	0.069	1
RHOB	0.00596935482913133	-0.305659705742614	0.05	0.181	1
CCT2	0.00613287296796803	-0.336427664582477	0.05	0.181	1
HTRA1	0.00638305195868655	-0.39826691840034	0.17	0.361	1
SMS	0.00666862000087779	-0.263164092115592	0.03	0.139	1
UBC	0.00670791667193929	-0.291315464953917	0.98	0.986	1
STAT2	0.00674563436549849	-0.376906733937548	0.14	0.306	1
HEYL	0.0068740521708688	-0.279283757478869	0.03	0.139	1
JUNB	0.0069368357577211	-0.25550766919891	0.08	0.236	1
PSMC3	0.00700149235733265	-0.295932886354418	0.06	0.194	1
EVA1B	0.00700548695855846	-0.408639728080693	0.06	0.194	1
POLR2B	0.00701941254139538	-0.404889543902761	0.63	0.75	1
NRP2	0.0070813102879816	-0.263164092115592	0.03	0.139	1
RSL1D1	0.00716344879394666	-0.32068492803673	0.12	0.292	1
HSP90B1	0.00723087319865193	-0.284553824223928	0.9	0.944	1
IGFBP5	0.00740903620863926	-0.369594528517677	0.79	0.889	1
C11orf96	0.00757942460788851	-0.283108845996834	0.07	0.208	1
NDUFA1	0.00782306347427275	-0.360473138549128	0.12	0.278	1
SNU13	0.00787479643152366	-0.281286110390016	0.07	0.208	1
MLF2	0.00788754969888013	-0.2844533894687	0.14	0.319	1
YIF1A	0.00808910412032642	-0.328880855529129	0.07	0.208	1
CSTB	0.00813158088290351	-0.279428164169434	0.07	0.208	1
DDOST	0.00825356357701732	-0.269572689826226	0.03	0.139	1
NDUFA9	0.00846350959649112	-0.36896162873087	0.07	0.208	1
SF3B5	0.00883931773564055	-0.347297749801395	0.09	0.236	1
SLC25A26	0.00893855578908686	0.336244252787571	0.12	0.014	1
IGFBP3	0.00913335165948747	-0.463361946622225	0.18	0.361	1
THY1	0.00937364550648006	-0.33522491750082	0.12	0.278	1
FBLN2	0.00973518181187476	-0.287053053608903	0.04	0.153	1
ARPC4	0.00978590294797285	-0.277788666153789	0.1	0.25	1
ATXN7L3B	0.00991086030335134	-0.253805373967909	0.04	0.153	1
COL6A3	0.0105090925433585	-0.284660837170673	0.12	0.278	1
MRC2	0.0107569198027056	-0.331912183459984	0.13	0.292	1
SEPW1	0.010912972252718	-0.250697790556593	0.93	0.944	1
EHD2	0.0109516424493484	-0.300164120595706	0.2	0.389	1
ACTG1P15	0.0110376972926375	0.282399730700725	0.14	0.028	1
C14orf2	0.0111286165030432	-0.324553564294186	0.1	0.25	1
AC004386.4	0.011131842503479	-0.26931346872394	0.12	0.278	1
FBLN1	0.011454811067792	-0.371719576833678	1	0.972	1
CTD-2666L21.3	0.0116326150524345	-0.357521696217102	0.14	0.306	1
HLA-DRB1	0.0116391286170647	-0.285998237739337	0.15	0.319	1
EI24	0.0116735381945399	-0.328080321868958	0.02	0.111	1
HNRNPD	0.0120558777048264	0.285934807943873	0.14	0.028	1
SLC12A9	0.0123230730894506	-0.267480310864986	0.02	0.111	1
FXYD3	0.0123237767591303	-0.254618159927937	0.86	0.903	1
AC007387.2	0.0124122563393883	-0.258202497276975	0.05	0.167	1
MXRA8	0.0128900732387697	-0.419483404310036	0.2	0.361	1
SERPINH1	0.0129005331118928	-0.262427083138701	0.15	0.319	1
ISLR	0.0135770539153825	-0.413810195894842	0.18	0.347	1
LMNA	0.0136641383464913	-0.353636954614701	0.5	0.625	1
SEPT2	0.0139812448930662	-0.284897363942395	0.09	0.222	1
THYN1	0.0147737422348107	-0.284897363942395	0.07	0.194	1
ARSD	0.0150095329968978	-0.297053426248333	0.04	0.139	1
XRCC6	0.0150394463687832	-0.253665068104353	0.08	0.208	1
PPP1R16A	0.0153033171326318	-0.298844481774321	0.03	0.125	1
IGHG2	0.0154734307461307	-0.519734877945537	0.09	0.222	1
APEH	0.0159086494991946	-0.31920859353377	0.1	0.236	1
PTP4A3	0.0163273999112051	-0.346925911597092	0.57	0.667	1
REXO2	0.0163309345401475	-0.302450720388059	0.08	0.208	1
TRGC1	0.0163587217355932	-0.339630096620821	0.73	0.792	1
TPD52	0.0163631520580395	-0.295932886354418	0.08	0.208	1
CALU	0.0165511870299205	-0.314941664571255	0.08	0.208	1
VCP	0.0172906991725991	-0.353249705909949	0.49	0.625	1
TRIM41	0.0173214848212734	-0.251538766995964	0.04	0.139	1
CTDSP1	0.0175024002149858	-0.284660837170673	0.12	0.264	1
MYH9	0.0176248739749028	-0.254528809601776	0.86	0.875	1
PRDX4	0.0181081202660348	-0.253430826337173	0.19	0.347	1
SERINC1	0.0184344397558541	-0.309955453221286	0.1	0.236	1
SETD7	0.0185765888221578	-0.251538766995964	0.04	0.139	1
MDK	0.0186119045130269	-0.258542154733727	0.17	0.347	1
CDC42EP3	0.019518149366866	0.491303393506911	0.24	0.111	1
MMP23B	0.0203228908148231	-0.259806382979565	0.08	0.208	1
SC22CB-1E7.1	0.0204219399578564	-0.28511187513763	0.9	0.944	1
AB019441.29	0.0205425759477196	-0.259941207991662	0.99	0.986	1
ACAA1	0.0212063949604918	-0.286304185156641	0.13	0.278	1
DANCR	0.0215340145732933	-0.3670159844159	0.17	0.306	1
MFAP2	0.0229518502750516	-0.297608415691949	0.08	0.194	1
ROGDI	0.0235501271337992	-0.294225166097514	0.08	0.194	1
EIF3H	0.0241611652409536	-0.299901788557363	0.15	0.292	1
NSUN5P1	0.0253180816449094	-0.300866479359533	0.08	0.194	1
SERF2	0.0259190896323333	-0.328080321868958	0.97	0.972	1
YWHAZ	0.0271224355440249	-0.286304185156641	0.12	0.25	1
GDF15	0.0274434213103571	-0.402546555095647	0.42	0.542	1
KANK1	0.028302843652052	0.263034405833794	0.12	0.028	1
ZNHIT1	0.0290357536052136	-0.263713480942067	0.09	0.208	1
KCNMA1	0.0298293414793552	0.368189151885868	0.2	0.083	1
AC019084.7	0.0299985430476074	0.314564706473876	0.14	0.042	1
FTL	0.0302240003976655	-0.306612010146916	0.99	0.986	1
ILK	0.0338042893699702	0.351125735458651	0.81	0.694	1
FOLH1	0.0356922633153934	-0.428127498719287	0.73	0.708	1
FSTL1	0.0361716603425694	-0.30954437043153	0.61	0.681	1
QARS	0.0367860920736574	-0.263713480942067	0.59	0.667	1
A2M-AS1	0.0374256689973545	-0.316102378701056	0.32	0.472	1
SQSTM1	0.0374713604184471	-0.332755125371718	0.79	0.792	1
TAGLN	0.0381767149142671	0.257741600255306	1	1	1
SPINT2	0.0383289951364957	-0.268121651191568	0.58	0.681	1
PRDX5	0.0393180199798616	-0.268347054682518	0.15	0.278	1
CCND3	0.0401504244506774	-0.321928094887362	0.04	0.125	1
TRGC2	0.0414741686064604	-0.325287106977277	0.42	0.528	1
UQCRB	0.0435153758070743	-0.373529291374575	0.1	0.208	1
ATP2C1	0.04402016764857	-0.251538766995964	0.07	0.167	1
DAZAP1	0.0442476510098383	-0.261777951500802	0.1	0.208	1
S100A11	0.0444296333293991	-0.267480310864986	0.89	0.861	1
ADI1	0.0450862560378529	-0.289148228162987	0.65	0.722	1
LMO4	0.0462860958430022	0.359607665528847	0.13	0.042	1
SPINT1	0.0467527177028371	-0.287919202722463	0.24	0.347	1
COL16A1	0.0474421672195583	-0.346316991748064	0.34	0.514	1
PI16	0.0506767096827235	0.597327494837409	0.16	0.069	1
SLC43A1	0.0524237478271433	-0.377357928637359	0.21	0.333	1
PDGFRB	0.0527755603791822	-0.273398200959704	0.14	0.264	1
LRRC75A-AS1	0.0568110841501567	-0.287053053608903	0.78	0.778	1
IRAK1	0.0575237838000964	-0.279115011348389	0.68	0.708	1
ELN	0.0581011308541411	-0.343534551076737	0.24	0.389	1
KRT8	0.0583840770647548	-0.268462070032433	0.12	0.222	1
PLPP1	0.0605524048489134	-0.306821202497154	0.76	0.736	1
ERH	0.0638181488395752	0.308068159448298	0.16	0.069	1
CTD-2184D3.1	0.06681040165204	-0.324354832281902	0.17	0.278	1
RP1-278E11.3	0.0674050297194935	-0.265178443538384	0.65	0.722	1
JUP	0.0677880986528173	-0.274622380109006	0.14	0.25	1
LTF	0.069097248253074	0.466126271211305	0.16	0.069	1
GSN	0.0695585756058745	0.374065718222538	0.75	0.653	1
POLR2J	0.0779928900952683	-0.278380379214606	0.28	0.389	1
DGCR8	0.07805183894126	-0.264477822703462	0.07	0.153	1
BEX4	0.078560226698291	-0.2624270831387	0.06	0.139	1
NDUFA4	0.0806683821097953	0.252692461612335	0.9	0.764	1
CSRP1	0.0840763656181151	0.339300300061861	0.47	0.389	1
LGALS3	0.0855344773976151	0.426533138116674	0.4	0.306	1
KIF1C	0.0855524354596596	-0.343227496687819	0.14	0.236	1
CD74	0.085817443790757	-0.284897363942395	0.95	0.944	1
PTMAP5	0.0897810882956327	0.280956313831056	0.52	0.417	1
NBL1	0.0905250752442607	0.334587666858828	0.86	0.778	1
TMBIM4	0.091764857431378	-0.356361591951236	0.07	0.153	1
RARRES2	0.0933538992390621	0.393618515643938	0.39	0.319	1
GRN	0.0936312801897866	-0.311310987513334	0.65	0.694	1
CLU	0.0939473348040297	0.361574774039341	0.36	0.264	1
MB	0.0960407306470406	-0.437405312307298	0.1	0.194	1
EIF3F	0.0975537670223463	-0.286652620139832	0.07	0.153	1
SMTN	0.0981968612775595	0.496685004886493	0.38	0.319	1
PGRMC2	0.0996053684720624	-0.266834954092476	0.58	0.639	1
DNAJA1	0.10028694267368	-0.32617756788872	0.1	0.181	1
ALOX15B	0.103313597922637	-0.51345955251905	0.36	0.431	1
CH507-513H4.5	0.10374425919897	0.416657594947005	0.21	0.125	1
AHNAK	0.104288179099607	0.30018740425126	0.66	0.583	1
PLPP3	0.104741805455252	0.417920007811965	0.27	0.194	1
CTC-398G3.2	0.108227152826544	-0.26669857416697	0.23	0.333	1
SARAF	0.110375945009197	0.307173834567367	0.37	0.264	1
SPARCL1	0.112320445569173	0.297043297998693	0.83	0.736	1
HSPD1	0.114539961551249	-0.259337137556372	0.16	0.25	1
LAPTM4A	0.120443463715806	0.311766977657436	0.85	0.778	1
PGM5	0.121397051775942	0.47544273859762	0.37	0.292	1
RP4-706A16.3	0.123066203967751	-0.373529291374575	0.9	0.847	1
DCTN1	0.127016587749189	0.279713146980424	0.19	0.111	1
LMOD1	0.127395879370604	0.253050317261172	0.34	0.25	1
NEAT1	0.13245072549315	0.464359239468603	0.9	0.792	1
ACTA2-AS1	0.139828499504536	0.342105976824993	0.45	0.389	1
IRF2BP2	0.141117332458507	0.369949609750306	0.15	0.083	1
CHRDL1	0.142734650457256	0.319617934200161	0.24	0.167	1
CCDC80	0.145114914720372	-0.251538766995964	0.16	0.25	1
MYL6	0.152013300719426	0.265806155083848	0.98	1	1
ZFAS1	0.153019105323993	-0.262943530268214	0.39	0.458	1
SLMAP	0.155732166344405	0.28425089174349	0.15	0.083	1
TGM2	0.157778999941657	0.295555548134749	0.95	0.875	1
FLNC	0.178061510192227	0.393313602815816	0.23	0.167	1
SON	0.18472787778185	0.283498508393509	0.19	0.125	1
HSPB8	0.192999958142564	0.298262894144775	0.22	0.153	1
AC009413.2	0.198068707176632	0.250007725537554	0.25	0.181	1
PRAC1	0.201735751704145	-0.28382830495247	0.56	0.583	1
NUPR1	0.208884039492296	-0.267001884383769	0.91	0.833	1
ECHS1	0.220047394031587	-0.311310987513334	0.71	0.694	1
IGHG1	0.229096170395672	-0.627010518336801	0.15	0.222	1
CNBP	0.234249792076859	0.263034405833794	0.18	0.125	1
FHL1	0.250029192391634	0.416095969642456	0.33	0.292	1
ADIRF	0.256229848151136	0.328129434055679	0.35	0.306	1
PYCR1	0.262272430081528	-0.281286110390016	0.4	0.444	1
PGRMC1	0.264466418503171	0.266424995034568	0.18	0.125	1
ROCK1	0.267099403680436	0.263034405833794	0.13	0.083	1
AC005944.2	0.280663928270495	0.283092058175047	0.27	0.222	1
GSTP1	0.309126121978858	0.437364586396107	0.28	0.25	1
ITGA1	0.35887124762392	0.405053410706222	0.2	0.167	1
ASAH1	0.360521152040437	0.266201684912477	0.22	0.181	1
LIMS2	0.418454001150165	0.274530044671623	0.24	0.208	1
IGHG4	0.421903719076935	-0.774862201924734	0.62	0.625	1
PAMR1	0.468901222383616	0.293622725667217	0.18	0.153	1
CTDSPL	0.474968387339606	-0.257119799259264	0.15	0.194	1
VWF	0.481071610030144	0.386211148084627	0.18	0.153	1
INMT	0.576439297992781	0.254522905978276	0.27	0.264	1
IGLC3	0.586672574957377	-0.671719569550768	0.91	0.819	1
AC105399.2	0.736867998070629	0.25978874633014	0.18	0.181	1
IGHG3	0.73904736325022	-0.551007411351053	0.47	0.458	1
MAF	0.939322078526793	0.31194400631474	0.13	0.139	1
IGLC2	0.955431809899724	-0.314575428600287	0.51	0.458	1
SERPINA3	0.964472509491571	1.12243607566099	0.27	0.319	1
RALY	0.976558643867221	0.297127604502202	0.18	0.208	1
