# Supplementary material for: Spatio-temporal analysis of prostate tumors in situ suggests pre-existence of treatment-resistant clones
Source: Nat Commun. 2022 Sep 17;13:5475. doi: 10.1038/s41467-022-33069-3 (PMC9482614; doi:10.1038/s41467-022-33069-3)
Supplement: Supplementary file 6 — Source Data [file 41467_2022_33069_MOESM6_ESM.zip › source data (Marklund et al. 2022)/sourceDataFile_Fig4b_heatmap_P2.csv]

	p_val	avg_log2FC	pct.1	pct.2	p_val_adj
PABPC1	3.2712764250741e-22	0.804713354040839	1	0.932	4.73648113586479e-18
ABHD2	1.93920030364185e-20	0.955553682463971	1	0.951	2.80776811964303e-16
CTD-2290C23.1	6.05384013224423e-20	0.934202249693381	0.978	0.654	8.76535512747643e-16
TMEFF2	4.8753338483391e-19	1.11547047848377	0.989	0.815	7.05899587901018e-15
NCAPD3	1.1943222421515e-18	1.39055065889156	0.946	0.796	1.72925917441116e-14
MIPEP	1.77130685272874e-18	1.13314515216755	0.913	0.525	2.56467519206595e-14
CTD-2287O16.1	2.64419973816475e-18	0.879202254156863	0.967	0.833	3.82853680088874e-14
SFTPA2	1.23813637921742e-17	1.94397059976652	0.815	0.549	1.79269766346891e-13
COX6C	1.76582073923828e-17	0.795996642834536	0.989	0.691	2.55673184834311e-13
DHCR24	6.20725733565496e-17	-0.788191451986394	0.989	1	8.98748789629481e-13
MGP	1.81796564699818e-16	-1.31268028039184	0.185	0.741	2.63223246028867e-12
PABPC3	3.1092847296568e-16	0.795751115824917	0.913	0.512	4.50193336007008e-12
FABP5P3	8.77140865689801e-16	0.844857199024383	0.674	0.222	1.27001225943226e-11
AC010468.1	1.24802335916612e-15	0.785037112843172	0.902	0.488	1.80701302173663e-11
FAM3B	2.18945350059602e-15	0.827054477696682	0.978	0.852	3.17010972351298e-11
MAOA	2.2309554399997e-15	0.840373665351925	0.913	0.537	3.23020038157557e-11
KLK2	2.77700780726714e-15	-0.686461873330408	1	1	4.02082960414209e-11
AC016712.2	3.98579703820502e-15	0.786073433780604	0.967	0.728	5.77103553161705e-11
TMPRSS11E	4.73456487236173e-15	0.592455091131949	0.413	0.031	6.85517647869254e-11
SNHG25	5.31317405399448e-15	-1.01886532757356	0.989	1	7.69294471277861e-11
TAGLN	5.80955901286497e-15	-1.2393599827223	0.272	0.79	8.41166049472719e-11
COLCA1	1.13154336625854e-14	0.613898650138788	0.63	0.16	1.63836164000574e-10
ACAD8	1.1920423155819e-14	1.02463952968636	0.837	0.549	1.72595806873103e-10
TSPAN13	1.32626606093016e-14	0.698025165207792	0.75	0.29	1.92030062962077e-10
RP4-814D15.2	1.42877468552257e-14	0.746866645870132	0.935	0.562	2.06872286716813e-10
SEMA3C	1.67536468570502e-14	0.925151522533646	0.88	0.537	2.42576052843229e-10
CD46	2.00080835106556e-14	0.833566038259447	0.815	0.414	2.89697041150783e-10
FASN	2.22788263333192e-14	0.60185833785253	1	1	3.22575126480129e-10
AB019441.29	3.43954993423845e-14	0.516004945980229	1	0.994	4.98012434978385e-10
SNHG6	4.23694255997544e-14	0.665686308559174	0.946	0.66	6.13466913258844e-10
AGR2	5.79782772272655e-14	1.05432807319454	0.75	0.358	8.39467475973577e-10
MGST1	5.91864879790884e-14	0.689839711586673	0.902	0.512	8.56961159449221e-10
CD74	8.00416519005686e-14	-1.04410588587681	0.12	0.58	1.15892307786833e-09
C1QBP	1.05954375964918e-13	0.617959330381633	0.75	0.278	1.53411340959605e-09
REEP3	1.54352026719402e-13	0.699712469978233	0.739	0.321	2.23486299487022e-09
NBL1	1.59263735633942e-13	-1.01194560490591	0.054	0.512	2.30597962824385e-09
KCNJ8	2.05419274676226e-13	0.753891509689745	0.565	0.148	2.97426567803707e-09
HSPA8	2.08300962444619e-13	0.811243653433549	0.967	0.79	3.01598963523565e-09
CTC-451P13.1	2.09127754158172e-13	0.768722363575556	0.902	0.679	3.02796075245618e-09
SERINC5	2.21054725618161e-13	0.742578360644602	0.804	0.444	3.20065137222535e-09
SC22CB-1E7.1	2.47885528662049e-13	0.569765352455483	1	0.944	3.5891345694978e-09
CST3	2.56415906428603e-13	-0.623428726623803	0.989	1	3.71264590917975e-09
TRPM8	2.76366935827747e-13	-0.97889216128389	0.098	0.556	4.00151686384995e-09
PDCD4	3.57901237747306e-13	0.693431299042078	0.815	0.395	5.18205202134324e-09
PPDPF	5.48617801043511e-13	-0.886791553186184	0.587	0.889	7.943437141309e-09
EPCAM	5.7777049333589e-13	0.671025099619568	0.859	0.432	8.36553897301035e-09
EDF1	6.04262737161749e-13	-0.861424576738931	0.902	0.975	8.74912017136496e-09
TMPRSS2	6.85128639427466e-13	0.640846040417734	0.989	0.802	9.91997757027028e-09
KLK3	8.03948671379196e-13	-0.680004474136709	1	1	1.16403728128994e-08
TNFRSF19	9.56286447497772e-13	0.556420920072501	0.522	0.117	1.38460714733202e-08
NFXL1	9.76753902394551e-13	0.623642968885216	0.587	0.167	1.41424197527707e-08
SLC2A12	1.06210080181755e-12	0.687208097662682	0.717	0.296	1.53781575095163e-08
CTD-2073O6.1	1.32114903567383e-12	0.650278095388683	0.924	0.642	1.91289168875214e-08
CTSD	1.60417818020405e-12	-0.971915774885081	0.304	0.722	2.32268958711744e-08
RNF43	1.90182248758473e-12	0.570635719222054	0.63	0.191	2.75364877977393e-08
GCNT1	2.01455041219262e-12	0.612541378288564	0.663	0.247	2.91686754181369e-08
IFI6	2.14208748787154e-12	-1.16921238347727	0.054	0.494	3.10152847368921e-08
IGFBP7	2.19739712623008e-12	-1.16381239573468	0.196	0.667	3.18161129906853e-08
ADH5	2.22034381969913e-12	0.748116544186032	0.848	0.58	3.21483581654237e-08
HPGD	2.2820062500288e-12	0.864943852771728	0.88	0.537	3.30411684941669e-08
NACA	2.40072802666859e-12	0.61245923039254	0.891	0.543	3.47601410981345e-08
SPINK1	3.12040273756147e-12	0.80833006300415	1	0.957	4.51803112371526e-08
GDF15	3.20991393284682e-12	1.04034832388842	0.913	0.753	4.64763438336891e-08
SLC9A3R1	3.54323642566624e-12	-0.771451538564118	0.652	0.883	5.13025202072215e-08
SNHG8	4.9418188677958e-12	0.655998342197601	0.989	0.759	7.15525953868153e-08
UQCRB	5.71507484748442e-12	0.536180127634876	0.815	0.389	8.27485687167269e-08
CYP2U1	5.72719408122086e-12	0.918386234446348	0.826	0.469	8.29240431019969e-08
SLC4A4	7.00129128732095e-12	0.694297522449001	0.87	0.494	1.0137169654912e-07
TIMP1	7.5508818293829e-12	-0.961881219614454	0.087	0.519	1.09329218007635e-07
TBPL1	8.61143642389975e-12	0.572183369528669	0.696	0.296	1.24684987981645e-07
USMG5	9.29698118375519e-12	0.631145300097047	0.859	0.506	1.34610990559591e-07
C4B	9.35741540156283e-12	-1.59874945245123	0.13	0.549	1.35486017599228e-07
AZIN1	1.29404447712588e-11	0.66853442638392	0.707	0.327	1.87364699843057e-07
SPCS2	1.40743080921998e-11	0.640649394190906	0.815	0.414	2.03781906866961e-07
APLP2	1.41546895840733e-11	0.623642968885216	0.978	0.821	2.04945750487798e-07
NOTCH2	1.47481733380075e-11	0.632733704956073	0.739	0.352	2.1353880176101e-07
H2AFJ	1.60553191318136e-11	-1.35036182258184	0.728	0.914	2.3246496570953e-07
CTD-3035D6.1	1.61328882432521e-11	0.731813478664076	0.935	0.71	2.33588088874047e-07
EDEM3	1.64716651378352e-11	0.53347996768349	0.565	0.167	2.38493239530717e-07
AEBP1	1.65613368777409e-11	-1.09751091812308	0.174	0.605	2.3979159665281e-07
RP3-340B19.2	1.65682457573165e-11	0.632325211985017	0.859	0.525	2.39891630320186e-07
CYB5A	1.70242208064309e-11	0.546399969952756	0.685	0.272	2.46493693056313e-07
NAP1L1	1.90883947670116e-11	0.595897978402312	0.783	0.377	2.76380867831561e-07
EEF1A1P5	1.92879616457033e-11	0.830227237785486	0.837	0.5	2.79270396668137e-07
LYPLA1	1.94168311756141e-11	0.700368759528045	0.815	0.488	2.81136298591717e-07
DPP4	2.11288427964173e-11	0.534517078412232	0.522	0.142	3.05924514849326e-07
ACSL1	2.83539342798175e-11	0.719780065974265	0.848	0.611	4.10536614437477e-07
RP1-278E11.3	2.83552767115532e-11	0.617568454475532	0.978	0.907	4.10556051506578e-07
ST3GAL4	3.0089621644703e-11	0.553253640993818	0.62	0.216	4.35667631793655e-07
JUN	3.20202076484294e-11	0.629009478635031	0.739	0.315	4.63620586541609e-07
GALNT7	3.30499811129638e-11	0.603838428738743	0.761	0.383	4.78530676534602e-07
FABP5P7	3.81263574564458e-11	0.570308805173548	0.5	0.13	5.52031529611879e-07
CADM1	4.08315981827071e-11	0.503348735167504	0.62	0.21	5.91200710087416e-07
TAX1BP1	4.86154684460935e-11	0.546939867061615	0.739	0.346	7.03903367630988e-07
PDLIM5	5.05242548493261e-11	0.652529111632874	0.978	0.988	7.31540685963393e-07
FABP5P2	5.41277400198769e-11	0.506266718624424	0.478	0.117	7.83715547747798e-07
COL5A2	5.41877126558197e-11	0.792441304873244	0.685	0.315	7.84583891543614e-07
NDRG1	6.11578950768368e-11	-0.691242967049494	0.989	0.988	8.85505162817519e-07
CHPF	6.70996212524836e-11	-0.734458738555631	0.304	0.698	9.7153541611471e-07
SCD	9.66762406388329e-11	0.938854689033867	0.913	0.772	1.39977528820966e-06
INSIG1	1.01280649094505e-10	0.648936989049126	0.63	0.265	1.46644251823933e-06
AC012005.1	1.0961866681005e-10	0.619318222371071	0.967	0.784	1.58716867674271e-06
CTA-276O3.4	1.14346394520129e-10	0.569932382140448	0.924	0.648	1.65562144625694e-06
WLS	1.18800672475386e-10	0.498112086801357	0.554	0.173	1.72011493677112e-06
GAS5	1.26977850037879e-10	0.545640456883943	0.978	0.833	1.83851229069845e-06
CHKA	1.36488778268285e-10	0.689575112206599	0.837	0.537	1.9762210205465e-06
CREB3L2	1.47776063134949e-10	0.461022768066137	0.598	0.204	2.13964961813093e-06
VWA1	1.71640449387823e-10	-0.764412427039385	0.174	0.58	2.48518206668629e-06
C1QTNF3	1.78738457828967e-10	0.910503388445262	0.761	0.438	2.58795413090561e-06
HNRNPA2B1	2.05591293473246e-10	0.564913231765558	0.967	0.778	2.97675633819913e-06
SMOC2	2.12879895345454e-10	0.575279947323817	0.696	0.302	3.08228800470683e-06
NUPR1	2.28122278758747e-10	-0.619596237356836	0.913	0.981	3.30298247414789e-06
ATP5A1	2.44375843815519e-10	0.563900885193326	0.957	0.802	3.5383178426049e-06
EEF1A1	2.46466404196774e-10	0.574925433243918	0.935	0.747	3.56858706636509e-06
CD9	3.02937005980865e-10	0.546730517412484	0.967	0.716	4.38622490959695e-06
SYBU	3.57835377365146e-10	0.372681395351997	0.348	0.049	5.18109842886995e-06
BBS4	3.66921322701788e-10	0.655823374634366	0.804	0.494	5.31265383139919e-06
MYL9	3.72408306469149e-10	-1.23709916591941	0.185	0.568	5.3920998693668e-06
SC5D	4.21495317837371e-10	0.545640456883943	0.728	0.364	6.10283070696729e-06
FAU	4.3121621096404e-10	0.462335921257886	1	0.969	6.24357951854833e-06
G3BP2	4.3461824531169e-10	0.571017920469657	0.935	0.574	6.29283757386796e-06
AC093698.1	4.55346064540627e-10	0.508779011853213	0.707	0.321	6.59295566848373e-06
FABP5P1	4.79824879445986e-10	0.476313496522796	0.457	0.117	6.94738442949843e-06
FKBP5	5.03071835488386e-10	0.644521698561132	0.837	0.494	7.28397710603634e-06
RHOC	5.29511936421677e-10	-0.697051526063036	0.228	0.617	7.66680332744946e-06
PAH	5.86167144740558e-10	0.368829069856391	0.272	0.019	8.48711408869855e-06
HDLBP	6.03077987929071e-10	-0.556266121129718	0.826	0.957	8.73196618722502e-06
CHCHD7	6.29682770583385e-10	0.466953794599598	0.5	0.148	9.11717683527683e-06
RABAC1	7.38749367709157e-10	-0.704721821104328	0.25	0.642	1.06963520950609e-05
EEF1A1P13	7.80309727243756e-10	0.788719786818807	0.793	0.568	1.12981045407623e-05
LDLRAD4	8.08378232140105e-10	-0.750752545896282	0.12	0.5	1.17045084231566e-05
PLPP1	8.17467948775511e-10	0.72182336282412	0.924	0.71	1.18361184303206e-05
CDK6	8.99041403164228e-10	0.521718067560711	0.663	0.29	1.30172204764149e-05
HLA-A	9.20118358855001e-10	-0.678919801135215	0.109	0.494	1.33223937178616e-05
SKIV2L2	1.09789560647989e-09	0.58951718498059	0.826	0.469	1.58964304862223e-05
HSPD1	1.09833830217911e-09	0.556352879652704	0.837	0.494	1.59028402772513e-05
MARC1	1.1446556597287e-09	0.518206693894617	0.696	0.302	1.65734692972119e-05
SLC1A4	1.17109393348316e-09	-0.577375801658665	0.109	0.481	1.69562690629026e-05
TRAM1	1.27020966705593e-09	0.563046733487559	0.902	0.599	1.83913657693028e-05
ATP5L	1.27860934256644e-09	0.532728243662419	0.837	0.475	1.85129846710195e-05
CLDN3	1.32053933771983e-09	-0.587067647403597	0.891	0.988	1.91200890708454e-05
CBX3	1.50495444213286e-09	0.487962180742099	0.728	0.34	2.17902353676417e-05
NDUFA4	1.5938970949149e-09	0.529150776594616	0.924	0.642	2.30780360372728e-05
SNX25	1.97030701765177e-09	0.33086121965737	0.304	0.037	2.85280753085799e-05
EIF3H	2.07450323203143e-09	0.472701070810477	0.88	0.543	3.0036732296583e-05
HLA-DRA	2.12487182000775e-09	-0.801624875694831	0.065	0.42	3.07660190818922e-05
LINC00993	2.45868940933776e-09	0.587846580818359	0.685	0.364	3.55993639578014e-05
AC096664.1	2.47344577517465e-09	0.532495080827021	0.837	0.531	3.58130213787537e-05
SSR4	2.5032792903664e-09	-0.502159479324789	0.989	0.994	3.62449808452151e-05
AC093142.2	2.54604423196838e-09	0.501085815128563	0.652	0.272	3.68641744346701e-05
MYH11	2.64891901398034e-09	-0.751550276102335	0.098	0.475	3.83536984034214e-05
AC140076.1	2.66326656749392e-09	0.52556190712477	0.815	0.463	3.85614366307445e-05
A2M	2.91968811616663e-09	-0.806809582780315	0.13	0.494	4.22741642339766e-05
SPCS3	2.93986179395588e-09	0.595787684832372	0.891	0.654	4.25662589146872e-05
BGN	2.97574632562674e-09	-0.768674453893544	0.109	0.469	4.30858310487495e-05
EIF3A	3.21053350868024e-09	0.505086358533308	0.576	0.228	4.64853146721812e-05
APOE	3.27092814129874e-09	-0.777236467396968	0.141	0.519	4.73597685578644e-05
FKBP2	3.2908693282523e-09	-0.839666285464983	0.478	0.753	4.7648497003765e-05
TMEM123	3.75842975930952e-09	0.502921965443674	0.62	0.253	5.44183044850425e-05
GALNT12	3.95286784464689e-09	0.344219602512389	0.348	0.062	5.72335735226424e-05
CTD-2186M15.1	4.17883682888417e-09	0.51184737866909	0.598	0.253	6.0505378445414e-05
ACLY	4.22967256151738e-09	0.505764715212499	0.88	0.605	6.12414290182102e-05
PGK1	4.2332870056053e-09	0.59786452769411	0.728	0.383	6.12937625541592e-05
MYL6	4.39794897275465e-09	-0.629416588698174	0.728	0.901	6.36779031765145e-05
CBLL1	4.67118316399598e-09	0.444777923089689	0.467	0.142	6.76340610314977e-05
CTD-2161E19.1	5.00009578804307e-09	0.532037155084122	0.815	0.5	7.23963869150756e-05
EEF1A1P38	5.35035364362552e-09	0.572731015493122	0.576	0.241	7.74677704060539e-05
AC009474.2	5.65510633032723e-09	0.49435995194025	0.674	0.315	8.1880284556808e-05
MYC	5.69449855514546e-09	0.481869007757053	0.554	0.204	8.24506445799511e-05
PMEPA1	6.60044294221791e-09	-0.472143136071663	1	0.981	9.55678133603731e-05
RNF157	7.47468582806801e-09	0.603044007705349	0.728	0.407	0.000108225976104597
ENDOD1	7.58451544655288e-09	0.516315153771586	0.978	0.821	0.000109816199150639
ZMYM2	7.82203748158059e-09	0.411031568341353	0.543	0.191	0.000113255280695805
TM9SF2	8.04118073642555e-09	0.49991947728215	0.761	0.463	0.000116428255882706
THYN1	8.17771680194893e-09	0.702519171870037	0.826	0.562	0.000118405161575419
STXBP6	8.55224655113713e-09	0.352631842328589	0.326	0.056	0.000123827977813915
AC090498.1	8.78247985201615e-09	0.53347996768349	0.989	0.944	0.000127161525777342
CCNG1	8.84767777649567e-09	0.554513086766417	0.674	0.346	0.000128105526525881
ATP6AP1	9.07921467878135e-09	-0.634132330514717	0.446	0.741	0.000131457949334075
SPTBN1	1.02952686690543e-08	-0.595342851007983	0.13	0.481	0.000149065195059238
PRCAT47	1.15250240759152e-08	-0.598749452451232	0.228	0.574	0.000166870823595177
CTD-2184D3.1	1.17594618526519e-08	0.470791480801845	0.913	0.654	0.000170265248164547
HSP90B1	1.36656011779179e-08	0.44536291804569	0.978	0.914	0.000197864239455074
SLC35F5	1.63345375767328e-08	0.519895044047387	0.598	0.253	0.000236507769573515
NPDC1	1.73816489716311e-08	-0.708692349065312	0.772	0.87	0.000251668895460246
TGM2	1.76179537507291e-08	-0.668097499141967	0.065	0.389	0.000255090352356807
REPS2	1.77737802836626e-08	0.413741491731965	0.717	0.327	0.00025734656472715
PRSS23	2.00128551425268e-08	0.494359951940249	0.5	0.179	0.000289766129608646
STAP1	2.05276866621416e-08	0.492499609914722	0.489	0.167	0.000297220375181149
BNIP3	2.13649372362716e-08	0.499430941487671	0.63	0.296	0.000309342926243977
AZGP1	2.21420414854841e-08	-0.450854653308427	1	1	0.000320594618668324
PSAP	2.32955937628708e-08	-0.51596965095348	0.924	0.988	0.000337296902092607
CASC4	2.38181019736631e-08	0.50235274269378	0.674	0.346	0.000344862298476668
SEL1L	2.74857687898135e-08	0.435038861005051	0.62	0.272	0.000397966446307709
ELOVL2	3.0737113878458e-08	0.429819699745539	0.554	0.222	0.000445042671846193
KB-1208A12.3	3.07467043356675e-08	0.561841136830542	0.957	0.778	0.000445181532076129
CBSL	3.38526079099026e-08	-0.62585468261383	0.457	0.716	0.00049015190992748
BCAP31	3.64070678940892e-08	-0.703866158265446	0.337	0.636	0.000527137936038517
CTD-2248H3.1	3.90736202890181e-08	0.649449025259042	0.978	0.827	0.000565746948164693
ZNF706	4.21058972918798e-08	0.33401121008102	0.424	0.117	0.000609651286889127
EZR	4.3893166406995e-08	-0.744117349649565	0.467	0.753	0.000635529156406881
CTD-2270N23.1	4.51009187926126e-08	0.492398435606963	0.913	0.691	0.000653016203198237
RGS2	5.07099302872757e-08	0.341916408166366	0.38	0.093	0.000734229080629465
CDH1	5.43675230749472e-08	0.455346291589678	0.793	0.457	0.00078718736660216
UBE2D3	5.44018663692645e-08	0.444971924978086	0.772	0.451	0.000787684623160581
GNAI2	5.59185103826497e-08	-0.476493702400234	0.076	0.395	0.000809644111830384
PPIA	5.66865192292017e-08	0.536795218260646	0.859	0.611	0.000820764111919611
EEF1A1P10	5.93446234798962e-08	0.401250547548768	0.457	0.148	0.000859250803365417
EIF1AX	6.03864623600249e-08	0.372369427561639	0.446	0.142	0.000874335588510801
HNRNPK	6.14471238974388e-08	0.478750115483282	0.826	0.574	0.000889692906911016
ZFAS1	6.16397638920324e-08	0.431490160726451	0.87	0.58	0.000892482141392738
LGALS1	6.64540798408542e-08	-0.474491349489086	0.065	0.383	0.000962188622015729
AC144530.1	6.81722044475296e-08	0.390362231406032	0.793	0.444	0.000987065348195781
FAM107B	6.91477003974072e-08	0.41123463612139	0.489	0.179	0.00100118955405406
CAPNS1	7.03171568091469e-08	-0.615749804977434	0.217	0.549	0.00101812211343964
SERPINB6	7.31973494763801e-08	-0.548434987800537	0.685	0.852	0.00105982442306851
TOMM20	7.33742233709204e-08	0.401250547548768	0.674	0.315	0.00106238538018756
CD14	7.59584853708913e-08	-0.382040669618367	0.011	0.29	0.00109980290968513
TAPBP	7.88696573753087e-08	-0.538554670532486	0.12	0.438	0.00114195376913709
CTB-63M22.1	7.94540988938782e-08	0.362319554953063	1	0.994	0.00115041589788446
EEF1A1P9	9.41647865902711e-08	0.670014313449945	0.783	0.611	0.00136341194504054
COBLL1	9.56542424796838e-08	0.460900035994924	0.663	0.34	0.00138497777686334
REPIN1	9.88405776021162e-08	0.422857003738143	0.728	0.407	0.00143111272310104
SPARC	1.01701584546019e-07	-0.620920833449852	0.141	0.481	0.0014725372426418
ELOVL5	1.02452830523592e-07	0.476352002789487	0.772	0.444	0.00148341453315109
HMGN2P46	1.04078332019852e-07	0.620623724586422	0.978	0.846	0.00150695016931544
GLB1L3	1.07043691326267e-07	0.558378673171685	0.75	0.432	0.00154988560671301
SCOC	1.15298908594112e-07	0.396831876281763	0.641	0.302	0.00166941289753414
FOXA1	1.20337020958163e-07	0.475251128992545	0.815	0.463	0.00174235972645325
RP5-1174J21.1	1.20802677275133e-07	0.491282748411241	0.913	0.685	0.00174910196426665
SUMO2	1.25443057809223e-07	0.36459207696992	0.446	0.148	0.00181629003401973
HSPE1	1.2658965086798e-07	0.514497597511326	0.717	0.42	0.00183289155491748
CHRNA2	1.27012156188992e-07	-0.482370268736903	0.076	0.383	0.00183900900946041
RP1-182O16.1	1.28843359138133e-07	0.482630659358142	0.717	0.42	0.00186552299696103
COL12A1	1.29317741006688e-07	0.495825360944748	0.674	0.34	0.00187239157203584
CCDC74B	1.30190255745713e-07	0.362922428889669	0.37	0.099	0.00188502471294218
TACSTD2	1.30785534081856e-07	0.499814382032358	0.739	0.42	0.00189364374797119
TCEB1	1.31899231711787e-07	0.355926557039278	0.478	0.167	0.00190976897595497
DSP	1.4710894147408e-07	0.476129214863163	0.641	0.34	0.0021299903636032
RP1-249H1.3	1.47829199415724e-07	0.442670474928749	0.543	0.235	0.00214041897834027
EPN1	1.48043006296777e-07	-0.510693275786036	0.163	0.5	0.00214351468817103
YWHAZ	1.48671528836487e-07	0.521121020053009	0.63	0.34	0.0021526150660235
HMGCR	1.58566908937104e-07	0.374582597086688	0.391	0.111	0.00229589027450033
RP4-706A16.3	1.66287293684813e-07	0.472333645610251	0.967	0.901	0.0024076737252624
RET	1.69105563875642e-07	0.335856129577762	0.315	0.068	0.00244847945935543
TMEM209	1.73891926598421e-07	0.305326127550232	0.293	0.056	0.00251778120521854
FBLN1	1.76705947653264e-07	-0.659290994386283	0.098	0.407	0.00255852541607161
CIRBP	1.80110362197345e-07	-0.597706665965001	0.533	0.796	0.00260781793425535
ACSL5	1.80923501662132e-07	0.51054919003958	0.75	0.42	0.00261959138056601
PDIA6	1.80974460029712e-07	0.437776423573882	0.826	0.525	0.0026203292067702
CCNG2	1.84717055978101e-07	0.456500408114231	0.63	0.302	0.00267451825350692
UQCRBP1	1.85116213982374e-07	0.293253295249657	0.293	0.056	0.0026802976622508
TPM2	1.88632323244338e-07	-0.597233220003852	0.163	0.488	0.00273120740825477
FAM198B	2.0001810501321e-07	0.315859056318124	0.326	0.074	0.00289606214248627
RP1-102E24.1	2.07293945756411e-07	0.457345109619694	0.652	0.333	0.00300140904060708
ATP5J	2.18756186646669e-07	0.383026788929861	0.739	0.389	0.00316737082645712
FLNA	2.25811330929877e-07	-0.655463843445553	0.12	0.426	0.00326952226053369
PAICS	2.30641966568165e-07	0.380591076982675	0.609	0.29	0.00333946503394046
PNMA1	2.30905259897673e-07	0.377918043718144	0.424	0.136	0.00334327725805841
AF127577.10	2.32054458945569e-07	0.352887525987369	0.402	0.123	0.0033599165110729
COL1A1	2.37872560994644e-07	-0.514227543896474	0.185	0.537	0.00344415681064145
IDI1	2.41424021750713e-07	0.446238002322078	0.609	0.29	0.00349557841092857
EVL	2.44738691172025e-07	-0.639280932177287	0.38	0.679	0.00354357150947975
EEF1A1P19	2.4804927856867e-07	0.63711920114168	0.739	0.475	0.00359150550439577
ASNS	2.52541267708505e-07	-0.608464607284444	0.185	0.488	0.00365654501515144
FARP1	2.55256616676983e-07	0.509808351028913	0.913	0.691	0.00369586055286604
AC000089.3	2.66917955888797e-07	0.432075673685907	0.88	0.679	0.00386470508331389
HNRNPF	2.66992932087221e-07	0.397335497545385	0.75	0.407	0.00386579066369088
TOB1	2.84131823634292e-07	0.418768308806798	0.457	0.167	0.00411394467440091
PRKDC	3.00220559996726e-07	0.392148340441516	0.587	0.265	0.0043468934881926
PCNA	3.00408220207208e-07	0.414474242704933	0.37	0.105	0.00434961062038017
TUBA1B	3.08610574261658e-07	0.426053938549341	0.902	0.667	0.00446837250473454
RP1-273G13.1	3.13637732657319e-07	0.352340947067822	0.75	0.407	0.00454116073114532
PLEC	3.23113182525718e-07	-0.501390575058393	0.315	0.66	0.00467835576978987
COMP	3.51381624466103e-07	-0.564533737113319	0.043	0.315	0.0050876545406447
AHR	3.63735343178198e-07	0.325760347964505	0.272	0.049	0.00526652403387712
GNAS	3.84556636126263e-07	0.435404544632906	0.978	0.877	0.00556799553447216
PTPRN2	3.96783175581296e-07	0.370600334708584	0.641	0.315	0.00574502359924158
HIST2H2AA4	3.96901896210446e-07	-0.61204627506469	0.522	0.753	0.00574674255523105
NRIP1	4.39974242121999e-07	0.371313263394664	0.598	0.284	0.00637038705168443
POLR1D	4.43247603710244e-07	0.401250547548768	0.565	0.253	0.00641778205412062
LRIG1	4.51201158855653e-07	0.464815676326234	0.62	0.333	0.00653294157907101
SYPL1	4.75050533448812e-07	0.439052580261152	0.63	0.315	0.00687825667380534
PHGR1	4.88691625038178e-07	0.554393660840487	0.674	0.389	0.00707576603892778
SLC30A4	5.18938806254574e-07	0.410295687151775	0.587	0.278	0.00751371497575998
DYNLL2	5.42640432221338e-07	-0.656388078319176	0.424	0.667	0.00785689081813275
UBA52	5.70913030046443e-07	-0.526678037830538	1	0.994	0.00826624976204245
TACC2	5.78093362585441e-07	0.374689721277633	0.522	0.216	0.0083702137968746
GOLPH3	5.98224810725659e-07	0.373769811126661	0.587	0.272	0.00866169703449681
AC005251.3	6.21820434186709e-07	0.46162316552825	0.946	0.877	0.00900333806658936
PABPC1P3	6.29003792339489e-07	0.29581427255817	0.315	0.074	0.00910734590928346
ANKH	6.50192863343905e-07	-0.544810645340428	0.174	0.469	0.00941414246835639
RP4-800M22.1	6.84979021831803e-07	0.401250547548768	0.424	0.154	0.00991781125710268
DHX15	6.98320799917808e-07	0.385359174778876	0.576	0.259	0.0101109868620099
SPDEF	7.049127269056e-07	-0.435584252718882	0.989	0.981	0.0102064313728662
ARL4A	7.45971367750968e-07	0.281951619176424	0.239	0.037	0.0108009194336663
HLA-B	7.87136997133624e-07	-0.575087976217328	0.424	0.71	0.0113969565814977
PPP1CA	8.12755837175527e-07	-0.499487821078155	0.87	0.901	0.0117678917664645
C19orf70	8.14062760775913e-07	-0.468803279879379	0.261	0.568	0.0117868147132744
ATG10	8.17449652792423e-07	0.433818410005199	0.598	0.278	0.0118358535227815
LENG8	8.24958247890102e-07	-0.494052073784539	0.087	0.364	0.0119445704712008
ARFGAP3	8.27564485219005e-07	0.41249530471639	0.576	0.278	0.011982306181486
ADH5P3	8.43540403659068e-07	0.2573207546394	0.196	0.019	0.0122136215045796
MAL2	9.03159451466747e-07	0.408203308190535	0.543	0.259	0.013076845697787
PCAT4	9.08057236326168e-07	-0.644553142064357	0.011	0.247	0.0131477607247666
NACA3P	9.51259702958169e-07	0.405823277338592	0.554	0.259	0.0137732892391313
SUCLG2	9.60959189567373e-07	0.37571545544163	0.576	0.278	0.013913728105746
RCN2	9.73925129330058e-07	0.329357629066982	0.467	0.179	0.0141014619475699
COA4	1.01894213501825e-06	0.377715033087979	0.522	0.222	0.0147532631729292
LAMTOR5	1.02105216448285e-06	0.397335497545385	0.739	0.42	0.0147838142895472
RAMP1	1.05200723212974e-06	-0.445666093107046	0.848	0.938	0.0152320127140066
ECI2	1.07225948162272e-06	0.38614365515856	0.75	0.42	0.0155252450344154
EPHA4	1.091902895137e-06	0.31105273857719	0.326	0.086	0.0158096620186887
NACA2	1.09443151610933e-06	0.422857003738143	0.696	0.42	0.015846273921747
AVL9	1.16004554881818e-06	0.294750926248089	0.348	0.099	0.0167962995013385
PHF8	1.18145650639622e-06	0.391790218299702	0.511	0.222	0.0171063087561109
VIM	1.20699527983183e-06	-0.574171429730566	0.163	0.451	0.017476084656685
NPNT	1.22627289477612e-06	0.441745325776828	0.891	0.673	0.0177552052434634
AC104978.1	1.23384971907742e-06	0.29581427255817	0.315	0.08	0.017864910082522
RFX3	1.23384971907742e-06	0.29581427255817	0.315	0.08	0.017864910082522
RP3-417G15.1	1.25489335271226e-06	0.417914469404256	0.891	0.685	0.0181696008539208
SLC39A8	1.26241113637137e-06	0.329300705669753	0.402	0.136	0.018278450843521
PPP1CB	1.26963641803545e-06	0.504660872630295	0.848	0.636	0.0183830656967353
LRP10	1.2794954641231e-06	-0.448854021968173	0.196	0.5	0.0185258148250383
DNAJB1	1.28508047480964e-06	-0.513632838813281	0.478	0.71	0.0186066801947688
LDHA	1.33359535826568e-06	0.638235164501899	0.674	0.451	0.0193091271923288
PYURF	1.43222486195059e-06	0.361449539490793	0.467	0.185	0.0207371837761826
NENF	1.43983319518413e-06	-0.564705988924268	0.326	0.617	0.020847344833071
SET	1.45782548860216e-06	0.394195790014817	0.511	0.216	0.0211078552494706
RP1-40G4P.1	1.61601837131933e-06	0.488600682651565	0.652	0.407	0.0233983299983326
RP4-575N6.2	1.65649456248759e-06	0.457433382941892	0.75	0.481	0.0239843847702579
EEF1A1P1	1.66435796745011e-06	0.527427653625913	0.641	0.426	0.0240982390107101
RP13-258O15.1	1.72671014981822e-06	0.441685411948007	0.739	0.432	0.025001036259218
ACTN4	1.80664372059188e-06	-0.463819872365123	0.141	0.42	0.0261583944304499
CD81	1.80994982382596e-06	-0.392474160092144	0.902	0.988	0.026206263499176
AC005019.2	1.84162334889733e-06	0.392935279336765	0.652	0.34	0.0266648644686845
MDH1	1.89365447101143e-06	0.360608563051422	0.446	0.173	0.0274182230857745
UBE2M	1.93461100739215e-06	-0.445842131436068	0.337	0.642	0.0280112327760309
IFITM3	2.00494030260612e-06	-0.402017416985593	0.054	0.321	0.029029530641434
GPC5-AS1	2.01175744632301e-06	0.38795372493531	0.576	0.278	0.0291282360653109
PRDX4	2.01379866440698e-06	0.40262782215541	0.891	0.679	0.0291577908619486
HNRNPA1	2.03643282591037e-06	0.392148340441516	0.565	0.278	0.0294855108863563
EIF3E	2.11415896130612e-06	0.427076534916673	0.511	0.253	0.0306109076007513
ENOPH1	2.11849155195101e-06	0.344982327902023	0.38	0.13	0.0306736391806987
HADH	2.20127859886705e-06	0.399052991844522	0.598	0.315	0.031872312832996
AC009245.3	2.2400646591434e-06	0.394264117232661	0.804	0.531	0.0324338961997372
C1R	2.24102235127742e-06	-0.508284769315314	0.12	0.401	0.0324477626241457
TROVE2	2.25803827626712e-06	0.348509085476795	0.467	0.191	0.0326941362020716
PTGDS	2.27287369057487e-06	-0.502722564677456	0.054	0.309	0.0329089381658336
FADS2	2.32555738706656e-06	0.567646622421389	0.783	0.543	0.0336717454073368
PLXNB2	2.42682892026438e-06	-0.459921747753915	0.728	0.895	0.035138055936508
C1QTNF9B-AS1	2.48344535114401e-06	0.497009530354199	0.717	0.481	0.0359578052392141
EEF1A1P11	2.56511640150029e-06	0.495991037519178	0.587	0.327	0.0371403203773227
TMEM251	2.6123316467668e-06	0.349588427726275	0.5	0.222	0.0378239499135365
ARGLU1	2.66990830034406e-06	0.407079626350966	0.674	0.383	0.0386576022806817
STX3	2.71575968033811e-06	0.355870644044759	0.37	0.123	0.0393214844116155
SEC14L2	2.7631883252683e-06	-0.404311092685785	0.196	0.506	0.0400082037615596
DNAJA1	2.79257122100115e-06	0.417967942493702	0.793	0.531	0.0404336387088757
EIF4B	2.84810502030518e-06	0.325652928654609	0.609	0.29	0.0412377125889987
SLC25A6	2.91247663380359e-06	0.335662205921191	0.989	0.92	0.0421697491808421
GRSF1	2.91474154993866e-06	0.352576700813078	0.565	0.278	0.0422025429015619
ATP8B1	3.13602706121571e-06	0.416823351469229	0.554	0.29	0.0454065358193422
GBA	3.24843581317182e-06	-0.421575783271276	0.141	0.42	0.0470341021389148
MPC2	3.45148958523392e-06	0.366203600449567	0.717	0.426	0.049974117704602
NDUFA11	3.53122962237154e-06	-0.516955361287584	0.315	0.593	0.0511286737023176
ENY2	3.56998658938917e-06	0.33086121965737	0.413	0.154	0.0516898358277657
CRIP2	3.62948607138246e-06	-0.441780106112833	0.043	0.284	0.0525513288275467
SERPINA3	3.67855769059118e-06	-0.763857437595769	0.043	0.284	0.0532618368020697
SEPW1	3.77837480422312e-06	-0.456730447578804	0.402	0.673	0.0547070887903466
SLC2A10	3.83900242080289e-06	0.426341528511598	0.62	0.34	0.055584916050805
SLC9A3R2	3.90801550324078e-06	-0.459921747753915	0.141	0.42	0.0565841564714233
SORD2P	3.9102274179727e-06	-0.598749452451232	0.489	0.722	0.0566161827848268
GPX4	4.0572088979406e-06	-0.539855763397663	0.5	0.691	0.058744327633282
SLC25A5	4.08294691737303e-06	0.403506521489136	0.543	0.265	0.0591169884166441
PWWP2B	4.0877674829635e-06	0.338240750022968	0.457	0.185	0.0591867853858285
CD164	4.08925377727822e-06	0.41832406090771	0.609	0.34	0.0592083054412114
RP4-604A21.1	4.14703789846456e-06	0.335482777397748	0.402	0.148	0.0600449617318684
HIF1A	4.15350280849137e-06	0.307274399339754	0.38	0.13	0.0601385671641466
FAUP1	4.24023308466491e-06	0.454919212342354	0.848	0.667	0.0613943348328632
TBCA	4.27366950744118e-06	0.266949455837177	0.315	0.086	0.0618784607982408
SPINT2	4.39880462122181e-06	0.383328639551506	0.913	0.716	0.0636902921106706
HINT1	4.84880733806114e-06	0.416680588118374	0.88	0.654	0.0702058814477873
PGM2L1	4.94934741270598e-06	0.314407287601011	0.435	0.167	0.0716616011885698
YWHAG	4.97016331490777e-06	0.39923701611112	0.663	0.395	0.0719629946365495
RP1-181J22.1	5.02656556016757e-06	0.455406317595673	0.652	0.414	0.0727796427456663
ARID1A	5.11727863551756e-06	0.329300705669753	0.38	0.136	0.0740930773636587
HMGN3	5.36383924288025e-06	0.278631260884812	0.348	0.111	0.0776630283976632
TXNDC16	5.42370331301792e-06	0.289920200017304	0.424	0.16	0.0785298002691865
CFL1	5.52094293660214e-06	-0.365997613553481	0.913	0.963	0.0799377327790624
PRAC1	5.61390609185625e-06	0.416591093683254	0.848	0.599	0.0812837463039866
C11orf58	5.7055169143431e-06	0.312625648208304	0.533	0.247	0.0826101794027738
SLC38A11	5.75648222631705e-06	0.401250547548768	0.609	0.346	0.0833481061548445
SETD7	6.453111184297e-06	0.346261312951116	0.522	0.253	0.0934345968374363
CMPK1	6.48484459873199e-06	0.380188932020938	0.717	0.463	0.0938940649450405
SLC51A	6.50990256244583e-06	0.29451937259365	0.446	0.179	0.0942568792016532
IGFBP4	6.87956104188855e-06	-0.532166342569938	0.054	0.284	0.0996091643255043
GUCY1A3	6.90458007833614e-06	0.38298834115604	0.533	0.265	0.099971414954229
H1FX	7.00955918351764e-06	-0.563057745307923	0.348	0.599	0.101491407418152
PPM1F	7.08814778277274e-06	-0.304898299692446	0.043	0.278	0.102629291746766
CTD-2108O9.4	7.28914285113153e-06	0.303953346193853	0.348	0.111	0.105539499341533
ISLR	7.42233726054413e-06	-0.350222290201936	0.022	0.235	0.107468021195418
CD151	7.68255945755413e-06	-0.532679300812103	0.5	0.691	0.111235778385926
SREBF1	8.11124659854383e-06	0.365930011815777	0.804	0.636	0.117442739500316
TPT1P9	8.2978708835303e-06	0.350049466483588	0.663	0.37	0.120144872522635
FAM213A	8.32640960075678e-06	0.425615095947968	0.75	0.506	0.120558084609357
COL1A2	8.38549607771043e-06	-0.635780183396199	0.196	0.463	0.121413597709169
TULP4	8.7669500052289e-06	0.354956895274833	0.402	0.154	0.126936669125709
GMDS	9.03376797323727e-06	0.389277905882692	0.663	0.389	0.130799926484502
ESRP1	9.10424325542781e-06	0.352981338455516	0.63	0.34	0.131820338095339
TMEM214	9.26831959100751e-06	-0.384139043012045	0.13	0.389	0.134195999358198
ADH5P4	9.31351118154079e-06	0.263209607126242	0.315	0.093	0.134850328397529
FAM222A	9.52233126461602e-06	0.417116953007789	0.511	0.259	0.137873834380375
CLCN3	9.58991807415887e-06	0.356856428190314	0.587	0.309	0.138852423795746
H1F0	9.69014632182363e-06	-0.618534104465684	0.598	0.71	0.140303628593684
AC005480.1	9.7857191999107e-06	0.45434427309237	0.815	0.58	0.141687428295507
ODC1	9.93256413971627e-06	0.478750115483282	0.728	0.543	0.143813596178952
HLA-DMB	1.01264138988022e-05	-0.302764624816151	0.011	0.21	0.146620346840756
IGF2R	1.01601377420466e-05	0.275719665464909	0.424	0.167	0.147108634367093
GBAS	1.0164788991437e-05	0.338467713767774	0.62	0.321	0.147175979807017
ITPKB	1.01911484680761e-05	-0.288409331839081	0.011	0.21	0.147557638669273
PDE9A	1.03472274227403e-05	-0.36139757064345	0.109	0.364	0.149817505853856
IPO7	1.04082139558916e-05	0.311293850809871	0.446	0.191	0.150700529867355
AC004386.4	1.05303520366804e-05	0.381885222681837	0.815	0.58	0.152468967139095
EEF1A1P24	1.07826020639005e-05	0.322956021572024	0.337	0.111	0.156121295283216
CD44	1.1280721264758e-05	0.33086121965737	0.457	0.198	0.163333563192431
ARHGDIA	1.18964943977587e-05	-0.432246789311067	0.293	0.562	0.172249342385149
H2AFZ	1.2160071335868e-05	0.414425936296501	0.554	0.302	0.176065672872033
TXN	1.26954405417609e-05	0.316022710681737	0.554	0.278	0.183817283604156
ZG16B	1.27444746001192e-05	-0.463819872365123	0.25	0.519	0.184527247735125
NDUFB6	1.28832283197507e-05	0.339240885273343	0.5	0.241	0.186536262841671
GRN	1.28851878187265e-05	-0.433552432696327	0.272	0.531	0.186564634427341
ANPEP	1.29447386343052e-05	0.44526540241208	0.674	0.469	0.187426870686105
PTOV1	1.35798330840346e-05	-0.438969008414463	0.522	0.716	0.196622403223737
NIPAL3	1.37148884782631e-05	-0.39719332060144	0.228	0.5	0.198577870276771
PTMAP5	1.43254800395683e-05	0.333423733725192	0.587	0.302	0.20741862549291
BNIP3P1	1.47009503941523e-05	0.274277691291003	0.337	0.111	0.212855060756932
ENG	1.4864746179307e-05	-0.478616874293204	0.054	0.272	0.215226659930187
KMT5B	1.5360330636524e-05	0.370120650104597	0.489	0.241	0.222402227286231
RAN	1.55775611937499e-05	0.317740297923929	0.674	0.389	0.225547508524305
SLC36A1	1.57816418994409e-05	-0.31171956554846	0.054	0.278	0.228502393062005
SEPN1	1.57828279276768e-05	-0.318508731211099	0.054	0.278	0.228519565564833
EEF1A1P12	1.58071064599357e-05	0.538754071298703	0.598	0.407	0.228871094433409
PTBP1	1.60643270651968e-05	-0.418177206809411	0.609	0.802	0.232595391576985
SPCS1	1.6078133783761e-05	0.376159566585938	0.63	0.37	0.232795299055075
PKD1	1.60832266547247e-05	-0.388643404442614	0.033	0.241	0.232869038733759
CPE	1.60922228681347e-05	0.301994493155796	0.967	0.901	0.232999294907723
SDC2	1.61191275823004e-05	0.362256415932904	0.457	0.21	0.233388848264128
EIF3M	1.61558575646559e-05	0.373578129064214	0.424	0.185	0.233920661678653
NUCB1	1.62309093620579e-05	-0.339281661637631	0.098	0.34	0.235007336653236
KIF12	1.667483534118e-05	-0.315623628677969	0.022	0.222	0.241434940904945
AC107983.4	1.68940471018339e-05	0.35602129355577	0.554	0.296	0.244608907987453
YWHAQ	1.74137883352144e-05	0.353462648594502	0.761	0.481	0.25213424130557
CBS	1.84679255200934e-05	-0.45819288565729	0.391	0.623	0.267397093605432
CYCS	1.89123927874472e-05	0.355976467784327	0.5	0.253	0.273832535169448
CAT	1.89655409322734e-05	0.340447268486568	0.511	0.247	0.274602067158387
SLBP	1.92513235481001e-05	0.307274399339754	0.37	0.142	0.278739913652941
RP3-375P9.2	1.9948645271824e-05	0.4703326812938	0.793	0.679	0.28883643489074
CREB3	2.01180664899156e-05	-0.489815080898068	0.185	0.432	0.291289484707488
COX7C	2.02028018085833e-05	0.358984820571759	0.674	0.389	0.292516367386478
CD63	2.03858452822323e-05	-0.39348229013973	0.848	0.92	0.295166653841442
PERP	2.05713472780221e-05	0.392788968800572	0.598	0.346	0.297852537238483
TIMP2	2.14868757977772e-05	-0.337835098491808	0.076	0.309	0.311108474676016
ARPC1B	2.16033443800799e-05	-0.38724534725752	0.076	0.302	0.312794823279177
SCARB2	2.18842726389666e-05	0.369401681509428	0.598	0.346	0.316862383539597
PTPN13	2.23723330595624e-05	0.424367787173422	0.598	0.346	0.323929010369404
AC007387.2	2.32007852469273e-05	0.45707893586079	0.63	0.401	0.335924169590261
SLC25A4	2.35780611061095e-05	0.344837238643502	0.609	0.34	0.341386746755359
COPS5	2.36229425131508e-05	0.335016849148681	0.511	0.259	0.34203658464791
DANCR	2.36428606377989e-05	0.325962420244531	0.924	0.759	0.34232497917469
CCT4	2.37251016591279e-05	0.357661279001086	0.598	0.352	0.343515746922513
HIGD1A	2.38262524243973e-05	0.274277691291003	0.337	0.117	0.344980308852849
TMEM181	2.3882702528529e-05	0.37847923989011	0.793	0.556	0.345797649910572
COG5	2.4231104473588e-05	0.302760684149405	0.446	0.198	0.350842161673081
TMEM165	2.43554208352746e-05	0.382391520297452	0.609	0.346	0.35264213827394
DCUN1D5	2.4686567855463e-05	0.310823466420825	0.489	0.235	0.357436815979249
SH3BGRL3	2.5158300196562e-05	-0.370333243487014	0.12	0.364	0.364267028546021
PAK1IP1	2.51748099066783e-05	-0.39242943761176	0.152	0.395	0.364506072638795
EIF4H	2.55458289779676e-05	0.275719665464909	0.424	0.179	0.369878057771993
CLDN12	2.56191167612597e-05	0.30649993656323	0.554	0.29	0.37093919158628
TPT1P4	2.59207583763349e-05	0.324228127324923	0.565	0.302	0.375306660530952
SERINC1	2.6181349801204e-05	0.287468624143989	0.402	0.167	0.379079763771633
PFN1	2.62075973440302e-05	-0.413360190511635	0.88	0.938	0.379459801944213
NUCKS1	2.65324861618366e-05	0.325652928654609	0.576	0.302	0.384163867137232
ADPGK	2.66342081775998e-05	0.282226444406493	0.326	0.111	0.385636700203468
ACTA2	2.73159524300148e-05	-0.294743265561132	0.033	0.241	0.395507675234185
LRP1	2.74621476600664e-05	-0.399845384037154	0.065	0.284	0.397624435970101
JMJD1C	2.81592395044781e-05	0.258510375432686	0.348	0.123	0.407717628785338
PTRF	2.84200991877433e-05	-0.403978073400448	0.033	0.235	0.411494616139335
UBE4A	2.86785221636638e-05	0.329410545788645	0.446	0.204	0.415236322407688
TMEM41B	2.87188603985411e-05	0.372417865341055	0.543	0.296	0.415820379710477
ELOVL7	2.98590467518735e-05	0.329549082194579	0.587	0.327	0.432329137920377
EGFL7	2.98591682764733e-05	-0.377249511836651	0.098	0.327	0.432330897475056
SCIN	3.00420464578005e-05	0.256860638213593	0.196	0.037	0.434978790662494
C1S	3.03247087432672e-05	-0.406104374508836	0.087	0.315	0.439071457893765
LINC01297	3.06700514910155e-05	-0.443947725653509	0.217	0.506	0.444071675538414
STAP2	3.07363973457466e-05	-0.483272235031296	0.239	0.481	0.445032297169065
CCT2	3.10400008175339e-05	0.338240750022968	0.63	0.358	0.449428171837073
CTD-2349P21.1	3.15638774596389e-05	0.320519275435911	0.435	0.198	0.457013381738112
PRKACB	3.18575752487988e-05	0.280620842363229	0.37	0.142	0.461265832027357
CHRNA5	3.19926673274658e-05	0.280235146587402	0.261	0.074	0.463221830234377
ADGRL2	3.28476387794442e-05	0.263747023798833	0.283	0.086	0.475600961887572
KRT18	3.39353895770318e-05	-0.377019882052651	0.924	0.957	0.491350505685844
SRSF7	3.42164849257355e-05	0.31748218985617	0.435	0.198	0.495420485239724
SLC39A6	3.44717762264792e-05	0.352511892626513	0.772	0.519	0.499116847983192
TMEM230	3.4515346574874e-05	0.340650536544796	0.641	0.377	0.499747703057601
APOC1	3.45617195518155e-05	-0.367576145572574	0.087	0.321	0.500419137390736
AP002381.2	3.6162473043815e-05	0.290826557855118	0.391	0.16	0.523596447201398
FGFR3	3.64605912256901e-05	-0.368136524309816	0.174	0.426	0.527912900356767
TARBP1	3.69549718213754e-05	0.287468624143989	0.37	0.142	0.535071037001694
ADM2	3.72713583318042e-05	-0.28524997963445	0.043	0.247	0.539651997286193
DARS	3.73304960749969e-05	0.309328058107729	0.391	0.167	0.540508252669881
XBP1	3.74200160688331e-05	0.356396311764508	0.902	0.728	0.541804412660634
HLA-E	3.75866015118346e-05	-0.476493702400234	0.087	0.302	0.544216403289853
B2M	3.84212319482677e-05	-0.559469464789421	0.87	0.846	0.556301017378969
AC092933.3	3.92100493513776e-05	0.33774760524261	0.522	0.278	0.567722304558597
PPIAP22	4.19471141695186e-05	0.284274426055415	0.533	0.272	0.60735226606046
CLDN7	4.37151804582792e-05	0.339322798405566	0.63	0.364	0.632952097855424
TMCO3	4.40010134391032e-05	0.27712923571958	0.37	0.148	0.637090673584775
SDHB	4.4945029201317e-05	0.273591273083466	0.337	0.123	0.65075907780587
PIN1	4.51767096456912e-05	-0.339987893102849	0.239	0.506	0.654113578959963
FAM83H	4.53256725670326e-05	0.356856428190315	0.75	0.556	0.656270413098066
ANXA3	4.59301645589269e-05	0.326632506202183	0.489	0.253	0.665022852648702
ALOX15B	4.64070851919477e-05	0.485854355708232	0.848	0.84	0.671928186494211
KTN1	4.65450742523127e-05	0.362173025566077	0.641	0.395	0.673926130099236
TTLL12	4.73231577779221e-05	-0.404588142061456	0.402	0.623	0.685192001466534
RALGAPA2	4.97523156844779e-05	-0.314642822998837	0.065	0.284	0.720363778795555
EEF1A1P42	5.01390839946818e-05	0.277868132043486	0.326	0.117	0.725963797158997
ACAT2	5.05621718369958e-05	0.362331558256466	0.685	0.451	0.732089686027862
APOD	5.16359374293614e-05	-0.294459018679927	0.022	0.204	0.747636738039724
LTBP4	5.16817164894353e-05	-0.314296062982533	0.033	0.222	0.748299573050534
RP4-612B15.2	5.21314906363942e-05	0.335662205921191	0.62	0.358	0.754811852924352
SHFM1	5.272497653796e-05	0.349162036400314	0.609	0.37	0.763404935293122
ZNF511	5.33119862181995e-05	0.283555504879014	0.543	0.278	0.77190424845331
TSPAN8	5.38391867888517e-05	0.322349719801853	0.63	0.358	0.779537585515784
DYNC1LI2	5.47251144393259e-05	-0.409424732800447	0.315	0.549	0.792364931967
LAMB2	5.48225682432429e-05	-0.355134303001203	0.109	0.346	0.793775965593914
ST13	5.50489116250574e-05	0.333505940912934	0.565	0.302	0.797053191419206
RAD23B	5.56914333260081e-05	0.386211148084627	0.576	0.346	0.806356263127271
ALDH6A1	5.57831464375219e-05	0.315277324438915	0.663	0.401	0.80768417726888
SLC19A1	5.60796714564095e-05	0.26235244172708	0.489	0.235	0.811977563017353
SMIM20	5.64095212650973e-05	0.329459864480758	0.489	0.253	0.816753458397344
MSMB	5.74931708278238e-05	-0.493862880283397	0.304	0.525	0.83244362041606
TMEM59	5.97707075630757e-05	0.355607881993056	0.772	0.543	0.865420074805773
SRSF9	6.01772058425106e-05	0.352789058592123	0.554	0.309	0.87130576339371
TBX3	6.02452198282676e-05	0.334755135761861	0.87	0.716	0.872290537893486
HNRNPAB	6.07314185342706e-05	0.348139211089206	0.674	0.444	0.879330208957705
FAM129A	6.1999857681025e-05	0.265813922491746	0.359	0.142	0.89769593936356
MARCH6	6.2940206971763e-05	0.298753473626746	0.511	0.265	0.911311256744157
IGFBP5	6.41671875055947e-05	-0.348771199442884	0.054	0.259	0.929076707893505
STAT2	6.44035841495924e-05	-0.330101440153911	0.109	0.333	0.932499494901948
CCDC47	6.55348191738141e-05	0.306287603787678	0.587	0.333	0.948878646817655
HNRNPR	6.57751995115507e-05	0.301714873997854	0.511	0.265	0.952359113727742
FBXW5	6.59397395887015e-05	-0.453013117408541	0.37	0.593	0.95474148950481
NDUFA13	6.60987076805806e-05	-0.410889437074213	0.283	0.543	0.957043188507127
NUDT8	6.64552158915351e-05	0.436794664406435	0.696	0.457	0.962205070893536
RP13-585F24.1	6.71601487111549e-05	0.334849321826258	0.761	0.519	0.972411793188812
SERHL	6.7431343647769e-05	-0.399845384037154	0.065	0.272	0.976338424676047
LAT2	6.80396383623011e-05	-0.443231874829945	0.413	0.636	0.985145923847757
UBXN4	6.84148085970408e-05	0.337985654090752	0.457	0.235	0.990578013676554
HNRNPDL	7.02286037519989e-05	0.273333072628031	0.554	0.29	1
RAD21	7.13183981747467e-05	0.263209607126242	0.293	0.099	1
C7orf73	7.14560780516181e-05	0.290826557855118	0.37	0.148	1
BCAR1	7.16714262307654e-05	-0.316162249196038	0.13	0.358	1
SRP14	7.19808103093351e-05	0.279372720513565	0.674	0.395	1
DYNLL1	7.24541999714484e-05	0.300103824091868	0.652	0.395	1
TSR3	7.27710509402737e-05	-0.502940898458795	0.152	0.37	1
AC009961.2	7.32358133361568e-05	0.313787706298428	0.467	0.235	1
GSN	7.4627047813978e-05	-0.376357031114784	0.065	0.265	1
CSF1R	7.47520531236402e-05	-0.299189170592324	0.043	0.235	1
AC010677.5	7.56488361264685e-05	0.356263092775458	0.815	0.605	1
SERBP1	7.59858475518726e-05	0.325812412961745	0.576	0.327	1
PXDN	7.84738051113934e-05	0.267545734019209	0.272	0.086	1
PTS	7.86802399586094e-05	0.265272878029793	0.38	0.16	1
C4orf3	7.89310757644308e-05	0.281511303274672	0.598	0.34	1
SELO	8.12463408001321e-05	-0.467504919172979	0.239	0.463	1
RP3-423B22.5	8.29830556526792e-05	0.303526925784188	0.837	0.66	1
ABCC4	8.34502438402419e-05	0.482955188668	0.957	0.833	1
SIM2	8.49750127550238e-05	0.335276510145364	0.728	0.451	1
GPT2	8.52495436863207e-05	-0.382395947596124	0.522	0.691	1
CXCL14	8.53949774539145e-05	-0.325266097386408	0.043	0.235	1
LIFR	8.56125312094614e-05	0.293190801691315	0.413	0.191	1
HBP1	8.69800352688498e-05	0.280620842363229	0.359	0.148	1
NDUFB1	8.71866793696754e-05	0.28686710959054	0.837	0.574	1
MED16	8.75259337049028e-05	-0.342701476933545	0.109	0.327	1
SERPINF1	8.75325266176699e-05	-0.319848641158417	0.033	0.216	1
COPE	8.91312568893166e-05	-0.356179149177154	0.261	0.519	1
OSTC	8.9318727110528e-05	0.32530169431547	0.489	0.259	1
ALCAM	9.03234406382699e-05	0.274775802139853	0.761	0.494	1
HLA-DRB1	9.0669081257891e-05	-0.351983435762187	0.054	0.247	1
PCNP	9.0891053518682e-05	0.26326843860921	0.446	0.204	1
MLLT4	9.24392270728784e-05	0.271051824422066	0.435	0.204	1
COL18A1	9.50623737846991e-05	-0.325266097386408	0.054	0.247	1
STARD3NL	9.59306812614793e-05	0.341685993548961	0.609	0.37	1
CRLS1	9.68708805564159e-05	0.417993811383345	0.641	0.426	1
UQCRH	9.69016551815763e-05	0.347970464958726	0.739	0.525	1
RP3-476K8.4	9.79505947721342e-05	0.302710179343221	0.457	0.222	1
ARFRP1	9.82805352274403e-05	-0.329142392693952	0.065	0.265	1
SMIM19	9.97212453866157e-05	0.308601259583094	0.5	0.265	1
C9orf152	0.000101563731502399	0.292726090770599	0.337	0.136	1
IGFBP3	0.000103790268206027	-0.348565965067279	0.033	0.21	1
ST14	0.000103975965746707	0.340101892023787	0.641	0.389	1
HIST2H2AA3	0.000104131425649979	-0.472725425587016	0.348	0.562	1
SEC61A1	0.000104463541629587	-0.294633767246716	0.804	0.907	1
GGCT	0.000104672680218822	0.255172288060823	0.304	0.111	1
SF3B6	0.000105224547049708	0.271657640141674	0.402	0.179	1
ACTR3	0.000106006547745727	0.278393799763234	0.413	0.191	1
AC004453.8	0.000106815359696027	0.297414736564228	0.957	0.951	1
NKX3-1	0.00010697185318333	0.319482691735607	0.967	0.889	1
NOTCH3	0.000107008134166656	-0.334955533548626	0.033	0.21	1
CENPB	0.000107832109831449	-0.310992617206207	0.109	0.327	1
COL16A1	0.000108890888875968	-0.343789168658353	0.054	0.247	1
RNF187	0.00010968810926321	-0.390162830639814	0.37	0.586	1
HSD17B6	0.000110332560809309	0.366877503727364	0.652	0.42	1
ACTR2	0.000111364535227412	0.338709081480055	0.554	0.327	1
A2M-AS1	0.000113492592984538	-0.279192262026617	0.033	0.21	1
CTC-550B14.1	0.000113662283223846	0.292726090770599	0.326	0.13	1
HSPA1A	0.000114543272372463	0.318218715072636	0.75	0.58	1
EMC7	0.000114797596653281	0.287263717700313	0.522	0.265	1
COX7A2	0.00011555749568749	0.3415443014245	0.772	0.543	1
CTDSP1	0.000116580163616407	-0.328101862507563	0.37	0.611	1
HERPUD1	0.000118432444708284	0.432959407276106	0.924	0.815	1
SEC24B	0.00012105133133927	0.259417853135809	0.283	0.099	1
IFT57	0.000125186774820685	0.280235146587402	0.457	0.222	1
GADD45GIP1	0.000127459332725202	-0.36671678165869	0.304	0.531	1
CAB39L	0.000128028162088086	0.316492929369133	0.554	0.315	1
ATP6V1C2	0.000130830208492495	0.323475392736664	0.609	0.383	1
RLN1	0.000131029930131683	-0.383020761395795	0.348	0.63	1
MB	0.00013125047591196	0.319214778682757	0.435	0.21	1
ATF4	0.000132885410911731	-0.409653441589907	0.674	0.753	1
TOMM7	0.000134199676066991	0.303754019271452	0.978	0.883	1
RHBDD2	0.000138954302906315	-0.384409303409517	0.37	0.599	1
NISCH	0.000140062888291306	-0.385900803785655	0.185	0.414	1
HSPB1	0.000141092073193931	-0.405001818061678	0.696	0.765	1
NAAA	0.000141351461085442	0.375255339015824	0.543	0.321	1
CLNS1A	0.000141407304535819	0.276359299720959	0.478	0.247	1
NDUFA10	0.000144511403416471	-0.51168065021705	0.5	0.642	1
ASPSCR1	0.000145692509708493	-0.323759913280085	0.098	0.309	1
NPIPB5	0.000146550927696522	-0.302548182682239	0.076	0.272	1
TMED2	0.000147973105730755	0.344738526458115	0.717	0.488	1
HLCS	0.000149098352234607	0.282373151696848	0.609	0.37	1
AC002075.4	0.000150140966201937	0.34265589363792	0.717	0.475	1
DHRS3	0.000150676102562413	-0.355192421116742	0.098	0.302	1
SLC25A1	0.000152737773767192	-0.413661725686918	0.424	0.605	1
AKT3	0.000153457738810234	0.313225799751544	0.511	0.284	1
S100A6	0.000153777523018103	-0.288048612987124	0.065	0.259	1
COL6A2	0.000154310008500376	-0.369902008977484	0.065	0.253	1
GAS6	0.000154356143859653	-0.321215476922323	0.033	0.204	1
PTMA	0.000154891577377557	0.331876844508106	0.75	0.519	1
IFITM2	0.000156125102814755	-0.334271629747769	0.087	0.284	1
GPX1	0.000159355722403632	-0.411626658919879	0.446	0.654	1
HLA-C	0.000159525549191874	-0.38364952368114	0.522	0.66	1
AC016739.2	0.000160554810930588	0.276554800099454	1	0.981	1
PMPCB	0.000160615506900414	0.31105273857719	0.543	0.309	1
GTF2IP4	0.000162999710873532	0.327710082530798	0.75	0.506	1
EIF3J	0.000163552314777414	0.260769323998938	0.402	0.185	1
CTNNA1	0.000168180070309618	0.28849925449369	0.609	0.37	1
TAPT1-AS1	0.000171247486715542	0.413655568439549	0.38	0.179	1
DNAJB2	0.000171446839361256	-0.289246367344746	0.163	0.395	1
TCP1	0.000173069809451176	0.295208910138444	0.696	0.438	1
OCIAD1	0.000177553966898835	0.285773330128832	0.565	0.321	1
NPY	0.000181606343150101	-0.51691116039477	0.065	0.253	1
COX11	0.000182973385709357	0.29451937259365	0.435	0.216	1
WASH2P	0.000184546231773834	-0.353636954614701	0.12	0.327	1
TESK1	0.000186200698736965	-0.255502636240398	0.054	0.241	1
AP2S1	0.000186284483306223	-0.394390953945046	0.565	0.722	1
SGTA	0.000186960469262859	-0.307540540025247	0.141	0.358	1
METAP1	0.000187498004294326	0.281410777542765	0.326	0.136	1
AMACR	0.000188347244206234	0.37942418509559	0.772	0.623	1
FAM84A	0.000189822854523249	-0.36139757064345	0.098	0.296	1
CCT5	0.000191223390397863	0.322178976557569	0.424	0.216	1
MYO5C	0.0001912520530813	0.286668579950231	0.283	0.105	1
HLA-DPA1	0.000191452911786309	-0.348771199442884	0.065	0.253	1
RAB3B	0.000194426426134141	0.345837427230161	0.554	0.321	1
MME	0.000197680197662447	0.432373065044549	0.793	0.574	1
ZNF542P	0.000201146814095287	-0.298044628651383	0.054	0.235	1
TUBB2A	0.000202355666244656	0.287909074472823	0.576	0.34	1
NFIX	0.00020342378497699	-0.385345814342039	0.283	0.494	1
CHCHD2	0.000205314817160994	0.351711086747453	0.783	0.599	1
RP5-1159O4.1	0.000209380505196301	0.295455883526171	0.424	0.216	1
DDX3X	0.00020962236574076	0.253351852436455	0.391	0.179	1
AC097523.1	0.000210182275522246	0.33086121965737	0.478	0.265	1
NTAN1	0.00021058894705388	-0.284238829126353	0.054	0.235	1
PTMS	0.000211829735296743	-0.351006698570028	0.228	0.475	1
PTPRF	0.000214671466168179	0.291127733326626	0.957	0.889	1
LDHD	0.000215382941381804	-0.287051702865073	0.098	0.296	1
AL589743.1	0.000223532052499048	-0.287051702865073	0.098	0.296	1
EIF4G1	0.000226158000891724	-0.286658254885954	0.511	0.753	1
C8orf59	0.000227103772983087	0.326772331589491	0.489	0.265	1
ATOX1	0.000234151959056481	-0.358042133734702	0.163	0.377	1
SHC2	0.000235320089276598	-0.296014922797181	0.13	0.34	1
DCTN1	0.000236522435640425	-0.268600850758901	0.076	0.265	1
NDFIP2	0.000237386043425884	0.261699195149974	0.359	0.16	1
SNHG19	0.000240184865467299	-0.415885395301421	0.641	0.784	1
TPD52	0.000240685236495751	0.315093903799053	0.891	0.63	1
UBE2N	0.000241380672913993	0.267667393170176	0.402	0.191	1
ATPIF1	0.000241762765304914	0.316934261615293	0.565	0.358	1
C5orf15	0.000245010498612798	0.271657640141674	0.391	0.185	1
TOM1L1	0.000250854655867456	0.310823466420825	0.446	0.235	1
SRP72	0.000252653817685804	0.259476586420605	0.457	0.235	1
NDUFA6	0.000270026783354512	0.280956313831056	0.435	0.222	1
TMEM87B	0.00027028229372846	0.275719665464909	0.467	0.241	1
NNMT	0.000270498757654115	-0.335715046617438	0.13	0.346	1
HCFC1R1	0.000279292890077018	-0.356658306589937	0.13	0.333	1
DBI	0.000281472688691994	0.334657333664302	0.989	0.932	1
PGRMC2	0.00028406026726888	0.30287880713149	0.859	0.673	1
NECTIN2	0.000284546500116608	-0.317463342061215	0.641	0.802	1
MAP7D1	0.000287698140311989	-0.284113850130225	0.163	0.389	1
SRP9	0.000293216836214001	0.285773330128832	0.478	0.265	1
RBX1	0.000293898009999672	0.313787706298428	0.446	0.235	1
NECAB3	0.000300075147602203	-0.3536369546147	0.217	0.426	1
CTSB	0.000302043062208301	-0.299189170592324	0.174	0.401	1
APEX1	0.00030644548638466	0.295455883526171	0.413	0.21	1
SLC1A5	0.000307196989686894	-0.36852119170068	0.554	0.673	1
FAR2P2	0.000311093951483999	-0.263146420666793	0.12	0.327	1
KCTD3	0.000312044270926052	0.262689717015791	0.304	0.123	1
DES	0.000312590716832166	-0.483272235031296	0.087	0.272	1
ZBTB10	0.0003136703950285	0.309328058107729	0.511	0.296	1
SRSF8	0.000316844106023172	0.304509892710418	0.522	0.296	1
YTHDF3	0.000317939573152022	0.260769323998938	0.37	0.167	1
AC104306.1	0.000328433011326258	0.300746947063935	0.5	0.278	1
PHB2	0.000333381064898509	0.284623772266504	0.707	0.475	1
PNKP	0.000337489357111881	-0.368136524309816	0.185	0.389	1
VWF	0.000337860317821551	-0.423002899082205	0.054	0.222	1
REXO2	0.000345025485487012	0.297820957893362	0.467	0.247	1
RCAN3	0.000345122475041976	0.266285384460256	0.717	0.488	1
RP1-292B18.1	0.000345712031727703	0.320592884203543	0.739	0.506	1
EEF1A1P14	0.000362447132867371	0.257254011096982	0.37	0.173	1
NDUFC2	0.000363379113971817	0.291512552181545	0.554	0.333	1
ZNF350-AS1	0.000364069377156277	0.31194400631474	0.652	0.438	1
LAMTOR3	0.000365728792902439	0.261699195149974	0.337	0.148	1
ZNF664	0.00037586858408253	0.262803777579624	0.467	0.253	1
STEAP2	0.000381354361372435	0.316361649962255	0.924	0.716	1
MFAP4	0.000392868310679341	-0.356776662145268	0.076	0.259	1
MXRA7	0.000393056188145974	-0.27036633542657	0.109	0.309	1
PLA2G12A	0.000398557874579683	0.293766120882363	0.685	0.457	1
ARPC4	0.000399472679466964	-0.278571139513829	0.12	0.315	1
SDCBP	0.000405816691518703	0.264240168579191	0.402	0.204	1
WASH6P	0.000410913359017929	-0.296186682430801	0.174	0.383	1
ARHGAP1	0.000422270588742855	-0.302548182682239	0.076	0.253	1
SSU72	0.000423908677898028	-0.335715046617438	0.315	0.531	1
C1orf64	0.000425649284939899	0.31972066205217	0.793	0.704	1
CMAS	0.00043398778726049	0.25369335913491	0.38	0.185	1
FASTK	0.00044077864408637	-0.328762285975671	0.13	0.321	1
RRBP1	0.000445659403280322	-0.446746359006182	0.272	0.457	1
HADHA	0.000445729084755197	-0.340895285723118	0.37	0.586	1
FSTL1	0.00044692079265698	-0.434579543119313	0.337	0.506	1
UGP2	0.000450950002328492	0.267667393170176	0.391	0.191	1
SLC25A37	0.000468742096323534	-0.258762658433649	0.109	0.302	1
LTBP2	0.000475647093511111	-0.272067827593235	0.033	0.185	1
EEF1A1P17	0.000477841458962405	0.275046923535774	0.38	0.185	1
TMEM258	0.000478391343478057	0.303116229174466	0.761	0.58	1
MLST8	0.000482890885424317	-0.284113850130225	0.174	0.389	1
BTF3	0.000485909901774202	0.264190180012082	0.511	0.29	1
RUSC1	0.00048987093178425	-0.324724262699462	0.207	0.407	1
S100A11	0.000493416315697576	-0.362250084919408	0.576	0.747	1
SENP6	0.000494317415755022	0.25369335913491	0.359	0.167	1
ARAF	0.00049659261662054	-0.290101297764365	0.065	0.235	1
RNF11	0.00049769315679859	0.284177428372191	0.424	0.228	1
GCNT2	0.000501030926369884	-0.345983382071265	0.098	0.284	1
HIST1H1C	0.000507646733761802	-0.437813234236174	0.326	0.531	1
ABHD14B	0.000518903940412236	-0.281448754868185	0.152	0.352	1
PURB	0.000528666199080009	0.319214778682757	0.413	0.216	1
DNAJC4	0.000531466359777466	-0.353636954614701	0.174	0.37	1
TXNRD2	0.000535730647950386	-0.304566348046774	0.109	0.296	1
RBM3	0.000540841836368156	0.302664327826718	0.489	0.278	1
IGHG4	0.00054816353135824	-0.681489883459168	0.065	0.235	1
TMCO1	0.000553058466020047	0.256860638213593	0.38	0.185	1
SMCHD1	0.000568361188617587	0.291031792230723	0.478	0.284	1
TMBIM6	0.000570763552769079	0.253974285051656	0.826	0.593	1
MAP2K2	0.000578848567921832	-0.412109357334165	0.348	0.562	1
CISD3	0.000587928200256689	-0.317804848759671	0.533	0.704	1
TBRG1	0.000596452194040818	0.275179835695883	0.609	0.407	1
TTC36	0.000601428719493501	-0.285113985380601	0.109	0.296	1
VASP	0.00060922118096301	-0.265395750766096	0.12	0.309	1
ENTPD6	0.00060944304633104	-0.421479600395752	0.239	0.438	1
SCP2	0.000616343987699895	0.256200214745485	0.565	0.333	1
COL4A1	0.000628013616648984	-0.269441827198272	0.043	0.204	1
UFC1	0.000629270658759803	-0.289390031066925	0.326	0.543	1
FMOD	0.000639301266059333	0.282550869461629	0.62	0.389	1
CTD-2666L21.3	0.000643040022083737	-0.413717558618711	0.489	0.673	1
NTNG2	0.000650460972602014	-0.301548443466246	0.022	0.16	1
STUB1	0.000676972778241394	-0.363195783039545	0.239	0.438	1
NACAP1	0.000688496295549246	0.309328058107729	0.489	0.284	1
TPM1	0.000706425370597598	-0.353636954614701	0.13	0.309	1
TUBB4B	0.000706428124799659	-0.310345391703405	0.772	0.877	1
MS4A8	0.000719946892095702	0.286555066826848	0.424	0.228	1
HNRNPH1	0.000720776561419671	0.283620053548668	0.728	0.574	1
DDX56	0.000724454646372544	-0.279713773049742	0.174	0.37	1
TSPO	0.000728822601044123	-0.307447321594633	0.359	0.58	1
SNRNP70	0.000730683954623063	-0.331355507238694	0.239	0.438	1
ZER1	0.000740877742581422	-0.274565383623502	0.087	0.259	1
CTD-2061E19.1	0.000742704494967389	0.310647998767861	0.554	0.352	1
CTGF	0.000744122950369701	-0.294743265561132	0.054	0.216	1
FTL	0.000750125866175258	-0.309242835256247	0.913	0.963	1
TSC22D3	0.000750627755677833	-0.333954588753001	0.293	0.481	1
IGKC	0.000761477633873179	-0.777805465645673	0.109	0.284	1
PPFIA3	0.000771354565275141	-0.343492397209157	0.207	0.395	1
PLD3	0.000771827128460934	-0.298223834296094	0.207	0.414	1
LUM	0.000776212825864979	-0.330101440153911	0.076	0.247	1
TMED4	0.000777078285097091	0.250255274641307	0.674	0.426	1
ATL3	0.000794245470232355	0.261227031820318	0.348	0.167	1
DPY30	0.000799109014839803	0.275719665464909	0.359	0.179	1
PCGEM1	0.000799883374252263	0.290219235160024	0.5	0.315	1
PLA2G2A	0.00080091542701884	-0.636224157869895	0.098	0.284	1
LAMP2	0.000801727777802481	0.253496927105076	0.554	0.34	1
LRRC26	0.000804683449020581	-0.407486928558955	0.478	0.654	1
DDAH2	0.000810877945391208	-0.295822319493925	0.076	0.241	1
VPS4A	0.000812873801476502	-0.294270328320087	0.217	0.414	1
PPA1	0.000822023439324038	0.284177428372191	0.413	0.222	1
MIF	0.000838812786500807	0.304906678487563	0.609	0.414	1
ANP32B	0.000851165728826025	0.259894698303227	0.391	0.198	1
RP3-522P13.1	0.000856045704183373	0.271402985481791	0.467	0.259	1
PSMA4	0.000866559938677239	0.325652928654609	0.533	0.346	1
CHMP1A	0.000867960010312586	-0.338742739315006	0.293	0.481	1
CAPN5	0.000868599721663452	-0.293336444346886	0.217	0.42	1
RAD9A	0.000894624577052265	-0.274314501953295	0.152	0.346	1
SERHL2	0.000905086772737197	-0.307343302340766	0.033	0.173	1
AC009413.2	0.000930436531916864	0.486003399584623	0.728	0.586	1
PHF1	0.000941195058164981	-0.25479505123387	0.076	0.241	1
WARS	0.000954105077760829	-0.292236409950557	0.043	0.191	1
IGHG2	0.000966890221613424	-0.350222290201936	0.011	0.136	1
BTBD2	0.000968458450238928	-0.294743265561132	0.087	0.253	1
TIMM13	0.00097274220211527	-0.325485914300552	0.696	0.796	1
SELM	0.000976154176395978	-0.257712534616165	0.033	0.173	1
FAM134C	0.000988783570190471	-0.33766331840696	0.196	0.383	1
EIF2B4	0.00102667424931565	-0.275970461024377	0.141	0.327	1
ATG4B	0.00103187121673447	-0.284172134951601	0.12	0.296	1
CIB1	0.00103694772776757	-0.386893770543001	0.511	0.673	1
STX5	0.00103895589982893	-0.373189752036101	0.217	0.407	1
HOXB13	0.00105464580239671	-0.389260864345422	0.543	0.66	1
TBC1D16	0.00105793176550738	-0.325934025824853	0.207	0.389	1
BSG	0.00105865596418345	-0.321215476922323	0.62	0.735	1
MANBAL	0.00105994562312595	-0.300121445287699	0.261	0.451	1
ATP5A1P2	0.00106926217832942	0.25043436905416	0.554	0.346	1
STARD10	0.00109001098871623	-0.389460618388965	0.402	0.593	1
PSMD8	0.00115800511140815	-0.29309541267965	0.467	0.636	1
C1QB	0.00117200676092543	-0.328762285975671	0.12	0.29	1
ATP5D	0.00119379805604942	-0.331810592161522	0.196	0.377	1
SNX17	0.00119754261494097	-0.283247626723302	0.196	0.395	1
NPC2	0.00121411752489985	-0.2906271570889	0.25	0.444	1
CTSA	0.00121733548321958	-0.281322749798811	0.087	0.247	1
PRDX3	0.00121952012752374	0.293101743693145	0.598	0.407	1
CTD-2218G20.1	0.00123574990287512	0.257204177932061	0.522	0.315	1
SAP18	0.00127307974561243	0.264645619306482	0.478	0.29	1
PIP5K1C	0.00127629473764811	-0.25479505123387	0.076	0.235	1
GPC1	0.00127777347443838	-0.300121445287699	0.272	0.469	1
ACSL3	0.00132223374899393	0.254096853765114	0.511	0.315	1
HSPG2	0.00134427150398516	-0.251174920951127	0.022	0.148	1
INPP5A	0.00136668110034508	-0.259479460790353	0.098	0.265	1
HSP90AA1	0.00136858469478982	0.286954414960158	0.87	0.778	1
GLIPR2	0.00137548863067369	-0.265395750766096	0.12	0.29	1
MSMO1	0.00140016635161052	0.253351852436455	0.38	0.204	1
SRC	0.00142366267753465	-0.285892347978866	0.174	0.358	1
SYVN1	0.00143938310591626	0.31304994354091	0.761	0.586	1
ZYX	0.00145074132512808	-0.272837843645372	0.087	0.247	1
TSPAN33	0.00147724566159184	-0.277688101381402	0.13	0.302	1
TMEM50A	0.00148818799026697	0.293989580888626	0.446	0.265	1
TMBIM4	0.00154694577158765	0.268276682279347	0.467	0.284	1
COX5A	0.00166560108245085	0.30103451791786	0.739	0.549	1
MIR9-3HG	0.00171002943397343	-0.340340132001243	0.13	0.302	1
LTBP3	0.00173814111036915	-0.272837843645372	0.109	0.272	1
ALKBH7	0.00180931839716622	-0.286226863798322	0.337	0.512	1
ERI3	0.00183533316874758	-0.256026157988278	0.152	0.327	1
DAP	0.00187024293188695	0.277868132043486	0.598	0.42	1
RP1-89D4.1	0.00190461766828195	0.315157136909926	0.87	0.679	1
YIPF2	0.00198719266878629	-0.278039335720541	0.207	0.383	1
SPTBN2	0.00200597710202799	-0.323263305571182	0.38	0.543	1
SDF2L1	0.00205448968842688	-0.255861738928223	0.25	0.438	1
ILK	0.00206036303737876	-0.345175375866504	0.217	0.389	1
C19orf53	0.00210722983802448	-0.25598223966255	0.402	0.599	1
MON1B	0.00210744110922017	-0.477019370119983	0.717	0.79	1
SRRM2	0.0021097785976767	-0.367311891511777	0.489	0.611	1
PMM1	0.00211714516863787	-0.297274511995588	0.25	0.432	1
ARFGAP1	0.00212401866471873	-0.33146557361608	0.109	0.265	1
STOM	0.00215491368578527	-0.256224452956756	0.054	0.191	1
SEC11C	0.00221201812988964	-0.344774385904904	0.315	0.488	1
EPHX2	0.00222562335162285	-0.303551723178391	0.293	0.481	1
SDF4	0.00224444422535496	-0.338990178650299	0.522	0.63	1
SNRPA	0.00226247219957127	-0.263146420666793	0.141	0.309	1
RP4-765C7.2	0.00233643853202172	0.401250547548768	0.62	0.519	1
UQCC2	0.00234109448927304	-0.263146420666793	0.152	0.321	1
AC009362.2	0.00234205055234671	0.301190352981028	0.837	0.765	1
EIF4A2	0.00241743097800896	0.293141553708211	0.457	0.284	1
RP5-1056L3.3	0.00245857558071673	0.381350990111063	0.75	0.698	1
SUPT4H1	0.00247306613217099	-0.256026157988278	0.152	0.321	1
NMRAL1	0.00248494553926133	-0.30604749609644	0.207	0.377	1
TSTA3	0.0025760549996807	-0.285732890112897	0.217	0.401	1
RXRA	0.00258167120788777	-0.288681512773931	0.141	0.309	1
COQ4	0.00260040688482859	-0.30604749609644	0.217	0.383	1
HM13	0.0026104324771385	-0.329985686550055	0.565	0.691	1
ZNHIT1	0.00263518358579148	-0.273909762143967	0.272	0.451	1
RAC1	0.00264444978735655	0.254409159219497	0.717	0.519	1
CTC-398G3.2	0.00266795182455229	0.468364743407305	0.717	0.63	1
LRRC59	0.00272106825824899	-0.294135942866039	0.37	0.543	1
GNMT	0.00275817315918782	-0.477157671902276	0.391	0.519	1
NDUFS6	0.00276591559341565	-0.335199706358024	0.424	0.586	1
ATP6V0A1	0.00278300172600545	-0.308159324096877	0.196	0.37	1
RNF41	0.00285016577981519	-0.259660806405687	0.207	0.377	1
PODXL2	0.00285048956625526	-0.293994008187299	0.152	0.315	1
RBM42	0.00285313845084653	-0.268028239105864	0.174	0.34	1
RING1	0.00285334638442066	-0.274314501953295	0.174	0.34	1
UQCRHL	0.00287154591341039	0.262895625107325	0.522	0.34	1
DEGS1	0.00288296554087232	0.280839501148033	0.826	0.698	1
ARSA	0.00288627371376317	-0.301068903810547	0.261	0.426	1
S100A10	0.00290053580587643	-0.288581071026343	0.304	0.481	1
LFNG	0.0029263474860078	0.305914862527139	0.587	0.42	1
SPATC1L	0.00300074285401175	-0.271174794422728	0.13	0.29	1
AC004057.1	0.00300075795451761	0.259476586420605	0.402	0.235	1
SIL1	0.0030402492980991	-0.278869186212728	0.196	0.358	1
PGLS	0.00315126002878929	-0.293059349360749	0.337	0.512	1
NRBP1	0.0031681468991791	-0.268793454062156	0.152	0.315	1
C16orf13	0.00322042692220141	-0.263711275237608	0.228	0.401	1
MARCKSL1	0.00326400245122272	0.260950715215734	0.554	0.395	1
NDUFAB1	0.00330909187396914	0.255060194898816	0.435	0.265	1
COX7B	0.00338901428601866	0.278323025643626	0.717	0.568	1
BLOC1S1	0.00354838812382372	-0.296340808283294	0.228	0.401	1
XAB2	0.00357843753218054	-0.369756619977977	0.696	0.765	1
PARK7	0.00364198838173498	0.255820108027204	0.707	0.512	1
SNHG9	0.00364919746988401	-0.294518739058323	0.261	0.432	1
RGL2	0.00368132598853171	-0.288581071026343	0.315	0.481	1
MOB3A	0.00377910901608144	-0.361108204045835	0.163	0.321	1
FCGRT	0.00382568567953063	-0.271174794422727	0.196	0.364	1
PLGRKT	0.0038922423856852	-0.352165567398033	0.185	0.34	1
PDIA4	0.00394480526057587	0.25668112038335	0.902	0.753	1
SLC38A10	0.00394882716930361	-0.296059679037885	0.435	0.605	1
ACADVL	0.00419518245071587	-0.291425770472642	0.337	0.5	1
EEF1B2P3	0.00468770577017178	0.271402985481791	0.424	0.265	1
MPST	0.00470709145651816	-0.315959751470828	0.315	0.469	1
MCRIP1	0.00472661643455317	-0.279713773049742	0.174	0.327	1
CHID1	0.00505317888543483	-0.254101281063786	0.25	0.42	1
FAM50A	0.00509824742203883	-0.322365492958418	0.185	0.346	1
NEDD8	0.00520086306991348	-0.252873977679784	0.207	0.364	1
ACP2	0.00529091954725928	-0.27682135756387	0.293	0.451	1
KLF15	0.00539350996061166	0.260325417829008	0.348	0.198	1
PRDX6	0.00542827355183166	-0.308867084494678	0.587	0.66	1
HNRNPC	0.005798766200164	0.2606695076886	0.457	0.309	1
PRSS8	0.00597605264921243	-0.275504429091879	0.348	0.531	1
RBM10	0.00600624156708851	-0.282339985900104	0.152	0.296	1
KLK4	0.00604050833841265	-0.265747722038399	0.978	0.975	1
FLJ20021	0.00604357363440442	-0.254731416492406	0.185	0.34	1
DPP7	0.00612692126221984	-0.261017679339837	0.174	0.327	1
SOD2	0.00625721957354171	0.256479023334794	0.359	0.204	1
SERP1	0.00635306912118023	0.273003577356326	0.717	0.556	1
TECR	0.00653773910282586	-0.297170002955672	0.174	0.321	1
LMNA	0.00660466144372037	-0.285892347978866	0.163	0.309	1
NDUFS8	0.00662281022892605	-0.284715271855864	0.38	0.525	1
C19orf43	0.00676185307229015	-0.331269141586246	0.337	0.481	1
C9orf16	0.00682161131956953	-0.251456559808222	0.12	0.259	1
PSMB3	0.00688313326862808	-0.255861738928223	0.239	0.395	1
AC016708.2	0.00690537972687163	0.266372493205656	0.793	0.685	1
RAB11FIP3	0.00695277448389318	-0.306431111425521	0.163	0.302	1
GLMP	0.00715482643218794	-0.304224760489622	0.413	0.531	1
CH507-513H4.5	0.00744242378243078	-0.429018766456838	0.163	0.309	1
CPSF1	0.0075897914310923	-0.290162894803031	0.196	0.34	1
AC090602.2	0.00785961456061054	0.257134732456061	0.652	0.488	1
BASP1	0.00788249684971289	-0.272716959231133	0.141	0.29	1
PSD4	0.00822133241680978	-0.250543461650597	0.239	0.395	1
SEC16A	0.00851004744309464	-0.324193176722219	0.38	0.506	1
MANF	0.00876048589669741	-0.278535499373981	0.674	0.796	1
NDUFB10	0.00890226695233851	-0.273654078485187	0.641	0.716	1
CUTA	0.00897377827429877	-0.266174113364361	0.5	0.63	1
ECHS1	0.00917104895671148	-0.317567699907178	0.707	0.716	1
CDC37	0.00942766869877504	-0.284113850130225	0.196	0.34	1
RABEP2	0.00967076679471711	-0.256468295607702	0.228	0.377	1
CTD-3214H19.12	0.00978089369653879	0.322091010029638	0.489	0.346	1
SAT1	0.00978171904607608	-0.2906271570889	0.228	0.377	1
ARG2	0.00983785525288092	-0.350719471232406	0.185	0.315	1
PRRC2B	0.010225723136855	-0.275342428637956	0.326	0.451	1
METTL12	0.0111430937808347	-0.264810378466626	0.489	0.605	1
PPIB	0.0118819891421403	-0.250826149030925	0.337	0.475	1
ITM2A	0.0126874943696068	0.315520673522884	0.37	0.241	1
DDX5	0.0136595333338069	0.253208664004905	0.935	0.84	1
IGHG1	0.0137447228512264	-0.401758904232872	0.033	0.123	1
EEF1A2	0.0148606988756603	-0.278869186212728	0.359	0.481	1
CCDC85B	0.0152649305814014	-0.250826149030925	0.315	0.457	1
SPP1	0.0153147402479203	0.325962420244531	0.185	0.086	1
C1orf116	0.015426464504859	-0.254388699142412	0.837	0.858	1
MLEC	0.0155927501266767	-0.287612819284704	0.554	0.642	1
IGLC3	0.015627953968905	-0.688634955968427	0.087	0.198	1
BCAM	0.0161352322951206	-0.321215476922323	0.511	0.623	1
CTD-2192J16.15	0.0176349072933467	0.275719665464909	0.728	0.654	1
IGHG3	0.0200107138437512	-0.469114172034637	0.033	0.117	1
FAAH	0.0213364739174356	-0.285157216731934	0.467	0.586	1
FAM210B	0.0235004690107245	-0.250826149030925	0.326	0.457	1
BAIAP2	0.0252887603049405	-0.277062429507097	0.696	0.728	1
RASSF7	0.0265650643832693	-0.269868596922103	0.359	0.475	1
GAPDHP40	0.027229084486958	0.26235244172708	0.641	0.525	1
BIK	0.0280003591575704	-0.25265930688988	0.457	0.586	1
APP	0.030418805266064	-0.258350754065144	0.228	0.34	1
AES	0.031497596142909	-0.286073670802066	0.402	0.494	1
PRRC2A	0.0324677731488148	-0.251111238457975	0.228	0.34	1
GPS1	0.0393751438289636	-0.269782903296056	0.293	0.389	1
RRP7A	0.0394532174161521	-0.29753185272955	0.38	0.494	1
KRT8	0.0413541969473541	-0.256062797397072	0.641	0.698	1
SORD	0.0431281038759008	-0.269531321633392	0.5	0.586	1
PFDN5	0.0447967359451589	-0.262245355719078	0.435	0.525	1
CSNK1D	0.046911189415212	-0.256846657802603	0.326	0.414	1
AC079250.1	0.0539397449348605	-0.260015320485586	0.902	0.926	1
ACAT1	0.122359006623205	-0.284640862023169	0.402	0.469	1
PTP4A3	0.177312258198687	-0.282896563321914	0.793	0.691	1
