# Supplementary material for: Spatio-temporal analysis of prostate tumors in situ suggests pre-existence of treatment-resistant clones
Source: Nat Commun. 2022 Sep 17;13:5475. doi: 10.1038/s41467-022-33069-3 (PMC9482614; doi:10.1038/s41467-022-33069-3)
Supplement: Supplementary file 6 — Source Data [file 41467_2022_33069_MOESM6_ESM.zip › source data (Marklund et al. 2022)/sourceDataFile_SFig24_71CellCycleGeneSignature.xlsx]

## Sheet: Suppl_Fig24_CellCycleSign.sourc
spot.name	patient	timepoint	type	Signature.Mean.normalised
patient1_biopsy1_rep1_after_spot_26x10	patient1	after	nonresp	54.2
patient1_biopsy1_rep1_after_spot_26x25	patient1	after	nonresp	117.5
patient1_biopsy1_rep1_after_spot_27x11	patient1	after	nonresp	55.5
patient1_biopsy1_rep1_after_spot_27x15	patient1	after	nonresp	77.9
patient1_biopsy1_rep1_after_spot_28x12	patient1	after	nonresp	84.5
patient1_biopsy1_rep1_after_spot_28x20	patient1	after	nonresp	34.3
patient1_biopsy1_rep1_after_spot_28x9	patient1	after	nonresp	18.5
patient1_biopsy1_rep1_after_spot_29x13	patient1	after	nonresp	22.5
patient1_biopsy1_rep2_after_spot_27x24	patient1	after	nonresp	63.4
patient1_biopsy1_rep2_after_spot_28x15	patient1	after	nonresp	52.8
patient1_biopsy1_rep2_after_spot_28x19	patient1	after	nonresp	48.9
patient1_biopsy1_rep2_after_spot_28x23	patient1	after	nonresp	22.5
patient1_biopsy1_rep2_after_spot_29x10	patient1	after	nonresp	9.2
patient1_biopsy1_rep2_after_spot_29x28	patient1	after	nonresp	4
patient1_biopsy1_rep2_after_spot_30x13	patient1	after	nonresp	63.4
patient1_biopsy1_rep2_after_spot_30x26	patient1	after	nonresp	11.9
patient1_biopsy2_rep1_after_spot_22x11	patient1	after	nonresp	26.4
patient1_biopsy2_rep1_after_spot_22x14	patient1	after	nonresp	10.6
patient1_biopsy2_rep1_after_spot_23x18	patient1	after	nonresp	33
patient1_biopsy2_rep1_after_spot_23x23	patient1	after	nonresp	37
patient1_biopsy2_rep1_after_spot_24x21	patient1	after	nonresp	14.5
patient1_biopsy2_rep1_after_spot_24x27	patient1	after	nonresp	25.1
patient1_biopsy2_rep2_after_spot_21x13	patient1	after	nonresp	44.9
patient1_biopsy2_rep2_after_spot_21x16	patient1	after	nonresp	23.8
patient1_biopsy2_rep2_after_spot_21x5	patient1	after	nonresp	46.2
patient1_biopsy2_rep2_after_spot_23x23	patient1	after	nonresp	21.1
patient1_biopsy2_rep2_after_spot_29x14	patient1	after	nonresp	56.8
patient1_biopsy3_rep1_after_spot_27x22	patient1	after	nonresp	25.1
patient1_biopsy3_rep1_after_spot_28x11	patient1	after	nonresp	14.5
patient1_biopsy3_rep1_after_spot_29x9	patient1	after	nonresp	30.4
patient1_biopsy3_rep1_after_spot_30x4	patient1	after	nonresp	35.7
patient1_biopsy3_rep2_after_spot_22x14	patient1	after	nonresp	23.8
patient1_biopsy3_rep2_after_spot_22x17	patient1	after	nonresp	14.5
patient1_biopsy3_rep2_after_spot_22x9	patient1	after	nonresp	13.2
patient1_biopsy3_rep2_after_spot_23x10	patient1	after	nonresp	52.8
patient1_biopsy3_rep2_after_spot_23x16	patient1	after	nonresp	9.2
patient1_biopsy3_rep2_after_spot_23x18	patient1	after	nonresp	30.4
patient1_biopsy4_rep1_after_spot_18x12	patient1	after	nonresp	5.3
patient1_biopsy4_rep1_after_spot_18x14	patient1	after	nonresp	14.5
patient1_biopsy4_rep1_after_spot_19x11	patient1	after	nonresp	38.3
patient1_biopsy4_rep1_after_spot_20x15	patient1	after	nonresp	17.2
patient1_biopsy4_rep1_after_spot_20x6	patient1	after	nonresp	27.7
patient1_biopsy4_rep1_after_spot_21x7	patient1	after	nonresp	39.6
patient1_biopsy4_rep1_after_spot_26x21	patient1	after	nonresp	27.7
patient1_biopsy4_rep1_after_spot_26x25	patient1	after	nonresp	52.8
patient1_biopsy4_rep1_after_spot_27x17	patient1	after	nonresp	10.6
patient1_biopsy4_rep1_after_spot_27x22	patient1	after	nonresp	15.8
patient1_biopsy4_rep1_after_spot_28x18	patient1	after	nonresp	15.8
patient1_biopsy4_rep2_after_spot_20x10	patient1	after	nonresp	55.5
patient1_biopsy4_rep2_after_spot_21x12	patient1	after	nonresp	35.7
patient1_biopsy4_rep2_after_spot_21x6	patient1	after	nonresp	40.9
patient1_biopsy4_rep2_after_spot_22x3	patient1	after	nonresp	18.5
patient1_biopsy4_rep2_after_spot_22x7	patient1	after	nonresp	33
patient1_biopsy4_rep2_after_spot_29x17	patient1	after	nonresp	19.8
patient1_biopsy4_rep2_after_spot_30x16	patient1	after	nonresp	19.8
patient1_biopsy4_rep2_after_spot_30x19	patient1	after	nonresp	33
patient1_biopsy4_rep2_after_spot_31x14	patient1	after	nonresp	25.1
patient1_biopsy1_rep1_before_spot_13x15	patient1	before	nonresp	6.6
patient1_biopsy1_rep1_before_spot_13x26	patient1	before	nonresp	84.5
patient1_biopsy1_rep1_before_spot_14x22	patient1	before	nonresp	305.1
patient1_biopsy1_rep1_before_spot_14x28	patient1	before	nonresp	96.4
patient1_biopsy1_rep2_before_spot_14x19	patient1	before	nonresp	91.1
patient1_biopsy1_rep2_before_spot_14x22	patient1	before	nonresp	154.5
patient1_biopsy1_rep2_before_spot_15x14	patient1	before	nonresp	150.6
patient1_biopsy1_rep2_before_spot_15x20	patient1	before	nonresp	248.3
patient1_biopsy1_rep2_before_spot_15x24	patient1	before	nonresp	84.5
patient1_biopsy1_rep2_before_spot_16x21	patient1	before	nonresp	50.2
patient1_biopsy2_rep1_before_spot_10x27	patient1	before	nonresp	14.5
patient1_biopsy2_rep1_before_spot_10x33	patient1	before	nonresp	7.9
patient1_biopsy2_rep1_before_spot_11x12	patient1	before	nonresp	29.1
patient1_biopsy2_rep1_before_spot_11x22	patient1	before	nonresp	46.2
patient1_biopsy2_rep1_before_spot_11x24	patient1	before	nonresp	219.2
patient1_biopsy2_rep1_before_spot_11x28	patient1	before	nonresp	19.8
patient1_biopsy2_rep1_before_spot_9x31	patient1	before	nonresp	5.3
patient1_biopsy2_rep1_before_spot_9x34	patient1	before	nonresp	10.6
patient1_biopsy2_rep2_before_spot_10x21	patient1	before	nonresp	67.4
patient1_biopsy2_rep2_before_spot_8x17	patient1	before	nonresp	198.1
patient1_biopsy2_rep2_before_spot_8x23	patient1	before	nonresp	11.9
patient1_biopsy2_rep2_before_spot_9x20	patient1	before	nonresp	15.8
patient1_biopsy2_rep2_before_spot_9x26	patient1	before	nonresp	4
patient1_biopsy3_rep2_before_spot_11x12	patient1	before	nonresp	14.5
patient1_biopsy3_rep2_before_spot_12x20	patient1	before	nonresp	14.5
patient1_biopsy3_rep2_before_spot_4x21	patient1	before	nonresp	141.3
patient1_biopsy4_rep2_before_spot_4x28	patient1	before	nonresp	38.3
patient1_biopsy4_rep2_before_spot_9x14	patient1	before	nonresp	21.1
patient1_biopsy1_rep1_before_spot_13x19	patient1	before	resp	191.5
patient1_biopsy1_rep1_before_spot_13x23	patient1	before	resp	216.6
patient1_biopsy1_rep1_before_spot_14x11	patient1	before	resp	91.1
patient1_biopsy1_rep1_before_spot_14x13	patient1	before	resp	206
patient1_biopsy1_rep1_before_spot_14x18	patient1	before	resp	161.1
patient1_biopsy1_rep1_before_spot_14x21	patient1	before	resp	459.6
patient1_biopsy1_rep1_before_spot_14x25	patient1	before	resp	232.5
patient1_biopsy1_rep1_before_spot_14x8	patient1	before	resp	81.9
patient1_biopsy1_rep1_before_spot_15x12	patient1	before	resp	171.7
patient1_biopsy1_rep1_before_spot_15x14	patient1	before	resp	159.8
patient1_biopsy1_rep1_before_spot_15x17	patient1	before	resp	214
patient1_biopsy1_rep1_before_spot_15x20	patient1	before	resp	278.7
patient1_biopsy1_rep1_before_spot_15x24	patient1	before	resp	401.5
patient1_biopsy1_rep1_before_spot_15x9	patient1	before	resp	68.7
patient1_biopsy1_rep2_before_spot_14x25	patient1	before	resp	17.2
patient1_biopsy1_rep2_before_spot_14x28	patient1	before	resp	43.6
patient1_biopsy1_rep2_before_spot_15x12	patient1	before	resp	58.1
patient1_biopsy1_rep2_before_spot_15x18	patient1	before	resp	84.5
patient1_biopsy1_rep2_before_spot_15x9	patient1	before	resp	117.5
patient1_biopsy1_rep2_before_spot_16x11	patient1	before	resp	103
patient1_biopsy1_rep2_before_spot_16x13	patient1	before	resp	112.3
patient1_biopsy1_rep2_before_spot_16x16	patient1	before	resp	84.5
patient1_biopsy1_rep2_before_spot_16x17	patient1	before	resp	228.5
patient1_biopsy1_rep2_before_spot_16x8	patient1	before	resp	34.3
patient1_biopsy2_rep1_before_spot_10x15	patient1	before	resp	167.7
patient1_biopsy2_rep1_before_spot_10x18	patient1	before	resp	125.5
patient1_biopsy2_rep1_before_spot_10x21	patient1	before	resp	81.9
patient1_biopsy2_rep1_before_spot_10x29	patient1	before	resp	13.2
patient1_biopsy2_rep1_before_spot_11x19	patient1	before	resp	68.7
patient1_biopsy2_rep1_before_spot_11x32	patient1	before	resp	2.6
patient1_biopsy2_rep1_before_spot_9x11	patient1	before	resp	145.3
patient1_biopsy2_rep1_before_spot_9x14	patient1	before	resp	173
patient1_biopsy2_rep1_before_spot_9x17	patient1	before	resp	116.2
patient1_biopsy2_rep1_before_spot_9x20	patient1	before	resp	147.9
patient1_biopsy2_rep1_before_spot_9x23	patient1	before	resp	52.8
patient1_biopsy2_rep2_before_spot_10x18	patient1	before	resp	59.4
patient1_biopsy2_rep2_before_spot_10x27	patient1	before	resp	5.3
patient1_biopsy2_rep2_before_spot_7x11	patient1	before	resp	104.3
patient1_biopsy2_rep2_before_spot_7x12	patient1	before	resp	221.9
patient1_biopsy2_rep2_before_spot_7x8	patient1	before	resp	204.7
patient1_biopsy2_rep2_before_spot_8x15	patient1	before	resp	84.5
patient1_biopsy2_rep2_before_spot_8x22	patient1	before	resp	15.8
patient1_biopsy2_rep2_before_spot_8x7	patient1	before	resp	39.6
patient1_biopsy2_rep2_before_spot_8x9	patient1	before	resp	151.9
patient1_biopsy2_rep2_before_spot_9x10	patient1	before	resp	30.4
patient1_biopsy2_rep2_before_spot_9x14	patient1	before	resp	43.6
patient1_biopsy2_rep2_before_spot_9x16	patient1	before	resp	46.2
patient1_biopsy2_rep2_before_spot_9x24	patient1	before	resp	17.2
patient1_biopsy3_rep1_before_spot_17x14	patient1	before	resp	26.4
patient1_biopsy3_rep1_before_spot_8x11	patient1	before	resp	38.3
patient1_biopsy3_rep1_before_spot_8x17	patient1	before	resp	46.2
patient1_biopsy3_rep1_before_spot_8x6	patient1	before	resp	89.8
patient1_biopsy3_rep2_before_spot_12x16	patient1	before	resp	15.8
patient1_biopsy3_rep2_before_spot_3x10	patient1	before	resp	67.4
patient1_biopsy3_rep2_before_spot_3x13	patient1	before	resp	79.2
patient1_biopsy3_rep2_before_spot_3x9	patient1	before	resp	87.2
patient1_biopsy3_rep2_before_spot_4x17	patient1	before	resp	48.9
patient1_biopsy3_rep2_before_spot_4x24	patient1	before	resp	13.2
patient1_biopsy4_rep1_before_spot_10x11	patient1	before	resp	39.6
patient1_biopsy4_rep1_before_spot_3x16	patient1	before	resp	47.5
patient1_biopsy4_rep2_before_spot_10x12	patient1	before	resp	29.1
patient1_biopsy4_rep2_before_spot_5x15	patient1	before	resp	33
patient2_biopsy1_rep1_after_spot_18x16	patient2	after	nonresp	14
patient2_biopsy1_rep1_after_spot_18x19	patient2	after	nonresp	37
patient2_biopsy1_rep1_after_spot_18x24	patient2	after	nonresp	39
patient2_biopsy1_rep1_after_spot_19x12	patient2	after	nonresp	70
patient2_biopsy1_rep1_after_spot_19x15	patient2	after	nonresp	22
patient2_biopsy1_rep1_after_spot_22x2	patient2	after	nonresp	10
patient2_biopsy1_rep1_after_spot_22x33	patient2	after	nonresp	38
patient2_biopsy1_rep1_after_spot_26x10	patient2	after	nonresp	10
patient2_biopsy1_rep1_after_spot_27x11	patient2	after	nonresp	6
patient2_biopsy1_rep1_after_spot_27x14	patient2	after	nonresp	8
patient2_biopsy1_rep1_after_spot_27x18	patient2	after	nonresp	23
patient2_biopsy1_rep1_after_spot_28x13	patient2	after	nonresp	8
patient2_biopsy1_rep1_after_spot_28x17	patient2	after	nonresp	4
patient2_biopsy1_rep2_after_spot_20x11	patient2	after	nonresp	48
patient2_biopsy1_rep2_after_spot_20x17	patient2	after	nonresp	6
patient2_biopsy1_rep2_after_spot_21x10	patient2	after	nonresp	7
patient2_biopsy1_rep2_after_spot_21x16	patient2	after	nonresp	19
patient2_biopsy1_rep2_after_spot_21x7	patient2	after	nonresp	91
patient2_biopsy1_rep2_after_spot_22x8	patient2	after	nonresp	13
patient2_biopsy1_rep2_after_spot_24x14	patient2	after	nonresp	13
patient2_biopsy1_rep2_after_spot_25x19	patient2	after	nonresp	7
patient2_biopsy1_rep2_after_spot_26x28	patient2	after	nonresp	19
patient2_biopsy1_rep2_after_spot_28x3	patient2	after	nonresp	9
patient2_biopsy1_rep2_after_spot_29x13	patient2	after	nonresp	11
patient2_biopsy1_rep2_after_spot_29x18	patient2	after	nonresp	26
patient2_biopsy1_rep2_after_spot_29x2	patient2	after	nonresp	15
patient2_biopsy1_rep2_after_spot_30x15	patient2	after	nonresp	6
patient2_biopsy1_rep2_after_spot_30x5	patient2	after	nonresp	10
patient2_biopsy1_rep2_after_spot_31x9	patient2	after	nonresp	3
patient2_biopsy2_rep1_after_spot_26x18	patient2	after	nonresp	28
patient2_biopsy2_rep1_after_spot_26x20	patient2	after	nonresp	8
patient2_biopsy2_rep1_after_spot_26x22	patient2	after	nonresp	12
patient2_biopsy2_rep1_after_spot_26x24	patient2	after	nonresp	12
patient2_biopsy2_rep1_after_spot_26x26	patient2	after	nonresp	9
patient2_biopsy2_rep1_after_spot_27x12	patient2	after	nonresp	3
patient2_biopsy2_rep1_after_spot_27x14	patient2	after	nonresp	6
patient2_biopsy2_rep1_after_spot_27x17	patient2	after	nonresp	7
patient2_biopsy2_rep1_after_spot_27x19	patient2	after	nonresp	11
patient2_biopsy2_rep1_after_spot_27x21	patient2	after	nonresp	8
patient2_biopsy2_rep1_after_spot_27x23	patient2	after	nonresp	5
patient2_biopsy2_rep1_after_spot_28x11	patient2	after	nonresp	4
patient2_biopsy2_rep1_after_spot_28x13	patient2	after	nonresp	5
patient2_biopsy2_rep1_after_spot_28x16	patient2	after	nonresp	8
patient2_biopsy2_rep1_after_spot_29x9	patient2	after	nonresp	13
patient2_biopsy2_rep2_after_spot_26x10	patient2	after	nonresp	19
patient2_biopsy2_rep2_after_spot_26x12	patient2	after	nonresp	8
patient2_biopsy2_rep2_after_spot_26x14	patient2	after	nonresp	8
patient2_biopsy2_rep2_after_spot_26x16	patient2	after	nonresp	15
patient2_biopsy2_rep2_after_spot_26x18	patient2	after	nonresp	19
patient2_biopsy2_rep2_after_spot_26x22	patient2	after	nonresp	21
patient2_biopsy2_rep2_after_spot_26x26	patient2	after	nonresp	20
patient2_biopsy2_rep2_after_spot_26x8	patient2	after	nonresp	8
patient2_biopsy2_rep2_after_spot_27x11	patient2	after	nonresp	13
patient2_biopsy2_rep2_after_spot_27x13	patient2	after	nonresp	8
patient2_biopsy2_rep2_after_spot_27x15	patient2	after	nonresp	19
patient2_biopsy2_rep2_after_spot_27x19	patient2	after	nonresp	14
patient2_biopsy2_rep2_after_spot_27x21	patient2	after	nonresp	10
patient2_biopsy2_rep2_after_spot_27x25	patient2	after	nonresp	15
patient2_biopsy2_rep2_after_spot_27x7	patient2	after	nonresp	9
patient2_biopsy2_rep2_after_spot_27x9	patient2	after	nonresp	13
patient2_biopsy2_rep2_after_spot_32x20	patient2	after	nonresp	19
patient2_biopsy3_rep1_after_spot_24x28	patient2	after	nonresp	48
patient2_biopsy3_rep1_after_spot_27x11	patient2	after	nonresp	28
patient2_biopsy3_rep1_after_spot_27x13	patient2	after	nonresp	13
patient2_biopsy3_rep1_after_spot_27x17	patient2	after	nonresp	28
patient2_biopsy3_rep1_after_spot_27x19	patient2	after	nonresp	42
patient2_biopsy3_rep1_after_spot_28x14	patient2	after	nonresp	11
patient2_biopsy3_rep1_after_spot_28x16	patient2	after	nonresp	27
patient2_biopsy3_rep1_after_spot_29x10	patient2	after	nonresp	27
patient2_biopsy3_rep1_after_spot_29x12	patient2	after	nonresp	7
patient2_biopsy3_rep1_after_spot_29x15	patient2	after	nonresp	26
patient2_biopsy3_rep2_after_spot_28x15	patient2	after	nonresp	23
patient2_biopsy3_rep2_after_spot_28x18	patient2	after	nonresp	20
patient2_biopsy3_rep2_after_spot_28x22	patient2	after	nonresp	27
patient2_biopsy3_rep2_after_spot_28x27	patient2	after	nonresp	21
patient2_biopsy3_rep2_after_spot_29x12	patient2	after	nonresp	38
patient2_biopsy3_rep2_after_spot_29x16	patient2	after	nonresp	40
patient2_biopsy3_rep2_after_spot_29x17	patient2	after	nonresp	28
patient2_biopsy3_rep2_after_spot_29x21	patient2	after	nonresp	40
patient2_biopsy3_rep2_after_spot_29x24	patient2	after	nonresp	23
patient2_biopsy3_rep2_after_spot_29x26	patient2	after	nonresp	27
patient2_biopsy3_rep2_after_spot_30x13	patient2	after	nonresp	55
patient2_biopsy3_rep2_after_spot_30x14	patient2	after	nonresp	61
patient2_biopsy3_rep2_after_spot_30x19	patient2	after	nonresp	56
patient2_biopsy3_rep2_after_spot_30x20	patient2	after	nonresp	26
patient2_biopsy3_rep2_after_spot_31x4	patient2	after	nonresp	22
patient2_biopsy3_rep2_after_spot_31x6	patient2	after	nonresp	19
patient2_biopsy3_rep2_after_spot_32x2	patient2	after	nonresp	76
patient2_biopsy3_rep2_after_spot_32x3	patient2	after	nonresp	18
patient2_biopsy4_rep1_after_spot_24x10	patient2	after	nonresp	25
patient2_biopsy4_rep1_after_spot_24x14	patient2	after	nonresp	22
patient2_biopsy4_rep1_after_spot_24x7	patient2	after	nonresp	4
patient2_biopsy4_rep1_after_spot_25x11	patient2	after	nonresp	28
patient2_biopsy4_rep1_after_spot_25x15	patient2	after	nonresp	14
patient2_biopsy4_rep1_after_spot_25x4	patient2	after	nonresp	8
patient2_biopsy4_rep1_after_spot_25x6	patient2	after	nonresp	10
patient2_biopsy4_rep1_after_spot_26x12	patient2	after	nonresp	5
patient2_biopsy4_rep1_after_spot_26x17	patient2	after	nonresp	19
patient2_biopsy4_rep1_after_spot_26x2	patient2	after	nonresp	2
patient2_biopsy4_rep1_after_spot_26x5	patient2	after	nonresp	29
patient2_biopsy4_rep1_after_spot_27x16	patient2	after	nonresp	29
patient2_biopsy4_rep1_after_spot_27x20	patient2	after	nonresp	13
patient2_biopsy4_rep1_after_spot_27x27	patient2	after	nonresp	19
patient2_biopsy4_rep1_after_spot_27x29	patient2	after	nonresp	7
patient2_biopsy4_rep1_after_spot_28x26	patient2	after	nonresp	2
patient2_biopsy4_rep1_after_spot_28x28	patient2	after	nonresp	3
patient2_biopsy4_rep2_after_spot_14x9	patient2	after	nonresp	15
patient2_biopsy4_rep2_after_spot_15x12	patient2	after	nonresp	13
patient2_biopsy4_rep2_after_spot_15x4	patient2	after	nonresp	8
patient2_biopsy4_rep2_after_spot_16x10	patient2	after	nonresp	7
patient2_biopsy4_rep2_after_spot_16x2	patient2	after	nonresp	8
patient2_biopsy4_rep2_after_spot_16x6	patient2	after	nonresp	15
patient2_biopsy4_rep2_after_spot_17x12	patient2	after	nonresp	19
patient2_biopsy4_rep2_after_spot_18x14	patient2	after	nonresp	18
patient2_biopsy4_rep2_after_spot_18x18	patient2	after	nonresp	19
patient2_biopsy4_rep2_after_spot_18x25	patient2	after	nonresp	12
patient2_biopsy4_rep2_after_spot_24x20	patient2	after	nonresp	5
patient2_biopsy4_rep2_after_spot_25x13	patient2	after	nonresp	12
patient2_biopsy4_rep2_after_spot_25x17	patient2	after	nonresp	3
patient2_biopsy4_rep2_after_spot_25x21	patient2	after	nonresp	11
patient2_biopsy4_rep2_after_spot_25x8	patient2	after	nonresp	10
patient2_biopsy4_rep2_after_spot_26x11	patient2	after	nonresp	12
patient2_biopsy4_rep2_after_spot_26x7	patient2	after	nonresp	6
patient2_biopsy1_rep1_before_spot_6x29	patient2	before	nonresp	25
patient2_biopsy2_rep1_before_spot_15x23	patient2	before	nonresp	50
patient2_biopsy2_rep1_before_spot_15x28	patient2	before	nonresp	31
patient2_biopsy2_rep1_before_spot_16x10	patient2	before	nonresp	31
patient2_biopsy2_rep1_before_spot_16x16	patient2	before	nonresp	71
patient2_biopsy2_rep1_before_spot_17x27	patient2	before	nonresp	8
patient2_biopsy2_rep1_before_spot_17x9	patient2	before	nonresp	35
patient2_biopsy2_rep1_before_spot_18x11	patient2	before	nonresp	62
patient2_biopsy2_rep1_before_spot_3x15	patient2	before	nonresp	81
patient2_biopsy2_rep1_before_spot_4x25	patient2	before	nonresp	22
patient2_biopsy2_rep2_before_spot_15x20	patient2	before	nonresp	96
patient2_biopsy2_rep2_before_spot_16x13	patient2	before	nonresp	105
patient2_biopsy2_rep2_before_spot_16x17	patient2	before	nonresp	113
patient2_biopsy2_rep2_before_spot_17x12	patient2	before	nonresp	196
patient2_biopsy3_rep2_before_spot_21x17	patient2	before	nonresp	153
patient2_biopsy3_rep2_before_spot_5x11	patient2	before	nonresp	84
patient2_biopsy4_rep1_before_spot_14x21	patient2	before	nonresp	33
patient2_biopsy4_rep2_before_spot_3x14	patient2	before	nonresp	28
patient2_biopsy4_rep2_before_spot_3x16	patient2	before	nonresp	53
patient2_biopsy4_rep2_before_spot_4x22	patient2	before	nonresp	51
patient2_biopsy4_rep2_before_spot_5x21	patient2	before	nonresp	43
patient2_biopsy4_rep2_before_spot_5x26	patient2	before	nonresp	40
patient2_biopsy4_rep2_before_spot_5x29	patient2	before	nonresp	17
patient2_biopsy1_rep1_before_spot_10x33	patient2	before	resp	27
patient2_biopsy1_rep1_before_spot_6x26	patient2	before	resp	13
patient2_biopsy1_rep1_before_spot_8x30	patient2	before	resp	14
patient2_biopsy1_rep1_before_spot_8x33	patient2	before	resp	25
patient2_biopsy1_rep1_before_spot_9x32	patient2	before	resp	7
patient2_biopsy1_rep1_before_spot_9x34	patient2	before	resp	12
patient2_biopsy1_rep2_before_spot_10x16	patient2	before	resp	15
patient2_biopsy1_rep2_before_spot_11x29	patient2	before	resp	13
patient2_biopsy1_rep2_before_spot_7x23	patient2	before	resp	15
patient2_biopsy1_rep2_before_spot_8x21	patient2	before	resp	8
patient2_biopsy1_rep2_before_spot_8x22	patient2	before	resp	9
patient2_biopsy1_rep2_before_spot_8x25	patient2	before	resp	7
patient2_biopsy2_rep1_before_spot_15x12	patient2	before	resp	38
patient2_biopsy2_rep1_before_spot_15x18	patient2	before	resp	28
patient2_biopsy2_rep1_before_spot_16x24	patient2	before	resp	29
patient2_biopsy2_rep1_before_spot_16x3	patient2	before	resp	158
patient2_biopsy2_rep1_before_spot_16x6	patient2	before	resp	27
patient2_biopsy2_rep1_before_spot_17x13	patient2	before	resp	159
patient2_biopsy2_rep1_before_spot_17x17	patient2	before	resp	185
patient2_biopsy2_rep1_before_spot_17x22	patient2	before	resp	41
patient2_biopsy2_rep1_before_spot_17x5	patient2	before	resp	386
patient2_biopsy2_rep1_before_spot_18x14	patient2	before	resp	263
patient2_biopsy2_rep1_before_spot_18x23	patient2	before	resp	37
patient2_biopsy2_rep1_before_spot_18x8	patient2	before	resp	23
patient2_biopsy2_rep2_before_spot_14x10	patient2	before	resp	166
patient2_biopsy2_rep2_before_spot_14x14	patient2	before	resp	41
patient2_biopsy2_rep2_before_spot_14x19	patient2	before	resp	188
patient2_biopsy2_rep2_before_spot_14x5	patient2	before	resp	92
patient2_biopsy2_rep2_before_spot_15x11	patient2	before	resp	214
patient2_biopsy2_rep2_before_spot_15x15	patient2	before	resp	40
patient2_biopsy2_rep2_before_spot_15x3	patient2	before	resp	215
patient2_biopsy2_rep2_before_spot_15x6	patient2	before	resp	45
patient2_biopsy2_rep2_before_spot_16x21	patient2	before	resp	114
patient2_biopsy2_rep2_before_spot_16x26	patient2	before	resp	53
patient2_biopsy2_rep2_before_spot_16x7	patient2	before	resp	53
patient2_biopsy2_rep2_before_spot_17x16	patient2	before	resp	96
patient2_biopsy2_rep2_before_spot_17x23	patient2	before	resp	131
patient2_biopsy2_rep2_before_spot_17x25	patient2	before	resp	96
patient2_biopsy2_rep2_before_spot_17x8	patient2	before	resp	18
patient2_biopsy3_rep1_before_spot_13x3	patient2	before	resp	25
patient2_biopsy3_rep1_before_spot_14x2	patient2	before	resp	138
patient2_biopsy3_rep1_before_spot_14x7	patient2	before	resp	10
patient2_biopsy3_rep1_before_spot_15x11	patient2	before	resp	55
patient2_biopsy3_rep1_before_spot_15x16	patient2	before	resp	139
patient2_biopsy3_rep1_before_spot_15x20	patient2	before	resp	104
patient2_biopsy3_rep1_before_spot_15x27	patient2	before	resp	34
patient2_biopsy3_rep1_before_spot_15x29	patient2	before	resp	94
patient2_biopsy3_rep1_before_spot_15x6	patient2	before	resp	26
patient2_biopsy3_rep1_before_spot_16x15	patient2	before	resp	79
patient2_biopsy3_rep1_before_spot_16x20	patient2	before	resp	131
patient2_biopsy3_rep1_before_spot_16x23	patient2	before	resp	37
patient2_biopsy3_rep1_before_spot_16x28	patient2	before	resp	52
patient2_biopsy3_rep1_before_spot_17x21	patient2	before	resp	36
patient2_biopsy3_rep1_before_spot_17x25	patient2	before	resp	27
patient2_biopsy3_rep1_before_spot_2x12	patient2	before	resp	20
patient2_biopsy3_rep1_before_spot_2x18	patient2	before	resp	240
patient2_biopsy3_rep1_before_spot_2x20	patient2	before	resp	40
patient2_biopsy3_rep1_before_spot_2x26	patient2	before	resp	8
patient2_biopsy3_rep1_before_spot_3x13	patient2	before	resp	49
patient2_biopsy3_rep1_before_spot_3x19	patient2	before	resp	403
patient2_biopsy3_rep2_before_spot_16x2	patient2	before	resp	22
patient2_biopsy3_rep2_before_spot_17x3	patient2	before	resp	56
patient2_biopsy3_rep2_before_spot_18x4	patient2	before	resp	22
patient2_biopsy3_rep2_before_spot_19x6	patient2	before	resp	64
patient2_biopsy3_rep2_before_spot_20x14	patient2	before	resp	335
patient2_biopsy3_rep2_before_spot_20x19	patient2	before	resp	191
patient2_biopsy3_rep2_before_spot_20x24	patient2	before	resp	54
patient2_biopsy3_rep2_before_spot_20x7	patient2	before	resp	133
patient2_biopsy3_rep2_before_spot_21x12	patient2	before	resp	85
patient2_biopsy3_rep2_before_spot_21x22	patient2	before	resp	40
patient2_biopsy3_rep2_before_spot_22x19	patient2	before	resp	199
patient2_biopsy3_rep2_before_spot_22x23	patient2	before	resp	186
patient2_biopsy3_rep2_before_spot_5x10	patient2	before	resp	34
patient2_biopsy3_rep2_before_spot_6x15	patient2	before	resp	15
patient2_biopsy3_rep2_before_spot_6x19	patient2	before	resp	58
patient2_biopsy3_rep2_before_spot_6x9	patient2	before	resp	48
patient2_biopsy3_rep2_before_spot_7x16	patient2	before	resp	68
patient2_biopsy3_rep2_before_spot_7x20	patient2	before	resp	205
patient2_biopsy3_rep2_before_spot_7x24	patient2	before	resp	52
patient2_biopsy3_rep2_before_spot_7x8	patient2	before	resp	149
patient2_biopsy3_rep2_before_spot_8x25	patient2	before	resp	27
patient2_biopsy4_rep1_before_spot_12x19	patient2	before	resp	28
patient2_biopsy4_rep1_before_spot_13x14	patient2	before	resp	8
patient2_biopsy4_rep1_before_spot_13x15	patient2	before	resp	74
patient2_biopsy4_rep1_before_spot_13x18	patient2	before	resp	61
patient2_biopsy4_rep1_before_spot_13x20	patient2	before	resp	9
patient2_biopsy4_rep1_before_spot_13x21	patient2	before	resp	21
patient2_biopsy4_rep1_before_spot_13x23	patient2	before	resp	16
patient2_biopsy4_rep1_before_spot_14x12	patient2	before	resp	6
patient2_biopsy4_rep1_before_spot_14x13	patient2	before	resp	2
patient2_biopsy4_rep1_before_spot_14x16	patient2	before	resp	60
patient2_biopsy4_rep1_before_spot_14x17	patient2	before	resp	60
patient2_biopsy4_rep1_before_spot_14x22	patient2	before	resp	73
patient2_biopsy4_rep1_before_spot_14x27	patient2	before	resp	21
patient2_biopsy4_rep1_before_spot_14x29	patient2	before	resp	12
patient2_biopsy4_rep1_before_spot_15x21	patient2	before	resp	26
patient2_biopsy4_rep1_before_spot_15x24	patient2	before	resp	44
patient2_biopsy4_rep1_before_spot_15x25	patient2	before	resp	47
patient2_biopsy4_rep2_before_spot_3x19	patient2	before	resp	54
patient2_biopsy4_rep2_before_spot_4x12	patient2	before	resp	12
patient2_biopsy4_rep2_before_spot_4x17	patient2	before	resp	99
patient2_biopsy4_rep2_before_spot_4x20	patient2	before	resp	25
patient2_biopsy4_rep2_before_spot_4x9	patient2	before	resp	8
patient2_biopsy4_rep2_before_spot_5x10	patient2	before	resp	12
patient2_biopsy4_rep2_before_spot_5x13	patient2	before	resp	27
patient2_biopsy4_rep2_before_spot_5x15	patient2	before	resp	126
patient2_biopsy4_rep2_before_spot_5x18	patient2	before	resp	7
patient2_biopsy4_rep2_before_spot_5x24	patient2	before	resp	57
patient3_biopsy1_rep1_after_spot_15x11	patient3	after	nonresp	54.1
patient3_biopsy1_rep1_after_spot_17x13	patient3	after	nonresp	27
patient3_biopsy1_rep1_after_spot_22x12	patient3	after	nonresp	21.6
patient3_biopsy1_rep1_after_spot_23x10	patient3	after	nonresp	43.3
patient3_biopsy1_rep1_after_spot_23x24	patient3	after	nonresp	10.8
patient3_biopsy1_rep2_after_spot_4x27	patient3	after	nonresp	54.1
patient3_biopsy1_rep2_after_spot_5x28	patient3	after	nonresp	43.3
patient3_biopsy1_rep2_after_spot_6x26	patient3	after	nonresp	16.2
patient3_biopsy1_rep2_after_spot_7x25	patient3	after	nonresp	16.2
patient3_biopsy1_rep2_after_spot_8x29	patient3	after	nonresp	16.2
patient3_biopsy2_rep1_after_spot_19x5	patient3	after	nonresp	16.2
patient3_biopsy2_rep1_after_spot_19x8	patient3	after	nonresp	43.3
patient3_biopsy2_rep1_after_spot_20x12	patient3	after	nonresp	10.8
patient3_biopsy2_rep1_after_spot_20x9	patient3	after	nonresp	37.9
patient3_biopsy2_rep1_after_spot_3x11	patient3	after	nonresp	221.8
patient3_biopsy2_rep1_after_spot_3x13	patient3	after	nonresp	75.7
patient3_biopsy2_rep1_after_spot_3x16	patient3	after	nonresp	124.4
patient3_biopsy2_rep1_after_spot_3x17	patient3	after	nonresp	178.5
patient3_biopsy2_rep1_after_spot_3x19	patient3	after	nonresp	297.5
patient3_biopsy2_rep1_after_spot_4x11	patient3	after	nonresp	119
patient3_biopsy2_rep1_after_spot_4x18	patient3	after	nonresp	216.4
patient3_biopsy2_rep1_after_spot_4x20	patient3	after	nonresp	281.3
patient3_biopsy2_rep1_after_spot_4x21	patient3	after	nonresp	211
patient3_biopsy2_rep1_after_spot_4x24	patient3	after	nonresp	151.5
patient3_biopsy2_rep1_after_spot_4x26	patient3	after	nonresp	27
patient3_biopsy2_rep1_after_spot_4x29	patient3	after	nonresp	10.8
patient3_biopsy2_rep1_after_spot_4x6	patient3	after	nonresp	265.1
patient3_biopsy2_rep1_after_spot_5x21	patient3	after	nonresp	162.3
patient3_biopsy2_rep1_after_spot_5x23	patient3	after	nonresp	81.1
patient3_biopsy2_rep1_after_spot_5x26	patient3	after	nonresp	32.5
patient3_biopsy2_rep1_after_spot_5x30	patient3	after	nonresp	37.9
patient3_biopsy2_rep1_after_spot_6x26	patient3	after	nonresp	48.7
patient3_biopsy2_rep1_after_spot_6x29	patient3	after	nonresp	27
patient3_biopsy2_rep2_after_spot_19x7	patient3	after	nonresp	32.5
patient3_biopsy2_rep2_after_spot_20x11	patient3	after	nonresp	32.5
patient3_biopsy2_rep2_after_spot_3x10	patient3	after	nonresp	21.6
patient3_biopsy2_rep2_after_spot_3x14	patient3	after	nonresp	59.5
patient3_biopsy2_rep2_after_spot_3x17	patient3	after	nonresp	86.6
patient3_biopsy2_rep2_after_spot_3x19	patient3	after	nonresp	75.7
patient3_biopsy2_rep2_after_spot_3x29	patient3	after	nonresp	10.8
patient3_biopsy2_rep2_after_spot_4x13	patient3	after	nonresp	102.8
patient3_biopsy2_rep2_after_spot_4x16	patient3	after	nonresp	102.8
patient3_biopsy2_rep2_after_spot_4x20	patient3	after	nonresp	113.6
patient3_biopsy2_rep2_after_spot_4x22	patient3	after	nonresp	21.6
patient3_biopsy2_rep2_after_spot_4x8	patient3	after	nonresp	140.7
patient3_biopsy2_rep2_after_spot_5x22	patient3	after	nonresp	59.5
patient3_biopsy2_rep2_after_spot_5x24	patient3	after	nonresp	64.9
patient3_biopsy2_rep2_after_spot_6x28	patient3	after	nonresp	21.6
patient3_biopsy3_rep1_after_spot_3x12	patient3	after	nonresp	313.8
patient3_biopsy3_rep1_after_spot_3x14	patient3	after	nonresp	1054.9
patient3_biopsy3_rep1_after_spot_3x17	patient3	after	nonresp	32.5
patient3_biopsy3_rep1_after_spot_3x22	patient3	after	nonresp	632.9
patient3_biopsy3_rep1_after_spot_4x11	patient3	after	nonresp	32.5
patient3_biopsy3_rep1_after_spot_4x16	patient3	after	nonresp	735.7
patient3_biopsy3_rep1_after_spot_4x23	patient3	after	nonresp	59.5
patient3_biopsy3_rep1_after_spot_4x24	patient3	after	nonresp	416.6
patient3_biopsy3_rep1_after_spot_5x10	patient3	after	nonresp	156.9
patient3_biopsy3_rep1_after_spot_5x15	patient3	after	nonresp	97.4
patient3_biopsy3_rep1_after_spot_5x21	patient3	after	nonresp	108.2
patient3_biopsy3_rep2_after_spot_22x13	patient3	after	nonresp	16.2
patient3_biopsy3_rep2_after_spot_22x30	patient3	after	nonresp	43.3
patient3_biopsy3_rep2_after_spot_23x24	patient3	after	nonresp	16.2
patient3_biopsy3_rep2_after_spot_23x26	patient3	after	nonresp	21.6
patient3_biopsy3_rep2_after_spot_23x28	patient3	after	nonresp	70.3
patient3_biopsy3_rep2_after_spot_23x32	patient3	after	nonresp	37.9
patient3_biopsy3_rep2_after_spot_23x8	patient3	after	nonresp	346.2
patient3_biopsy3_rep2_after_spot_24x19	patient3	after	nonresp	16.2
patient3_biopsy3_rep2_after_spot_24x24	patient3	after	nonresp	32.5
patient3_biopsy3_rep2_after_spot_24x33	patient3	after	nonresp	64.9
patient3_biopsy3_rep2_after_spot_24x8	patient3	after	nonresp	10.8
patient3_biopsy4_rep1_after_spot_14x2	patient3	after	nonresp	16.2
patient3_biopsy4_rep1_after_spot_15x11	patient3	after	nonresp	43.3
patient3_biopsy4_rep1_after_spot_8x19	patient3	after	nonresp	32.5
patient3_biopsy4_rep2_after_spot_15x23	patient3	after	nonresp	21.6
patient3_biopsy4_rep2_after_spot_15x29	patient3	after	nonresp	10.8
patient3_biopsy4_rep2_after_spot_15x32	patient3	after	nonresp	37.9
patient3_biopsy4_rep2_after_spot_16x28	patient3	after	nonresp	10.8
patient3_biopsy4_rep2_after_spot_16x33	patient3	after	nonresp	81.1
patient3_biopsy4_rep2_after_spot_17x26	patient3	after	nonresp	37.9
patient3_biopsy4_rep2_after_spot_22x12	patient3	after	nonresp	10.8
patient3_biopsy4_rep2_after_spot_23x14	patient3	after	nonresp	10.8
patient3_biopsy1_rep1_before_spot_3x8	patient3	before	nonresp	59.5
patient3_biopsy1_rep1_before_spot_4x11	patient3	before	nonresp	81.1
patient3_biopsy1_rep1_before_spot_4x6	patient3	before	nonresp	37.9
patient3_biopsy1_rep1_before_spot_4x9	patient3	before	nonresp	48.7
patient3_biopsy1_rep1_before_spot_5x10	patient3	before	nonresp	162.3
patient3_biopsy1_rep1_before_spot_5x12	patient3	before	nonresp	21.6
patient3_biopsy1_rep1_before_spot_5x14	patient3	before	nonresp	54.1
patient3_biopsy1_rep1_before_spot_5x16	patient3	before	nonresp	92
patient3_biopsy1_rep1_before_spot_5x7	patient3	before	nonresp	21.6
patient3_biopsy1_rep1_before_spot_6x13	patient3	before	nonresp	37.9
patient3_biopsy1_rep1_before_spot_6x15	patient3	before	nonresp	54.1
patient3_biopsy1_rep1_before_spot_6x18	patient3	before	nonresp	10.8
patient3_biopsy1_rep1_before_spot_7x17	patient3	before	nonresp	16.2
patient3_biopsy1_rep1_before_spot_7x19	patient3	before	nonresp	10.8
patient3_biopsy1_rep2_before_spot_24x26	patient3	before	nonresp	21.6
patient3_biopsy1_rep2_before_spot_25x25	patient3	before	nonresp	27
patient3_biopsy1_rep2_before_spot_32x3	patient3	before	nonresp	16.2
patient3_biopsy2_rep1_before_spot_28x26	patient3	before	nonresp	173.1
patient3_biopsy2_rep1_before_spot_28x29	patient3	before	nonresp	183.9
patient3_biopsy2_rep1_before_spot_28x31	patient3	before	nonresp	32.5
patient3_biopsy2_rep1_before_spot_28x32	patient3	before	nonresp	297.5
patient3_biopsy2_rep1_before_spot_29x21	patient3	before	nonresp	151.5
patient3_biopsy2_rep1_before_spot_29x25	patient3	before	nonresp	75.7
patient3_biopsy2_rep1_before_spot_29x26	patient3	before	nonresp	16.2
patient3_biopsy2_rep1_before_spot_29x28	patient3	before	nonresp	124.4
patient3_biopsy2_rep1_before_spot_29x32	patient3	before	nonresp	238
patient3_biopsy2_rep1_before_spot_30x20	patient3	before	nonresp	248.9
patient3_biopsy2_rep1_before_spot_30x21	patient3	before	nonresp	59.5
patient3_biopsy2_rep1_before_spot_30x25	patient3	before	nonresp	81.1
patient3_biopsy2_rep1_before_spot_30x26	patient3	before	nonresp	151.5
patient3_biopsy2_rep1_before_spot_30x27	patient3	before	nonresp	21.6
patient3_biopsy2_rep1_before_spot_31x11	patient3	before	nonresp	16.2
patient3_biopsy2_rep1_before_spot_31x12	patient3	before	nonresp	48.7
patient3_biopsy2_rep1_before_spot_31x16	patient3	before	nonresp	178.5
patient3_biopsy2_rep1_before_spot_31x19	patient3	before	nonresp	21.6
patient3_biopsy2_rep1_before_spot_31x20	patient3	before	nonresp	216.4
patient3_biopsy2_rep1_before_spot_31x21	patient3	before	nonresp	124.4
patient3_biopsy2_rep1_before_spot_31x22	patient3	before	nonresp	48.7
patient3_biopsy2_rep1_before_spot_32x13	patient3	before	nonresp	146.1
patient3_biopsy2_rep1_before_spot_32x18	patient3	before	nonresp	54.1
patient3_biopsy2_rep1_before_spot_32x19	patient3	before	nonresp	37.9
patient3_biopsy2_rep2_before_spot_27x30	patient3	before	nonresp	27
patient3_biopsy2_rep2_before_spot_28x24	patient3	before	nonresp	32.5
patient3_biopsy2_rep2_before_spot_28x25	patient3	before	nonresp	10.8
patient3_biopsy2_rep2_before_spot_29x23	patient3	before	nonresp	32.5
patient3_biopsy2_rep2_before_spot_29x24	patient3	before	nonresp	37.9
patient3_biopsy2_rep2_before_spot_29x25	patient3	before	nonresp	10.8
patient3_biopsy2_rep2_before_spot_29x27	patient3	before	nonresp	27
patient3_biopsy2_rep2_before_spot_29x31	patient3	before	nonresp	27
patient3_biopsy2_rep2_before_spot_30x15	patient3	before	nonresp	16.2
patient3_biopsy2_rep2_before_spot_30x16	patient3	before	nonresp	70.3
patient3_biopsy2_rep2_before_spot_30x24	patient3	before	nonresp	21.6
patient3_biopsy2_rep2_before_spot_30x25	patient3	before	nonresp	27
patient3_biopsy2_rep2_before_spot_31x13	patient3	before	nonresp	10.8
patient3_biopsy2_rep2_before_spot_31x16	patient3	before	nonresp	21.6
patient3_biopsy2_rep2_before_spot_31x17	patient3	before	nonresp	10.8
patient3_biopsy2_rep2_before_spot_31x18	patient3	before	nonresp	10.8
patient3_biopsy2_rep2_before_spot_31x20	patient3	before	nonresp	102.8
patient3_biopsy2_rep2_before_spot_31x23	patient3	before	nonresp	16.2
patient3_biopsy2_rep2_before_spot_32x12	patient3	before	nonresp	16.2
patient3_biopsy2_rep2_before_spot_32x14	patient3	before	nonresp	16.2
patient3_biopsy2_rep2_before_spot_32x16	patient3	before	nonresp	21.6
patient3_biopsy3_rep1_before_spot_16x16	patient3	before	nonresp	16.2
patient3_biopsy3_rep1_before_spot_17x13	patient3	before	nonresp	10.8
patient3_biopsy3_rep1_before_spot_17x15	patient3	before	nonresp	27
patient3_biopsy3_rep1_before_spot_17x2	patient3	before	nonresp	37.9
patient3_biopsy3_rep1_before_spot_17x6	patient3	before	nonresp	108.2
patient3_biopsy3_rep1_before_spot_18x3	patient3	before	nonresp	162.3
patient3_biopsy3_rep2_before_spot_11x22	patient3	before	nonresp	10.8
patient3_biopsy3_rep2_before_spot_11x26	patient3	before	nonresp	32.5
patient3_biopsy3_rep2_before_spot_11x28	patient3	before	nonresp	10.8
patient3_biopsy3_rep2_before_spot_12x18	patient3	before	nonresp	16.2
patient3_biopsy3_rep2_before_spot_12x33	patient3	before	nonresp	54.1
patient3_biopsy4_rep1_before_spot_20x16	patient3	before	nonresp	32.5
patient3_biopsy4_rep1_before_spot_20x18	patient3	before	nonresp	21.6
patient3_biopsy4_rep1_before_spot_20x9	patient3	before	nonresp	37.9
patient3_biopsy4_rep1_before_spot_21x12	patient3	before	nonresp	21.6
patient3_biopsy4_rep1_before_spot_21x3	patient3	before	nonresp	27
patient3_biopsy4_rep1_before_spot_22x13	patient3	before	nonresp	37.9
patient3_biopsy4_rep1_before_spot_22x17	patient3	before	nonresp	10.8
patient3_biopsy4_rep1_before_spot_22x21	patient3	before	nonresp	10.8
patient3_biopsy4_rep1_before_spot_22x28	patient3	before	nonresp	16.2
patient3_biopsy4_rep1_before_spot_22x6	patient3	before	nonresp	10.8
patient3_biopsy4_rep1_before_spot_28x2	patient3	before	nonresp	10.8
patient3_biopsy4_rep1_before_spot_30x11	patient3	before	nonresp	32.5
patient3_biopsy4_rep1_before_spot_31x10	patient3	before	nonresp	10.8
patient3_biopsy4_rep1_before_spot_31x14	patient3	before	nonresp	27
patient3_biopsy4_rep2_before_spot_10x20	patient3	before	nonresp	32.5
patient3_biopsy4_rep2_before_spot_10x23	patient3	before	nonresp	21.6
patient3_biopsy4_rep2_before_spot_10x27	patient3	before	nonresp	10.8
patient3_biopsy4_rep2_before_spot_11x22	patient3	before	nonresp	16.2
patient3_biopsy4_rep2_before_spot_11x24	patient3	before	nonresp	10.8
patient3_biopsy4_rep2_before_spot_11x25	patient3	before	nonresp	32.5
patient3_biopsy4_rep2_before_spot_11x28	patient3	before	nonresp	21.6
patient3_biopsy4_rep2_before_spot_7x4	patient3	before	nonresp	81.1
patient3_biopsy4_rep2_before_spot_7x5	patient3	before	nonresp	10.8
patient3_biopsy4_rep2_before_spot_7x8	patient3	before	nonresp	21.6
patient3_biopsy4_rep2_before_spot_8x10	patient3	before	nonresp	21.6
patient3_biopsy4_rep2_before_spot_8x11	patient3	before	nonresp	32.5
patient3_biopsy4_rep2_before_spot_8x12	patient3	before	nonresp	16.2
patient3_biopsy4_rep2_before_spot_8x13	patient3	before	nonresp	10.8
patient3_biopsy4_rep2_before_spot_8x15	patient3	before	nonresp	27
patient3_biopsy4_rep2_before_spot_9x12	patient3	before	nonresp	16.2
patient3_biopsy4_rep2_before_spot_9x13	patient3	before	nonresp	10.8
patient3_biopsy4_rep2_before_spot_9x14	patient3	before	nonresp	21.6
patient3_biopsy4_rep2_before_spot_9x19	patient3	before	nonresp	10.8
patient3_biopsy4_rep2_before_spot_9x22	patient3	before	nonresp	32.5
patient3_biopsy4_rep2_before_spot_9x23	patient3	before	nonresp	16.2
patient3_biopsy4_rep2_before_spot_9x24	patient3	before	nonresp	32.5
patient3_biopsy4_rep2_before_spot_9x26	patient3	before	nonresp	43.3
patient3_biopsy4_rep2_before_spot_9x27	patient3	before	nonresp	10.8
patient3_biopsy4_rep2_before_spot_9x29	patient3	before	nonresp	59.5
patient3_biopsy4_rep2_before_spot_9x31	patient3	before	nonresp	27
