# Supplementary material for: Spatio-temporal analysis of prostate tumors in situ suggests pre-existence of treatment-resistant clones
Source: Nat Commun. 2022 Sep 17;13:5475. doi: 10.1038/s41467-022-33069-3 (PMC9482614; doi:10.1038/s41467-022-33069-3)
Supplement: Supplementary file 6 — Source Data [file 41467_2022_33069_MOESM6_ESM.zip › source data (Marklund et al. 2022)/sourceDataFile_SFig15_Tree_FactorLoadings_Pat2.xlsx]

## Sheet: FigS14_Tree_FactorLoadings_pati
	Factor 1	Factor 2	Factor 3	Factor 4	Factor 5	Factor 6	Factor 7	Factor 8	Factor 9	Factor 10	Factor 11	Factor 12	Factor 13	Factor 14	Factor 15	Factor 16
7SK	1.46206	0.318698	0.886789	0.578211	0.0720426	1.35578	0.138533	1.00335	1.93456	0.515016	0.190795	0.717485	0.288917	0.535347	0.899546	1.10288
A1BG	0.913582	0.14729	0.085251	0.0828527	0.0224573	0.0563087	3.77262	0.0916464	0.0290711	0.0419608	0.10989	0.0219066	0.214393	0.0252322	0.0597496	0.325793
A1BG-AS1	1.13895	0.223459	1.17166	0.577591	0.749796	0.774105	1.42545	2.00271	0.078812	0.126488	3.24695	1.70075	1.21503	0.0912495	0.187583	0.289402
A1CF	1.06568	0.0804507	0.539283	1.10765	0.0599302	0.62341	0.0545981	0.59136	0.058664	0.0572863	0.291364	0.481537	0.186617	3.65516	0.0453512	1.10166
A2M	3600.74	9.76024	5.27206	11.9133	25.7943	103.885	268.507	477.554	70.4772	50.3628	614.501	133.776	774.957	156.543	65.6169	110.337
A2M-AS1	1055.04	6.0228	4.34693	7.76543	3.0051	68.0761	104.169	174.103	27.726	12.1133	133.734	39.9508	225.288	61.9226	24.3169	35.4198
A2ML1	1.26081	0.0469349	0.10947	0.0951693	0.0388413	0.234147	0.385181	0.0838757	0.0304976	0.0257287	0.205041	1.04392	0.179192	0.0329202	2.20013	0.0281473
A2ML1-AS1	0.248738	0.00283382	0.0839786	0.0335882	0.00291509	0.151694	0.435816	0.00450539	0.0044734	0.00301688	0.00512362	0.00485342	0.00464407	0.00967645	0.00256725	0.00157479
A2MP1	0.0475306	0.00713001	0.00647482	0.00680878	0.0048084	0.00925317	0.00564483	0.00546577	0.00486474	0.0050802	0.653033	0.00494505	0.0176081	0.00453968	0.00801627	0.208797
A4GALT	42.9084	5.61054	8.14557	4.7741	5.4694	24.4671	11.0679	10.53	6.88202	2.26997	35.0031	7.83699	7.97153	2.87158	8.40144	3.79035
A4GNT	0.923204	0.00175367	0.00294389	0.00288061	0.00178018	0.0417663	0.00219535	0.00201388	0.00209013	0.0017749	0.00487744	0.00211661	0.00498941	0.00137725	0.00168115	0.00255512
AAAS	16.8719	9.38106	26.9425	26.3403	15.3028	31.5769	15.1064	20.5546	15.9866	8.58035	3.26928	4.11374	8.41177	9.72877	13.0356	2.79747
AACS	8.91533	56.7841	24.745	40.6968	23.7613	6.54349	9.02831	6.35078	19.8737	10.1934	11.6137	5.55697	3.48107	4.77507	4.4838	2.19723
AACSP1	0.00191418	0.776335	0.00245681	0.0149099	0.00597797	0.00330832	0.00730451	0.119721	0.00396437	0.00545142	0.00651327	0.0103797	0.0265021	0.0122875	0.00200399	0.000969568
AADACL2	0.0281843	0.012273	0.292716	0.186873	0.0249741	0.185815	0.0192632	0.0133914	0.0294128	0.0152798	0.0141139	0.100355	0.0098734	0.0491566	0.0147466	0.00357149
AADACL2-AS1	0.00160519	0.00112606	0.00130346	0.00183043	0.00106281	0.00382007	0.00111268	0.00109565	0.00109973	0.000992043	0.00137358	0.00108854	0.957754	0.00266674	0.000791073	0.021278
AADACL4	0.96421	0.0203875	0.142063	0.0202879	0.0218606	0.0279692	0.447105	0.0142916	0.0269936	0.0411345	0.0351922	0.0190603	0.176558	0.00984099	0.00880152	0.0242438
AADAT	9.31446	70.9775	16.2069	29.9724	42.4971	20.4091	94.9457	82.2166	35.9517	40.5717	3.83488	55.6873	4.87566	11.1737	6.80854	1.55683
AAED1	17.6614	20.1943	23.144	13.6952	10.111	8.64638	12.9533	8.2813	10.5809	2.4898	6.06791	2.65716	5.02248	3.64519	1.64445	11.2053
AAGAB	12.4563	13.1652	32.8386	40.8977	24.2674	26.5634	8.84877	13.765	11.772	9.51311	7.33753	12.8324	4.76008	6.31777	9.49069	4.17422
AAK1	18.8431	51.1639	66.3012	43.041	29.049	30.4827	27.1382	26.298	16.7882	61.7627	17.7836	13.5021	15.9599	2.22276	12.6317	1.03199
AAMDC	50.9795	17.5635	18.5819	55.1363	20.1243	9.99337	11.1594	15.2986	7.12394	3.82989	12.3625	18.6036	9.19135	6.60817	11.6367	4.80696
AAMP	85.6354	156.916	174.69	165.259	100.337	85.3419	57.7216	63.7026	96.4108	94.5859	40.2455	47.162	15.3298	40.2242	44.0933	45.3456
AANAT	0.0269937	0.418784	0.289355	0.344867	0.131235	0.54144	0.0164602	0.0144181	0.0313093	0.0288744	0.0701176	0.0207911	0.0166381	0.022548	0.0203577	0.00581158
AAR2	44.9667	34.5759	30.9748	18.4229	17.6397	28.3314	14.6054	19.2145	16.2359	25.331	18.1857	11.1568	18.2229	11.0719	4.72188	5.34269
AARD	1.05347	0.0301605	0.0306171	0.018095	0.0235509	0.26191	0.0524992	0.0143525	0.0106221	0.175585	0.13777	0.133429	0.0116897	0.0248987	0.0116517	0.00969486
AARS	55.8028	75.6783	34.8727	132.01	75.1414	46.2277	121.622	52.4721	81.1421	45.1361	28.292	27.0556	9.27345	14.4209	6.9438	8.90988
AARS2	6.17226	10.5657	3.70259	4.01041	3.47595	4.67389	12.8412	9.76401	4.89701	4.67375	9.00307	6.26232	3.44686	2.2507	2.82661	0.433685
AARSD1	3.24297	0.409351	1.6456	1.49757	1.69173	1.11569	0.451305	2.54025	0.802041	2.2998	0.144554	0.328209	0.343467	0.264226	0.130163	0.0930698
AARSP1	0.00102954	0.627477	0.184787	0.00362122	0.00232538	0.00229068	0.159613	0.00156618	0.00149584	0.00147024	0.00142144	0.00146512	0.000988324	0.00885602	0.00131163	0.000281533
AASDH	3.14799	11.3429	10.1237	3.03476	3.77126	1.59411	15.7543	1.45694	2.47115	3.43006	2.12179	5.39996	1.03367	2.50488	2.34527	0.46738
AASDHPPT	14.9468	53.7541	29.1402	7.97848	32.5867	5.72537	24.9905	25.1437	20.7462	15.1165	17.8824	5.41	11.1904	7.85419	11.9953	1.5392
AASS	3.68554	2.14344	2.85131	1.64262	2.467	0.913637	4.1041	0.353663	1.81749	0.514657	6.27727	3.02708	0.591558	0.255556	0.811695	0.543373
AATBC	1.6411	0.0398725	0.0328667	0.155563	0.0222064	0.767513	0.0595242	0.0295041	0.0220545	0.0309655	0.0365048	0.03475	0.0388154	0.0360085	0.0333678	0.0193823
AATF	24.5304	29.8888	36.63	36.5494	32.0073	35.4773	11.4302	11.1789	22.1393	21.6924	11.0728	26.9913	12.8107	3.87771	6.55363	7.1699
AATK	0.174002	0.277436	0.465377	0.292889	0.0360534	0.634899	0.865146	0.633856	0.856209	2.83695	1.4318	2.8713	0.144503	0.216355	0.0558565	0.207373
AB019441.29	708.804	1731.2	3194.79	975.833	1048.66	1024.79	878.631	701.006	702.266	269.274	778.626	607.18	495.254	422.934	478.402	188.337
ABAT	2.86023	86.5968	39.1651	16.228	41.8402	25.8955	43.8527	7.8079	30.5455	54.2111	3.07	25.6163	4.15478	5.73508	3.1607	4.26009
ABC11-4932300O16.1	0.753606	0.598992	0.655595	0.188769	0.0704792	2.45041	0.885812	0.0417647	0.890879	0.46278	0.664674	0.936814	0.0576851	0.145919	0.95753	0.238294
ABC12-47043100G14.2	0.92429	0.00230034	0.00176099	0.00201019	0.00161162	0.00303027	0.00231968	0.00197303	0.00280797	0.0016711	0.00239191	0.00220326	0.0257998	0.000560009	0.00123576	0.0240342
ABC12-49244600F4.4	0.0574461	0.0658367	0.0460764	0.084659	0.0195014	0.117995	0.733088	0.0207082	0.0163247	0.023277	2.4067	0.0666339	0.0707023	0.0283601	0.0160199	0.226674
ABC13-47488600E17.1	0.0578	0.0876433	0.0439028	0.538463	0.977101	0.0219347	0.0246154	0.0853798	0.0146035	0.0156345	0.654153	0.0138355	0.146646	0.204746	0.0111406	0.1024
ABC13-47656900H15.1	7.77915	3.45402	3.0308	4.01315	1.65151	11.2695	2.01711	4.00659	4.32795	1.79325	3.26113	3.02915	2.79303	2.11924	1.05844	1.396
ABC14-1188822O7.1	0.0179871	0.0115506	0.00473473	0.00491406	0.00459631	0.00670982	0.651791	0.00957005	0.00621797	0.00499037	0.0115357	0.00614583	0.115521	0.00398825	0.134418	0.00532895
ABC7-42404400C24.1	1.58951	0.194848	0.626928	0.496227	0.102833	1.18814	0.151501	0.474325	0.246274	0.674283	3.59764	0.748003	0.400141	0.127785	0.300941	0.0806168
ABC7-42418200C9.1	0.0550062	0.00348896	0.00278915	0.0883498	0.157726	0.0105104	0.00606716	0.616019	0.00529052	0.0242304	0.00436168	0.00903194	0.00905721	0.0033752	0.00250359	0.00219343
ABCA1	57.0582	10.0987	5.01442	5.44327	6.8833	5.98304	49.2685	25.1189	2.57334	3.62811	19.4602	13.5283	47.6375	6.55515	8.79768	3.9514
ABCA10	2.54616	0.410954	0.0654597	0.124659	0.54505	0.0833857	0.0499606	0.234388	0.732379	1.03233	1.44608	0.0361354	1.51719	0.042152	1.02953	1.10417
ABCA11P	1.29526	6.05088	0.951261	3.7469	0.660676	0.618082	1.45041	0.84425	0.973639	1.98742	0.466404	0.996132	1.38493	0.288246	0.982551	0.302965
ABCA12	0.100735	0.0380251	0.0239976	0.0657807	0.0291412	0.261639	0.0811933	0.0369409	0.0176906	0.989894	0.270646	0.0258806	0.02339	0.0151523	0.0151672	0.00472546
ABCA13	0.16063	0.227542	0.0505937	0.379543	0.191494	0.515955	0.0398094	0.646311	0.0204633	0.0574921	0.0452636	0.0332875	0.558086	0.0407734	0.0207638	0.0119935
ABCA17P	0.0533587	2.21038	0.257287	0.777929	0.986589	1.02291	1.39554	0.0279131	0.023232	0.126867	0.0439049	0.0432602	0.63164	0.298892	0.0625679	0.0377237
ABCA2	41.243	7.35617	62.1519	87.3819	41.5331	34.6667	27.2962	22.244	39.8643	38.2044	41.6313	24.3368	7.94871	10.7226	3.60056	1.81831
ABCA3	39.7983	151.218	38.3721	238.958	193.235	122.491	42.7717	122.896	90.0406	15.5557	21.527	28.534	17.2132	7.37889	5.45915	3.55089
ABCA4	0.0134906	0.00840151	0.00926	0.0119043	0.00726834	0.0165882	0.404865	0.0178844	0.00565316	0.00707002	0.00746644	0.00731289	0.381928	0.0117488	0.0763213	0.0128365
ABCA5	3.53214	3.94643	5.50593	9.59457	10.4691	4.42842	6.13608	4.30507	4.38809	2.8282	3.1697	2.45469	2.09358	2.95878	8.65103	2.53816
ABCA6	5.00685	0.105425	0.17715	0.727369	0.182415	0.860105	0.454508	1.10143	0.0943151	0.177171	5.73965	0.65991	0.14709	0.225841	1.13224	0.20853
ABCA7	6.23258	4.63421	4.13209	16.2698	14.257	2.42575	2.37282	3.51253	6.02926	1.50381	6.34513	1.64717	3.94162	4.94621	5.11583	0.634213
ABCA8	62.152	1.00477	0.80622	1.86307	0.626427	14.7954	26.2169	20.1307	1.19854	0.983196	40.1636	1.27437	7.66152	10.415	4.36977	10.3384
ABCA9	4.6247	0.414721	0.935393	0.962499	1.03802	7.88733	3.7077	2.98422	0.219059	0.631045	4.19938	2.84337	0.892277	0.692013	2.20057	0.767718
ABCB1	9.58485	0.623856	0.79355	0.544899	0.490524	1.47424	2.15234	5.90658	0.198045	0.67249	3.20732	0.457955	5.46653	0.396767	2.55453	1.47552
ABCB10	10.4712	24.1821	30.5522	7.96842	7.49264	6.76645	10.4942	7.68922	4.91054	7.31873	8.19776	2.10483	4.40506	1.78878	3.78296	0.874928
ABCB4	2.34843	0.0258818	0.0329223	0.0987463	0.0255403	0.141217	0.135801	1.14725	0.830805	0.120213	2.82657	0.078321	0.0763027	0.041977	0.0262785	0.0437497
ABCB5	0.145063	0.0792993	0.268622	0.0532663	0.915063	0.657194	0.298192	0.270581	0.0309686	1.57095	0.270541	0.212396	0.738764	0.307516	0.115572	0.0660159
ABCB6	0.523275	1.47525	0.55712	0.125861	2.06171	0.562963	1.9108	0.0289201	0.0381196	0.0774445	0.429524	1.03545	0.0636246	0.0642393	0.0301458	0.0155599
ABCB7	10.9115	7.36368	16.3472	11.3704	9.66977	2.15858	1.5179	1.21628	11.2665	3.02773	2.21078	0.977583	2.13906	1.8507	4.25006	0.722261
ABCB8	34.2761	51.8191	41.7715	56.5926	54.2459	95.5316	13.3108	21.226	19.3951	20.0452	6.63526	17.7945	12.3168	3.75972	2.02208	4.25776
ABCB9	5.36722	2.23263	2.003	2.74502	2.1794	8.58562	6.23069	1.37904	1.17603	1.31599	2.70631	1.00537	1.97232	0.457119	1.14588	1.49837
ABCC1	43.2837	86.2559	85.905	71.314	51.6329	27.5819	25.9662	49.3908	33.3222	22.8569	6.158	63.9548	15.2383	2.55325	9.57785	2.00822
ABCC10	14.262	11.5478	10.8372	8.10412	9.694	18.762	6.11481	13.8493	7.41461	7.51099	7.22504	7.51631	14.7085	1.035	9.83568	0.58266
ABCC11	0.228988	0.776804	0.218823	0.462267	0.0305579	0.114142	0.153285	0.310341	0.044004	85.6905	0.0698062	5.39142	0.202931	0.248383	0.0327128	0.0250548
ABCC12	0.00431166	0.00196242	0.00192882	0.00246297	0.0017238	0.0131321	0.00239551	0.00172925	0.00382441	6.88892	0.00274613	0.0675893	0.00208633	0.00341722	0.00131455	0.000456985
ABCC13	0.0682437	0.120778	0.0167507	0.014817	0.0136104	0.0189735	0.040691	0.0133569	0.0110075	0.114735	0.478001	0.0202315	0.0434383	0.0147543	0.00708512	0.00352533
ABCC2	0.00117451	0.00246008	0.0141879	0.0333335	0.460791	0.0092941	0.443325	0.00245928	0.00225167	0.00302859	0.00210864	0.00420156	0.0104614	0.00897864	0.00133067	0.00061317
ABCC3	25.6229	0.654378	1.92313	1.54491	0.340003	2.94295	1.76928	1.54222	1.78868	3.85334	3.09223	0.944975	7.21802	1.82922	2.58356	0.350225
ABCC4	20.3574	1184.68	271.364	279.545	452.929	33.6208	532.743	392.58	286.008	331.742	57.6248	573.381	84.088	590.381	12.825	58.1323
ABCC5	38.8574	27.3167	16.2458	21.4563	15.6485	33.5075	47.9251	34.2883	14.2815	33.4786	4.40666	10.7997	37.2188	7.13202	43.9984	3.43871
ABCC6	2.13338	1.61977	1.14556	1.21675	0.744962	1.70428	3.49262	1.78958	3.93321	0.310378	0.75391	3.94168	1.8561	0.662417	0.484934	0.210464
ABCC6P1	0.917714	0.0419488	0.371698	0.17443	0.123643	0.700423	1.28321	0.520993	0.0347752	0.124099	0.301853	2.47591	0.43644	0.0446653	0.425324	0.0228814
ABCC6P2	0.0528913	0.0154601	0.0887643	0.0819746	1.07813	0.0207908	0.144504	0.452733	0.00790474	0.00627022	0.00633781	0.00621368	0.0229729	0.00848396	0.00413185	0.00243659
ABCC8	0.446723	0.414861	0.194058	0.887899	0.122995	0.800389	0.624851	0.177215	0.0334929	0.041992	0.0776994	0.0289627	0.0644929	0.0451388	0.0253442	0.0138861
ABCC9	21.0801	5.01837	22.6862	2.80993	3.73266	2.93677	6.45459	2.19696	3.73499	0.537991	9.44471	0.960616	2.38341	1.808	1.27318	2.94159
ABCD1	19.299	2.38782	13.6379	5.15404	7.2745	16.9806	13.5355	8.79692	4.2834	5.27747	2.87951	3.67493	2.5323	3.08139	5.58617	0.618481
ABCD1P2	2.5726	0.124585	0.79729	0.29079	0.142759	2.8914	0.139344	0.169354	0.730019	0.168356	0.276528	0.241917	1.6484	0.207394	1.49843	0.100831
ABCD2	0.126275	0.261307	0.600127	0.766914	0.861501	0.0782674	0.554785	0.0638254	1.07473	0.0800927	2.0844	0.0398668	0.0339481	0.0938014	0.0293326	0.250824
ABCD3	10.0764	46.1031	6.53582	12.4438	10.8025	13.0053	5.75083	1.73303	8.42502	19.3806	9.65384	8.64217	10.7646	3.86967	6.77539	2.03795
ABCD4	22.9381	21.2352	22.9465	7.50924	26.6008	18.8625	8.82478	14.5456	12.0821	6.94041	35.8273	4.08575	29.525	15.8386	11.7617	4.47639
ABCE1	8.76611	53.6946	27.8589	24.9357	23.1518	9.62026	24.7263	21.9868	10.458	9.91251	4.89125	8.95187	8.58452	4.45495	6.76432	9.24217
ABCF1	68.4455	49.0239	22.4183	80.3547	65.2436	73.2842	26.0128	30.3401	37.9779	31.6215	42.9052	15.5744	23.5163	24.5359	7.57085	4.1747
ABCF2	47.2727	73.5135	52.9288	82.8101	62.0204	58.1072	38.6953	30.168	36.7212	36.1799	44.1731	18.4342	19.3712	5.97097	19.4322	3.20136
ABCF2P1	0.00155365	0.00282542	0.00332173	0.0031609	0.00289852	0.0057629	0.00357034	0.00294545	0.00439664	0.00258563	0.195331	0.0166138	0.350485	0.00359698	0.399421	0.00153166
ABCF2P2	0.000873126	0.0283116	0.390072	0.339314	0.00391518	0.00230869	0.211306	0.00200297	0.00184235	0.00250156	0.00147415	0.00173101	0.00538446	0.00766549	0.00114663	0.000151229
ABCF3	25.9797	5.77301	45.9143	15.6802	16.928	33.0374	22.9878	12.551	20.8046	19.7937	30.3003	21.9893	13.3798	7.18071	4.94763	1.75244
ABCG1	23.0716	37.4081	13.8777	6.75725	22.1557	13.8481	42.0921	40.1335	15.4639	43.5249	11.9982	27.4967	35.2312	1.61563	5.05197	9.27356
ABCG2	2.87124	1.09268	0.358748	1.53378	0.171381	0.754291	0.27523	0.479736	0.090622	0.145714	13.8368	0.311643	1.06585	0.225596	0.422563	0.364127
ABCG4	0.876143	0.00548682	0.00617192	0.0086638	0.00615748	0.0138704	0.0079713	0.00732121	0.0100225	0.0108874	0.821972	0.15609	0.00980586	0.00938719	0.0152289	0.0348201
ABCG5	0.00214916	0.209253	0.0532451	0.00397091	0.684351	0.00400714	0.007183	0.00319407	0.00317287	0.00410218	0.00331716	0.00343581	0.00532157	0.00836126	0.00286652	0.00206925
ABCG8	0.0528485	0.0268384	0.030077	0.0152448	0.0926708	0.0272166	0.0217424	0.020397	0.201899	0.0225286	0.131162	0.0244646	0.283062	2.0157	0.0217689	0.0123769
ABHD1	4.17512	6.25789	4.08928	6.04933	1.89181	4.09606	10.5415	5.379	4.65524	2.67398	0.703949	12.8821	1.30134	3.24265	0.599403	0.461326
ABHD10	4.88844	31.1396	27.3422	19.3905	26.272	45.67	22.4811	11.8308	20.5901	42.6351	5.97433	23.2538	4.3716	2.73608	6.57515	6.84921
ABHD11	27.3391	101.499	79.2683	157.984	134.635	116.016	36.2169	76.5146	101.913	41.4548	42.5858	47.0356	8.97609	64.0829	24.4897	8.98877
ABHD11-AS1	1.0911	1.05282	1.6837	2.56926	0.718193	3.90812	0.264879	0.18541	0.828434	0.845895	0.268873	0.201387	0.15518	0.147919	0.052124	0.0266982
ABHD12	45.5511	71.9772	67.0887	56.1267	77.2143	34.0982	36.6925	32.2601	42.4389	37.1873	17.2117	32.1588	58.6589	19.3004	9.9349	8.10003
ABHD13	16.9279	29.8875	12.5438	7.45285	14.9768	4.21715	8.23748	20.1038	8.59007	8.83888	11.5491	13.0454	2.5361	5.96733	4.04949	3.07647
ABHD14A	33.6747	28.2511	34.7803	58.8853	35.125	86.0978	40.6831	21.8183	13.8548	20.4402	11.94	19.7249	11.3079	17.4166	4.82231	4.17781
ABHD14A-ACY1	0.0672436	0.256002	0.0182067	0.219736	0.0166431	0.558626	0.497401	0.0175673	0.0147699	0.0155995	0.0340761	0.0186717	0.0227849	0.190564	0.0441017	0.00800665
ABHD14B	90.4355	39.6524	51.2251	45.3437	36.2166	151.782	56.966	32.7122	29.7901	19.4169	26.6309	41.8335	28.5726	35.0561	20.3928	14.9733
ABHD15	6.15249	5.30256	7.79416	4.35982	0.970574	1.9435	2.77735	1.06702	0.968309	6.92468	3.77655	3.41007	2.07442	1.70422	4.49411	0.280178
ABHD15-AS1	0.155931	0.064679	0.121444	0.404982	0.0174894	0.0275735	0.0234646	0.0207232	0.0126807	0.107664	0.646767	0.206847	0.0168767	0.154633	0.012934	0.00531031
ABHD16A	3.35349	5.81838	7.02633	1.47685	3.90078	1.38901	0.639818	2.44302	1.19437	3.05496	0.940863	1.01392	0.436903	3.69307	1.30224	0.31601
ABHD17A	9.45456	7.30067	17.2901	25.2953	16.2218	19.2222	17.9246	6.8933	8.1628	5.81286	12.84	15.2389	8.37735	3.80028	2.13628	11.0291
ABHD17AP1	6.47482	9.47443	11.2467	1.59051	2.20908	3.38426	3.46901	2.7581	2.08394	2.76825	3.15703	0.463723	1.10652	0.699591	0.238451	2.87562
ABHD17AP3	8.05732	8.1483	11.0702	4.34448	5.02509	10.2997	14.1261	8.74895	1.03543	7.37422	3.82264	8.39884	7.47715	4.66266	0.626257	12.7827
ABHD17AP4	0.138074	0.347874	0.0413148	0.0493757	0.0440577	1.29427	0.0467734	0.53947	0.0435749	0.152957	0.0410762	0.044462	0.0492472	0.0725877	0.0271754	0.0677125
ABHD17AP5	0.158923	0.432149	0.0432034	0.0491521	0.0437009	0.278799	0.0436568	0.555176	0.0427257	0.0938045	0.0360294	0.0435304	0.045417	0.0438953	0.0221303	0.0677068
ABHD17AP6	0.184178	0.0277602	0.609569	0.0102248	0.0339018	0.223016	0.288329	0.0574508	0.0124944	0.0290777	0.0817781	0.377072	0.0423824	0.00720756	0.0128035	0.00275523
ABHD17B	12.0585	8.40909	8.6924	2.44502	3.75693	1.45871	8.87788	4.37588	1.8516	8.63461	1.29564	6.77475	2.81876	0.465014	6.64073	0.444501
ABHD17C	5.7721	15.6996	13.4585	22.5439	29.3284	29.7701	13.6582	11.9714	16.1795	23.4642	4.93584	24.1034	5.51215	11.933	26.4948	7.17498
ABHD18	1.19556	25.1777	25.1331	2.64535	8.8383	2.85447	15.3463	3.80036	7.506	2.34539	3.31329	2.25152	2.94003	3.96497	2.94329	1.74439
ABHD2	124.633	2731.68	1971.42	1901.93	1685.85	161.182	707.2	588.448	784.016	204.405	126.778	138.341	83.925	831.102	33.1759	35.908
ABHD3	8.41887	38.7066	7.58117	5.90709	7.13524	3.57607	12.7219	4.07971	3.62022	5.36249	5.26474	7.10671	7.88839	0.957641	0.659274	1.01388
ABHD4	37.1086	6.71065	15.2568	12.1541	11.8378	11.918	20.3304	23.9921	13.2446	8.60991	9.21305	4.42499	8.20839	19.429	4.26844	5.29315
ABHD5	1.11417	6.58195	1.00092	1.39026	2.38567	0.606332	1.23832	1.30521	7.02491	0.185626	0.896036	1.42304	1.22143	0.193261	0.172951	3.25991
ABHD6	5.25736	2.03193	2.95725	9.06364	4.62264	2.74754	5.51561	0.689607	0.161228	0.65037	4.24892	2.30179	4.4165	0.544162	2.35883	0.432639
ABHD8	27.8549	14.0196	3.98242	24.3205	5.49526	16.5764	11.6514	4.4288	4.51783	10.287	6.74848	2.72583	2.28385	2.22816	6.21196	1.66756
ABI1	25.1235	77.5223	25.7903	10.4696	34.2039	12.9404	23.8407	21.6401	6.28727	11.9033	23.9572	21.2476	23.4212	8.88526	21.7647	8.0025
ABI2	103.439	77.6295	92.7314	24.0804	40.1579	35.4677	31.7091	51.939	17.2819	34.1373	25.749	25.1264	11.6618	13.093	21.6993	9.09687
ABI3	8.22948	1.30585	0.45696	1.2803	0.138188	3.62554	3.3421	3.17593	0.143662	1.43285	23.4739	3.66803	16.5599	1.49742	2.17846	0.491353
ABI3BP	8.03338	2.48157	1.01454	3.38633	1.21845	3.00243	3.19789	4.75488	2.29414	7.73639	6.17916	5.16342	15.293	2.23127	0.359537	0.653576
ABL1	51.2489	13.293	33.1562	32.774	29.743	15.0764	39.7861	18.0533	23.9308	24.1752	3.20842	32.7786	15.8135	7.87836	8.31461	5.76959
ABL2	6.87982	21.4932	12.7134	9.58688	8.23619	4.56061	9.85239	5.71859	5.22549	0.830558	13.4223	4.30625	2.2302	2.62133	1.80847	0.514404
ABLIM1	59.7962	6.92836	6.49156	8.03531	13.3336	39.3506	1.56677	11.4957	10.1234	0.884881	68.5298	5.44283	7.92643	17.9401	14.5476	2.60686
ABLIM2	4.6994	0.760122	0.356708	0.856951	0.451807	1.16062	0.103919	1.18208	1.08213	0.703883	1.29553	1.50777	0.270735	1.42721	0.0602675	0.0808568
ABLIM3	19.2917	1.72362	1.43798	3.57015	1.97149	10.9332	1.14218	3.35527	3.31192	19.2731	12.2759	0.968963	3.90111	4.39134	3.39154	3.06054
ABO	2.91791	0.421771	0.815774	0.891018	0.449813	3.87491	1.31762	1.12815	0.152234	7.81326	5.39812	1.68895	0.577458	0.697489	21.5015	0.35402
ABR	44.8909	32.6429	66.898	12.9273	13.6187	29.8603	8.34912	7.44786	5.62585	2.50643	7.07694	4.32686	26.9622	9.33362	22.1789	6.35417
ABRA	3.87703	0.0455488	0.00640352	0.00948132	0.00530097	0.00589615	0.00661601	0.00539602	0.0053624	0.00401738	0.00682256	0.00328797	0.00522484	0.00654893	0.00385894	0.00320005
ABRACL	3.72819	1.01021	5.29802	2.18743	7.87255	1.72591	2.16047	3.20943	1.01619	0.122416	0.38162	0.376125	0.809316	0.209627	2.71172	0.180771
ABT1	12.5037	16.396	33.1305	10.6557	18.9847	7.72379	10.6448	8.14833	9.66317	10.1302	7.50058	8.71553	7.04816	6.97012	11.107	5.67771
ABT1P1	0.0164312	0.0013737	0.497598	0.0014831	0.00133238	0.089338	0.00186453	0.00163215	0.00231098	0.000961336	0.00265535	0.376967	0.00214783	0.00114214	0.00126463	0.00149762
ABTB1	96.3969	4.11751	6.99204	5.9417	4.95903	51.464	28.7272	6.6286	4.87556	6.84458	27.4161	20.5672	16.1998	12.1392	9.02625	3.70426
ABTB2	16.9105	1.79687	1.45905	3.57602	1.70513	1.73971	4.91665	0.859323	0.334241	1.87877	1.58028	2.93655	0.6823	8.8703	0.420729	0.333551
AC000032.2	6.62062	0.55409	0.679989	0.70111	0.349254	10.6519	7.31737	0.48373	0.277697	0.801206	3.45005	4.34201	1.7496	6.49703	2.9432	1.58114
AC000068.10	0.160471	0.242617	0.818287	3.78324	0.036391	0.64646	0.931867	0.23512	0.291379	0.0767707	0.0556622	0.441646	0.0903563	0.0840507	0.0316609	0.0740182
AC000068.5	0.408125	1.50755	4.95343	0.548873	0.557479	1.38435	1.81309	2.89553	2.77611	0.35926	0.582585	0.405974	0.456004	0.16633	0.0615186	0.123793
AC000068.9	2.17835	0.294239	3.73101	1.21956	0.381106	1.02898	0.306946	1.21096	1.61506	0.608067	0.147886	0.568044	0.395471	0.171579	0.0556393	0.0870998
AC000078.5	0.0307928	0.00769392	0.72953	0.0109329	0.00712321	0.872868	0.0116082	0.0106311	0.00708123	0.0680684	0.0106342	0.141917	0.0103413	0.0664861	0.00999727	1.00429
AC000081.2	4.16724	1.17032	1.04321	1.17972	1.54363	0.67637	0.76146	1.83508	2.03968	1.33822	3.87862	0.19918	3.28648	0.263575	1.24867	0.368534
AC000089.3	78.9369	367.708	681.389	228.587	236.028	126.568	260.701	146.621	142.443	70.0177	140.363	136.729	106.742	92.0333	103.188	21.9454
AC000095.12	0.0449676	0.00888161	0.0746295	0.060224	0.00823348	0.0116129	0.0110869	0.0212583	0.0052038	0.00836287	0.680623	0.00983558	0.0315714	0.012285	0.00757542	0.00364855
AC000099.1	0.0787761	0.0182847	0.0144209	0.0303954	0.0150401	0.141737	0.0157049	0.0111843	0.015907	0.0139869	0.420178	0.0179189	0.0678548	0.093226	0.0333452	0.0120398
AC000111.3	0.0918357	0.00457195	0.00686953	0.00379246	0.00179779	0.00605658	0.00171627	0.864275	0.00208046	0.00124152	0.00230773	0.00171989	0.00120277	0.0041802	0.00535089	0.00100169
AC000123.2	0.236626	0.470794	1.19574	1.25877	0.814668	1.14296	0.816095	0.0608718	0.462308	0.142427	0.0628629	0.0619657	0.070414	0.159179	0.0316731	0.0126423
AC000123.3	1.63141	0.460958	1.59972	0.52791	0.854717	0.116633	0.187367	0.544583	0.221668	0.131511	1.04306	0.473684	0.964931	0.111659	0.107027	0.0231582
AC000124.1	0.0260147	0.0310801	0.155664	0.142374	0.0164097	0.184419	0.600818	0.0148192	0.0144185	0.0426577	0.0285664	0.0193216	0.0167549	0.0235695	0.676261	0.00685174
AC000367.1	0.0390679	0.557105	0.113542	0.0100741	0.00470539	0.0109225	0.00744719	0.225922	0.00396583	0.00252053	0.0107853	0.00382999	0.00462263	0.00157712	0.00357528	0.000337437
AC000403.4	0.0209044	0.0211328	0.0113292	0.129373	0.0135967	0.0332541	0.0143348	0.0173358	0.00726915	0.00899593	0.481113	0.176993	0.00926098	0.0473782	0.00568517	0.0020437
AC002044.1	0.0331471	0.313357	0.181351	0.631604	0.455171	0.648658	0.0895898	0.11745	0.0190322	0.128878	0.0506777	0.0240159	0.98832	0.0907368	0.222697	0.0053152
AC002044.4	0.364728	2.12177	6.41674	2.24998	0.745239	0.839172	1.84947	0.36614	2.15349	0.345401	1.39117	0.433599	0.703007	0.263584	1.40599	0.350513
AC002056.3	8.43696	19.5046	14.0821	11.6251	8.79463	0.857589	3.28984	2.81869	3.79463	1.79877	1.95441	0.496079	3.1592	2.08884	1.92998	0.368682
AC002059.10	0.0123288	0.0319344	0.126776	0.14375	1.548	0.0518622	0.163271	0.11915	0.0132711	0.0112759	0.0191034	0.0152382	0.757903	0.0427469	0.940792	0.0025989
AC002069.5	0.162302	4.04251	0.855437	0.676773	1.4534	0.212315	0.101106	5.76266	3.41671	0.166297	0.246356	0.194864	0.134951	0.179996	1.36395	0.0303651
AC002075.4	286.398	239.965	488.807	157.242	154.04	98.477	132.74	143.936	110.286	78.6972	106.14	73.9533	99.8472	52.8343	175.797	32.8394
AC002117.1	17.096	30.6748	8.00347	15.0062	13.1961	13.1456	7.6677	6.30053	14.5215	11.2079	2.43813	5.38127	4.07651	0.802299	4.1561	2.32584
AC002306.1	0.0394823	0.120092	0.189808	0.199519	0.252432	0.00642218	0.209321	0.00673774	0.00388373	0.347437	0.00596526	0.589652	0.00645624	0.0180223	0.00415246	0.000617573
AC002310.12	5.7645	4.46134	6.86532	8.9759	1.53062	4.7478	4.99082	5.34328	1.32198	5.68025	2.54139	8.8087	0.896248	0.758921	1.95351	0.359438
AC002310.14	0.000643532	0.00098627	0.00161808	0.00239628	0.00115321	0.0134382	0.00117732	0.00094545	0.00105625	0.969778	0.00101147	0.00115381	0.00098871	0.00275754	0.000710359	0.000185692
AC002310.17	26.2616	2.36909	59.2849	13.3942	6.20635	5.12642	18.5488	9.42277	13.6665	3.9582	6.42009	10.2251	5.70417	13.7237	13.2352	3.45276
AC002310.7	0.0408626	0.553003	0.400026	1.13347	0.0339094	0.086467	0.407351	1.16442	0.0417384	0.0293081	0.401229	0.0778108	1.08444	0.0261704	0.500544	0.0192478
AC002331.1	0.0121036	0.014009	0.00842187	0.0579527	0.00557259	0.0108236	0.00779684	0.0107781	0.00368135	0.00469822	0.825248	0.0102605	0.00504953	0.0136388	0.00508626	0.00487901
AC002366.3	0.00528486	0.0271034	0.00379255	0.0183915	0.00440481	0.774336	0.00915457	0.00498577	0.00514189	0.0541936	0.00548209	0.00448241	0.00653449	0.0513397	0.00302259	0.0223494
AC002398.11	0.141384	0.311956	0.7047	1.01818	0.688553	2.53226	1.44402	0.555987	0.0268334	0.0852149	0.125944	0.0325395	0.200312	0.134673	0.962325	0.0351079
AC002398.12	5.95257	0.259137	0.169488	0.148841	0.539773	0.386631	0.31749	0.398288	0.0625991	0.301293	0.134901	0.484225	0.489219	0.166316	0.0620588	0.127169
AC002398.13	0.0592028	0.816383	0.176966	0.341966	0.0234974	0.168437	0.0704577	0.0186538	0.0117834	0.0223511	0.0577878	0.0443733	0.102399	0.0473103	0.0243186	0.0141127
AC002451.3	1.21784	0.830242	0.131068	0.430137	0.0328768	0.746247	0.0463724	0.0943994	0.0431425	0.274827	0.806107	0.0584366	0.0280495	0.244117	0.035822	0.980313
AC002454.1	0.000419928	0.964759	0.000707002	0.000749709	0.000747433	0.00096017	0.000878895	0.000627507	0.000682309	0.0226681	0.000709811	0.000896621	0.000765653	0.00313391	0.000519046	0.000775163
AC002456.2	0.015412	0.454012	2.47938	0.609552	2.1034	0.0713875	0.014496	0.00855269	0.361931	0.124773	0.00936961	0.619411	0.0387413	0.0444193	0.0418105	0.00335404
AC002467.7	1.18831	15.9648	10.9085	1.47413	2.72368	3.78393	0.560767	2.7149	2.67163	0.34305	0.689716	0.402922	0.399612	0.308377	0.545508	0.320162
AC002480.3	0.781868	0.0049769	0.00581471	0.00831361	0.00473333	0.119385	0.00648159	0.00635223	0.00518161	0.00524945	0.0189842	0.00734682	0.00748761	0.00665255	0.0068986	0.00427364
AC002480.5	0.00346315	0.516859	0.0065569	0.312203	0.153584	0.00906602	0.865867	0.00651456	0.00504845	0.0375356	0.015648	0.00740951	0.0289835	0.0242358	0.00375281	0.00327366
AC002486.2	0.353495	0.00225518	0.00223998	0.00292049	0.00220608	0.315612	0.00301361	0.00280007	0.00242801	0.00374037	0.0211498	0.180998	0.100817	0.022712	0.00254889	0.981064
AC002519.6	0.0124518	0.215117	0.013779	0.0953112	0.00655243	0.00873495	0.00724925	0.00582513	0.783695	0.0050766	0.0102995	0.81522	0.00677106	0.00511713	0.00580054	0.0029987
AC002519.8	0.020227	0.566918	0.295167	0.108653	0.0124579	0.0364835	0.813597	0.0135982	1.01172	0.0235241	0.0146128	0.0179366	0.0119572	0.0329017	0.00963966	0.0106014
AC002543.2	0.019207	0.00232637	0.00299167	0.223488	0.00266141	0.0716467	0.00995267	0.595051	0.0033168	0.00242524	0.00400983	0.00333677	0.0498888	0.00704495	0.00196753	0.000685047
AC002550.5	0.147771	0.140486	0.0318894	0.217252	0.0322195	0.250072	0.928613	0.0312109	0.0207217	0.0179026	0.037091	0.0227332	0.0409256	0.0473111	0.017498	1.0163
AC002550.6	0.155772	0.602281	0.815492	0.220859	0.0489697	0.35371	0.700015	1.09276	1.44821	0.0649077	0.385408	0.554366	1.07251	0.102815	0.333636	0.0482977
AC002553.4	0.00208815	0.468788	0.253313	0.16662	0.00396791	0.00577431	0.0628559	0.00884021	0.00198374	0.00231594	0.00268402	0.00248802	0.00258395	0.0131645	0.00222957	0.000303312
AC003002.6	0.0609367	0.0161761	0.0279732	0.0158214	0.0131462	0.0997653	0.0745353	0.0719816	0.0163059	0.022735	0.0140057	0.0197943	0.224121	0.0182767	0.298474	0.00595184
AC003075.4	0.0509043	0.864339	0.371833	0.16841	0.0230479	0.930176	0.0212834	0.0353049	0.0183858	0.0411851	0.0255659	0.298405	0.0271447	0.0794788	0.0373047	0.00723009
AC003080.4	1.13491	4.88587	1.84779	2.54207	4.00478	3.79499	0.911378	0.721984	1.35913	1.40659	0.805142	0.109098	0.202587	0.592345	0.264518	0.416807
AC003088.1	0.000434856	0.859872	0.0971871	0.0292163	0.00124276	0.00126433	0.000997096	0.000787169	0.000858326	0.000757147	0.000783294	0.000657292	0.000594554	0.00448219	0.000696955	0.000168849
AC003090.1	2.27109	3.365	1.47953	0.815711	1.34254	0.610745	0.387542	2.30737	0.0515641	0.240092	1.68102	1.87745	0.442145	0.149235	1.94251	0.0364395
AC003956.1	0.0110122	0.00748264	0.0140963	0.00551514	0.00470563	0.023127	0.00998572	0.769098	0.00289816	0.00559425	0.024534	0.0226211	0.0729609	0.00540844	0.00471217	0.0162485
AC003958.2	0.741703	0.0199485	0.0231233	0.191806	0.0223134	0.0331895	0.121809	0.388496	0.0118162	0.141981	0.019911	0.0646424	0.214296	0.902863	0.0119242	0.0901779
AC003973.3	0.262315	0.104831	0.199872	0.346586	0.0452607	0.606448	0.0545475	0.165101	0.0550737	0.105502	0.382968	0.0694468	0.0445498	0.361565	0.162861	0.0330716
AC003984.1	0.0010881	0.258349	0.33492	0.162971	0.00511012	0.0127355	0.103209	0.00387264	0.00582241	0.0953721	0.00306288	0.00244013	0.00190969	0.00456306	0.00354765	0.00102717
AC003986.6	0.814032	1.46233	0.231005	0.141689	0.113646	0.488038	0.114757	0.0667422	0.0400935	0.1231	0.264719	0.258297	0.692453	0.0725192	0.0629742	0.0536081
AC003988.1	0.0124447	0.00374704	0.00443599	0.00387375	0.00348767	0.00686114	0.0038379	0.00400955	0.00281944	0.00302226	0.0185622	0.00343748	0.0613521	0.93493	0.931492	0.00168655
AC003989.3	0.00314753	0.0175125	0.00518959	0.00820694	0.00424856	0.00483844	0.00309793	0.00316257	0.00340243	0.00307411	0.00435451	0.00309504	0.00305957	0.00413936	0.929039	0.000432042
AC003989.4	0.138111	0.0313833	0.0263485	0.482938	0.0195277	0.0916865	0.0263272	0.0367089	0.0177985	0.0479498	0.0148325	0.0180841	0.0125225	0.0205326	0.00891343	0.00633595
AC003991.3	1.09929	0.0151717	0.1665	0.291242	0.011672	0.111101	0.0153078	0.0220924	0.867397	0.0138741	0.127705	0.0474462	0.0739323	0.0116785	0.106205	0.0193888
AC004009.2	0.00123569	0.256052	0.00258049	0.528506	0.0035409	0.00545932	0.0812192	0.00252742	0.00183615	0.0876923	0.00217856	0.00302275	0.00604744	0.0163722	0.0015278	0.000201979
AC004019.10	1.85582	0.499509	0.0119709	0.50873	0.00975678	0.0767213	0.094228	0.100626	0.653806	0.0998645	0.0126163	0.0134822	0.0190956	0.0276154	0.0111227	0.00503169
AC004019.13	0.892215	0.0171341	0.0108031	0.0292672	0.0116938	1.48109	0.0117036	0.0128688	0.0104753	0.0161333	0.0376061	0.0115024	0.0682245	0.0524376	0.290672	0.0461726
AC004051.2	0.144651	0.049948	0.0576714	0.629749	0.03146	0.19479	0.0508347	0.0413366	0.0226239	0.0282967	0.202801	0.266668	0.194424	0.0444312	0.0266524	0.0136624
AC004053.1	0.911663	0.0128301	0.0041712	0.00460523	0.00409281	0.00523938	0.00669182	0.00411202	0.00327024	0.00292681	0.00446178	0.00320372	0.00455392	0.00184653	0.00225516	0.0240764
AC004057.1	50.3002	56.8379	180.461	41.7826	58.1979	27.4559	58.574	34.4849	63.12	23.9518	25.3949	29.7878	45.5114	21.6656	31.6657	4.80827
AC004062.2	0.665542	0.00245341	0.00281075	0.00394528	0.00285086	0.187945	0.00368322	0.00383194	0.00294121	0.00411893	0.0767997	0.00526688	0.00682213	0.0105802	0.00237224	0.0180366
AC004067.5	0.853072	0.00993892	0.00765786	0.0109905	0.00772809	0.213642	0.384129	0.00962194	0.00826762	0.0107519	0.0159302	0.00932402	0.395766	0.0080405	0.00765183	0.0474875
AC004069.2	2.71596	3.31048	0.588339	0.377485	1.77184	1.8068	1.03908	0.201563	0.8112	1.20223	0.770677	0.245959	0.522608	1.16132	0.268294	0.206156
AC004076.5	1.43038	0.701215	1.76777	0.730193	1.68284	1.09255	0.312024	0.395715	0.762696	0.163804	2.01818	0.52188	0.182134	0.760927	1.39079	0.0869079
AC004129.9	7.12062	15.4234	15.0152	13.3318	1.30961	0.956549	5.23224	4.2263	2.46665	1.48964	1.27284	1.07502	2.57316	1.99877	6.14426	0.363851
AC004156.3	0.878522	0.51733	3.35298	0.522651	0.0277049	0.708449	0.0338639	0.0397319	0.0304826	0.0830231	0.744913	1.71333	0.191999	0.0555226	0.046744	0.0527501
AC004158.1	0.0398444	0.768252	0.165654	0.126061	0.0178913	0.0507626	0.018807	0.0990928	0.162095	0.0238967	0.548101	0.837502	0.0199817	0.107723	0.00928704	0.00504848
AC004159.1	0.194048	0.655363	4.30094	0.271012	0.847012	0.43435	0.0715849	0.366918	1.38031	0.0543534	0.374656	0.205948	0.473065	1.06707	0.273473	0.0298968
AC004221.2	0.12249	0.0265474	0.0559609	0.172127	0.533635	0.145238	0.0258166	0.598143	0.0461508	0.0377721	0.0521338	0.0226105	0.0284604	0.0995285	0.0185554	0.01483
AC004231.2	0.00123589	0.256022	0.0025805	0.528562	0.00354106	0.00545931	0.0812255	0.00252753	0.00183624	0.0876575	0.00217858	0.00302305	0.00604759	0.016373	0.00152792	0.000201992
AC004237.1	0.948559	0.0298314	0.0971122	0.377968	0.027886	0.138587	0.0587138	0.658877	0.0290517	0.0235238	0.0298475	0.250689	0.237681	0.0396897	0.0208726	0.031109
AC004257.1	0.00472167	0.0191316	0.0946287	0.00372136	0.730865	0.00311461	0.0453805	0.0134709	0.00284795	0.00441886	0.00424546	0.00294002	0.0574623	0.00908688	0.00257047	0.00139354
AC004381.6	8.50631	15.1073	4.86805	9.49393	9.52338	9.0771	3.04606	4.13119	7.83378	2.99438	4.46696	1.50013	0.650183	1.10596	1.37454	0.320709
AC004383.3	0.548454	0.427236	1.76598	1.63489	0.498684	1.89422	0.296195	0.927615	0.046294	0.693051	0.598274	0.0899504	0.994932	1.22463	0.0425175	0.317077
AC004386.4	70.9688	253.988	466.167	205.575	128.875	127.41	93.5301	111.155	81.6237	35.8528	80.0116	69.2425	66.1191	62.4191	93.6775	45.3845
AC004453.8	453.35	1013.81	1721.27	492.844	567.86	680.553	552.629	401.069	458.93	118.833	462.695	319.215	317.035	142.101	394.976	78.8289
AC004461.4	2.21693	2.06023	6.28711	7.05987	0.244296	9.13898	6.85942	0.745666	0.736669	0.404507	1.42172	2.20143	3.53045	3.58464	0.145348	0.362729
AC004471.10	0.241493	0.0525658	0.0231344	0.0495777	0.0267425	0.509307	0.258305	0.024562	0.0338887	0.0350056	0.0731834	0.0295336	0.54813	0.0186045	0.0166248	0.0593426
AC004510.3	0.0570558	0.0377141	0.21708	0.303828	0.0445957	0.4642	0.0364587	0.171919	0.0517555	0.103079	0.864272	0.29783	0.0685426	0.17671	0.0943388	0.0106207
AC004538.3	0.793387	0.0116659	0.0195125	0.023769	0.00964441	0.02657	0.00956944	0.010277	0.0130026	0.0103206	0.00942092	0.0107189	0.0210218	0.004098	0.00421585	0.0228057
AC004540.4	0.943234	0.0167417	0.0942797	0.0127459	0.0117179	0.0185432	0.0166475	0.0172013	0.0106706	1.02345	0.065472	0.0124977	0.719417	1.0019	0.00865837	0.0268216
AC004540.5	0.119305	1.051	0.550108	1.48019	3.2716	0.162162	2.14629	1.95706	1.68525	0.237889	0.141128	0.0772944	0.892779	0.11077	0.0934577	0.02371
AC004623.2	5.89834	2.31696	3.95871	1.90686	0.632931	2.97781	3.12992	0.57438	0.0855478	1.52371	1.3859	0.501802	0.711509	0.401888	1.69053	0.303193
AC004623.3	0.0130507	0.0040974	0.708979	0.00429472	0.980222	0.0052652	0.00332168	0.00349173	0.00261416	0.00218703	0.00312957	0.254527	0.00241428	0.00822276	0.0018683	0.00231437
AC004637.1	0.141751	0.0174403	0.0421398	0.152687	0.0129545	0.0157673	0.029302	0.0226198	0.0208101	0.0117888	0.0139446	0.0168602	0.407754	0.0784627	0.0129045	0.0028125
AC004692.4	0.00128168	0.00218471	0.00360853	0.0193798	0.00301031	0.00267048	0.0026262	0.00223515	0.00160537	0.838908	0.00157128	0.115015	0.00120327	0.00332154	0.001184	0.000194663
AC004692.5	4.93582	3.76814	14.7123	3.65341	7.83229	8.72397	2.59725	6.71662	3.53254	3.93422	2.17684	1.02753	1.04195	2.19504	2.10201	2.05002
AC004754.3	0.186903	0.213211	0.0697503	0.0420775	0.0502524	0.789788	0.0406723	0.523017	0.80577	1.07975	3.50879	1.26617	1.09835	0.0621548	1.24505	0.0182992
AC004791.2	1.00442	0.0534338	0.0929475	0.39472	0.0278426	0.119572	0.0367025	0.0846772	0.0242162	0.0949403	1.21414	0.0374091	0.0566935	0.722598	0.0216616	0.0140202
AC004854.4	0.683311	1.52885	2.21533	1.11911	0.897181	0.642351	0.938523	0.226145	3.07816	0.687849	0.15028	0.178691	0.256573	0.24871	0.0608854	0.0880579
AC004854.5	0.00096663	0.0242348	0.453311	0.377495	0.00242688	0.00282526	0.00259911	0.00136047	0.00194778	0.115224	0.00161972	0.00156704	0.00123255	0.0112638	0.00134568	0.0005801
AC004862.6	0.000899681	0.00425339	0.0274891	0.0140097	0.838132	0.00289606	0.0847344	0.00247534	0.00151165	0.00172896	0.00146366	0.00283088	0.00309652	0.00746478	0.00607471	0.000939486
AC004870.4	0.678017	0.00284511	0.00450435	0.00295096	0.00301275	0.00524305	0.0039596	0.0043625	0.00376376	0.00230685	0.125547	0.00246695	0.00607796	0.00238596	0.1259	0.0266564
AC004893.10	0.00586672	0.0025873	0.00401851	0.00293309	0.00299791	0.740603	0.00360582	0.00258028	0.00224293	0.162182	0.0154482	0.00490337	0.00287204	0.0442191	0.00249025	0.000449928
AC004893.11	0.180598	0.261363	0.215597	0.499326	0.0691144	2.63204	0.748695	0.0780105	0.0631657	1.67995	0.238523	0.521115	0.395038	0.238435	1.09349	0.0855355
AC004895.4	0.00223261	0.170028	0.0105354	0.00227556	0.00214517	0.00335094	0.00269095	0.00217211	0.802914	0.00257114	0.0152564	0.00333692	0.0441003	0.0030073	0.932347	0.00103624
AC004920.2	1.44878	1.61418	0.341913	2.29182	0.718627	0.73483	0.628149	0.754329	0.0412295	0.297181	0.631677	0.178044	0.130488	0.33115	0.807648	0.0499567
AC004938.5	4.71611	13.1472	33.9397	2.37461	1.29788	2.42248	3.7397	3.9687	6.97017	0.620255	11.9146	2.43603	15.3427	2.88533	11.6802	0.544351
AC004941.3	0.0636838	0.301515	0.0526366	0.42615	0.0064101	0.0167615	0.0106531	0.0579888	0.0140292	0.00189418	0.00520526	0.00415381	0.0335993	0.00171527	0.0024216	0.00118276
AC004951.5	0.000838217	0.0594704	0.119735	0.00393481	0.796612	0.00164949	0.00309346	0.00148062	0.00177952	0.00239953	0.00123821	0.00135823	0.00112868	0.00204728	0.00246892	0.000765528
AC004951.6	1.66276	0.856982	0.516537	0.577149	0.0915337	5.04923	0.313017	0.401489	0.0581141	0.0990935	2.23598	0.247845	0.413437	0.413964	2.00746	0.055405
AC004967.7	0.152135	1.49562	3.71787	1.16694	3.6884	1.12532	0.23493	0.0686433	1.12903	0.442715	0.0534944	0.362298	1.08442	0.136822	0.042718	0.0986387
AC004980.10	0.0229824	0.0214817	0.0217586	0.452624	0.0145139	0.14132	0.0151951	0.0216388	0.00862443	0.0118915	0.0266069	0.156556	0.00733521	0.032433	0.0354754	0.00956391
AC004980.7	3.09351	1.43981	0.785712	0.609311	3.64995	3.26582	0.48365	2.62285	0.301911	1.03653	1.04438	2.0995	0.188595	1.13588	2.15519	0.0874013
AC004980.9	0.0575935	0.285633	0.00893156	0.0725913	0.0100689	0.0194238	0.284352	0.485561	0.822388	0.929315	0.205117	0.0212451	0.36491	0.0172194	0.412747	0.00290288
AC004987.9	0.00167203	0.00292249	0.643037	0.0270556	0.00227609	0.00696583	0.253056	0.00457539	0.00576275	0.00334221	0.00311561	0.00200866	0.0311776	0.0106552	0.00152847	0.000849509
AC004988.1	0.027923	0.0134295	0.0460678	0.0189358	0.0101179	0.0216917	0.0224519	0.246346	0.0119483	0.00894273	0.156563	0.00829775	1.31748	0.0135626	0.0119008	0.0643418
AC005009.1	0.160061	0.178408	0.145177	0.268695	0.0141488	2.41739	1.10575	0.0212139	0.271845	0.0757737	0.0295345	0.0218148	0.0305768	0.0364025	1.02157	0.201631
AC005009.2	0.000803017	0.000855542	0.00611269	0.00284839	0.00116147	0.00285132	0.00210271	0.00105923	1.97309	0.00125088	0.0011043	0.0011103	0.00185507	0.00210419	0.000817233	0.000876421
AC005013.5	0.152153	0.385471	0.0368927	0.221591	0.0317224	0.275909	0.0332315	0.0341133	0.0319557	0.107558	0.0572567	0.0324767	0.0207838	0.0617344	0.424125	0.0930256
AC005017.2	3.38659	9.37767	27.1592	13.9983	14.1076	1.20787	4.47558	12.3806	11.8195	14.992	5.71927	5.1409	4.35479	1.86191	6.90173	1.11651
AC005019.2	60.6056	229.085	271.414	78.7	103.942	62.6144	115.378	29.3368	90.324	36.4002	79.5618	12.2439	58.9714	17.886	56.1945	16.3419
AC005042.2	0.193948	1.76372	5.62522	0.56155	0.358183	0.548877	0.860744	0.289634	0.0764541	1.15188	1.53569	1.12568	0.614521	0.997101	0.261943	0.0348479
AC005042.4	0.0589837	0.0146757	0.0288745	0.255115	0.0178259	0.194157	0.0329989	0.0230227	0.0165767	0.0329972	0.0233487	0.0184485	0.144227	0.114382	0.0157324	0.00863501
AC005062.2	2.08447	0.516776	1.70967	2.0465	0.990876	0.142039	1.68217	0.819269	0.0242352	0.156494	0.416421	0.34079	0.105041	0.0851345	0.850198	0.0299073
AC005076.5	1.40777	1.44796	1.16433	0.403634	2.15536	0.749992	1.54171	3.22347	1.00378	0.0771441	0.370063	0.0484964	0.227926	0.0994173	0.0424752	0.0364625
AC005077.14	1.80019	1.45778	3.25623	1.38912	2.04252	0.163872	0.492912	1.33516	2.13582	1.24308	1.18251	0.101018	0.218407	0.106935	0.0323646	0.0420916
AC005082.12	0.476171	0.177707	0.195871	0.11858	0.861037	0.172872	0.032954	0.343936	0.0291847	0.0239474	0.317974	0.0289397	0.0818925	0.0984716	0.0261464	0.0143161
AC005083.1	0.133291	0.0276155	0.171946	0.0267911	1.2431	0.0330986	0.385444	0.0262698	0.0174633	0.0109701	0.277023	0.0131497	0.520399	0.0170783	0.0810507	0.0153096
AC005094.2	10.4548	13.6658	16.1369	3.59032	3.38921	2.16434	9.55598	2.48438	3.50616	1.48842	1.17593	2.1922	2.10073	0.968196	4.20943	1.91719
AC005102.1	0.000108334	0.000418397	0.000433232	0.000430087	0.000341368	0.000431327	0.000324649	0.000276034	0.000327041	0.000321721	0.000335754	0.000262804	0.000309082	0.000337171	0.995141	0.000201907
AC005105.2	0.00314698	0.0175103	0.00518903	0.00820643	0.00424819	0.00483799	0.00309761	0.00316222	0.00340217	0.00307395	0.00435409	0.00309482	0.0030593	0.00413938	0.929046	0.000432004
AC005152.3	0.00879697	0.389652	0.427583	0.115023	0.00863792	0.0166657	0.0487006	0.00900901	0.00850561	0.0438763	0.849048	0.0076433	0.0129186	0.0327617	0.0056765	0.0155014
AC005154.6	9.16707	8.33044	14.9892	9.06604	6.98502	18.4029	7.90426	7.07488	7.44671	4.52266	13.9235	4.19292	4.49826	2.09231	2.59985	4.80397
AC005162.5	0.0021159	0.00653178	0.00177442	0.00162629	0.00144602	0.0020652	0.00194747	0.00154903	0.00104862	0.972203	0.00158956	0.00198786	0.00205097	0.000832388	0.00097629	0.000255213
AC005176.2	0.0954978	0.0249492	0.0190102	0.0363421	0.0207152	0.173473	0.0225795	0.623949	0.0188859	0.0643223	0.424588	0.0224531	0.30343	0.0919177	0.0334785	0.0244076
AC005176.3	0.145237	0.0444803	0.228735	0.0671531	0.635199	0.740678	0.005304	0.00559981	0.0044634	0.00388653	0.0909809	0.00695284	0.00625542	0.00941591	0.00390047	0.00175792
AC005189.6	0.0199221	0.486826	0.514679	0.188133	1.54169	0.0791996	0.0906729	0.128045	0.00902864	0.0423806	0.020649	0.0166602	0.803812	0.0385344	0.0137371	0.00603176
AC005197.2	0.0854318	0.023714	0.0806754	0.190317	0.24896	0.0996159	0.0301995	0.0305979	0.02454	0.0147244	0.0390367	0.0176928	0.0473763	0.0376865	0.019124	0.0103076
AC005220.3	1.12517	0.00714321	0.36928	0.0065555	0.00604502	0.0803751	0.0192363	0.0789873	0.00686989	0.00585194	0.0132707	0.206	0.0154731	0.0118578	0.00556857	0.0423135
AC005224.2	0.0309523	0.0253697	0.0299637	0.0703508	0.89043	0.0661211	0.57832	0.250779	0.0377304	0.0166136	0.075637	0.0140133	0.859083	0.015339	0.0197592	0.0195379
AC005229.5	2.70592	11.1155	17.2048	6.01277	5.33129	3.25461	3.44529	2.53113	3.73842	0.499701	6.55156	3.91808	1.26057	1.17479	10.5279	0.727605
AC005229.7	5.26633	5.66283	4.17616	3.74616	2.61202	1.39705	3.33673	2.25716	1.1259	3.92292	10.6078	0.92587	1.08697	0.471909	0.203484	0.200694
AC005251.3	259.411	559.054	1090.59	424.049	319.734	363.825	231.923	247.144	216.939	79.3895	220.296	184.672	132.131	97.0164	140.57	54.2539
AC005253.2	0.860595	0.0495272	0.0689955	0.296373	0.0296842	0.157325	0.0288724	0.0321092	0.031623	0.0316281	0.0486775	0.130464	1.19282	0.0601164	0.868807	0.112382
AC005253.4	15.5606	8.57922	1.78074	0.873011	1.65321	6.91212	2.95754	3.45559	1.78156	2.66167	3.61234	2.00669	4.77911	1.99904	2.3739	1.01368
AC005255.3	0.151357	1.41545	0.855404	0.382438	0.0173194	0.0727876	0.289913	0.0206069	0.53279	0.119493	0.0253513	0.0273593	0.0462973	0.0235478	0.0131871	0.00669533
AC005262.2	0.651946	0.266919	0.147618	0.278892	0.0802823	0.52857	0.239056	0.140603	0.0530512	0.551125	0.165538	0.581791	0.111792	0.0856742	0.0424738	0.0746674
AC005262.4	10.5026	8.8512	15.6324	19.8565	8.65937	10.7065	4.63102	8.60025	3.57461	4.90963	1.88148	3.06203	6.90449	4.10486	10.5803	0.542716
AC005264.2	0.642626	0.00727002	0.0175453	0.0368284	0.00513798	0.21154	0.00657683	0.00537179	0.00558585	0.00610604	0.0197564	0.00589233	0.00518752	0.00654488	0.00887724	0.00915312
AC005300.5	11.0412	30.081	39.1209	15.2445	8.37686	13.0331	26.6041	11.0655	11.8125	3.92763	19.4371	14.9464	9.28734	2.24076	15.7018	3.07928
AC005301.9	2.14633	0.774209	0.523414	0.767218	0.210983	3.18353	0.154759	0.48868	0.10225	0.249508	3.86061	0.194005	2.51378	0.377261	2.31773	0.135723
AC005304.1	0.0142707	0.0252143	0.0146731	0.011265	0.00922879	0.178419	0.0126595	0.00808331	0.00827049	0.631159	0.0141451	0.0330264	0.00741058	0.0232795	0.00781164	0.00108356
AC005306.3	7.82824	7.78681	7.6782	8.2102	10.7649	28.0445	5.91391	6.47685	7.49958	2.65269	7.0857	10.913	8.32651	6.33279	15.7263	4.75984
AC005324.6	0.0192266	0.0647755	0.221201	0.427944	0.522075	0.0750556	0.0122643	0.567067	0.00601323	0.00389536	0.00588947	0.00471083	0.0558413	0.00993765	0.00323764	0.000865552
AC005329.7	7.96897	1.43496	1.46653	2.60493	3.25466	3.62512	0.621388	0.553756	0.409334	0.257661	1.29109	1.97894	0.958421	3.73906	1.9696	0.865593
AC005336.4	0.0220548	0.00322185	0.167607	0.184821	0.810986	0.079123	0.661416	0.00346865	0.00738965	0.0136955	0.00497095	0.0104013	0.00933597	0.0134294	0.00472939	0.0033494
AC005336.5	2.87653	2.52826	4.62663	3.25461	1.83026	3.34456	4.92848	5.52768	2.25702	5.7531	12.7551	1.91717	4.77982	1.65435	0.419376	0.547012
AC005339.2	2.22624	0.900766	0.96851	0.751995	0.115944	1.94072	0.919745	0.0832404	0.0510897	0.228932	0.823717	0.307072	1.37429	0.113886	0.109776	0.0840736
AC005351.1	0.543267	0.0314726	0.00546243	0.0131339	0.933056	0.00497416	0.0160899	0.00886363	0.00654777	0.00368516	0.0062001	0.00438465	0.384483	0.00786252	0.00341365	0.0271026
AC005355.2	0.106011	0.143894	0.112396	0.433316	0.0311201	0.382202	0.0438466	0.0355137	0.987795	0.0313738	0.717547	0.029593	0.0360571	0.0424008	0.822485	0.0444478
AC005363.11	0.526788	0.267663	0.299983	1.0985	0.766855	3.17655	0.134943	0.0478795	0.0501901	0.333332	0.188681	1.16065	0.0999466	0.712207	0.104521	0.0313158
AC005480.1	156.923	361.587	607.197	283.383	268.879	30.3103	192.001	140.43	175.141	92.1455	57.7316	87.1008	60.2237	40.4159	115.562	25.9686
AC005481.5	0.00118404	0.824575	0.00291775	0.154557	0.00286335	0.00164618	0.00124701	0.00207372	0.00137974	0.000825961	0.00132784	0.00105015	0.000966658	0.00177109	0.00143671	0.000177391
AC005498.3	1.03845	3.15494	2.06095	1.09333	1.46937	0.361641	1.92362	1.64262	0.243951	3.42737	3.57769	0.875006	0.808249	0.241617	1.01742	0.0637644
AC005498.4	0.0125872	0.0071713	0.747557	0.00430279	0.00303984	0.00312266	0.00329408	0.00357679	0.0024384	0.0023359	0.00622315	0.231789	0.911874	0.00670966	0.00180125	0.0521777
AC005517.3	0.682074	1.48944	3.65865	5.00246	7.39153	0.411203	4.63795	0.705493	0.623981	3.80228	2.51163	0.584865	0.742075	0.246106	0.255399	0.254855
AC005518.2	0.517192	0.0719078	0.0468572	0.208907	0.0218787	0.466812	0.668091	0.026162	0.022888	0.278717	0.343141	0.920776	0.062471	1.30924	0.0187885	0.0161684
AC005522.6	0.394833	0.762942	10.5071	5.29232	1.05961	0.663979	1.07815	0.838722	1.02285	0.461052	0.782989	0.935887	0.636557	0.180917	2.30275	0.0793182
AC005522.7	0.01101	0.00748133	0.014094	0.00551418	0.00470472	0.0231233	0.00998445	0.76914	0.0028976	0.00559322	0.0245298	0.0226165	0.0729469	0.00540747	0.00471126	0.0162453
AC005523.2	13.1684	6.52631	6.79018	6.31967	2.88674	4.74944	4.13848	7.50841	2.86544	0.710214	2.0913	7.97036	2.11544	0.627941	4.51862	2.01303
AC005523.3	0.305666	0.228654	0.425428	0.283096	0.0340535	0.160977	0.0439808	0.0424629	0.418417	0.09477	0.0396637	0.758513	0.0751726	0.0562133	0.0257581	0.00717272
AC005534.6	16.8621	65.1642	71.5896	16.841	39.9947	12.6955	24.6874	7.07205	29.2258	7.77711	18.613	12.1971	21.1292	3.4849	13.6096	4.05675
AC005534.8	0.0117227	1.55177	0.236778	1.65465	0.0102451	0.0434361	0.16329	0.188672	0.0086902	0.0352433	0.0168963	0.0173591	0.0157358	0.033146	0.00749111	0.0048786
AC005537.2	0.641942	1.30071	0.301371	0.19247	0.760898	0.714327	1.0425	0.814698	1.04704	0.29015	0.0824132	2.34015	0.318205	0.0576614	0.0372751	0.0581961
AC005538.5	0.440674	0.00955601	0.100459	0.230064	0.00729446	0.128689	0.041433	0.0119902	0.0096413	0.971821	0.006981	0.0104499	0.0194079	0.00594258	0.004407	0.00119046
AC005540.3	0.122286	0.240458	1.64884	1.96006	0.670024	0.27829	0.0517796	0.0732936	0.0305773	0.0445112	0.191308	0.241894	0.0504104	0.294416	0.0836027	0.0182453
AC005546.2	0.0387644	0.0951395	0.372767	0.375685	0.809936	1.02847	0.73697	0.0400088	0.0486384	0.0341037	0.130651	0.0321925	0.0820957	0.102963	0.0515176	0.0200969
AC005550.3	0.0144071	0.423235	0.910815	0.48521	0.013159	0.0404745	0.0123852	0.0116437	0.00861821	0.00814562	0.0110022	0.00889403	0.0355411	0.00572877	0.00964944	0.00109052
AC005562.1	0.0818474	0.0276098	0.0229302	0.4221	0.0224649	0.115587	0.0310549	0.0243776	0.015475	0.0384617	0.0197288	0.0652139	0.0134664	0.0583393	0.0356826	0.0056602
AC005578.3	0.542333	0.0713303	0.34092	0.0799991	1.59156	0.656432	0.869329	0.140694	0.0514999	0.0104054	0.40771	0.0953231	0.0350269	0.0192216	0.0445618	0.0436542
AC005592.2	0.205337	0.0343418	0.24598	0.0352154	0.0209456	0.944714	0.0678722	0.432337	0.0230855	0.0227014	0.311424	0.0232125	0.285934	0.0262874	0.286325	0.0342875
AC005592.3	0.0448183	0.00475632	0.0451731	0.00460641	0.00616217	0.0149093	0.0151285	0.361979	0.0036055	0.0128666	0.0289919	0.0157636	0.418461	0.00896035	0.00443765	0.00938029
AC005606.14	0.275488	0.118321	0.123931	0.0910839	0.0369489	0.908536	0.0687212	0.332498	0.0343564	0.139642	0.0910247	0.106044	0.0715318	0.0270069	1.56158	0.0132903
AC005606.15	5.27588	8.08809	5.86923	2.56208	5.21031	3.36533	3.24835	7.45736	2.40668	0.551383	4.91028	1.75918	4.12716	4.39396	1.70421	1.07052
AC005609.16	0.0104937	0.0281043	0.0541656	0.572451	0.0157137	0.0706627	0.0277797	0.0300818	0.0102072	0.0136158	0.0148556	0.0159087	0.0101523	0.0519259	0.0624246	0.0114572
AC005609.18	0.0675721	0.0311143	0.0571922	0.53991	0.0193537	0.439466	0.0353462	0.0344869	0.0157998	0.421659	0.0933191	0.0522186	0.021723	0.0866448	0.0709202	0.0132737
AC005609.20	0.0171804	0.230436	0.931481	2.37765	1.49159	0.104303	0.955051	0.010388	0.653181	0.125495	0.0151752	0.0136637	0.0217537	0.0317226	0.0162915	0.00464459
AC005614.3	0.0498003	0.020278	0.0235485	0.0391129	0.0173874	0.0332254	0.0217277	0.0321703	0.0159707	0.681758	0.103255	0.488382	0.387043	0.0589132	0.0158758	0.0115518
AC005616.1	0.824933	0.00279078	0.00337955	0.00334299	0.00251452	0.0440341	0.00315784	0.00299261	0.00421559	0.00230767	0.0401707	0.00300645	0.0579866	0.00115525	0.00293953	0.00107312
AC005616.2	0.082604	0.0725415	0.0791145	0.120022	0.0518356	0.0559194	0.0453615	0.155509	0.0298595	0.0372481	0.031135	0.0453433	0.050745	0.0976709	0.0304573	0.0146335
AC005618.6	2.93429	0.320296	0.151019	0.226007	1.25598	0.507249	0.0889903	0.119215	0.301832	0.219577	0.661023	0.349669	0.139689	0.241316	0.308968	1.17488
AC005682.5	4.25777	2.01942	3.03422	1.9545	0.920248	1.18195	1.66067	1.03681	1.59003	0.305301	2.5139	0.815797	1.52642	3.95145	0.991432	0.240072
AC005682.6	0.0411196	0.0194862	0.0152366	0.017728	0.0113036	0.18646	0.246123	0.0216424	0.0141368	0.0123321	0.0295026	0.0106379	0.0265477	0.0123387	0.00977627	0.325629
AC005730.2	0.000165858	0.00137975	0.00327314	0.00105841	0.000802657	0.000785365	0.000811464	0.000731738	0.00271835	0.00072249	0.00118643	0.000625515	0.00111975	0.0463896	0.935833	0.00239612
AC005740.3	2.72059	2.99128	5.03333	1.51074	2.43355	0.81404	2.99809	0.240288	1.90408	2.41353	0.495371	1.45455	0.598757	0.226907	1.08929	0.0755876
AC005740.4	0.356076	0.130381	0.0575341	0.209875	0.00912836	0.297619	0.0100551	0.0118744	0.827554	0.0130141	0.0524792	0.00872023	0.0119052	0.987832	0.00725005	0.00870293
AC005740.6	0.795317	0.12331	0.112184	0.152557	0.0472251	0.234696	0.511162	0.837569	0.042876	0.04435	1.92865	1.60586	0.399004	0.0790311	0.0267749	0.05943
AC005754.7	0.0501577	0.00202859	0.00223959	0.0017623	0.00213882	0.0032157	0.00325267	0.00251407	0.00172408	0.0479225	0.00516052	0.826776	0.0462812	0.00265377	0.00164661	0.000526104
AC005754.8	0.86439	1.08679	0.778697	0.787309	2.42226	1.64313	2.47109	4.84283	0.589495	0.181072	1.32163	0.338242	0.544336	0.806165	0.165358	0.157189
AC005775.2	0.0137545	0.0239323	0.0226606	0.578624	0.00974069	0.195134	0.01031	0.0120147	0.00655829	0.00816976	0.00836371	0.00892027	0.0301424	0.0579764	0.00745711	0.00624101
AC005776.1	1.40655	0.455069	2.05394	1.21379	1.9977	0.694527	0.449419	0.274027	2.73217	1.19955	0.124963	0.971497	0.251778	0.0925017	0.0427595	1.03977
AC005780.1	0.0439435	0.012522	0.0125813	0.0167062	0.0110938	0.0682988	0.0147777	0.243226	0.01588	0.0135611	0.0249872	0.0147577	0.464154	0.0310522	0.0101959	0.00226289
AC005785.2	1.54517	0.602764	1.03063	2.9619	0.120835	2.72391	1.23875	3.83243	1.46554	0.220542	0.582446	1.05784	1.00625	0.138183	3.15501	1.3178
AC005785.5	1.04782	0.0513302	0.589191	0.431807	0.221536	0.410198	1.18346	0.553313	0.0587528	0.127633	0.127255	0.783106	0.0795755	0.25395	0.0470524	0.0340159
AC005786.3	29.7237	58.5175	132.366	44.5087	35.0614	19.9489	44.8945	23.7014	35.5361	16.6556	12.1627	12.5752	35.9542	22.7091	27.6625	12.0223
AC005786.6	1.80597	0.370023	0.475437	0.344739	1.72775	0.0789097	0.0409212	0.0183673	0.0138804	0.0115052	0.0162392	0.011178	0.0541394	0.0169408	0.0100446	0.00395735
AC005786.7	2.91079	0.523021	1.96352	2.22165	1.52747	7.16443	1.13362	1.18811	2.7934	1.38487	4.12567	1.92233	3.17345	0.209137	1.4046	1.35395
AC005795.1	1.0192	0.137992	0.500539	0.228799	0.0107841	0.014486	0.00944478	0.0107531	0.00981476	0.115395	0.0142212	0.00786177	0.016688	0.897277	0.00475401	0.00199444
AC005822.1	3.82264	1.41547	1.44051	0.933287	0.421019	0.267438	1.2809	0.233082	0.0520225	0.123631	0.650109	0.164011	1.0991	0.110848	0.838178	0.147752
AC005863.1	0.0681581	0.142259	0.797848	0.197822	0.0549781	0.496776	0.254975	0.740416	0.042621	0.0821464	0.8436	0.0993699	0.0572061	0.126295	0.97597	0.0195597
AC005915.1	0.06999	0.0253128	0.0555742	0.430086	0.0224365	0.0797663	0.0506157	0.0255953	0.0212883	0.0209641	0.0230104	0.0313389	0.0879661	0.0317148	0.0164879	0.00785266
AC005932.1	1.01892	0.0240423	0.0207679	0.0250927	0.0166037	0.619474	0.019616	0.0171315	0.0155332	0.0162298	0.108765	0.0139098	0.0350328	0.0166826	1.01211	0.0200868
AC005944.2	171.529	78.3649	65.5377	49.6431	30.2006	145.434	98.5942	27.2104	22.8534	49.4634	36.8255	47.2706	60.3749	39.6899	45.1516	24.8562
AC006004.1	0.0833062	0.366148	0.259039	0.858336	0.0297826	0.938506	0.0389316	0.0272035	0.0301785	0.100645	0.0407153	0.0256537	0.0313777	0.139064	0.0214959	0.00961671
AC006007.1	0.8604	0.0242368	0.0774684	0.174594	0.239307	0.0984771	0.0318463	0.0319578	0.0262358	0.0162286	0.27578	0.0193934	0.0488732	0.0388696	0.0227249	0.013607
AC006019.4	0.204147	0.336401	0.0726729	0.204173	0.0465414	0.597736	0.0600592	0.0482653	0.0362682	0.0510638	0.0500405	0.0362588	0.0487551	0.150677	0.0328976	0.0240437
AC006026.1	0.0612793	0.972169	0.289897	0.459478	0.012874	0.0340714	0.0158356	0.0558587	0.0168571	0.00517942	0.00938164	0.00793536	0.0450759	0.00484464	0.00756083	0.00170259
AC006026.9	0.0150669	0.0434966	0.595761	0.0167102	0.0132436	0.0152842	0.0201314	0.0191522	0.0114255	0.0141279	0.0143659	0.165389	0.0112739	0.0332145	0.00786664	0.00349111
AC006028.11	0.0354137	0.155558	0.125107	0.117055	0.228805	0.00977329	1.69189	0.0941606	0.253766	0.0744239	0.0442178	0.00724276	0.128311	0.0175672	0.0106269	0.00608451
AC006033.22	6.98928	6.40644	11.2365	5.86319	7.50701	1.8237	3.70476	2.25171	2.91369	5.35164	3.60421	2.60344	6.53547	1.97455	6.36727	0.867179
AC006037.2	0.034173	0.0231875	0.00939883	0.0463986	0.0136245	0.0092335	0.0111668	0.00887993	0.00472154	0.0199991	0.210296	0.00743839	0.0271437	0.549356	0.0234611	0.00152115
AC006042.6	0.323932	0.0131411	0.0252669	0.0612852	0.01368	0.0295243	0.00809528	0.411566	0.0282933	0.00618957	0.00743103	0.0083667	0.0437568	0.0073565	0.00731004	0.00480522
AC006042.8	0.0293029	0.0240638	0.0171816	0.0252921	0.0217879	0.0261466	0.573351	0.0375764	0.012366	0.0132709	0.0161714	0.00913238	0.096737	0.00946827	0.0591597	0.0289917
AC006077.3	1.23585	0.83459	4.00519	0.739219	0.531031	1.87041	1.5455	0.0950782	0.980756	2.02413	0.655987	0.237782	0.850207	1.99138	2.34145	0.0614357
AC006077.4	0.355388	8.8474	7.81729	1.75744	7.72726	0.741779	4.84214	4.31018	2.3219	0.279673	0.15698	1.48935	0.517017	1.60758	3.14598	0.0826405
AC006115.6	0.0273482	0.00677682	0.00371723	0.00631788	0.00622611	0.233323	0.00988571	0.122454	0.00481726	0.0504778	0.112222	0.0139362	0.00916198	0.28627	0.101002	0.00606446
AC006116.12	0.85639	0.00741014	0.0366843	0.0219439	0.00440284	0.0183062	0.0134826	0.00577444	0.00374428	0.00489205	0.00462456	0.00555844	0.00434142	0.00504765	0.00391929	0.00347759
AC006116.13	0.310898	0.706101	0.713852	1.20491	1.56595	0.173662	0.0308541	0.168953	0.706617	0.0680457	0.0573534	0.546897	0.430437	0.0602689	0.23851	0.016689
AC006116.15	0.010222	0.0375823	0.583885	0.117352	0.00554406	0.0254022	0.212214	0.00545021	0.00485154	0.029631	0.00457071	0.934732	0.00635021	0.0145859	0.00485261	0.0027734
AC006116.17	0.625918	0.00686418	0.00888793	0.0104591	0.00688192	0.121198	0.011048	0.00773857	0.00659663	0.00769934	0.0641671	0.00970022	0.00962548	0.00270709	0.0973916	0.00311697
AC006116.20	0.129571	0.00584481	0.00702359	0.0105466	0.00492286	0.697407	0.00611046	0.00542234	0.00583215	0.00638131	0.0104193	0.137711	0.916551	0.0142708	0.0053669	0.0366193
AC006116.21	0.4405	0.0268132	0.0247153	0.637957	0.0173759	0.0617519	0.0183372	0.0251927	0.011684	0.0164828	0.0515583	0.0177557	0.337132	0.0261202	0.0156744	0.27095
AC006116.24	0.00181887	0.0316962	0.029953	0.00207847	0.914844	0.00282495	0.00174955	0.00187944	0.00327591	0.00137024	0.00265028	0.00130441	0.00171677	0.000724455	0.00173161	0.000381929
AC006130.4	4.18829	1.14911	9.62591	4.3675	1.33477	0.844822	1.24805	2.60672	1.96802	0.141134	0.650335	0.815186	1.31726	0.366638	2.27373	0.102535
AC006133.3	0.674456	0.410728	1.29298	1.01197	0.0391323	0.11447	0.8042	0.0941722	0.841338	0.0983209	1.56564	0.20815	0.389038	0.17201	0.260386	0.0230123
AC006160.5	0.375494	0.00134364	0.00205171	0.00160332	0.00138383	0.00716358	0.00175837	0.00183828	0.00141444	0.00124713	0.00383173	0.00210278	0.334223	0.000652169	0.00212266	0.261769
AC006196.1	0.0202416	0.0226585	0.0209205	0.0389759	0.011829	0.0783339	0.0211238	0.0228855	0.0158842	0.0135759	0.526467	0.0139072	0.136205	0.0434318	0.00858985	0.0049706
AC006262.5	0.977875	0.453204	1.67928	0.994881	0.0547273	1.49657	0.628341	0.531971	0.0506398	1.23754	0.153377	2.49508	0.445824	0.339681	0.15345	0.307557
AC006262.6	0.974266	0.00329914	0.00158691	0.00261189	0.00178035	0.00185931	0.00188236	0.00172357	0.00147437	0.00121241	0.00196335	0.00114219	0.00201977	0.00134425	0.00108744	0.000747031
AC006273.4	0.260425	0.0312275	0.0238211	0.0855445	0.0185667	0.453475	0.0308736	0.710678	0.0171903	0.0560353	0.715274	0.0180585	1.48334	0.0192732	0.0124787	0.063735
AC006277.2	0.117474	0.0415596	0.0384685	0.0581764	0.0232992	0.0653078	0.0862676	0.107881	0.011269	0.0197202	0.591717	0.0300099	0.677228	0.046247	0.0112355	0.0741388
AC006277.3	0.0381406	1.01289	0.0298068	0.0288015	0.0221758	0.566794	0.0532087	0.0375469	0.022642	0.0211672	0.0323361	0.0283071	0.0375729	0.0331901	0.0146791	0.0207414
AC006369.2	0.945492	0.00195882	0.00223331	0.00159039	0.00151822	0.00233439	0.00214293	0.00185159	0.00139906	0.00162796	0.00264507	0.00191708	0.00524718	0.00114817	0.0260576	0.000835883
AC006372.4	0.00741709	0.0107543	0.00723628	0.0155239	0.00658066	0.0129462	0.011445	0.0067052	0.00614829	0.00855926	0.855429	0.0052226	0.0101685	0.0181232	0.00399097	0.0137497
AC006378.2	0.0032032	0.0194359	0.182812	0.0176448	0.0125944	0.219419	0.0260371	0.0116652	0.00908767	0.286192	0.0211921	0.026287	0.0293718	0.120583	0.0129179	0.00155714
AC006386.1	10.8144	21.6585	60.521	15.6431	17.5919	11.3803	30.0553	18.9596	7.59752	7.64456	3.22111	17.4018	5.99005	18.2309	31.2593	4.03071
AC006445.6	9.82974	13.4192	35.4867	6.62645	18.04	33.6309	17.4304	14.6157	15.3835	2.47527	9.54253	6.35831	6.11934	2.71944	11.6653	3.65714
AC006445.7	2.83904	12.5519	18.7307	6.31264	7.29287	6.1389	8.41218	5.7074	1.14853	1.31761	2.48698	1.80529	0.956085	1.99677	8.35843	0.944732
AC006461.2	5.61601	17.0619	28.946	19.5708	18.0819	6.85813	13.8373	8.4868	5.24989	3.25053	6.27578	4.8391	5.28369	1.86032	14.4961	2.28572
AC006483.5	2.69747	2.30187	7.66089	4.5769	7.50838	1.04286	5.78806	3.80247	2.2332	3.33247	1.56161	1.33307	2.32009	1.83951	17.505	0.496193
AC006486.10	3.91178	0.61308	2.0748	1.25592	1.95556	1.00754	0.786996	1.04078	0.0776566	0.0723917	0.547444	1.05547	0.24385	1.22835	0.0470911	0.0812883
AC006509.4	0.0758443	0.258346	1.4848	0.176726	0.949959	0.135669	1.28487	0.51867	1.29127	0.0673588	0.0907949	0.340926	0.235128	0.0643766	0.0152181	0.0100466
AC006509.7	11.3223	28.8013	16.6509	17.1665	10.1203	8.60643	5.85651	5.10952	5.8682	13.2294	4.49462	7.77386	4.69086	5.92259	5.79715	0.589406
AC006538.1	1.82612	0.258242	0.481427	3.2994	0.0439919	0.514672	1.05798	0.0513514	0.0385169	0.147377	0.120066	0.254982	0.181497	1.57959	0.126714	0.0180736
AC006538.8	0.14541	0.0203134	0.166611	0.270298	0.0262287	0.0593814	0.0352857	0.0301435	0.0187914	0.0373569	0.086895	0.0296561	0.0162021	0.0289853	0.025704	0.00273742
AC006539.2	25.2327	86.9393	156.317	37.6457	30.7428	23.7761	38.7018	35.4603	41.3927	11.53	24.8279	17.572	14.8511	27.8062	32.0134	5.19145
AC006547.13	0.833667	0.0261729	0.0338671	0.366678	0.0297028	0.141742	0.0249733	0.0244483	0.0270304	0.0258374	0.0306706	0.0464749	0.191232	0.0670415	0.0225013	0.107961
AC006547.15	0.0129253	0.535299	0.00565904	0.0761045	0.0055281	0.0117969	0.0112515	0.284008	0.00583954	0.0466919	0.0076456	0.9582	0.00841093	0.0248955	0.00452646	0.00121815
AC006547.8	1.81354	0.188633	0.180561	0.1332	0.0310655	0.94525	0.0399478	1.63224	0.29428	0.162792	0.149707	0.0797737	0.157949	0.0427203	1.03252	1.11582
AC006548.28	8.20619	6.29273	3.83757	3.91	0.311603	2.32123	1.26349	2.40501	1.95939	2.88552	0.273744	1.62764	0.874007	0.254527	0.253212	0.324143
AC006552.1	0.931214	0.00524895	0.00376097	0.00518186	0.982521	0.00608215	0.00388483	0.00377679	0.00320555	0.00308517	0.00544273	0.00283369	0.00936752	0.00416168	0.00302076	0.027212
AC006942.4	0.204527	0.0830259	0.0730659	0.0811675	0.0479051	3.30558	0.973147	0.140752	0.0292052	1.62076	0.407879	0.180142	0.452018	0.24685	0.0880671	0.0659075
AC006946.12	5.65057	18.8656	23.071	8.50819	16.5052	3.27181	4.1036	7.76397	3.26886	3.32333	3.59449	3.61752	8.68176	0.827592	11.1569	1.78962
AC006946.15	0.229835	3.9353	4.76307	1.91767	0.597654	0.793374	1.87534	4.03785	0.854567	0.354045	0.943197	0.192817	0.237972	0.186367	0.0516153	0.0293275
AC006946.16	0.0830178	0.00616161	0.00639394	0.917259	0.0061113	0.114451	0.00871277	0.00763185	0.00722135	0.561836	0.0116788	1.16253	0.0751625	0.0161113	0.00602245	0.00969911
AC006946.17	0.185202	0.287285	0.204925	0.113212	0.0373883	0.0772011	0.0491508	0.0599382	0.111325	0.0844744	0.195185	0.033499	0.41559	0.0345944	0.0203387	0.0906922
AC006960.5	0.671557	2.08763	1.11991	0.812768	0.215031	0.882964	1.22681	0.597075	0.800832	0.162209	0.649762	0.461313	0.109965	0.127197	0.0336296	0.0413491
AC006978.6	7.36399	2.24597	3.72022	3.10512	2.79959	1.43122	3.06002	3.65387	1.40969	4.249	6.54012	1.02991	2.61054	1.6856	0.880197	0.214923
AC006987.4	0.0577389	0.0660303	0.0298994	0.0336936	0.0613959	0.121378	0.0349623	0.0190771	0.0189641	0.0355447	0.311636	0.0756986	0.0148111	0.0251425	0.0147279	0.0792997
AC006987.5	0.919429	0.00401814	0.014497	0.0109828	0.00296347	0.0130405	0.00344105	0.00298745	0.00311261	0.00285907	0.00363948	0.00295011	0.00367548	0.00410445	0.00220907	0.00609017
AC006994.1	1.62959	7.18438	7.98952	0.9797	2.75648	1.57997	3.46595	2.80726	1.70109	2.46491	0.721779	1.00732	1.3678	3.02151	1.2339	0.0888674
AC006994.3	0.116147	0.00881443	0.555926	0.019438	0.0355384	0.0425535	0.00851685	0.00916491	0.00957558	0.024389	0.00814648	1.11472	0.0102733	0.0262303	0.00675834	0.00380471
AC007009.1	1.10077	1.52862	2.98694	10.5085	5.65781	0.342166	0.480544	3.18339	5.08842	0.0682216	0.194219	0.35097	0.330758	0.116815	0.0392568	0.0226467
AC007016.3	3.223	0.148931	1.05491	0.398717	0.883807	0.118042	3.95463	0.376595	0.665934	0.124433	0.468937	0.212816	0.240685	0.0501628	0.0242855	0.0541145
AC007036.4	0.0173735	0.00121833	0.00136534	0.00220205	0.00106964	0.964094	0.00130552	0.00141427	0.00121575	0.000901733	0.00233148	0.00114271	0.00175472	0.000610451	0.000924759	0.0010762
AC007038.7	0.105611	0.0402121	0.609454	0.0560873	0.0070727	0.103743	0.330686	1.21444	0.0105651	0.00402503	0.0194008	0.376158	0.0995812	0.0137492	0.0057047	0.0035115
AC007040.11	0.0330455	0.191117	0.0733245	0.235638	0.0293934	0.320371	0.9022	0.705892	0.0430545	0.0204257	0.188732	0.020824	0.133204	0.0766427	0.0130679	0.0130685
AC007040.8	0.0780377	0.0264552	0.400846	0.0514791	0.016306	0.0620324	0.0205185	0.210244	0.013893	0.0118977	0.0127438	0.0128785	0.0181748	0.0346477	0.0120315	0.0178146
AC007041.2	10.4062	6.36041	9.17063	3.68781	4.59466	1.57881	1.89601	2.17139	3.2023	10.5498	0.508342	3.10607	0.98119	0.370386	0.253223	0.16281
AC007064.22	0.994286	0.0543348	0.0969583	0.203601	0.0357714	0.095981	0.0467228	0.076649	0.0383767	0.0339292	0.902305	0.0582683	0.18301	0.13739	0.0273735	0.0150427
AC007078.4	0.774182	0.0104776	0.016673	0.0150591	0.00842099	0.0270094	0.0154916	0.760871	0.0919279	0.00771579	0.0389154	0.0257823	0.150428	0.00889318	0.00634818	0.0418048
AC007115.3	0.00160498	0.257795	0.337497	0.16042	0.00633182	0.0147458	0.104194	0.00513963	0.00705512	0.0970987	0.0142691	0.00349828	0.0448134	0.005175	0.938564	0.00179767
AC007126.1	0.0380241	0.00260922	0.111002	0.00263186	0.00217716	0.00371723	0.69557	0.00224627	0.00371031	0.00193885	0.0722385	0.00202906	0.00187083	0.00252604	0.00137617	0.0563318
AC007136.1	0.0134639	0.00368863	1.18808	0.534072	0.00380941	0.0320778	0.00641688	0.00428851	0.00334425	0.00758479	0.0039926	0.181753	0.00357434	0.00932054	0.00228851	0.0022419
AC007161.5	3.75769	3.23663	6.90085	1.18804	3.96925	1.95923	1.85893	1.78915	0.889489	2.98797	0.447679	0.235924	0.287999	1.16552	2.26694	0.0587091
AC007191.4	1.60782	0.253333	0.459318	0.520788	0.0178049	0.202128	0.238445	0.0437895	0.37178	0.0386134	0.0176674	0.0127365	0.062817	0.0296164	0.0156496	0.107691
AC007192.6	1.15304	0.355252	0.174402	0.165512	0.0731047	4.49218	1.48619	0.972403	0.0944846	0.192121	0.724836	0.337376	2.73286	1.45906	0.361549	1.22561
AC007193.8	2.05325	1.42323	5.11613	0.906278	0.559495	2.33738	1.31467	1.13183	0.115299	0.802193	0.574209	1.78987	0.966576	0.407242	0.299924	1.20243
AC007193.9	0.0101544	0.0025708	0.00280771	0.00283249	0.00192197	0.894765	0.00300807	0.002281	0.00299941	0.00182491	0.00299365	0.0607732	0.00310159	0.000895843	0.0017793	0.00529092
AC007228.11	1.03905	2.24166	0.285339	0.23615	0.0285324	0.264619	1.87215	0.174021	0.656491	0.0372631	0.0670834	0.0301045	0.160971	0.427584	0.216025	0.262951
AC007228.5	0.923235	0.00318672	0.00293741	0.00261376	0.00220095	0.0032225	0.0031402	0.00322875	0.00236038	0.00234424	0.00490767	0.0021855	0.00397987	0.00194867	0.00221207	0.0362959
AC007228.8	0.0470036	0.0290175	0.0195784	0.0977131	0.0199825	0.088572	0.0194303	0.540391	0.018172	0.0212788	0.0173256	0.0133107	0.0147203	0.0280202	0.0121932	0.0132911
AC007228.9	5.07592	18.4133	8.8992	14.1246	17.7546	10.6458	8.0312	8.00101	6.2147	9.24104	8.99944	3.38323	3.01105	5.70498	5.34155	2.15844
AC007229.3	14.2511	4.37879	14.9542	4.91878	4.74195	0.582799	7.05368	4.33875	3.77286	1.91161	2.36866	0.430621	1.77492	5.06345	7.89068	1.56721
AC007237.2	0.00429976	0.684592	0.341917	0.00797521	0.572675	0.00786568	0.0110684	0.00559142	1.28347	0.0075896	0.0083669	0.00704343	0.0310656	0.018233	0.00521866	0.00302892
AC007238.1	5.64531	7.75931	8.09541	2.17282	3.99096	7.69736	19.6119	3.86268	8.84861	10.1508	3.69591	9.25932	1.42881	3.80221	6.33601	0.642515
AC007246.3	6.43516	0.295935	0.223824	0.419655	1.22155	0.208931	0.839304	9.11012	0.245348	0.995372	0.363026	0.337266	0.0615024	0.0658044	0.0351022	0.142102
AC007255.8	0.754348	0.382957	0.943601	0.53173	1.07377	0.0807241	0.760792	0.636853	0.259023	0.0798675	0.196889	0.091189	0.0915299	0.0551119	0.0307528	0.0308614
AC007256.5	0.00472153	0.0191314	0.0946313	0.00372134	0.730862	0.00311461	0.0453795	0.0134708	0.00284797	0.00441898	0.00424556	0.00294013	0.0574641	0.009087	0.00257049	0.00139358
AC007272.3	0.934644	2.72462	16.8994	2.46395	3.17221	2.30167	3.70371	7.97551	0.784298	0.277946	2.56488	1.17681	1.36855	1.60914	1.50282	1.5398
AC007279.2	1.33213	6.62726	13.9307	3.89684	5.77604	4.01485	12.1739	4.84623	1.64642	2.02999	8.63576	0.711709	0.964142	1.43671	2.23384	2.74352
AC007283.4	38.5008	71.7361	137.368	50.5068	41.0748	19.7798	45.545	15.3132	29.1708	17.3369	28.11	33.8302	19.641	9.51914	7.81662	6.75046
AC007292.3	0.242958	0.0150843	0.020612	0.0994735	0.0138987	0.713363	0.0150352	0.0138397	0.0135569	0.0205381	0.0205958	0.0163092	0.725982	2.04594	0.0178001	0.00501183
AC007292.4	0.00254583	0.00225561	0.00354889	0.175496	0.00203441	0.00409658	0.772144	0.00204256	0.00163009	0.00179493	0.013583	0.00341221	0.00164748	0.0104969	0.00119548	0.00207575
AC007292.6	1.04131	0.0933107	1.40134	1.33142	0.993135	0.17659	0.499286	1.51345	0.0335198	0.158636	0.522556	0.455506	1.58576	0.129696	0.0253831	0.0391067
AC007308.7	1.05044	0.178849	0.621463	0.126633	0.0156012	0.535853	0.162619	0.0246212	0.30016	0.535773	0.0218625	0.318462	0.0580019	2.02031	0.0179139	0.0114306
AC007318.5	4.17332	15.0968	27.7377	8.45218	11.8275	2.81765	7.57183	3.81128	15.7245	5.68529	2.4607	11.1193	3.8404	4.54251	4.72906	0.410037
AC007319.1	0.00154042	0.171571	0.0334495	0.66333	0.00341775	0.00866701	0.0351027	0.00635536	0.00343513	0.00424555	0.00252981	0.0527197	0.00916856	0.00244459	0.00171121	0.000311063
AC007326.10	0.00183975	0.398953	0.0898712	0.424005	0.052471	0.00598111	0.00410685	0.00232441	0.00203608	0.00532375	0.00228624	0.00257805	0.00138652	0.00512293	0.00139985	0.000314562
AC007327.6	0.0100151	0.000810168	0.00119159	0.00312819	0.00120839	0.0411415	0.0013139	0.00133591	0.00125426	0.928743	0.00328342	0.00146483	0.00161768	0.00212721	0.000882529	0.000482118
AC007364.1	0.690772	0.00469193	0.00637672	0.0075735	0.00462424	0.0993732	0.00642466	0.00555502	0.00569198	0.00475697	0.138366	0.0060322	0.0084321	0.00518363	0.00457506	0.00157083
AC007365.4	11.1275	13.5868	101.81	34.4669	12.9805	16.8619	12.61	7.41279	14.3946	2.05938	6.3649	17.6723	13.6595	14.0664	25.0451	3.88127
AC007381.3	0.704264	0.00271091	0.00184544	0.00223409	0.0021329	0.00274361	0.00237005	0.00251638	0.00175121	0.00172286	0.00294266	0.00189983	0.185892	0.00210053	0.0028702	0.0800032
AC007383.3	0.796854	1.55709	0.49078	0.0362067	0.0272895	0.213075	0.0666662	0.15904	0.736066	1.73878	0.619161	0.923636	0.439275	0.0344066	0.0413576	0.120318
AC007383.4	1.0807	2.48447	0.436466	0.663043	2.70058	2.271	1.57459	1.17327	0.672486	0.861131	3.94781	0.904977	0.280207	0.607828	0.14535	0.19609
AC007383.6	4.92759	33.9292	29.7665	12.3013	18.5461	3.37533	16.4548	16.2015	4.61582	10.0138	16.1958	13.0786	9.65593	5.12224	1.92433	0.89117
AC007386.2	0.0678056	0.000865107	0.000965855	0.00128698	0.00118236	0.0252654	0.00181995	0.00186001	0.00253909	0.682318	0.00320257	0.139281	0.0669551	0.000708657	0.00127296	0.00267177
AC007386.3	3.14649	7.60427	13.8626	2.57201	5.24965	1.61248	3.71701	0.799511	8.74938	0.918498	4.43391	2.17496	5.27156	2.02675	0.397459	3.46343
AC007386.4	0.773458	0.00169806	0.00232125	0.00248843	0.00165496	0.00711668	0.00198225	0.00190304	0.00181814	0.0016503	0.192224	0.00186429	0.00388817	0.00150137	0.00157648	0.00285447
AC007387.2	48.8921	79.6385	417.147	183.791	80.9493	44.6865	68.9189	36.8558	111.319	38.8616	36.9125	33.8876	44.8299	42.0422	70.4821	16.7855
AC007389.2	19.2314	57.062	111.925	14.8272	24.2294	10.673	32.9944	19.3942	34.3661	5.20444	14.3995	14.2212	20.6714	14.2008	34.7232	13.8766
AC007389.3	0.0656481	0.172104	0.0295253	0.126979	0.0136134	0.124551	0.0157615	0.0298761	0.00873328	0.0171663	0.0128852	0.00994913	0.175369	0.0371205	0.00985318	0.150864
AC007390.4	5.39701	8.31945	18.2958	2.89594	6.64865	6.39896	7.07258	5.11161	8.70443	3.12096	1.71398	3.0822	1.70544	1.15276	5.70388	0.676385
AC007392.3	0.203859	0.155121	0.0925572	0.170185	0.0480493	0.118309	0.854497	0.810927	0.0432066	0.0507638	0.0941285	0.0394336	0.133656	1.12294	0.0237638	0.0386079
AC007392.4	0.0713427	0.0275111	0.0286129	0.257987	0.0244995	0.190938	0.0256896	0.0299023	0.0197784	0.0225768	0.169372	0.0338868	0.039981	0.0246169	0.0261362	0.00716815
AC007394.3	2.88484	1.1073	2.49782	0.404574	0.451693	2.03573	2.63947	0.578061	1.14835	0.983341	0.258173	0.213381	1.2572	1.45274	4.75063	0.336702
AC007395.4	0.730036	0.0383573	0.767231	0.202006	1.27649	0.35412	0.752327	0.442601	0.873144	0.125182	0.654211	0.569989	0.991417	0.149153	0.0327759	0.0409537
AC007403.2	0.0550705	0.051674	0.0462779	0.0561366	0.0152119	0.0276162	0.0732686	0.0197591	0.0153002	0.0150236	0.482364	0.0338392	0.0133535	0.0727245	0.00726899	0.0151111
AC007405.4	2.04262	1.25805	0.612483	0.416797	0.0810823	0.521189	0.0899442	0.153921	0.0374289	0.428583	0.804792	0.457864	0.491612	0.0993809	0.486522	0.0177356
AC007405.6	1.66626	4.86467	1.52989	1.99812	5.39093	0.188869	0.0976437	0.977243	0.10757	0.129387	0.47785	0.305936	0.0868113	0.0655275	0.0797921	0.0335056
AC007551.2	0.323954	0.0131417	0.025268	0.0612831	0.0136811	0.0295234	0.00809541	0.411548	0.0282894	0.00618944	0.00743102	0.00836684	0.0437569	0.00735631	0.00731028	0.00480514
AC007559.1	7.21147	5.61959	12.3406	4.1387	4.61282	1.16247	1.16856	2.15854	1.61187	1.25471	1.10622	1.99185	1.37963	1.40356	1.58706	0.252317
AC007560.1	0.00118476	0.824497	0.00291893	0.154626	0.00286453	0.00164687	0.00124747	0.00207457	0.00138033	0.000826332	0.00132838	0.0010506	0.000967051	0.0017719	0.0014373	0.000177468
AC007563.1	0.0700464	0.011533	0.0192258	0.0200894	0.00996321	0.0248625	0.138371	0.0107389	0.997121	1.60195	0.01067	0.385968	0.667863	0.016935	0.00748492	0.00717771
AC007563.3	0.000643725	0.000986334	0.00161808	0.00239635	0.0011533	0.0134388	0.0011773	0.000945465	0.00105629	0.969776	0.0010115	0.00115385	0.000988753	0.00275768	0.000710388	0.0001857
AC007563.4	3.29121	1.14561	1.4277	0.79348	0.0665869	1.14224	0.842148	1.70418	0.111482	0.151163	0.229922	0.241157	0.272882	1.31421	0.0823173	0.183718
AC007566.10	0.265529	0.0134678	0.0793416	0.0512777	0.0127503	0.318285	1.13896	0.0147354	0.0129182	0.0123042	0.0176577	0.0137519	0.0148643	0.0153662	0.00771744	0.0110726
AC007618.3	23.9991	51.5192	104.534	46.798	20.7913	50.0424	15.4548	24.9773	10.1581	4.22573	12.6653	26.4812	9.8968	6.82772	11.3999	3.22927
AC007620.3	0.679666	0.509166	0.69729	0.536623	0.0281355	0.188858	0.0404736	0.078119	0.167807	0.199283	0.114331	0.519407	0.121908	0.0297594	0.0460675	0.0431064
AC007677.2	3.03742	3.02613	27.9686	6.34023	10.8935	12.3673	4.06223	3.85314	4.32125	4.05044	2.09142	3.80406	8.50143	3.67324	9.01629	1.99331
AC007679.1	1.31983	4.99498	3.29767	3.29413	1.79426	0.342026	3.49857	1.04789	6.4176	0.22992	1.39212	0.78723	1.16016	1.23278	1.12142	0.0694168
AC007679.3	0.00262687	0.0108581	0.00807927	0.394899	0.0103585	0.00878281	0.00670341	0.0075665	0.00895911	0.00665638	0.232785	0.00805709	0.0121437	0.114734	0.0335987	0.133192
AC007679.4	7.99796	2.71524	24.1092	2.34671	2.60369	7.93856	12.8082	2.77942	8.76242	0.920531	8.77273	1.73905	3.71747	5.3793	8.47678	0.93277
AC007682.1	0.0626443	0.0181527	0.0183346	0.140841	0.0208643	0.393761	0.0204324	0.0261014	0.029823	0.0269278	0.0232449	0.0198791	0.115781	0.0614362	0.0136046	0.00817119
AC007740.1	0.00742818	0.00344174	0.0615372	0.0561133	0.220775	0.00539441	0.144346	0.451312	0.00393138	0.00876694	0.00434065	0.00801298	0.0170934	0.00450016	0.00237816	0.000628327
AC007742.3	0.00154035	0.171556	0.0334476	0.663352	0.00341759	0.00866649	0.0350997	0.00635514	0.0034349	0.00424528	0.00252967	0.0527213	0.00916772	0.00244441	0.00171117	0.000311046
AC007743.1	0.0198645	0.082109	0.0666598	0.0232138	0.00414082	0.00899557	0.00486743	0.00333741	0.357915	0.00410794	0.410117	0.00295628	0.0027953	0.0049777	0.0022871	0.00165492
AC007750.5	28.812	0.294051	0.406665	0.455515	0.832581	0.681948	5.01417	3.62405	0.212647	0.876657	0.991767	0.584698	2.27473	0.799324	0.68468	0.454476
AC007773.2	1.2209	0.256497	1.25265	0.894036	0.836633	0.213756	0.548411	6.36905	0.388397	0.384272	0.101495	6.16803	0.120136	0.15724	0.0582496	0.0302369
AC007790.4	2.14883	2.10251	19.8424	1.66517	2.68987	0.382073	3.60492	4.26921	0.188178	1.99869	1.59447	0.487292	1.48978	1.76487	1.75713	2.01455
AC007796.1	0.649059	0.00355647	0.00452495	0.00435927	0.00348919	0.276557	0.00463714	0.00450237	0.00366342	0.00492094	0.016548	0.00538953	0.0114128	0.00335769	0.00308689	0.000934798
AC007879.2	0.0486641	0.00447096	0.0280914	0.00438377	0.00354431	0.00638006	0.619277	0.00473164	0.00313828	0.00299875	0.00574157	0.00320703	0.00677839	0.00185378	0.00210897	0.25463
AC007881.4	17.7142	4.7463	6.43602	2.15817	2.11985	7.00302	6.08487	4.09479	4.14826	0.98204	13.09	0.875841	7.98785	4.44749	4.12184	2.9895
AC007899.3	1.56475	0.0876847	0.419514	0.231021	0.038222	0.306689	0.123933	0.95965	0.0512659	0.0389814	0.402822	0.143414	0.282914	0.129115	0.128506	1.09152
AC007906.1	1.04931	0.173691	0.335083	0.660191	0.0943196	0.747687	0.753029	0.3624	0.127752	0.0812094	0.527592	0.530221	0.129309	0.149273	1.13812	0.140818
AC007919.18	0.00257695	0.553796	0.00337669	0.0731006	0.00347399	0.00532107	0.00859095	0.274771	0.00300449	0.0327382	0.00359305	0.0088246	0.00568708	0.0177174	0.0026368	0.000790571
AC007919.19	0.0347978	0.0357993	0.0243698	0.0524539	0.0233767	0.504308	0.030139	0.0301531	0.0278151	0.0205135	0.0337641	0.0329568	0.0245358	0.0934668	0.0183117	0.0132387
AC007950.2	0.0828627	0.196475	0.306995	0.0996017	0.0190432	0.0573995	0.0408672	0.292814	0.824428	0.0280709	0.81435	0.0189018	0.151865	0.0240094	0.0266343	0.0156828
AC007952.5	0.143262	1.70778	0.844958	0.42271	1.96271	0.360035	0.191647	0.0709977	1.37316	0.470652	0.944701	0.935102	0.0458323	0.247853	0.0643145	1.21429
AC007952.6	0.633181	0.0310725	0.00956547	0.0195579	0.00967286	0.0210471	0.0283293	0.0338369	1.96285	0.0104901	0.0171907	0.0149623	0.0629955	0.0132805	0.00618388	0.125786
AC007966.1	0.1782	1.19263	0.527366	0.997634	0.037283	0.36061	0.0753718	0.921942	1.89468	0.134616	0.103747	0.0458361	0.137457	0.143625	0.220788	0.0282174
AC007969.4	0.204914	0.113462	0.286447	0.155931	0.0191967	0.248337	1.24897	0.0359641	0.0186551	0.0321425	0.0182146	0.354081	0.0367667	0.0378616	0.182952	0.00610788
AC007969.5	503.582	368.93	1637.38	896.717	508.545	731.852	484.845	432.412	441.028	198.956	440.507	415.484	270.908	293.618	354.818	119.415
AC008060.7	0.0552447	0.00242917	0.00175763	0.0429449	0.0024618	0.00393669	0.808179	0.0133453	0.00174712	0.00165689	0.00352655	0.00171536	0.0282737	0.0111167	0.0214039	0.000260344
AC008063.3	0.0117584	0.00245727	0.0900931	0.00140528	0.00220916	0.279683	0.00639641	0.00206425	0.00164111	0.530893	0.0175494	0.0168463	0.00539388	0.0289676	0.00229652	0.000345302
AC008065.1	17.1868	7.28192	25.9863	6.0019	6.0456	5.74441	18.2334	11.7876	10.8821	4.14589	3.02084	7.00281	4.30139	6.08338	5.85597	2.43969
AC008067.2	0.763381	0.00775279	0.0098361	0.0108607	0.00813367	0.036249	0.0137397	0.00794499	0.00776871	0.0530597	0.0276642	0.0185076	0.00665968	0.00385241	0.0210701	0.00351959
AC008072.1	0.460249	13.8542	16.4745	1.71616	1.65535	3.1518	1.7788	6.05089	1.98908	1.58155	0.787258	1.00006	1.71409	0.358188	4.30245	0.125402
AC008073.7	0.0263639	0.00538287	0.00660248	0.544611	0.00421644	0.104539	0.0279143	0.248263	0.00226255	0.00283027	0.00835306	0.00636872	0.00442938	0.00525766	0.00233162	0.000274033
AC008073.9	0.020652	0.0164285	0.0120357	0.0130756	0.0106842	0.079798	0.103879	0.0229893	0.00659172	0.00904113	0.364679	0.0949334	0.231036	0.00527413	0.00562632	0.00327579
AC008074.1	1.95165	0.708321	0.579383	0.412131	0.0521764	0.694259	0.279615	3.14305	0.525668	0.485633	0.408791	1.06914	0.276785	0.1896	1.06288	0.160924
AC008079.10	3.06218	1.96135	0.392867	0.312395	0.229128	0.426463	1.30002	5.22853	0.0688251	0.179038	0.239759	2.37958	1.80674	0.107764	0.0376801	0.267675
AC008088.4	0.129491	0.0991366	0.78312	0.29543	0.0136205	0.0163054	0.0298821	0.0228538	0.020657	0.0638536	0.0143982	0.0173643	0.392135	0.0850261	0.0135223	0.00320444
AC008103.4	0.000579839	0.00540157	0.0086337	0.00251641	0.00173944	0.00123741	0.00151769	0.00133949	0.000958452	0.00129276	0.0047407	0.00113914	0.915927	0.00180394	0.000903527	0.0502685
AC008132.13	1.84708	0.0930324	0.19697	0.304432	0.602476	0.561316	0.114959	0.840849	0.0988498	0.216783	0.662609	0.447481	2.56919	1.21436	0.0683988	0.161216
AC008132.15	0.0010737	0.00152767	0.00121754	0.00093129	0.00081323	0.00113861	0.00104634	0.000791163	0.000690477	0.9858	0.00113801	0.000807539	0.000780649	0.0013493	0.000633059	0.00026095
AC008154.4	0.0109956	0.0024887	0.0789429	0.0832759	0.00215116	0.0157935	0.767154	0.00316292	0.00954696	0.00312773	0.00322247	0.00260676	0.00190688	0.0104102	0.00357382	0.00164058
AC008155.1	1.15727	0.521445	1.58884	1.71695	0.769438	0.954822	0.98944	0.379919	0.917182	0.201573	1.76134	0.357585	0.215212	0.213504	0.0744371	0.181045
AC008155.2	0.94668	3.21296	0.997339	0.738988	0.0413995	0.235743	1.38448	0.769466	0.0354127	0.314317	0.0691315	0.710374	0.135268	1.1525	1.95707	0.298865
AC008264.4	4.04766	2.46965	12.7478	1.41764	0.706419	1.25344	4.19549	4.81958	2.00103	2.19928	0.898919	1.46048	1.75358	0.25846	0.344771	0.425748
AC008269.2	0.00262735	0.0108601	0.00808094	0.394755	0.0103608	0.00878461	0.00670496	0.00756807	0.00896079	0.00665768	0.232863	0.00805868	0.0121459	0.114748	0.0336046	0.13322
AC008277.1	0.188904	0.13111	0.157268	0.0155575	0.0160614	0.271342	0.467937	0.0185279	1.46438	0.0610633	0.0527619	0.0212593	0.0808228	0.0236073	0.0103398	0.0190537
AC008278.2	0.00135535	0.0362184	0.590619	0.111992	0.00335234	0.00443316	0.203935	0.0026694	0.00285353	0.0263987	0.00173325	0.00201042	0.00141905	0.0081155	0.00201775	0.000876828
AC008280.1	4.38352	5.72189	2.40225	1.87997	5.91623	1.52415	1.87782	0.638723	0.79699	0.061487	0.355124	0.261844	0.707322	0.113774	0.0562841	0.302628
AC008280.3	0.00277507	0.00989009	0.177401	0.122379	0.237431	0.00354238	0.324142	0.00400256	0.00569182	0.0484917	0.0049551	0.00216981	0.0411354	0.013223	0.00195931	0.00081028
AC008427.2	4.90477	9.21872	10.428	10.9446	6.89577	4.6026	7.85286	4.62265	1.23658	0.555793	4.78481	0.568171	1.26113	3.56508	1.2418	0.316571
AC008440.5	0.0452147	0.0169667	0.018332	0.0488696	0.0156607	0.130793	0.0490809	0.0370794	0.0223404	0.048527	0.03874	0.067054	0.0939441	0.0272388	0.0187045	0.321455
AC008522.1	1.09407	0.381213	0.322606	0.461238	0.0901844	1.94954	1.76658	0.423006	0.0895409	0.551134	0.43411	4.52626	0.499313	0.220829	0.0879509	0.102428
AC008592.3	0.111638	0.00686656	0.607602	0.105185	0.401607	0.568865	0.0115617	0.0432339	2.96103	0.00875289	0.0256616	0.0760139	0.0249052	0.0266097	0.00665406	0.0138127
AC008686.1	0.00154025	0.171557	0.0334459	0.663363	0.00341755	0.00866582	0.0350988	0.00635467	0.00343481	0.00424517	0.00252955	0.0527138	0.00916739	0.00244437	0.00171105	0.000311035
AC008694.2	0.0489271	2.30952	1.97239	0.936513	1.14687	0.0776964	1.16494	0.0324325	0.990125	0.0669908	0.0682435	0.0190009	0.106801	0.0920582	0.948647	0.0188508
AC008697.1	0.0367212	0.0332865	0.0772176	0.212219	0.877559	0.0666227	0.105882	0.0290583	0.0141082	0.0196253	0.248243	0.0667668	0.0261584	0.0384665	0.029319	0.118748
AC008703.1	0.87913	0.0116167	0.0109193	0.00470106	0.00328016	0.00376941	0.00469522	0.00352686	0.0061339	0.00197912	0.00362611	0.00255476	0.0486285	0.00191155	0.00173498	0.0117925
AC008746.10	0.0555409	0.00990038	0.253503	0.0123747	0.0086911	0.00852837	0.0699523	0.0141865	0.00850217	0.0137055	0.0157352	0.112774	0.20929	0.0673003	0.135282	0.00473336
AC008746.12	3.4634	0.701218	1.79278	0.324924	0.658789	2.38168	3.90428	0.291994	0.157236	0.165944	0.463907	0.461861	0.619947	0.197852	0.240467	0.173716
AC008746.5	0.159529	0.0749555	0.0339104	0.0726767	0.00767008	0.0594926	0.0169012	0.0133163	0.0141124	0.008788	0.49038	0.00977484	0.0082585	0.0117275	0.00943441	0.00907253
AC008753.3	20.2844	22.0134	68.3673	26.5791	11.7917	36.8701	22.5027	9.5537	5.35542	12.1486	9.91528	13.8551	11.2114	21.6821	23.6642	8.20562
AC008781.7	0.00346598	0.0366484	0.499417	0.0046804	0.306499	0.00878259	0.00819818	0.00925208	0.00463784	0.00425431	0.00515744	0.00445881	0.0894061	0.00215614	0.0119646	0.00102145
AC008850.3	2.65265	11.5689	18.5065	3.23005	4.68557	1.82129	2.51076	2.75125	2.30686	0.495427	3.10832	1.65761	2.98125	2.65357	1.49202	0.577889
AC008982.2	0.0703747	0.0272616	0.696096	0.423335	0.0285904	0.896602	0.512303	0.89622	0.0302787	0.130677	0.377991	0.133823	0.170278	0.211484	0.0463588	0.348327
AC008993.2	0.978954	0.0987101	0.0391123	0.120324	0.0242138	0.16822	0.784584	0.316721	0.0289911	0.0217972	0.0457636	0.0391341	0.23014	0.0285973	0.0400037	0.0347336
AC009005.2	1.03148	7.73715	2.86207	2.35617	9.80722	1.48714	0.897934	4.64961	1.21361	0.155793	0.266465	0.746965	0.405567	0.230586	0.0950091	0.0572394
AC009014.3	1.485	5.45841	42.0924	1.26666	6.13641	0.539936	0.672325	0.63656	4.92616	0.259003	0.315048	0.139372	0.615378	0.201235	0.0941115	0.161986
AC009095.4	0.0113018	0.389198	0.265214	0.331184	0.884326	0.00481419	0.0792359	0.0039873	0.00451485	0.00299825	0.00504476	0.00619971	0.00270639	0.00536808	0.00281645	0.00108924
AC009120.10	0.0674108	0.00189395	0.00200611	0.00189149	0.00129594	0.00310393	0.00161721	0.0013133	0.0013552	0.00124914	0.898446	0.0016292	0.00226419	0.0124694	0.00121958	0.000834201
AC009120.11	0.131504	0.703392	0.520685	0.164109	0.836226	0.778438	0.407507	0.885299	0.0318194	0.17592	0.0483968	0.0306976	0.155797	0.0901569	0.018014	0.0220384
AC009120.3	1.30142	1.17798	1.10008	3.14358	0.234146	1.63845	0.945315	0.193592	1.71445	1.09409	1.8837	0.146089	0.347171	0.328605	0.0475161	2.70382
AC009120.6	20.7246	22.834	39.1153	6.88098	8.54211	22.5379	16.774	20.4855	9.17354	27.7204	11.1838	28.6666	14.5618	7.891	8.50442	2.40395
AC009120.8	0.292052	1.23967	1.03303	4.15499	2.57451	0.385665	1.84645	0.518024	0.610422	1.8978	0.772836	0.946138	0.143827	0.302674	1.18633	0.0955813
AC009133.12	18.479	16.5992	14.0647	12.5633	7.1747	12.6464	2.15697	4.30554	2.80927	8.33121	5.9663	4.59703	1.98547	4.48155	0.373611	0.465809
AC009133.15	0.0184141	0.0652058	0.125704	0.0785542	0.804249	0.0763845	0.00748607	0.00605847	0.00502132	0.0062293	0.00617627	0.00842145	0.757282	0.0205769	0.0108166	0.00342021
AC009133.17	1.41844	0.00743935	0.0291787	0.0210062	0.00519304	0.157265	0.0133552	0.00731774	0.00519382	0.00668267	0.212323	0.0875651	0.00797107	0.0114296	0.00496215	0.00467525
AC009133.21	0.776325	0.913722	2.29622	2.08643	1.31794	3.1659	0.311258	1.2921	1.44474	1.11966	1.30248	0.178467	0.288291	0.316592	0.124264	0.0656133
AC009158.1	0.0653427	0.0118173	0.35931	0.0155242	0.0105157	1.02306	0.0125763	0.0135839	0.00998282	0.223322	0.0899258	0.0876155	0.0281878	0.033612	0.0127466	0.00287237
AC009166.7	0.311734	0.0549591	0.182947	0.243341	0.279615	0.157756	0.0390645	0.23046	0.0297025	0.0288597	0.264219	0.0278208	0.0442351	0.04016	0.0411328	0.0239936
AC009228.1	1.00858	0.253981	0.256925	0.030481	0.063919	0.0958702	0.926365	0.0232407	0.837718	0.045269	0.125007	0.171629	0.0791686	0.0160234	0.0232672	0.0425518
AC009236.2	0.1955	0.0283914	0.383878	0.0913256	0.0200409	0.0406976	0.014836	0.0157229	0.0102869	0.038928	0.0944924	0.0125702	0.0152651	0.0257695	0.00807867	0.00421695
AC009237.6	0.0243311	0.127825	1.06824	0.748181	1.54627	0.0625448	0.566538	0.198994	0.874047	4.49505	0.0845473	0.109434	0.0213046	0.050616	0.0177657	0.0043038
AC009237.8	0.0948321	1.34811	0.130812	0.610666	1.65771	0.0291777	0.0480806	0.01746	0.0165711	0.611369	0.946739	0.317548	0.118111	0.0291912	0.0129274	0.0106958
AC009238.6	0.32394	0.0131413	0.025268	0.061281	0.0136805	0.0295222	0.00809523	0.411564	0.0282928	0.00618933	0.00743077	0.00836665	0.0437564	0.00735631	0.00731015	0.00480507
AC009245.3	116.29	183.947	391.805	177.384	141.116	46.1776	109.399	103.695	98.5907	44.2002	53.7078	87.7502	43.6615	47.9365	104.453	20.888
AC009263.2	0.0154823	0.135391	2.83996	1.09396	1.14661	0.285566	0.0133653	0.0743822	0.0130215	2.25114	0.013929	0.0168025	0.0135925	0.0346478	0.0451208	0.00702189
AC009264.1	0.0272227	0.273009	0.139114	0.625247	0.00587867	0.0675622	0.00561656	0.00604759	0.807412	0.00385039	0.00827841	0.00615915	0.0130595	0.00496919	0.0043457	0.00222693
AC009274.6	0.609792	0.0535596	0.033481	0.0174058	0.00606756	0.114231	0.0886106	0.00871434	0.0118185	0.00947086	0.0148115	0.00795306	0.00754535	0.00560394	0.00715343	0.00378104
AC009299.5	0.498141	0.0328959	0.205473	0.145044	0.857593	0.49115	0.0766466	0.790229	0.0274598	1.05832	0.150593	0.022895	0.0736189	0.0407313	1.52133	0.00787442
AC009302.2	1.50963	1.85113	0.645154	0.330983	0.559373	0.427401	0.85689	0.521127	0.784517	2.92152	0.599979	0.493664	0.204846	0.0785219	0.0747521	0.14051
AC009303.1	0.210224	0.00688213	0.0109781	0.0213258	0.00743669	0.628945	0.00953426	0.00742087	0.00786062	0.0148335	0.0124945	0.00741429	0.03424	0.0117749	0.00772756	0.000907815
AC009303.2	0.765326	0.00238783	0.00195044	0.00109195	0.0013519	0.00124712	0.00169353	0.00195074	0.0013122	0.00134153	0.00265459	0.0012414	0.0424718	0.000821476	0.135681	0.037477
AC009305.1	0.548844	0.00153586	0.00262555	0.00251199	0.00184721	0.0119544	0.00217104	0.00219071	0.00197219	0.00175672	0.402382	0.00234216	0.00488486	0.00169034	0.00179508	0.00949628
AC009362.2	389.907	463.202	625.352	197.816	206.624	421.217	221.302	219.221	145.137	46.4376	173.816	150.925	84.1435	120.423	119.612	35.8655
AC009403.2	4.6352	0.930507	2.76106	1.78673	4.38744	3.7311	1.93845	0.800784	3.47584	2.2235	0.811587	1.92246	0.889266	0.19561	0.155782	0.354686
AC009404.2	1.9415	4.23075	1.20736	6.02358	2.04337	2.67928	4.61768	3.16167	0.0858242	0.201342	1.53537	0.197179	0.979522	1.6445	0.266031	0.185041
AC009413.2	140.417	147.484	669.614	167.578	186.102	99.9502	202.869	156.633	149.632	45.0609	89.4977	107.809	110.989	82.7501	131.662	34.9514
AC009414.1	16.4138	35.5555	77.6857	22.4722	2.77671	4.47787	10.3406	20.8157	1.862	2.43862	8.05603	1.79374	2.38303	6.45873	6.46399	1.00563
AC009473.1	0.000494999	0.195999	0.494103	0.292715	0.00220207	0.001562	0.00119307	0.00102726	0.00108687	0.00101178	0.000980398	0.000825724	0.000718182	0.00515915	0.00080575	0.000115514
AC009474.2	50.2856	140.015	319.117	130.44	96.0378	8.99864	42.7333	70.8845	64.9963	44.3525	10.1177	32.2611	19.3706	17.9586	50.1724	9.25894
AC009478.1	0.00107376	0.00152769	0.00121758	0.000931331	0.000813303	0.00113861	0.00104635	0.000791183	0.000690492	0.9858	0.00113805	0.000807553	0.00078066	0.00134934	0.000633098	0.000260957
AC009480.4	3.53849	8.94406	13.1013	3.19645	5.63499	2.31095	1.35414	1.8182	2.05151	0.581583	1.30077	0.504291	1.38423	0.305722	4.7229	0.250358
AC009487.6	0.951174	9.21781	1.6673	0.85789	0.0322638	0.119164	2.76662	5.06162	5.08949	0.112509	1.35851	0.0505635	0.367824	0.0984142	0.043498	0.205358
AC009495.2	0.00371042	0.0841831	0.0270771	0.0412412	0.0406452	0.175268	0.236983	0.0141481	0.0141464	0.185989	0.0134429	0.04392	0.0107006	0.0716939	0.0343537	0.00249586
AC009495.3	0.091834	0.00457227	0.0068699	0.00379268	0.00179788	0.00605685	0.0017163	0.864274	0.00208058	0.00124157	0.00230781	0.00171994	0.0012028	0.00418028	0.00535091	0.00100173
AC009500.2	7.64789	14.3441	15.6186	2.87544	5.37514	4.69393	9.18531	1.37407	5.65515	1.15808	1.95781	2.62539	12.4931	2.71624	2.62514	0.654629
AC009501.4	0.76874	12.4355	3.09432	2.07579	8.52476	0.614216	0.506191	1.75658	1.03161	0.26388	0.182188	0.153747	0.161373	0.219631	0.164249	0.0472129
AC009502.1	0.42969	0.927426	0.157621	0.23239	0.056225	0.803448	0.106332	0.277467	0.046315	0.154223	0.118909	0.118604	0.255435	0.0974992	0.0458033	0.172612
AC009506.1	5.16443	0.577051	1.04516	2.94586	0.143525	2.45058	0.71516	1.32295	0.745572	0.193495	0.60933	0.368667	0.555773	0.421459	1.48327	0.257715
AC009517.2	22.8735	18.6568	56.6306	42.8136	13.204	12.0828	23.8166	29.7368	10.073	8.10294	26.7318	11.2961	23.7887	17.6715	22.0257	3.49564
AC009518.4	0.0450484	0.0160686	0.00825003	0.0228211	0.00703136	0.0299453	0.0273415	0.0186986	0.003716	0.00853513	0.0865345	0.0111849	0.63595	0.0183572	0.0074648	0.0530528
AC009542.2	0.040976	0.00607072	0.003041	0.512824	0.00358315	0.174929	0.00513155	0.180921	0.00275172	0.00282587	0.00465314	0.00453156	0.0527245	0.00180968	0.00261749	0.000610249
AC009945.4	0.0617186	0.533696	4.45758	0.702781	2.43889	0.558141	0.120848	1.59831	0.0187907	1.13458	0.0265874	0.154586	0.037473	0.0949648	0.0478922	0.0131565
AC009948.5	14.9127	1.61332	1.74019	1.21646	0.587735	0.826905	2.96952	0.40237	0.723893	0.633742	4.9801	8.46381	2.76377	3.02785	4.40516	3.7325
AC009948.7	8.38088	13.2373	3.83749	7.50671	5.52528	7.40867	6.71082	3.52993	6.07861	3.60481	3.20806	1.13631	0.922532	0.512189	1.20204	2.19835
AC009950.2	0.0156291	0.0264393	0.0158854	0.0129431	0.0104211	0.178666	0.0132456	0.00907527	0.00942136	0.630178	0.0151703	0.0341372	0.971491	0.0260547	0.00826002	0.022983
AC009961.2	28.1431	120.583	153.954	46.0401	50.6886	15.1278	40.1573	42.685	21.9295	12.7439	25.0536	9.55498	17.123	11.1151	29.9392	3.16188
AC009961.3	1.34535	0.171126	0.366086	0.17041	0.0579532	0.140342	0.18148	0.0558413	0.506854	0.125595	1.51409	0.0892591	0.0615362	0.106846	0.0247881	0.0824503
AC009961.5	0.0278908	0.00540925	0.00453617	0.00603357	0.0049548	0.0115603	0.00497666	0.00736792	0.0053252	0.00492485	0.0111461	0.00515539	0.00531653	0.892387	0.00230252	0.000713319
AC009963.5	4.99396	5.39162	21.4271	3.6636	6.15189	1.62116	6.56562	3.35859	3.43364	1.95068	8.9754	5.60386	1.73523	0.763117	9.82598	1.53856
AC009963.6	1.65624	0.0138739	0.0592055	0.14134	0.265037	0.10098	0.228812	0.0209724	0.0233201	0.0951523	0.291114	1.90003	0.119462	0.0482823	0.0216074	0.0145718
AC009969.1	0.0751185	0.0428826	0.0196017	0.0276091	0.0171633	0.0913817	0.0374195	0.0337529	0.0184986	0.0211288	0.33331	0.134347	0.0317324	0.0504647	0.0576659	0.00792331
AC010095.6	21.999	43.3133	21.2774	19.5858	9.33126	2.95327	25.0967	23.205	6.1168	22.1747	5.85359	6.26032	1.84883	12.6551	6.11198	3.21695
AC010127.3	0.00627785	2.13874	1.13881	0.237846	0.589967	0.0300091	0.0554698	0.111434	0.407351	0.163677	0.0237864	0.0144049	0.0391723	0.0324749	1.00692	0.00366298
AC010132.11	0.653009	0.623175	0.528646	0.0361377	3.63245	0.307693	0.198809	0.0173235	0.0139725	1.12323	0.445451	0.314708	0.029859	0.0369397	0.0140196	0.0245794
AC010148.1	0.199538	0.152353	0.0952409	0.0261262	0.0751705	0.041622	0.389657	0.023239	0.0165898	0.153227	0.638713	0.0265199	0.100318	0.0227468	0.0130384	0.0259009
AC010149.4	0.773576	0.00493732	0.00664369	0.0533009	0.00505618	0.0674886	0.00738413	0.0466242	0.00557822	0.00326875	0.0065849	0.00423688	0.00436475	0.00525537	0.0032852	0.00241464
AC010150.1	1.26907	1.45097	1.61018	0.68301	0.248059	0.860178	0.399374	0.0288492	0.0198374	0.163236	0.0291761	0.0194075	0.0968563	0.0735899	0.0262571	0.0219433
AC010226.4	1.96456	0.532874	3.06224	1.24851	0.123307	0.861254	1.64064	0.313614	0.11011	0.29266	0.209723	0.316003	1.80033	4.29989	0.0791438	0.145133
AC010240.2	2.2965	12.2649	14.7192	3.2132	11.5373	0.520629	5.65094	0.609793	4.82456	2.25075	1.41936	1.67032	5.0492	0.29886	1.42916	0.245304
AC010240.3	0.342618	0.890351	0.186062	0.200023	0.189597	0.0730588	0.173155	0.236942	0.0300773	0.0230682	0.0697492	0.244041	0.290109	0.02614	0.00860974	0.0163993
AC010468.1	96.1592	424.484	606.085	154.809	233.079	41.0822	132.887	124.104	96.051	30.2443	91.9374	42.0373	63.5034	40.0501	97.5649	32.9224
AC010468.3	0.0202396	0.022657	0.0209193	0.0389743	0.0118287	0.078321	0.0211233	0.0228856	0.0158832	0.0135754	0.526494	0.0139069	0.136202	0.0434293	0.00858947	0.00497035
AC010492.5	0.0179415	0.00398092	0.133759	0.0983513	0.00423143	0.0727853	0.606035	0.00386277	0.00558624	0.020287	0.00777523	0.00474164	0.00375543	0.010351	0.00483671	0.00171979
AC010504.2	0.0122039	0.0265624	0.0129313	0.0979712	0.00872251	0.0148581	0.00847999	0.0079224	0.00610755	0.00618288	0.0454271	0.817261	0.230115	0.0164995	0.685369	0.00338516
AC010522.1	1.61361	0.012509	0.17531	0.111364	0.0112736	0.0746397	0.664516	0.0119014	0.0175661	1.89562	0.178974	0.122411	0.0194267	0.0291608	0.00880049	0.052915
AC010524.2	2.67815	0.0896072	0.526474	0.164193	1.63993	1.49443	1.31971	1.06606	0.880473	1.93538	0.525488	0.723068	0.477224	0.149118	0.175752	0.154949
AC010547.9	0.0319825	0.0292878	0.302735	0.0737238	0.00420323	0.0034305	0.0135374	0.48078	0.00320375	0.00200089	0.0209341	0.00251688	0.0218343	0.00743424	0.00157257	0.000823327
AC010642.1	0.000937446	0.391723	0.403808	0.182531	0.00441106	0.00212368	0.002037	0.00158369	0.00169746	0.00168895	0.00164243	0.00136278	0.00175811	0.00135018	0.00110671	0.000238874
AC010649.1	0.0907032	1.1275	1.9862	0.66561	0.0279809	0.320471	0.182546	0.174154	0.239322	0.141934	0.207584	0.125147	0.0857811	0.112483	0.497175	1.0154
AC010677.5	188.446	260.037	568.451	213.781	165.198	229.136	155.345	144.172	112.121	43.4344	128.603	114.496	122.146	106.986	98.2451	35.402
AC010729.2	0.451627	0.00270551	0.0951019	0.00330217	0.00296493	0.0157248	0.00619541	0.0283103	0.00382994	0.00238413	0.174371	0.132439	0.041514	0.00394393	0.0348146	0.000770533
AC010731.4	1.63878	0.0249135	0.0109443	0.0431181	0.00824799	0.119091	0.00933738	0.00993937	0.00926227	0.0106382	0.0301638	0.00866628	0.0115435	0.00687326	0.0157675	0.0427152
AC010731.6	0.00087808	0.173992	0.628486	0.0554753	0.00298126	0.00413765	0.00254312	0.00163077	0.115693	0.00232591	0.00152919	0.00139873	0.00119075	0.00571436	0.00158493	0.000439313
AC010733.5	52.582	51.2341	110.977	48.7362	25.1377	79.7424	49.5322	51.8477	29.8066	10.0135	37.3076	32.4658	17.4989	22.4433	18.0208	19.6546
AC010745.2	0.121838	0.00330063	0.00459768	0.00677274	0.00320263	0.813793	0.00510477	0.00485167	0.00311827	0.00404158	0.0044205	0.00365658	0.0100103	0.00589471	0.00262709	0.00277066
AC010746.3	0.07579	0.00137429	0.00170067	0.00168157	0.00152673	0.743595	0.00200641	0.00177979	0.00164515	0.00235384	0.1452	0.00184313	0.00477184	0.0129457	0.00134	0.000446278
AC010761.10	5.88883	1.573	2.93017	0.866825	0.47889	0.945031	0.288304	0.393621	0.700369	0.385257	1.76566	0.873089	1.05706	1.64244	3.09444	0.117015
AC010761.13	0.288199	0.00366301	0.0100184	0.00881367	0.00487489	0.109992	0.00802265	0.00772516	0.525945	0.00316214	0.00856158	0.00385643	0.00744596	0.00183198	0.00528066	0.00260744
AC010761.8	83.7772	47.3262	137.691	45.7987	31.3297	10.0792	50.0901	41.9323	32.6841	7.05822	47.1222	31.0452	22.5738	41.0479	30.8172	23.6266
AC010878.3	0.659044	1.69726	4.28493	2.55601	1.84225	0.638118	0.698583	1.32789	1.57439	1.98545	0.527541	1.12021	0.822843	0.111892	0.08626	0.0673231
AC010880.1	0.819646	0.890461	0.00518799	0.174965	0.0108769	0.0105992	0.00883533	0.021178	0.00539123	0.00517499	0.00941701	0.00799556	0.00621817	0.00692481	0.00586019	0.0112689
AC010883.5	2.36826	2.14557	1.19212	2.26551	1.73608	0.804202	1.20921	0.489055	1.52042	2.59995	0.278339	1.21644	0.283163	0.550308	0.149359	0.192017
AC010884.1	0.0774761	0.123388	0.0217159	0.1098	0.0245289	0.0276631	0.0237612	0.0128868	0.0355755	0.0242011	0.0682678	0.383356	0.0152766	0.0213042	0.0107024	0.0200963
AC010886.2	0.68466	0.00507675	0.0044369	0.0052379	0.00514952	0.0036934	0.00539834	0.0119888	0.0028247	0.00221102	0.0676811	0.00269514	0.0237022	0.00158005	0.173365	0.000299554
AC010890.1	0.0577927	0.0465031	0.0263411	0.166415	0.0353089	0.330978	0.0238313	0.040591	0.0492503	0.0270958	0.0324924	0.0243978	4.02466	0.066085	0.0143958	0.0338641
AC010894.3	0.238808	0.870798	0.73433	1.94381	0.169221	0.329714	1.28931	0.696215	2.54237	1.67735	0.0522586	0.0600037	0.182501	0.155478	0.037932	0.0199086
AC010894.4	4.31722	6.99205	2.34631	1.3259	6.67602	1.53241	1.63532	0.617015	6.86324	3.44296	1.72173	3.34412	2.31963	0.663456	0.420857	0.781753
AC010907.5	1.38704	0.00271987	0.00337482	0.00396818	0.00295676	0.237296	0.0040679	0.00386909	0.00444315	0.00658153	0.0190949	0.131515	0.160663	0.00807112	0.0033481	0.0209903
AC010970.2	1.96779	0.197733	0.0836159	0.429015	0.0570326	1.18948	0.592306	0.0698075	0.0639498	0.0828122	0.232343	0.983996	0.367316	1.73959	0.853204	0.0900096
AC010976.2	0.0521418	0.207443	0.0311655	0.0830592	0.0121978	0.041492	0.0133374	1.31992	0.00697345	0.00759578	0.0257285	0.145552	0.0151788	0.0179259	0.0162327	0.00405225
AC010983.1	0.00182413	0.0030675	0.00214153	0.00507332	0.00224854	0.00466356	0.00370965	0.00294288	0.001653	0.00380672	0.00217026	0.955446	0.0018126	0.00650935	0.00245321	0.000478231
AC011225.1	0.00218548	0.899668	0.141067	0.00816698	0.663252	0.00537451	0.00808138	0.0863245	0.139125	0.012844	0.00454893	0.00440512	0.00760469	0.0109315	0.00448838	0.00193187
AC011233.2	0.000575434	0.00114596	0.00191931	0.00113767	0.000898393	0.00104091	0.000909361	0.000768951	0.000993426	0.985745	0.000822283	0.000630005	0.000998599	0.00158252	0.000606836	0.00022573
AC011239.1	0.601508	0.0108296	0.0232949	0.0144109	0.00991596	0.114833	0.0141522	0.0141811	0.0107088	0.00795164	0.0558638	0.0126992	0.0198038	0.00387666	0.0834518	0.00251925
AC011239.2	0.122321	0.152298	0.10696	0.176876	0.0546266	1.75059	0.0391578	1.34459	0.448876	0.061739	0.647528	0.040217	0.157031	0.548725	0.321458	0.027005
AC011343.1	0.00173918	0.172186	0.00946888	0.00122487	0.00103624	0.00137508	0.0015359	0.000935825	0.79802	0.0014261	0.0040324	0.00230803	0.00101507	0.00244334	0.00096704	0.000286184
AC011380.8	0.0617611	0.329741	0.199046	0.209513	0.234567	0.00980217	0.210929	0.00989455	0.792518	0.00895145	0.810356	0.00828067	0.0903366	0.0177568	0.00432865	0.00221894
AC011515.2	0.0171007	0.00563744	0.00620593	0.0085728	0.00480009	0.0595825	0.00456399	0.00465463	0.00390717	0.00406522	0.00609142	0.00651817	4.84318	0.00446081	0.0034702	0.0171858
AC011518.1	0.953022	0.00302499	0.00263346	0.00674867	0.0023613	0.00500987	0.00258525	0.00251778	0.00232023	0.00203601	0.00344103	0.00233957	0.00259378	0.00104809	0.0014349	0.00688271
AC011523.2	1.64341	8.35471	2.09979	19.0123	3.21351	1.38495	2.67167	4.07473	3.27709	0.996802	0.468592	0.553009	0.455221	0.275805	0.29607	1.22236
AC011524.2	0.379454	0.24647	0.101466	0.079307	0.0365693	0.0941572	0.130117	0.0790485	0.025804	0.126946	0.0460814	0.0982088	0.468982	0.0438029	0.0300879	0.0134987
AC011525.2	0.972527	2.57869	0.740869	1.35679	0.301323	1.4744	0.256943	1.42334	0.857582	0.053823	0.455128	0.0860695	0.145748	0.0551866	0.219618	0.0219648
AC011525.4	2.27612	2.20084	10.5977	1.19938	1.85189	1.57799	1.2145	0.387036	3.85535	0.141909	0.192467	0.410298	0.803081	0.146316	0.0553322	0.0897992
AC011551.3	1.1053	0.00854796	0.0758843	0.241545	0.00642031	0.182729	0.0335187	0.0954816	0.00895498	0.00482169	0.00868078	0.00976476	0.0205318	0.00645478	0.00495826	0.186411
AC011558.5	23.21	0.607375	0.466861	2.48318	0.435352	6.08843	13.8379	0.26542	2.42172	0.626248	2.27622	1.41023	3.7176	1.14025	3.65432	0.358844
AC011747.4	1.35148	1.02573	1.19212	0.542771	0.587124	3.11098	0.550873	1.03508	0.212506	0.245893	0.267635	0.0562465	0.0575089	0.120007	0.606923	0.0371259
AC011753.6	13.2766	36.3104	91.7006	15.8229	26.5908	23.7971	16.8946	36.6593	12.3692	4.83269	13.9588	8.57094	9.73277	6.61263	14.0611	5.80963
AC011816.1	0.0172851	0.0277929	0.180174	0.060651	0.450296	0.0374924	0.00589619	0.113731	0.00628652	0.0164695	0.00497475	0.0100553	0.00856733	0.0108188	0.046618	0.00289154
AC011893.3	0.100592	0.0779851	0.0427645	0.331405	0.0575438	0.877843	0.0431945	0.071611	0.0856641	0.0438401	0.0555576	0.0395702	0.0179628	0.109975	0.0260622	0.0184285
AC011899.9	0.618041	0.053164	0.0899363	0.09525	0.0434744	2.26483	0.173624	1.04202	0.0321303	0.110051	0.115183	0.708315	4.47603	0.0417947	0.0242638	0.11189
AC011933.2	6.20538	11.1023	22.2911	3.1791	11.2679	10.5649	7.43926	1.91444	3.1667	0.507095	9.66952	4.62583	8.18759	11.6717	1.62923	2.57804
AC011998.4	1.08013	2.55176	0.935443	0.776056	3.91472	0.508943	0.573688	2.30405	2.8677	1.70069	0.930794	0.101474	0.974243	0.631348	1.84878	0.300184
AC012005.1	204.045	690.212	1363.52	678.458	519.079	128.018	387.689	295.9	361.996	188.019	169.666	204.613	114.202	131.058	268.738	74.7852
AC012005.2	0.0501606	0.966358	0.0703986	0.145666	0.0104258	0.0284631	0.00740505	0.639836	0.00632424	0.0039099	0.0073802	0.00515272	0.0433818	0.00930362	0.00489583	0.000939617
AC012065.5	17.4617	35.1888	30.0192	18.7962	9.35657	9.65678	18.1599	7.06888	20.9672	4.98225	8.11846	6.05938	14.3827	10.029	5.28091	2.47227
AC012066.1	3.63162	9.52058	2.92498	2.93581	3.41634	1.37419	0.847183	2.86803	1.45906	0.851198	0.670783	0.431833	0.928927	0.364575	1.60685	1.16804
AC012074.2	1.19314	0.907937	0.0148734	0.0747546	0.0276068	2.69277	0.026267	0.089517	0.0148949	0.0704458	0.0824803	0.227243	0.0763234	0.0830744	0.174757	0.243919
AC012075.1	0.111033	0.00578525	0.00659964	0.178547	0.00533351	0.0158396	0.776395	0.00582264	0.00459178	0.0456579	0.0514667	0.759266	0.00908122	0.0177125	0.00406723	0.00280097
AC012123.1	0.221995	0.0539286	0.0301052	0.0952175	0.397635	0.342055	0.365204	0.160293	0.0309305	0.0617631	0.078774	0.0235778	0.0585359	0.0260439	0.0291632	0.0247784
AC012146.7	5.08591	11.3535	9.63745	7.80441	8.02859	11.7819	8.56401	3.03514	2.60979	1.56296	2.93441	2.54857	1.04717	2.3403	3.18244	0.483438
AC012314.8	0.00230972	0.00155814	0.00967473	0.00584944	0.00211542	0.00763831	0.00188507	0.00220855	0.00169949	0.00118811	0.00254783	0.95586	0.0020648	0.00191158	0.00118866	0.000300062
AC012354.8	7.01305	8.01125	30.3227	19.652	14.4299	9.88466	18.7682	5.64208	11.3949	17.0732	8.91308	12.7014	4.5383	9.00025	2.78969	0.86531
AC012358.4	0.323971	0.214654	0.513624	0.0388049	0.0720175	1.20472	0.690614	0.0421889	1.88409	1.13978	1.07672	0.133185	0.529807	0.0611434	0.0310315	0.0436485
AC012358.8	1.05785	2.44927	4.54304	7.97565	3.51172	1.03541	1.87774	0.756762	0.132077	0.168546	0.692696	1.33688	0.314692	0.703701	1.33082	0.113147
AC012370.3	0.895589	0.0172443	0.0233228	0.0725353	0.0124961	0.561419	0.017758	0.0172147	0.0126899	0.0218597	0.0201081	0.0159611	0.0207062	0.0174615	0.267377	0.00625833
AC012442.6	0.954723	0.123693	0.521405	0.219905	0.00588221	0.00773232	0.00479168	0.00368022	0.00497743	0.104357	0.0038204	0.00315432	0.0121316	0.0142854	0.0026909	0.0127693
AC012445.1	0.000459133	0.000577556	0.000562035	0.000697722	0.000497262	0.000805449	0.000603411	0.000516801	0.000497229	0.000568999	0.000581649	0.000610783	0.000529889	0.0158316	0.000467888	0.976193
AC012456.3	0.79524	0.079734	0.067046	0.19217	0.0253645	0.147266	0.382861	0.034016	0.0185579	0.0167735	0.0258808	0.0293746	0.114114	0.0149072	0.0125848	0.0441084
AC012497.2	0.472451	4.38425	1.29757	0.452481	2.14248	0.267845	3.24905	0.0663827	0.489938	0.0528385	1.31573	0.267951	0.326983	0.0554455	0.0549633	0.103644
AC012501.3	6.56161	1.37787	1.4805	1.19243	2.3168	2.64211	1.68376	0.477321	2.55114	0.189254	0.476423	0.248534	1.39713	1.14958	1.11859	0.136956
AC012507.3	0.146654	0.205096	0.0470144	0.59111	0.0427952	0.242897	0.0618366	0.0407926	0.0476397	0.0790446	0.0411737	0.317197	0.0452573	0.0444676	0.0160757	0.0309482
AC012512.1	0.00903676	0.0422911	0.0033301	0.00654344	0.00234831	0.0177114	0.00325758	0.790647	0.00613259	0.00918155	0.00277723	0.051586	0.0296097	0.00256139	0.00347499	0.0195113
AC012513.4	0.735393	0.00575686	0.00439797	0.00589703	0.00473434	0.0111757	0.00598434	0.00646977	0.0040953	0.897372	0.0107894	0.00725858	0.203569	0.00460669	0.00604	0.0864602
AC012594.1	0.000433647	0.000956049	0.000763775	0.000665195	0.000749883	0.000636812	0.00066951	0.000606661	0.000536675	0.989604	0.000645916	0.000501361	0.00064204	0.0017987	0.000674855	0.000114813
AC012668.2	0.0255949	0.878768	0.122241	0.0370691	0.00945728	0.0102071	0.395505	0.0119916	0.022566	0.00765343	0.0449069	0.0243773	0.386183	0.0112406	0.00706733	0.00517082
AC012671.2	28.5034	87.8424	107.538	54.4527	29.0181	51.619	45.058	18.6843	29.1446	10.7658	39.9533	25.0943	34.1197	19.5331	27.4284	11.2447
AC013262.1	1.40455	2.45506	6.20974	1.38058	1.88269	2.38207	1.6333	1.96662	5.54995	0.326983	0.388964	0.529974	0.612501	0.470211	1.5806	0.22621
AC013264.2	0.771172	0.0238053	0.0259341	0.0127372	0.0144799	0.0149688	0.033958	0.0172027	0.0452724	0.140907	0.173896	0.0262067	0.659688	0.00867005	0.021719	0.00938237
AC013267.1	5.591	9.49017	38.773	6.56898	8.13418	7.09569	15.8554	12.461	14.158	2.70119	2.42052	3.75703	2.42759	3.55817	9.40194	0.606108
AC013268.4	0.069047	0.036857	0.092971	0.20877	0.027912	0.095376	0.0390133	0.0687757	0.022652	0.0285371	0.0564239	0.0555959	0.03856	0.133908	0.0182874	0.00731319
AC013271.3	0.00768422	0.0096331	0.0217879	0.0804882	0.00978978	0.264761	0.00732958	0.00948329	0.00601611	0.00768566	0.101529	0.00684064	0.45075	0.0085063	0.00482191	0.00289324
AC013271.5	14.485	6.918	8.28618	34.4827	11.9188	53.0617	6.67455	4.1188	9.02172	9.1494	11.345	13.5264	5.36377	5.81329	4.22728	2.60749
AC013399.3	7.85253	6.73212	17.3517	3.7451	2.36541	2.25012	3.76524	2.34598	8.05061	0.810371	1.2751	1.43807	1.53575	1.31591	3.06722	1.09872
AC013401.2	0.0176297	0.00932411	0.343603	0.0189775	0.010715	0.30551	0.0150258	0.031031	0.012309	0.101769	0.0147006	0.0204738	0.0162066	0.0687008	0.0113064	0.00271812
AC013404.1	24.3735	16.5804	67.6717	11.6855	11.5399	24.7229	13.2056	9.92554	16.3965	4.26736	11.64	14.6476	14.296	7.12463	33.4229	1.49996
AC013429.4	5.77667	4.20769	14.2883	4.48977	2.22205	1.8079	2.21301	1.74553	4.75029	0.221758	0.984576	3.47799	0.683458	3.21337	3.55925	0.35838
AC013429.5	13.8671	17.258	58.7884	22.4984	11.826	2.92068	17.0297	6.35296	6.69177	5.71583	3.11922	5.32974	19.4365	3.70782	16.7032	6.7547
AC013442.1	0.0138837	0.00620806	0.426064	0.184078	0.00435096	0.0181796	0.0781066	0.00566084	0.0171292	1.10099	0.00743182	0.0225583	0.0968341	0.0131219	0.00380751	0.00159204
AC013444.1	0.0924819	0.0353789	0.0309681	0.206993	0.0246548	0.38468	0.146707	0.0431174	0.0233928	0.0300264	0.370599	0.107913	0.442505	0.0373222	1.01001	0.0132485
AC013461.1	100.918	58.5782	31.3185	38.788	40.19	19.6513	44.1584	22.2266	12.4581	6.68176	13.4156	18.7393	12.062	13.3454	6.312	5.15648
AC013463.2	4.29098	33.9072	8.28132	25.2294	16.2967	14.1519	8.06067	14.6019	13.7493	0.314464	1.25678	1.54407	2.6621	3.57446	1.32575	0.752873
AC013470.6	0.797524	0.923511	2.96034	0.465808	0.0319598	0.156013	0.125809	0.480466	0.690245	0.13123	0.232596	0.0312498	0.82253	0.0606893	0.0375623	0.0524706
AC013474.4	0.50397	0.0143847	0.00592925	0.0134455	0.00608513	0.00979745	0.00894829	0.00696726	0.00383877	0.00558258	0.282803	0.102302	0.0142587	0.00745124	0.0048812	0.00935538
AC015691.13	0.0106498	0.00658464	0.00688333	0.00746637	0.00778265	0.0195333	0.00759887	0.00766764	0.0227239	0.00866609	0.08012	0.0364789	0.00805263	0.00794885	0.760219	0.00162418
AC015849.13	0.019043	0.145352	0.744655	0.121431	0.00768308	0.0541948	0.00796544	0.00534093	0.0111802	0.00918042	0.772666	0.00532955	0.00368585	0.0177586	0.00426978	0.0702638
AC015849.19	0.702944	0.100837	0.0544023	0.17368	0.0320463	0.182605	0.104444	0.0292422	0.0498474	0.0221673	0.108514	0.35538	0.015424	0.0374433	0.0231261	0.00789575
AC015849.2	0.0550057	0.776577	0.170251	0.813203	0.0147944	0.102654	0.0195581	0.0190274	0.015844	0.0159922	0.027754	0.752247	0.0737421	0.118429	0.00940988	0.015511
AC015922.6	0.0441158	0.00246084	0.00265047	0.00262619	0.00176299	0.00506315	0.921083	0.00214107	0.00180951	0.00195965	0.00266496	0.00203727	0.00211456	0.0015879	0.00195334	0.00396874
AC015971.2	0.0514598	0.0117676	0.140526	0.160738	0.011206	0.0550689	0.0294131	1.26602	0.0189715	0.0103033	0.0402739	0.164276	0.0115371	0.0144261	0.0104606	0.00355345
AC015977.5	17.4877	18.6584	41.0255	13.3595	31.9534	24.845	18.5304	17.4922	7.92846	3.3427	6.10501	19.7392	11.3593	4.10548	12.3108	4.75671
AC015987.1	0.00102897	0.627584	0.184727	0.00362038	0.00232466	0.0022898	0.159575	0.00156572	0.00149538	0.00146981	0.00142096	0.00146467	0.00098801	0.00885319	0.00131121	0.000281443
AC016549.1	1.74509	0.0202826	0.01563	0.120841	0.0178492	0.146545	0.0191984	0.0160978	0.0222252	0.026424	0.0325738	0.940369	0.741723	0.0368558	0.0177502	0.080548
AC016561.1	0.307416	0.0573228	0.0613426	0.848846	0.0546914	0.489393	0.400333	0.0626374	0.134093	0.0733819	0.103169	0.061182	0.121553	0.14541	0.0376735	0.0415557
AC016582.2	0.456011	0.148245	0.0281705	0.0931961	0.00564269	0.00428397	0.00429525	0.671897	0.00360245	0.00256408	0.0112097	0.00309367	0.412897	0.00393823	0.00294264	0.148011
AC016691.2	19.3472	51.7116	59.5744	33.1991	15.1264	17.218	16.1955	16.5753	7.14552	5.98212	12.1517	19.9655	15.056	4.93687	12.1666	9.64834
AC016696.1	0.560053	0.042607	0.193007	0.0288901	0.0225127	0.0553438	0.0501364	0.967838	0.0171367	0.0220632	0.409916	1.07041	0.107062	0.0177298	0.414539	0.0207588
AC016700.4	1.71996	11.0844	2.48915	1.95746	6.71602	3.34795	1.19696	3.51971	5.33275	2.85424	5.84573	8.32717	2.23665	0.768144	0.348675	0.255093
AC016700.5	0.00224665	0.0761321	0.994763	0.110083	0.00373649	0.572687	0.0039413	0.153036	0.00342579	0.0511419	0.00400971	0.00606287	0.00327292	0.00754736	0.00627795	0.00163565
AC016700.6	6.90693	4.60903	8.65513	1.8472	0.20368	0.758332	5.48026	1.63902	2.24298	0.497271	0.565542	1.79416	1.29995	0.824456	0.536462	0.139597
AC016708.2	239.937	90.561	802.632	159.345	193.575	95.9561	178.905	184.534	177.914	81.7457	187.724	159.068	130.88	113.855	131.389	39.9796
AC016712.2	297.58	804.909	949.49	216.616	248.981	143.078	352.388	225.058	168.173	98.0518	180.352	197.199	129.268	190.253	188.137	101.467
AC016722.3	0.0271928	0.0233342	0.0175181	0.127241	0.0126114	0.113266	0.0134079	0.0302391	0.0120166	0.0240304	0.010823	0.368175	0.0299619	0.0144309	0.171487	0.00426417
AC016722.4	0.150704	0.374519	1.52996	0.166264	0.891853	0.0860032	0.219951	0.0807815	0.990951	0.031043	0.0545813	0.18775	0.114039	0.0262865	0.017969	0.0773486
AC016727.3	1.60189	1.46833	7.16879	1.97618	3.45705	1.79193	5.14415	4.29243	0.804704	0.529656	0.641403	0.279494	2.28729	0.174338	5.15238	0.229972
AC016730.1	0.21153	0.101452	0.27028	0.433977	0.0756533	2.07469	0.0812288	0.0755773	0.0676701	0.231019	0.445001	0.101785	0.159811	0.31383	0.321118	0.0353812
AC016734.2	14.6824	30.3408	54.6398	32.2109	25.8808	19.219	22.9455	26.8694	15.9613	9.61261	10.7096	10.343	20.1579	4.95175	9.33519	1.14005
AC016735.2	0.0326356	0.00342525	0.00390363	0.00462558	0.00377642	0.280219	0.00452704	0.0038886	0.00351902	0.00905264	0.00966819	0.613163	0.00731931	0.0158004	0.00380195	0.000673733
AC016738.3	0.0263947	0.00465566	0.00418326	0.0476774	0.00344151	0.44407	0.00707673	0.00444473	0.00408709	0.00355094	0.00626574	0.417269	0.00949396	0.0112348	0.00408038	0.00207392
AC016738.4	0.157379	0.359421	0.273625	0.63162	0.512825	0.0471317	0.0159435	0.0613937	0.0195093	0.776546	0.0420159	0.0100756	0.0774939	0.00546727	0.00672761	0.00282621
AC016739.2	903.822	1094.26	2344.91	1087.68	634.914	1038.03	684.767	648.092	571.087	440.802	554.455	503.793	313.819	492.042	715.047	147.478
AC016745.3	0.000156572	0.000399385	0.000499526	0.000471237	0.000349441	0.000498587	0.000334213	0.000294835	0.000328276	0.000308792	0.00030749	0.000271169	0.000286398	0.000355746	0.994938	0.000200783
AC016747.3	2.83547	6.02649	17.1834	3.47403	2.66276	4.48268	5.1686	4.64782	4.93413	4.87471	1.20244	3.48292	0.657327	3.67113	3.47361	0.222474
AC016757.3	0.0443627	0.00945985	0.00612608	0.00666434	0.00583143	0.0229748	0.012372	0.00735828	0.535778	0.010734	0.0661093	0.0200011	0.221552	0.00767346	0.00477027	0.0182319
AC016831.5	0.000544059	0.0830648	0.729969	0.116386	0.00158212	0.00132153	0.00174423	0.00113508	0.00127098	0.0518323	0.000935321	0.000873377	0.000981715	0.00714914	0.000801068	0.00040915
AC016831.7	0.137077	0.0857987	0.0293002	0.0881828	0.0325802	0.23554	0.0312472	0.0401525	0.025824	0.0348204	0.0291596	0.13727	0.0154309	0.0447648	0.0294559	0.00339548
AC016894.1	30.9636	18.1046	100.569	28.6792	32.1215	20.3329	39.1311	27.0695	16.3589	12.1769	25.1	21.2867	21.537	24.6594	33.396	11.5138
AC016907.3	0.311138	0.120167	0.117925	0.498902	0.0180935	1.83073	0.0206152	0.827882	0.0164853	0.972914	0.133527	0.0821105	0.0743512	0.0317534	0.934817	0.00859255
AC016995.3	0.756093	0.546238	0.785453	0.546778	0.173376	0.871912	4.50146	0.136621	0.231145	0.327689	0.185969	0.140314	0.700811	1.09044	0.0925386	2.91316
AC017002.1	0.906816	0.156085	0.197928	0.194362	0.0824416	0.795889	0.0964675	1.39618	1.06952	0.977921	0.72073	1.41998	0.562623	0.0765677	0.259412	0.0870806
AC017002.4	0.0458904	0.00985202	0.0171436	0.016959	0.00726805	0.0213551	0.141458	0.00786348	0.00744347	0.0100945	0.00610812	0.0170934	0.67348	0.0080873	0.00406909	0.00583461
AC017035.2	0.20703	0.791901	1.80132	0.258036	0.696204	1.33709	0.121703	1.69151	2.55747	1.02117	0.14111	0.78302	0.348374	1.17291	1.02069	0.0504699
AC017048.1	0.148269	0.0250325	0.113524	0.0429354	0.0259544	0.0310411	0.156464	0.0915868	0.012151	0.142844	0.100557	0.0217928	0.0513934	0.0120433	0.0110617	0.013349
AC017060.1	0.0118568	0.012219	0.0171345	0.188718	0.0143754	0.0192058	0.118168	0.386595	0.00425988	0.134738	0.00573921	0.0577123	0.0129894	0.00924329	0.00662322	0.0004231
AC017078.1	0.85659	9.09067	9.06987	4.03979	5.3335	0.61663	4.81091	5.71468	2.92016	0.837838	0.395235	1.15262	1.43641	0.427203	2.11262	0.185281
AC017079.3	2.84142	6.00606	4.17391	4.99061	3.33279	3.56164	1.50383	0.671333	2.0699	1.53062	0.854754	0.919116	0.367299	0.825598	0.262493	0.0886337
AC017079.4	9.99953	28.876	46.222	24.588	4.15096	15.3198	20.7379	12.1225	4.16777	2.53382	30.2698	5.68158	3.76136	7.55676	14.091	3.92118
AC017080.1	71.9513	99.0478	131.526	21.0467	24.1097	34.7242	37.7475	40.907	29.4263	19.8205	33.1579	35.1957	31.0995	18.9529	57.0722	14.2142
AC017083.2	0.0992536	0.867082	6.68711	0.888241	1.86551	0.821518	1.59777	0.603596	0.257537	0.156	0.577453	0.0888752	0.240085	0.141823	0.0928617	0.0152816
AC017104.4	0.0178267	0.00344139	0.19791	0.00764402	0.00324703	0.0438493	0.00663064	0.00346075	0.00460756	0.00603171	0.635084	0.0473221	0.00454602	0.00728565	0.00315852	0.00795481
AC017104.6	0.137574	0.999259	0.514073	0.65379	0.33711	3.23115	1.48967	0.0429982	1.1297	0.0526852	0.530185	1.00646	0.158258	0.151963	0.0264776	0.538645
AC018462.2	0.00742955	0.0155071	0.0218488	0.036946	0.0131342	0.561054	0.0105494	0.0173143	0.0203201	0.0127678	0.122652	0.0141209	0.0145972	0.0354104	0.0927542	0.00359378
AC018463.4	0.00229156	0.00102461	0.00109316	0.000959832	0.000906624	0.00143396	0.00131027	0.000992741	0.000784451	0.982614	0.00216184	0.00104549	0.0015451	0.000957522	0.000768108	0.000111148
AC018463.5	1.07071	1.66644	13.7504	3.18157	3.05166	1.27634	2.93902	1.14684	3.41455	3.0907	1.29248	1.39363	0.779371	0.659622	0.189703	0.0969302
AC018647.3	0.0236201	0.00274301	0.00374685	0.00905767	0.00299355	0.0152665	0.00357253	0.00408738	0.00531777	0.00381651	0.0108862	0.00356968	0.00379329	0.903291	0.00365469	0.000583281
AC018693.6	0.114033	0.0129009	0.376316	0.0133184	0.0115446	0.099519	0.0264007	0.0890199	0.0253711	0.92386	0.599447	0.539121	0.0730532	0.0273212	0.0154964	0.0532775
AC018737.3	0.0009665	0.0242311	0.45326	0.377567	0.00242681	0.00282505	0.00259895	0.00136034	0.00194739	0.11521	0.00161959	0.00156685	0.00123247	0.0112622	0.0013456	0.000580031
AC018738.2	255.445	401.805	1246.85	754.187	416.576	463.39	289.034	295.684	393.529	100.63	251.096	207.564	186.762	166.411	245.533	77.5005
AC018755.16	4.80566	9.2383	13.8733	10.0213	8.47583	8.15149	1.41916	8.37943	6.4277	0.834614	2.87082	4.22925	0.707861	0.57178	0.757007	0.236492
AC018755.17	0.030717	0.18798	0.389553	0.0117412	0.00880755	0.0119484	0.503083	0.00970324	0.380559	0.00716405	0.00909766	0.00859547	0.407198	0.0115562	0.00467767	0.0176188
AC018799.1	0.0550003	0.00348885	0.00278888	0.0883476	0.157741	0.0105091	0.00606681	0.616016	0.00529016	0.0242302	0.00436122	0.00903149	0.00905644	0.00337507	0.00250344	0.00219334
AC018804.3	0.00116593	0.00284554	0.19258	0.0981493	0.472675	0.199034	0.00430983	0.00277945	0.00357431	0.0024219	0.00218762	0.00183303	0.00164038	0.0103867	0.00233483	0.00208175
AC018804.6	1.03311	1.06583	0.48918	0.455671	0.267202	0.215351	0.846781	2.53776	0.805865	0.643541	1.46361	0.22447	0.442882	0.17891	0.0743887	0.255453
AC018816.3	0.189183	0.161851	0.229104	0.108157	0.0459589	1.39931	2.48474	1.11201	0.0332269	0.68198	0.404777	0.0910654	0.255066	0.622142	0.124122	0.0573065
AC018866.1	0.360042	0.0026182	0.00308167	0.00385269	0.00300339	0.0562913	0.00465483	0.0038026	0.0217094	0.00708664	0.00973258	0.243805	0.255305	0.00798377	0.00318751	0.0138434
AC018892.3	0.0144876	0.0173757	0.00340381	0.0627465	0.00319376	0.00523797	0.866922	0.00450126	0.97616	0.0021547	0.0183444	0.00277231	0.00492242	0.0146302	0.00195218	0.00119456
AC018892.9	1.11322	0.0975015	0.173047	0.608422	0.0208252	0.239227	0.0169654	0.0180007	0.0157259	0.0153841	1.01407	0.0139379	0.464855	0.0196314	0.0137478	0.155434
AC019050.1	1.75078	3.12829	16.934	2.16337	3.52991	1.36175	0.550901	2.43767	5.23292	3.0995	1.20907	2.53625	1.86199	0.546139	0.49659	0.160841
AC019080.1	0.0236213	0.00274309	0.00374693	0.0090579	0.00299367	0.0152662	0.00357261	0.00408743	0.00531788	0.00381658	0.0108865	0.00356964	0.00379338	0.903288	0.00365539	0.00058329
AC019084.7	48.7441	13.2433	59.8402	85.2028	20.6786	124.314	55.0414	31.4084	20.692	11.444	36.8101	37.8292	38.1391	46.0973	34.9855	4.53065
AC019097.7	0.0728105	2.00389	0.42465	3.41639	0.0417836	0.122098	0.384375	0.189133	0.0290249	0.0341778	0.0567316	0.0769685	0.0311058	0.0548616	0.0254381	0.0365609
AC019109.1	0.925427	0.00629462	0.00728584	0.039529	0.00697702	0.122389	0.0069984	0.0116356	0.0106263	0.00674007	0.00987316	0.00885524	0.00925285	0.0156896	0.805664	0.00676157
AC019129.1	1.04547	21.1192	29.2381	6.38791	17.4674	9.14926	4.28594	4.90119	1.59161	3.49263	2.40651	0.763163	1.69035	2.00352	1.20978	0.24793
AC019172.2	0.00182442	0.00306774	0.00214189	0.00507414	0.00224902	0.0046641	0.00371003	0.00294333	0.00165327	0.00380723	0.00217058	0.95544	0.0018128	0.00651017	0.00245347	0.000478289
AC019178.3	0.617774	0.10695	0.53072	0.357552	0.0267126	0.741066	0.238883	0.0310105	0.0267019	0.0736753	0.0596038	0.0257688	0.0512295	0.0826498	0.0168396	0.0128636
AC019181.2	0.0636868	0.301502	0.0526439	0.426142	0.00640984	0.0167639	0.0106549	0.0579949	0.0140286	0.0018943	0.00520549	0.00415377	0.0336009	0.00171522	0.00242161	0.00118274
AC019181.3	40.9398	6.15931	115.946	16.9595	33.8203	11.5664	31.3473	29.4358	32.7713	12.5052	33.7379	26.4018	22.2081	17.5964	22.6576	1.94673
AC019185.2	0.00531004	0.787699	0.224772	0.186062	0.013903	0.238242	0.0133272	0.00896294	0.0101355	0.348325	0.00939387	0.00974725	0.055337	0.0575473	0.0280663	0.00316952
AC019186.1	0.051958	0.0133003	0.0176822	0.179886	0.0140788	0.0679486	0.0142935	0.018003	0.010627	0.0117032	0.500826	0.00966776	0.0138156	0.0354032	0.0340501	0.00675675
AC019349.5	0.166486	0.0890699	0.155645	0.165587	0.0425255	0.131587	0.58959	0.0658112	0.0344345	0.0641473	0.17508	0.099426	0.146313	0.0717513	16.9743	0.0282914
AC020550.7	5.98241	20.9477	18.1256	3.00933	6.01621	2.28471	3.55812	8.12357	8.19251	4.39715	1.32238	1.02995	1.25783	0.413186	2.10498	0.234412
AC020571.3	1.63274	37.2865	8.00485	54.0375	19.2839	0.923064	3.50153	28.4837	11.4572	0.451914	0.674224	0.525918	0.660762	2.15975	0.681406	0.235103
AC020594.5	0.47048	0.00674241	0.0127535	0.0104366	0.0057259	0.425906	0.00766668	0.00776658	0.00653124	0.00584864	0.0162976	0.00663392	0.0113489	0.0121607	0.00549028	0.988211
AC020983.5	14.4348	14.0407	63.1283	12.7366	11.3278	12.5223	29.1807	20.3099	7.20475	8.45978	5.73042	8.1527	7.98166	8.63814	18.7456	2.40589
AC021016.7	42.1123	109.556	229.229	81.2145	45.2266	54.6679	64.4793	46.0065	37.3469	30.8545	27.0291	35.7126	52.0764	39.419	76.1096	12.9599
AC021188.4	0.489688	0.0482374	0.0243868	0.142591	0.134147	0.260631	0.0269948	1.3554	0.0159779	0.0478509	0.721063	0.0269694	0.282804	0.0619098	0.338781	0.0225648
AC021876.4	0.318972	0.396508	0.924253	0.216199	0.0651133	1.07823	0.734336	2.18293	0.762305	0.389032	0.22546	2.51581	0.270932	0.588419	0.166725	0.164771
AC022007.5	1.02733	1.40619	2.99166	1.57342	0.0541609	0.638221	4.35258	2.10644	0.594799	3.42035	0.113921	0.0525797	0.254491	0.248897	0.937964	0.226993
AC022153.1	0.135217	0.0715351	1.41805	0.202242	0.0193043	0.144687	0.731415	0.0212564	0.0218048	0.0404974	0.0693763	0.191695	0.734093	0.0493661	1.0133	0.13616
AC022182.1	0.00723804	0.167152	0.0172993	0.198409	0.00858993	0.0522345	1.4733	0.0079931	0.00604491	0.976503	0.0220622	0.0282282	0.0085625	0.0197027	0.00509406	0.00158819
AC022182.2	8.24855	10.8428	13.6831	2.02952	3.83764	2.27408	5.58311	1.09182	3.13168	2.48211	1.0099	3.12124	1.98686	1.99065	1.11968	1.56732
AC022182.3	0.172976	0.104064	1.07171	0.558401	0.0100957	0.796147	0.0710615	0.0117897	0.0245668	0.0506561	0.0455267	0.0271234	0.329966	0.0300003	0.689356	0.00655956
AC022201.5	0.0589088	0.0346423	0.0266117	0.35748	0.0225972	0.168033	0.066116	0.0153576	0.0102959	0.0192789	0.0523718	0.0376301	0.0495487	0.0458317	0.0220385	0.0132578
AC022210.2	16.901	51.3875	107.263	34.3303	56.1344	12.5948	32.8627	28.8912	32.8255	6.73987	16.6942	23.562	19.2667	3.46293	9.41988	6.66358
AC022431.3	0.285168	0.0953843	0.449604	0.4424	0.434739	0.17087	0.577599	0.241445	0.0279459	0.823569	1.54218	0.0448234	0.675828	0.0677148	0.0454276	0.0752976
AC022816.2	0.939737	0.00211529	0.00226838	0.0037522	0.00201178	0.01089	0.00259191	0.0022839	0.00720495	0.00228944	0.008973	0.00286668	0.00357404	0.00265289	0.00131866	0.00546991
AC022819.1	0.0573073	0.0190873	0.0974486	0.369557	0.01561	0.232896	0.0205357	0.0222405	0.0139347	0.0155355	0.018435	0.0163343	0.0189776	0.0546537	0.0187129	0.00873409
AC022819.3	0.115179	0.0851204	0.284814	0.42656	0.566191	0.283791	0.0255435	0.0225191	0.0249831	0.0537222	0.0150292	0.0161702	0.0315559	0.0294311	0.00942956	0.00995966
AC023115.2	0.222653	0.0731681	0.0557328	0.0660933	0.0452792	0.266572	0.0554047	0.374439	0.792611	1.89123	0.641557	0.402269	0.612993	0.395184	0.0612279	0.043589
AC023115.4	0.0481404	0.00615197	0.00504351	0.445669	0.00471378	0.00556869	0.00441043	0.00431242	0.00242505	0.00469817	0.00451501	0.438564	0.00671206	0.0147518	0.00255256	0.00177184
AC023137.2	0.00174261	0.00246778	0.00413986	0.00463976	0.00299614	0.0097996	0.00268222	0.00299044	0.00276695	0.00237012	0.0344818	0.00352481	0.214257	0.0120672	0.697105	0.00196838
AC023449.2	0.282087	8.05038	4.82628	0.679808	5.59167	1.80608	0.317781	1.87553	3.05506	0.179368	0.0671221	0.872488	0.136505	0.141125	0.0864458	0.0322522
AC023590.1	0.263567	0.0214598	0.0401002	0.117648	0.0234323	0.221979	0.0385264	0.0245006	0.0342052	0.0164588	0.0583882	0.0205896	0.0229969	0.0569675	0.0292851	0.0098954
AC024082.3	0.319486	0.834464	0.514071	0.100656	0.739172	0.424563	0.0287185	0.0929117	1.64044	2.28452	0.0193087	0.123233	1.74612	0.0840037	0.0162173	0.032122
AC024082.4	1.36892	6.27365	11.3507	8.60689	15.9807	0.967356	2.15147	6.05341	0.704113	2.38051	1.16486	1.70772	8.66343	0.602712	0.276321	0.747249
AC024560.2	2.79746	2.14349	1.44233	0.462093	0.0484007	0.54795	0.622136	0.320852	2.23429	0.665324	0.629395	0.160433	1.51985	0.0816807	2.12935	0.194966
AC024560.3	0.328957	0.0177879	0.0194136	0.0348322	0.0147053	0.821157	0.019011	0.019105	0.0207599	0.014925	1.51495	0.939445	0.148813	0.0358679	0.0219261	0.0283488
AC024592.12	0.42631	0.20231	0.0103047	0.0228788	0.00920577	0.0119603	0.464578	0.12442	0.640159	0.00948507	0.0233406	0.007569	0.0275536	0.0133517	0.00471477	0.00185886
AC024592.9	0.949016	0.218828	0.0705369	0.156589	0.0101427	0.0205734	0.500401	0.00820723	0.00808563	0.00672406	0.0108632	0.00638102	0.00582622	0.0143342	0.00507566	0.00841527
AC024704.2	0.0449633	0.0088814	0.0746306	0.0602211	0.00823334	0.0116129	0.0110869	0.0212571	0.00520361	0.00836263	0.680634	0.00983518	0.0315698	0.0122846	0.00757534	0.00364846
AC024937.2	0.0458996	0.00477073	0.00260104	0.00373538	0.00254881	0.00448067	0.00370292	0.00427489	0.00204515	0.00380037	0.00832847	0.874076	0.0340585	0.00216395	0.0028377	0.000676223
AC024937.4	0.0523227	0.0999723	0.282925	0.229099	0.018263	0.0537363	0.0352588	0.0597607	0.032594	0.0190134	0.0201524	1.02269	0.0140623	1.04621	0.00922227	0.00471403
AC024937.6	0.000656691	0.000977733	0.00129479	0.000918975	0.000641066	0.000854444	0.000738377	0.00062863	0.000517451	0.000568982	0.000577175	0.000593068	0.000512374	0.989632	0.00054107	0.000347215
AC025171.1	1.85589	1.77606	3.1489	0.427187	0.026581	2.38577	0.135795	0.819843	1.0235	0.211422	0.431854	0.75517	0.437473	0.157844	0.350883	0.0558276
AC025335.1	7.62519	1.65923	5.62424	1.38724	1.88541	1.02884	5.8887	2.66133	2.5527	0.0912918	0.269422	0.397812	0.933324	0.197083	0.247587	1.55059
AC025750.5	8.97878	31.4898	50.0858	11.4121	25.5814	3.44833	6.91784	8.00331	11.5933	3.72635	9.07125	2.09178	5.32841	3.08669	13.5144	0.670487
AC025750.7	13.9784	16.9026	25.4622	34.4535	3.38516	35.6056	12.8913	5.80957	2.51873	3.18849	7.45305	8.02379	15.818	19.8258	8.71237	0.971423
AC026188.1	0.014889	0.00624371	0.00434536	0.00584044	0.00520906	0.028969	0.00744784	0.630524	0.00257337	0.048638	0.0133936	0.00433543	0.210171	0.00402327	0.00184148	0.0115563
AC026271.5	2.50483	4.01479	4.40138	1.60052	0.937905	0.30071	5.76171	3.39283	3.20481	1.13845	0.488912	0.243683	0.572767	0.140883	0.183278	0.11254
AC027119.1	0.124084	0.0158763	0.155838	0.185639	0.0173991	0.270773	0.020811	0.0242371	0.0228281	0.0180638	0.0464726	0.0149093	0.0548642	0.00812038	0.0101477	0.00993582
AC027612.1	0.321869	0.398707	0.713107	0.336547	0.286095	2.10267	0.0520869	0.0974908	0.311994	0.0226155	0.0393453	0.187304	0.0387273	0.0482786	0.020569	1.0226
AC027612.6	14.5154	17.7615	35.889	27.996	4.83369	2.68628	5.83381	19.7492	14.554	2.00438	2.67808	13.7154	13.2632	2.3462	1.48442	0.689323
AC034187.2	0.00154026	0.171561	0.0334484	0.663355	0.00341744	0.00866555	0.035099	0.00635508	0.00343482	0.00424526	0.00252964	0.0527148	0.00916764	0.00244439	0.00171107	0.000311039
AC034220.3	1.68191	5.43097	4.18292	5.47409	2.46113	2.53689	10.7985	4.2129	6.05608	3.00909	0.989272	1.29662	0.368381	0.419033	1.94513	0.137102
AC034243.1	2.83724	11.661	8.37144	7.47483	7.8846	5.06769	5.5955	6.51703	9.03072	4.00615	0.934935	2.57523	0.84215	0.648287	2.39317	0.16004
AC046143.3	0.0196585	0.0208379	0.026308	0.0873468	0.0201772	0.381827	0.0133216	0.114531	0.0121686	0.0278383	0.225873	0.0165835	0.661229	0.039824	0.318245	0.0142305
AC053503.12	1.85893	0.213439	0.33618	0.687744	0.0669175	0.203457	1.40956	0.0834667	0.0725727	0.073555	0.263214	0.169631	0.0788901	0.216606	0.0400797	0.225752
AC053503.4	0.338323	0.0327256	0.0990533	0.116031	0.432433	0.675647	0.0427724	0.0275766	0.0237997	0.0473907	0.0251213	1.03969	0.0230233	0.0376662	0.0168761	0.0218676
AC053503.6	2.02346	0.15871	0.0877388	0.908382	0.0709726	0.156086	0.179649	0.102714	0.0974021	0.137619	1.35667	0.11371	0.36512	0.146528	0.0453419	0.0498944
AC062016.1	0.00137266	0.123595	0.190612	0.202334	0.241728	0.00390522	0.205432	0.00474971	0.00155479	0.00436193	0.0018421	0.00215598	0.00163227	0.0131278	0.00135967	0.000237652
AC062017.1	1.01926	4.12973	5.82291	1.34791	2.60859	1.61176	7.88862	4.3053	2.99442	5.02922	2.15247	4.11695	0.513477	2.48316	0.259383	1.71685
AC062022.1	0.0118556	0.0122177	0.0171325	0.188697	0.0143726	0.0192037	0.118154	0.386648	0.00425946	0.134727	0.00573851	0.057717	0.0129881	0.0092422	0.00662241	0.00042306
AC062029.1	0.314105	0.319409	0.478817	0.307332	0.00817836	0.00839901	0.00813467	0.336208	0.0130938	0.00605136	0.00946758	0.00661699	0.147774	0.0117982	0.0216724	0.00294167
AC063976.7	0.655775	0.00583835	0.00548017	0.11648	0.00578152	0.0397903	0.00806341	0.0167067	0.00546933	0.00491031	0.0286881	0.00898061	0.0552848	0.00258132	0.0357055	0.00446421
AC064834.1	0.896	0.0106019	0.00617991	0.758894	0.00615482	0.00601828	0.00602276	0.0128622	0.00527578	0.00517715	0.0322618	0.00641855	0.00614544	0.222685	0.00964879	0.00965362
AC064834.2	0.757873	0.0027345	0.00417235	0.00449494	0.00372891	0.0162538	0.00751419	0.00578236	0.00726287	0.0557147	0.00569962	0.0305424	0.07013	0.00319672	0.00300757	0.0218924
AC064834.3	0.264253	0.166955	0.0376823	1.42526	0.0369212	0.137151	0.341258	0.584419	0.0221147	0.0777209	0.320734	0.511643	1.10544	0.926954	0.0178672	0.0236327
AC064871.3	0.0694017	0.0193478	0.0457592	0.0550679	0.0125789	0.0746069	0.0186486	0.496107	0.0110497	0.012095	0.0148032	1.12247	0.0124103	0.0251911	0.00745391	0.00301021
AC064875.2	1.33293	0.338637	0.213315	0.081693	0.0303375	0.250567	0.0352276	0.0301756	0.029862	1.15339	1.10164	0.221299	0.0202852	0.0258025	0.0555557	0.0792933
AC066692.3	26.432	53.2145	70.1554	21.7053	46.1793	9.56971	52.7919	35.9798	27.4888	7.02925	31.0988	15.0157	10.3979	13.237	19.5774	5.12731
AC067945.4	0.0228294	0.0122614	0.014052	0.014036	0.0262763	0.030363	0.012865	1.32729	0.00724081	0.0276054	0.0444311	0.0107501	0.125478	0.0142317	0.304533	0.00576038
AC068044.1	0.00116587	0.00284571	0.192582	0.0981499	0.472658	0.199047	0.0043101	0.00277957	0.00357459	0.00242187	0.00218774	0.00183307	0.00164046	0.0103869	0.00233483	0.00208175
AC068137.13	17.0804	65.707	142.113	22.8836	22.7348	7.34984	29.4747	15.5919	17.9113	17.4217	14.3361	5.78726	15.3641	11.7651	23.587	10.8922
AC068282.3	1.53599	2.63828	1.33505	0.57422	1.22295	0.0605944	0.600258	2.27413	1.21901	0.141385	0.114521	0.0365206	0.0784125	0.0779663	0.058142	0.032576
AC068287.1	7.4917	11.0355	32.4433	3.04665	13.3796	3.35251	8.50227	15.5506	2.191	1.46684	5.20514	2.11147	2.29635	4.9556	7.27713	0.694282
AC068490.1	0.564809	0.000644977	0.000913955	0.000722352	0.000645792	0.00147856	0.000857679	0.000825512	0.000731153	0.000728566	0.42021	0.000847254	0.00260642	0.000328122	0.000646477	0.00300472
AC068491.3	0.00404282	0.182808	0.521709	0.221943	0.812856	0.00348447	0.0851745	0.00320164	0.00470688	0.116706	0.00449954	0.00425522	0.0129409	0.018059	0.00262843	0.000985021
AC068499.10	1.79611	0.00958495	0.00538352	0.00721165	0.00398157	0.012682	0.00608064	0.00435642	0.00381791	0.00326382	0.114669	0.00363371	0.00529262	0.00373648	0.00285037	0.0173477
AC068522.4	18.8148	16.1074	73.8721	44.4803	30.3639	13.9497	36.6482	41.5518	25.0265	8.95065	21.3705	9.25119	19.0542	16.9953	19.767	1.79647
AC068538.4	0.183828	0.00757606	0.00564818	0.0130865	0.00496267	0.0164912	0.00622686	0.0144696	0.00604897	0.496895	0.00778965	0.19546	0.0296107	0.00284075	0.00412339	0.00494283
AC068580.6	0.000434843	0.859868	0.0971888	0.0292178	0.00124284	0.00126434	0.000997072	0.000787208	0.000858348	0.000757166	0.000783309	0.000657322	0.000594555	0.00448242	0.000696987	0.000168853
AC068657.2	0.00256361	0.00760658	0.00507715	0.603627	0.00509567	0.0051192	0.00442228	0.00417764	0.00369246	0.00351739	0.00516889	0.0034455	0.00304851	0.309852	0.00396217	0.0296236
AC068831.10	1.75197	0.0597564	0.656838	0.265254	0.17726	0.598978	0.0832477	0.0612876	0.0551937	0.180336	0.143191	0.444001	0.0404718	0.235396	1.22899	0.0178323
AC068831.15	8.71394	2.99961	6.07677	5.33871	4.18877	5.97496	12.8696	0.827531	3.12961	1.21897	5.28899	1.99516	5.78743	1.87941	2.21084	0.499694
AC068831.16	0.0153212	0.002061	0.00405131	0.00205219	0.00221156	0.862782	0.00277279	0.00233498	0.00223871	0.0468683	0.023288	0.00245155	0.00216294	0.0297524	0.999143	0.000507981
AC068831.6	0.00265596	0.013628	0.00161083	0.0674059	0.00186724	0.00257767	0.887251	0.00210833	0.00122555	0.00119536	0.00153214	0.00149618	0.005185	0.00924635	0.000875294	0.000139143
AC068858.1	0.107008	0.0233025	0.0223742	0.0386543	0.0172783	0.0743711	0.938453	0.595355	0.0187049	0.0230223	0.0281693	0.0252556	0.0419394	0.0264401	0.00948852	0.0101832
AC069154.4	31.1224	63.6087	63.8018	21.1432	24.7219	33.9068	31.4068	16.4585	9.77298	8.70675	19.668	22.7328	13.165	15.4127	35.4994	7.87246
AC069155.1	0.10516	0.00426667	0.00925365	0.0110118	0.00383803	0.235175	0.00559682	0.00406145	0.00394632	0.00349999	0.580133	0.00542151	0.0058053	0.00889434	0.00378636	0.0101495
AC069213.4	1.04028	1.04761	7.49291	0.718409	0.309043	0.241173	0.967798	0.957267	0.582983	0.0587974	0.155803	0.316639	1.11646	0.112553	0.589389	0.292885
AC069257.6	0.0199092	0.114289	0.705442	1.60675	0.734059	0.267365	0.106864	0.754909	0.019689	0.117628	0.0214335	0.0562431	0.402065	0.0296578	1.02964	0.014063
AC069363.1	1.38923	0.435471	0.149856	0.863761	0.465767	3.92349	3.03653	4.13859	0.0915287	0.540297	0.584361	0.17216	1.76048	0.150886	0.117603	0.179997
AC069513.4	0.124623	0.466507	0.425102	0.425933	0.0365331	0.246058	1.00825	0.0408956	0.0292307	0.0435293	0.755256	0.107532	0.194399	0.0188584	0.0178833	0.0594152
AC072052.7	2.35429	0.845873	3.59169	4.14455	1.41665	0.38862	2.01651	0.437504	1.31397	2.08087	0.222509	0.289665	1.19217	2.72308	1.10396	1.87809
AC073043.1	0.00196471	0.00211057	0.00151264	0.00239842	0.00152806	0.00744364	0.00247241	0.00164953	0.00130848	0.0166259	0.00194817	0.947679	0.00167143	0.00803877	0.00131605	0.000332507
AC073055.2	0.0307742	0.0646604	0.654835	0.398819	0.0279038	0.194661	0.230666	0.0201059	0.0145377	0.259594	0.206656	0.0309359	0.0561518	0.772422	0.0342784	0.00299946
AC073063.10	1.78336	2.14241	22.6461	5.00455	3.58156	2.43455	3.3099	2.77097	5.21811	2.34753	4.75682	1.99002	1.92577	0.261521	4.42848	0.398312
AC073069.2	0.739923	0.12314	0.00706652	0.0613656	0.00404879	0.0177468	0.00554524	0.00433005	0.802303	0.00985983	0.202171	0.00404483	0.00472999	0.00760919	0.00347549	0.00264073
AC073072.7	25.0626	49.4829	153.414	84.6957	28.1889	36.7383	28.6585	48.4652	54.721	10.6302	16.8138	32.8376	39.5074	18.3528	30.5143	2.91632
AC073109.2	0.0108718	0.00189951	0.00236952	0.00244755	0.00199811	0.00641274	0.00245014	0.00200223	0.00278788	0.0128167	0.00388314	0.939772	0.00240289	0.00582235	0.00169571	0.000367829
AC073130.3	1.01249	0.0325347	0.0477939	0.0800374	0.415157	0.0967318	0.0370613	0.060125	0.0266117	0.032949	0.0339537	0.0479594	0.0205152	0.0287719	0.0206502	0.00666124
AC073133.1	0.161631	0.0784601	0.036315	0.0758147	0.00901007	0.0662416	0.017909	0.015018	0.0155645	0.010292	0.474151	0.0115697	0.00907672	0.0422199	0.96444	0.0122869
AC073133.2	0.153895	0.819263	0.263887	0.202522	0.0110378	0.690421	0.0143204	0.682094	0.0110378	0.00902518	0.0229292	0.051884	0.0315163	0.0116451	0.0115655	0.0129563
AC073143.1	0.0452157	0.016967	0.0183325	0.0488721	0.0156609	0.130794	0.0490822	0.0370796	0.0223408	0.048525	0.0387416	0.067058	0.0939468	0.0272395	0.0187048	0.321439
AC073254.1	0.0504075	0.544814	0.20702	0.0945457	0.00682011	0.0274579	0.76887	0.230066	0.0139735	0.00576992	0.0145493	0.00663226	0.0068305	0.0126068	0.00755042	0.00208689
AC073264.10	18.7392	69.0499	108.059	55.4363	50.817	34.0553	36.0613	30.0221	24.4426	13.183	27.7015	7.20928	12.4554	5.45333	25.7412	3.57408
AC073283.4	0.409019	0.0414685	1.93985	0.159524	0.0361401	2.96009	0.0560443	1.06178	0.0356335	0.211142	0.238712	0.398842	0.131662	0.140897	0.166236	0.0129566
AC073310.4	1.48793	5.06758	0.350096	0.192143	0.0210854	0.0398905	0.0995812	1.67762	1.35035	0.0178377	0.0981476	0.0176713	0.350292	0.0321139	0.0172323	0.180423
AC073316.2	0.000633886	0.00223504	0.000991744	0.0023538	0.978687	0.00324889	0.00134501	0.00110024	0.00108829	0.0010607	0.00147358	0.00102639	0.000999248	0.0025604	0.000825156	0.000371098
AC073325.2	3.87753	0.844934	2.11581	1.15179	1.96551	0.514902	1.22314	0.749736	1.35468	0.111249	2.11524	0.0736382	1.93256	0.5662	0.221577	0.181513
AC073333.8	0.00135663	0.0757447	0.139421	0.3723	0.00443244	0.0126634	0.286835	0.00232911	0.00452841	0.0761852	0.00298547	0.002939	0.0048846	0.00860955	0.00385342	0.000932197
AC073343.13	0.0131447	0.203746	0.499977	0.2972	0.00696157	0.216037	0.0078831	0.00760334	0.00372309	0.0052764	0.0191584	0.00500043	0.679754	0.0116716	0.00381064	0.019052
AC073387.2	0.0408453	0.0196479	0.0170023	0.233349	0.0154687	0.24717	0.0164731	0.0179012	0.0105416	0.0187591	0.0201041	0.0135687	0.278267	0.0235608	0.0203467	0.00699415
AC073410.1	0.876342	0.818624	1.05896	1.14536	0.764257	0.184816	0.128597	1.89587	0.767818	0.124901	0.631547	1.19669	0.415161	0.724216	0.19671	0.0701252
AC073415.2	0.0094031	0.98949	0.0156125	0.29332	0.0268212	0.145098	0.0247389	0.0175998	0.0269066	0.224958	0.0186727	0.0742634	0.0170635	0.0876989	0.0244955	0.00385723
AC073464.11	0.112471	0.0751511	0.0725531	0.0449965	0.0624126	0.102446	0.0637187	0.0477242	0.0221458	0.157878	0.034882	0.0515754	0.0587542	0.0187287	0.0687995	0.00576379
AC073465.1	0.539703	1.14001	0.706618	0.24994	1.71425	0.121313	0.113545	0.0317347	0.0228221	0.111395	0.334444	0.987633	0.0951857	0.0573966	0.767687	0.00632005
AC073465.3	6.84557	16.2927	25.8447	11.9719	25.5718	1.80997	1.91429	10.1505	12.4246	8.63173	1.08029	4.9872	2.51095	1.91466	2.76746	0.281743
AC073551.1	1.00314	2.65216	1.38533	0.387004	3.50641	0.264827	0.175526	0.663677	0.808685	1.06929	0.0956154	0.510846	0.182553	0.181457	0.0553044	0.0581646
AC073641.2	12.8544	6.06952	16.3773	5.14506	2.99412	2.06057	5.54947	10.3359	5.2985	3.20077	7.75199	2.4851	3.65666	0.619715	1.97288	0.628009
AC073842.19	0.115642	0.0079749	0.00866616	0.0149625	0.00570832	0.781339	0.0108705	0.00733547	0.00928835	0.00450528	0.945678	0.00768437	0.0502021	0.0222349	0.0048836	0.003024
AC073900.4	2.47463	8.264	19.0157	4.15131	6.33306	8.10682	4.37912	4.84065	4.6556	3.20549	2.69435	5.19967	0.863399	2.92523	5.29598	3.59501
AC073934.6	0.000838119	0.0594628	0.119738	0.00393487	0.796617	0.00164946	0.00309337	0.00148059	0.00177953	0.00239955	0.00123817	0.00135822	0.00112865	0.00204728	0.0024689	0.000765529
AC073957.15	0.181676	0.13112	0.00789646	0.332704	0.00882771	0.134108	0.0792779	0.0688752	0.00667623	0.00856466	0.00842927	0.00569245	0.0177007	0.00309143	0.00413261	0.00122789
AC074019.2	7.25589	2.72238	17.8027	17.6421	3.85332	11.657	9.36875	7.4988	7.04384	5.5663	5.62121	3.64855	10.72	3.05144	4.90003	0.647787
AC074117.10	3.2364	0.857103	2.96709	1.47241	0.120006	3.81928	0.509706	0.475336	0.173234	0.281025	0.838659	0.779321	1.25441	0.289954	0.829085	0.0969821
AC074117.13	6.83824	36.0009	58.1831	22.2877	9.91932	4.11184	30.0923	18.7581	5.49901	5.42339	11.1226	7.78402	5.19552	3.97747	19.9529	0.853506
AC074121.4	6.3034	11.8508	33.315	4.63926	11.1708	14.6924	10.91	5.01155	14.7731	2.1272	5.63541	5.17006	14.4422	4.22952	11.6779	2.05135
AC074141.3	0.293391	1.84966	1.53087	2.58844	5.14802	13.0667	2.80885	2.11771	5.21902	4.0399	1.07067	2.34597	0.820526	0.715654	0.16817	1.21642
AC074183.3	2.2548	7.94687	29.0616	14.8266	13.2002	3.98912	10.7477	11.5885	14.5965	2.38715	2.05554	6.37307	1.77417	0.986001	1.70805	2.50402
AC074212.5	8.23624	1.97724	25.4379	11.9366	11.1449	14.2411	10.0205	15.3787	6.59197	7.86171	4.93828	3.47199	4.68073	2.24253	8.0232	0.816388
AC074212.6	0.795116	2.51345	1.47033	0.566444	0.159448	0.322905	0.340289	0.576381	0.0170522	0.203182	2.13003	0.0254701	0.0846321	0.069269	1.38151	0.3445
AC074286.1	1.01385	0.356212	0.33711	0.315108	0.0835686	0.866173	1.35012	0.230517	0.850039	0.170533	3.11588	0.193354	0.769301	0.13205	0.10793	0.108263
AC074289.1	0.63644	0.952431	0.164367	0.155354	0.0107706	0.00976655	0.00896689	0.0136256	0.00528342	0.00479619	0.00676686	0.0114075	0.0112142	0.00794461	0.999604	0.00126181
AC074290.1	2.58102	1.2875	9.45402	1.43436	3.49199	1.07007	7.84835	3.96725	2.13407	1.19693	1.63059	0.420387	1.01869	0.289855	0.980051	0.194873
AC074338.4	0.0636661	0.306692	0.0534899	0.419377	0.00691563	0.0171471	0.0106938	0.0582564	0.0145947	0.00224099	0.00548286	0.00446764	0.0333042	0.0020794	1.00022	0.00137689
AC074375.1	0.396335	0.1272	0.497733	0.242939	0.0060777	0.0298647	0.00550963	0.00441034	0.00514132	0.114296	0.463546	0.00519546	0.0752791	0.0218008	0.00270891	0.00196309
AC074391.1	1.44587	0.0364683	0.367579	0.218361	0.0386875	0.927149	0.841753	0.0756093	0.0410601	0.172952	0.185276	0.131999	0.253411	0.166428	0.055111	0.042284
AC078842.4	0.00185366	0.131202	0.0150554	0.0041822	0.0027247	0.00450544	0.810501	0.00220753	0.00185102	0.0023381	0.00235236	0.00207987	0.00222142	0.0149654	0.00167343	0.000287236
AC078883.3	0.029545	0.00575791	0.00693908	0.00372332	0.00373398	0.0046371	0.803816	0.00387508	0.00207103	0.00422598	0.0508069	0.00586664	0.0601533	0.00365649	0.00223435	0.00895805
AC078883.4	0.0209063	0.0211332	0.0113293	0.129375	0.0135961	0.0332542	0.0143351	0.0173357	0.00726928	0.00899604	0.481086	0.177015	0.00926087	0.0473794	0.00568467	0.00204371
AC078899.1	0.545992	0.113404	0.328588	0.282831	0.0298453	0.263088	0.405004	0.115382	0.957035	0.0251264	0.355424	0.322853	0.15471	0.02462	0.0176459	0.0584529
AC078899.3	0.0452359	0.0603379	0.0271461	0.0415586	0.0443459	0.10575	0.0419865	0.0279203	0.013829	0.0213967	0.363601	0.143222	0.011024	0.0135828	0.0363649	0.00269848
AC079117.1	0.0013255	0.696497	0.00539517	0.00615268	0.00414999	0.00319066	0.00627601	0.0915526	0.152828	0.01104	0.00242586	0.00275266	0.00613089	0.00676449	0.00260361	0.000915179
AC079135.1	0.0202422	0.0226576	0.02092	0.0389751	0.0118284	0.0783281	0.0211239	0.022885	0.0158833	0.0135753	0.526474	0.0139064	0.136209	0.0434315	0.00858961	0.00497031
AC079150.2	9.80773	4.09078	2.15802	3.75704	2.15545	2.61055	1.96622	4.32053	1.84842	0.49467	2.51122	6.95667	6.75511	1.47759	0.742676	0.347315
AC079199.2	1.66583	0.787436	0.913291	1.59888	0.364901	1.10444	0.459376	1.34014	1.25588	0.100926	0.412864	0.274599	0.1738	0.166945	0.288168	0.0925204
AC079250.1	344.958	228.008	1067.93	696.87	291.34	970.14	214.437	251.336	256.917	75.6957	276.68	234.464	220.486	192.223	166.537	98.9742
AC079305.10	0.00458297	0.40259	0.758937	0.0170467	0.246328	0.00623143	0.00516502	0.00684111	0.504549	0.00539611	0.00537908	0.0040508	0.0135953	0.0139818	0.00401307	0.00131229
AC079305.11	0.067636	0.0247991	0.0337949	0.399446	0.0279768	0.144125	0.0234197	0.0226385	0.0253523	0.0252863	0.0282426	0.0465308	0.0193537	0.0650643	0.0198861	0.0264484
AC079305.5	0.241871	0.452383	0.490664	0.948617	1.0172	1.3333	0.151391	3.85668	0.051521	0.500657	0.0821089	0.204821	0.0997566	0.101542	2.43935	0.028135
AC079354.3	0.187941	0.785483	1.34685	0.745801	0.293463	1.23121	0.769335	0.320726	0.105711	0.519429	1.28527	0.22305	1.27742	1.32054	0.352949	0.234829
AC079354.5	0.206159	0.00379708	0.00286354	0.0104403	0.00358464	0.0187542	0.00393862	0.00727228	0.00284309	0.0049653	0.0153133	0.684994	0.0274044	0.004274	0.0024432	0.000952668
AC079354.6	1.51562	3.0037	0.612801	0.500677	5.19929	2.56608	1.9938	0.946451	0.335642	2.30979	0.170476	0.285163	0.177082	0.193673	0.145882	0.0438712
AC079466.1	1.02655	0.211653	0.365855	0.372471	0.0112538	0.0326572	0.00990624	0.0127628	0.0102285	0.00954776	0.0458734	0.0101884	0.0103348	1.86233	0.0055166	0.00286811
AC079630.2	0.185986	0.0379468	0.212118	0.624718	0.0374242	0.420232	0.0388583	0.0397276	0.0247379	0.0327264	0.113199	0.0545958	0.0519611	0.0641937	0.0458788	0.0156967
AC079630.4	0.0578738	0.0338554	0.00823143	0.484001	0.00812948	0.171801	0.0114475	0.178613	0.007249	0.00633991	0.00817637	0.00760265	1.00268	0.00561044	0.00582451	0.00256882
AC079741.2	1.0641	4.65679	3.29354	3.28168	4.38246	0.597599	8.88633	5.4409	1.22028	0.385799	1.43865	1.98284	2.00905	1.2402	2.71306	2.40671
AC079742.4	2.17299	1.07055	0.685796	8.38823	0.402893	5.3327	0.988449	5.81486	1.2705	0.562433	0.790152	0.345845	1.18459	3.00063	1.56844	2.42094
AC079767.3	4.34286	2.81577	14.5814	3.08551	10.3586	3.03788	1.74278	2.96075	1.38564	2.5884	4.29223	1.24103	4.47205	1.45081	3.06194	0.582272
AC079767.4	0.0688061	0.0174145	0.0837645	0.0160101	0.0108193	0.0828292	0.0740432	0.445401	0.00980289	0.00989604	0.252705	0.0703499	1.80821	0.00811091	0.00617385	0.0356631
AC079776.2	3.37466	0.0657039	0.177768	0.817846	0.0490283	0.268598	0.701322	0.102352	0.0415312	0.0452149	0.195789	0.79692	0.0931945	1.13873	0.0361802	0.0951624
AC079776.3	0.104916	0.194399	0.0300646	0.357864	0.0245945	0.0496228	0.887957	0.01508	0.0450565	0.117644	0.0171002	0.0268823	0.0128686	0.0548937	0.0399926	0.0210638
AC079776.4	16.8131	16.2959	45.0225	13.7437	21.2429	5.3152	18.0455	14.711	12.6994	5.92157	10.6385	5.27508	2.10019	4.63151	11.7333	1.81065
AC079779.4	0.000823579	0.000934806	0.00106102	0.00107762	0.000731283	0.00139072	0.000940625	0.000750049	0.000734704	0.000714177	0.00128034	0.00088055	0.000658709	0.00160534	0.985344	0.00107208
AC079779.6	0.0460926	0.0500946	0.00455776	0.0296437	0.804706	0.00719028	0.0080609	0.00754842	0.00492038	0.00457233	0.00594132	0.00421874	0.0059606	0.00901196	0.00322083	0.00425929
AC079780.3	0.027561	0.00927411	0.00684024	0.00525436	0.00440329	0.00424184	0.810053	0.00764511	0.00336831	0.0029543	0.00374131	0.00311125	0.0850751	0.00695903	0.00534725	0.0141704
AC079781.7	0.000545559	0.00100448	0.186779	0.00342631	1.7847	0.00956822	0.000946286	0.000807748	0.00579659	0.000869443	0.000923896	0.000754931	0.000749741	0.00178288	0.000852352	0.000493867
AC079807.1	0.79501	2.77243	2.07847	1.58078	2.64874	1.96641	0.728778	0.45663	0.108195	0.517757	3.44627	0.590535	0.40071	0.599869	1.24617	0.0632449
AC079807.2	0.426	0.330478	1.44407	0.678517	0.0279695	1.24165	0.0544157	0.711913	0.0375957	1.09887	0.103785	0.707438	0.0460581	0.0670496	0.0178263	0.00636786
AC079807.3	1.04249	34.9176	13.8308	7.53256	2.34176	7.07595	5.21543	3.41362	2.29814	3.02044	3.27424	1.19845	1.46657	1.93044	5.14455	1.29701
AC079834.1	29.0798	100.19	225.694	20.1471	43.3574	60.6538	37.1919	29.3551	31.6569	16.7255	49.8707	22.0562	11.5672	13.7839	24.3366	18.3339
AC079922.2	7.61976	23.2518	39.0095	41.4369	9.63455	8.28998	11.3078	8.41738	6.15833	0.463191	2.30777	1.39486	2.84232	3.50577	3.87954	0.480568
AC079922.3	2.66542	1.8185	5.04314	2.73149	3.50621	7.10762	2.35133	0.251976	2.0092	0.496673	4.03336	1.85859	1.36858	1.32578	0.215564	0.216574
AC079987.2	0.0543426	0.144929	0.562613	0.36614	0.0233198	0.266331	0.0525177	0.0130289	0.00946547	0.1801	0.139386	0.135963	0.00989408	0.0279643	0.0114977	0.00250703
AC080125.1	0.124796	0.13095	0.018178	0.11136	0.0862929	0.190382	0.0530539	0.0300076	0.0105714	0.0276515	0.0809175	0.0369892	0.0454177	0.0274414	0.0164808	0.00951056
AC083843.1	0.612883	3.52203	10.6356	10.2613	1.80898	7.44019	0.64581	2.27596	2.85329	2.36301	1.07037	1.48375	1.91286	2.5249	1.28095	1.30814
AC083843.4	0.171818	0.217901	0.388142	0.366544	2.0123	0.870199	0.912575	1.8783	0.727368	0.0258066	0.0328406	0.154612	0.0389387	0.0391014	0.0426364	0.120922
AC083855.5	2.79655	1.60486	7.55748	3.96101	5.11892	1.64239	2.59206	0.417936	0.328111	0.834794	1.46131	1.30501	0.375021	1.37017	1.29845	0.335943
AC083862.6	0.00586584	0.00258744	0.00401863	0.00293322	0.00299807	0.740612	0.00360606	0.00258037	0.00224297	0.16217	0.0154493	0.00490344	0.00287224	0.0442203	0.00249049	0.00044993
AC083863.5	18.0635	38.7529	105.947	15.0959	53.8539	26.3771	22.786	24.6032	12.3631	4.33738	13.642	14.1663	7.09225	7.72895	22.9327	5.25793
AC083864.4	0.0147167	0.00158027	0.00348606	0.00158101	0.00176617	0.870028	0.00243509	0.00199289	0.00181633	0.0439849	0.0224514	0.00209493	0.0018223	0.0280355	0.0019121	0.000295867
AC083873.4	1.82388	2.98992	3.57663	0.874964	1.44495	0.331254	5.5404	3.89605	1.99877	2.6998	0.161878	0.643594	1.48861	0.141106	2.4564	1.93178
AC083875.2	2.86489	6.01995	5.54562	3.87388	4.92658	2.1104	2.22868	4.07958	1.44777	0.472897	0.90707	6.27427	5.38494	1.22417	0.400787	0.238505
AC083884.8	0.0164293	0.00137362	0.497234	0.00148302	0.00133226	0.0893325	0.00186444	0.00163204	0.00231076	0.000961224	0.00265514	0.37734	0.00214762	0.00114199	0.00126453	0.00149744
AC083899.1	0.296838	0.142648	0.0966981	0.501389	0.00746367	0.0094613	0.00770707	0.806484	0.00638244	0.00510509	0.083071	0.00517698	0.00957234	0.00597996	0.00756725	0.00845465
AC083899.3	1.47646	2.08316	3.69287	9.24873	2.93237	4.36837	2.82665	3.71821	0.144422	0.756485	5.31535	0.329501	0.823336	0.412391	0.119995	1.75171
AC084219.4	0.224661	0.85654	2.37339	0.910268	0.632662	1.63066	0.862158	1.15197	0.721321	0.226337	1.69344	0.105107	0.1505	0.234995	0.107198	0.118794
AC084290.2	0.00086469	0.1822	0.15909	0.0999921	0.00339883	0.0071391	0.166458	0.00152744	0.313017	0.0504032	0.00162821	0.00279497	0.00116319	0.00862442	0.00131206	0.000386992
AC084809.2	0.0246382	0.0265334	0.0162753	0.039049	0.0164543	0.134706	0.0214036	0.0269489	0.0152269	0.0182135	0.0414967	0.0886398	0.342056	0.117768	0.0220267	0.0485641
AC084809.3	0.101134	0.839476	0.0809747	1.05068	0.0270155	0.215427	0.0269078	1.28741	0.0163904	0.0184541	0.0332676	0.0528354	0.0996212	0.067235	0.0734791	0.0096894
AC087163.2	1.29826	0.62259	2.80506	1.56769	3.61563	2.74304	2.37755	2.39221	2.79037	0.873565	0.55339	0.731328	0.728779	0.296849	0.501885	0.101807
AC087163.3	0.594974	0.842988	0.739328	0.891405	4.85025	0.1051	0.226855	1.59154	0.0323376	0.138048	0.513911	0.0564373	0.294076	1.13355	0.967635	0.0215609
AC087430.1	0.146727	0.148365	0.0946253	0.726478	0.0406588	0.196845	0.0439484	0.0533076	0.0346085	0.0390997	0.270359	0.0325194	0.0396245	0.0829761	0.0285698	0.0212885
AC087499.5	1.16271	0.478219	0.853737	1.04489	3.24369	0.895545	1.03813	0.562073	0.0615657	1.29734	0.24341	0.335204	0.284415	0.0902575	0.0856702	3.32314
AC087501.1	0.000579879	0.00540158	0.008634	0.0025165	0.00173949	0.0012375	0.00151777	0.00133957	0.000958485	0.00129278	0.004741	0.00113916	0.915925	0.0018041	0.00090371	0.0502691
AC087650.1	24.8205	8.21513	155.833	35.3902	34.6077	37.9772	14.8977	32.5373	27.6659	6.69259	26.4028	12.6993	9.70105	9.33046	19.7306	4.49888
AC090018.1	0.147637	0.358406	4.01009	0.382892	0.770514	0.0312552	0.147096	0.0517213	0.279017	0.0413864	0.419014	0.0547366	0.116478	0.0671016	0.116524	0.00613028
AC090286.2	0.7321	1.37155	1.60194	1.73372	2.22472	0.258272	0.19075	0.348476	0.0419995	0.0398717	0.0458079	0.178706	0.13013	0.0425817	0.0300332	0.0293369
AC090453.1	1.60758	2.68535	16.1347	10.691	2.20556	0.631686	3.45437	4.74463	0.966538	1.49921	4.06732	1.52747	6.06704	3.00369	5.3763	0.337545
AC090498.1	684.715	1274.6	2285.12	1156.54	695.794	426.091	604.883	548.604	575.148	348.594	349.725	380.595	199.291	269.314	397.437	121.555
AC090505.4	0.217532	0.171777	0.141009	0.17999	0.308246	0.552235	0.221911	0.512432	0.0510268	0.177202	0.939329	0.133584	0.081692	0.190644	0.103444	0.0179469
AC090505.6	0.00248836	0.195677	0.00296931	0.00210902	0.00232826	0.0026882	0.00288346	0.118178	0.620736	0.00385739	0.0175997	0.00248229	0.0180769	0.00551854	0.00181325	0.00059434
AC090587.5	0.00631472	0.170974	0.171879	0.10663	0.00444769	0.00663875	0.667214	0.00413293	0.772395	0.0154246	0.0371489	0.00442874	0.00420694	0.0241107	0.00283266	0.00122028
AC090602.2	274.587	195.992	538.806	213.163	151.526	57.0874	176.362	79.5879	135.705	70.96	185.115	100.655	136.039	66.9063	185.309	20.2008
AC090616.2	0.411431	0.967796	3.34846	0.663779	0.759283	0.627989	0.493269	2.33412	0.0763272	0.300699	0.476462	4.29814	0.95985	0.124059	0.0729183	0.0854146
AC090625.1	0.629189	0.0220179	0.0288051	0.0794528	0.0105827	0.128498	0.0261339	0.0164107	0.0131931	0.0201682	0.0178951	0.97891	0.00937676	0.00902984	0.00611543	0.00422145
AC090804.1	0.784122	1.91611	5.27124	4.73869	3.4561	0.383104	0.244725	5.11564	3.01159	1.53004	2.49554	2.32333	0.189748	0.208744	0.152887	0.178386
AC090954.5	0.0708875	0.00419211	0.162012	0.00642203	0.810833	0.904579	0.00265605	0.00408696	0.00688547	0.00198086	0.00331234	0.00244625	0.0118416	0.00335236	0.0025349	0.0019783
AC090960.1	0.0602602	0.0278164	0.784056	0.023461	0.0124543	0.049199	0.011156	0.0125723	0.00918559	0.0130104	0.0125425	0.166845	0.0414538	0.838243	0.92596	0.0117855
AC091132.1	0.838779	0.00133291	0.00149084	0.00134732	0.00133581	0.00223938	0.00169137	0.00146969	0.0013823	0.00115649	0.00302274	0.00129376	0.0182488	0.000737464	0.00103857	0.123433
AC091133.1	3.17532	1.31972	1.10458	1.02861	0.876526	0.679066	1.04614	0.544778	0.392329	0.551853	0.301251	0.389994	0.235228	0.21444	0.0475881	0.0925691
AC091633.2	9.75174	32.9295	62.4184	6.58876	14.626	5.40402	23.8252	12.4588	7.99557	14.954	18.4373	11.7394	9.37415	9.24941	17.5189	2.72883
AC091654.7	2.58529	0.6195	6.21909	1.27783	7.68111	0.91338	3.4271	2.93162	0.245531	5.12408	0.732257	2.12157	1.6954	1.63897	4.54348	0.243791
AC091729.9	4.89218	11.385	3.83324	10.6555	6.29135	9.43571	1.77423	6.83451	4.62412	6.122	1.66701	15.436	2.23501	2.5821	0.883412	0.348621
AC091801.1	0.515924	0.0631363	0.0390241	0.0477287	0.0179418	0.146768	0.0118279	0.0490523	0.012199	0.0127098	0.0255079	0.0116048	0.0202472	0.00951906	0.00894837	0.007861
AC091878.1	0.932141	0.00583106	0.00269228	0.00360005	0.00275407	0.00313005	0.00374212	0.0032199	0.00261708	0.00221959	0.00345884	0.00195163	0.00552055	0.00144868	0.0016991	0.0239736
AC092066.1	6.80661	4.81886	6.53864	2.92243	10.1215	2.72213	0.881932	3.32745	2.92011	0.476912	0.860832	4.19013	2.19102	0.510476	1.07515	0.63582
AC092066.6	2.48553	1.39254	2.57073	2.40191	0.728347	0.597548	0.899767	1.49832	0.794601	0.300746	1.30617	1.10975	2.14485	1.2778	2.30226	0.189124
AC092071.1	0.0119303	0.00138801	0.00257058	0.00207722	0.00116213	0.00196711	0.00123995	0.00103693	0.00172489	0.000976437	0.00114116	0.00116083	0.000868609	0.96803	0.0014467	0.00127902
AC092106.1	0.765541	0.145739	1.446	0.453953	1.42528	0.0947674	0.720009	0.0156493	0.0170924	1.2868	1.48547	1.99395	0.0265024	0.0735805	0.0196816	0.0299875
AC092106.2	1.33552	3.31787	1.00915	0.304356	0.713236	1.16551	2.63956	0.906814	0.681645	0.462796	4.74507	0.185101	0.506642	0.128532	1.22905	0.669142
AC092155.1	3.25011	2.30684	8.85535	1.59337	3.19152	3.57581	10.7132	1.59225	2.55293	2.34169	1.21326	3.40095	10.5163	2.06792	2.38342	0.445086
AC092162.2	0.661519	0.00319816	0.00364131	0.0053198	0.00379977	0.19702	0.00482207	0.00603829	0.973854	0.00499517	0.0823481	0.00633302	0.00995231	0.0137708	0.00321647	0.0201718
AC092171.2	0.0820929	0.179687	0.103926	0.910766	0.113307	0.116081	1.34209	0.138559	0.841827	0.00799392	0.0322492	0.0105809	0.0901398	0.020335	0.00677251	0.00359796
AC092171.4	1.54977	3.22131	3.76312	0.995199	0.0838159	3.99182	1.38533	1.59382	0.0836785	2.31091	1.28639	0.691574	1.97897	0.440728	0.0842842	0.53929
AC092316.1	0.000494961	0.195985	0.494151	0.292681	0.00220203	0.00156194	0.00119301	0.00102723	0.00108687	0.00101175	0.000980341	0.000825699	0.000718168	0.00515918	0.000805752	0.000115514
AC092431.3	0.0176563	0.00444593	0.00683489	0.00592433	0.00416996	0.0142108	0.00652449	0.709591	0.00432665	0.0170338	0.0127029	0.0068395	0.0469098	0.0115721	0.128843	0.0024147
AC092535.3	0.934678	0.0269602	0.033504	0.0431068	0.0177679	0.0751303	0.0281645	0.278391	0.0169497	0.0158916	0.0141155	0.0128843	0.463441	0.0110104	0.0105476	0.0174579
AC092569.2	4.82013	28.9057	33.3771	6.68512	19.2084	2.22226	8.70759	6.23986	6.70067	6.29608	2.67591	1.83544	3.71476	4.52366	8.4184	2.66888
AC092570.3	16.6156	60.0471	121.129	27.4604	25.8377	15.2865	35.9388	40.7103	29.3218	9.39719	28.5171	23.0396	7.81882	15.2644	17.4142	9.20115
AC092573.2	0.383084	1.8549	0.648738	2.31682	0.961275	0.0820225	1.48956	0.833257	0.0364971	0.0870736	0.0866524	0.154605	0.891269	0.0577115	0.0282864	0.0882583
AC092580.4	1.99779	0.216807	0.109947	0.434833	0.0928619	0.534978	1.10981	0.200405	0.363044	0.196946	2.73111	0.0697614	1.41504	0.191598	0.0610868	0.273982
AC092610.12	46.8768	55.8374	152.762	39.7145	59.3945	12.2417	29.0784	23.1514	44.1088	14.6515	31.2933	19.3009	16.5565	6.65101	30.3684	11.0127
AC092614.2	0.123063	0.0718687	0.0786936	0.069176	0.0601743	1.12829	0.817024	0.0473512	0.0343999	0.0418289	0.875231	0.0771942	0.314208	0.0437976	0.0296374	0.188062
AC092620.2	0.377651	0.0965388	0.051227	0.129081	0.0759125	0.56629	0.12208	0.43961	0.265869	0.0380908	0.245152	0.152935	1.12065	0.208151	0.0240138	0.0867517
AC092638.2	0.906044	0.243508	0.752604	0.212456	0.0254052	0.113471	0.0215687	0.0189692	0.317843	0.0194924	0.0645348	0.0321936	0.026621	1.11162	1.04562	0.0880496
AC092641.2	5.31689	17.2176	25.1783	6.90157	16.2316	1.40847	6.55241	8.20026	3.8066	0.450423	6.83721	4.39175	1.10171	0.692573	7.98457	1.72803
AC092642.1	2.35352	21.6022	33.3119	4.86483	9.17818	1.72896	7.41778	10.8153	4.97392	2.39441	2.84415	1.53197	0.989656	0.440892	0.350188	0.202214
AC092646.2	1.68516	0.499055	0.0923207	0.773497	0.0373018	0.791074	0.633388	0.0451748	0.0467559	0.40102	0.0503406	0.418066	0.0909156	0.305359	0.0738437	0.0567335
AC092651.1	2.48222	1.34224	1.58752	1.6094	2.12727	0.804567	0.429181	0.175882	0.662114	0.274576	0.180016	0.0955717	0.153111	0.0843251	0.0532125	3.93879
AC092652.1	0.0336688	0.143973	0.0332656	0.0179097	0.0151615	0.0221207	0.0314707	0.0154358	0.00583634	0.100019	0.0341229	0.00699462	0.493855	0.00887337	0.00448701	0.0328064
AC092664.1	2.8813	1.08955	1.14927	0.615438	1.4434	0.303633	1.45484	2.50662	0.899393	2.05012	0.0988546	1.14902	0.995166	0.145898	0.0810046	0.136482
AC092667.2	0.993512	0.0874544	0.140237	0.095018	1.16529	0.352776	0.311387	0.0713111	0.0363328	0.468144	1.0815	1.12258	0.600527	0.0584371	0.0478552	0.367637
AC092798.2	46.426	145.576	287.991	53.1423	76.6739	99.5944	89.5214	40.9304	64.2546	23.4482	58.0085	34.4624	40.9735	27.29	60.1122	12.5943
AC092835.2	0.0995408	0.0162899	0.0246623	0.0235913	0.177788	0.194112	0.605423	0.0284725	0.0388534	0.10293	0.0487411	0.0209411	0.157706	0.198883	0.0892654	0.1728
AC092839.3	0.000767647	0.976148	0.00589192	0.00284735	0.00164164	0.00168519	0.0012933	0.0011951	0.00123821	0.000813838	0.00119986	0.000878195	0.00147012	0.00192121	0.000858472	0.000149959
AC092881.1	0.00137254	0.12351	0.190621	0.202348	0.241779	0.00390566	0.205437	0.00475016	0.001555	0.00436219	0.0018423	0.00215624	0.00163246	0.01313	0.0013599	0.00023769
AC092933.3	38.6814	194.785	178.133	15.4445	64.0804	28.6221	75.0818	47.3607	36.4763	30.9217	62.0777	25.441	44.7473	27.8624	34.3131	10.9721
AC093106.4	42.3462	25.286	138.207	84.5505	26.6024	32.371	46.0819	31.0027	31.2847	7.47001	45.4116	22.8421	29.8866	37.775	49.9907	8.89117
AC093106.6	12.5029	30.7403	57.5429	17.3661	10.1805	8.02763	18.1855	24.1779	11.9035	3.04679	8.93265	18.451	9.99459	3.44605	16.0297	5.47212
AC093107.7	6.11489	10.6155	47.7713	21.9531	13.7659	3.80837	12.6917	11.7193	15.1177	3.90254	5.62188	10.0793	3.95256	8.35741	15.6651	1.86337
AC093110.3	0.0539978	0.0297449	0.0181688	0.118378	0.0102847	0.0293679	0.0118986	0.013254	0.0106251	0.0115578	1.57501	0.0106095	0.0232332	0.0692086	0.00899703	0.00566726
AC093142.2	75.1781	168.225	260.988	49.5854	75.3941	31.3727	32.8432	41.9268	37.3197	21.5171	36.7413	20.5162	20.2147	22.7773	37.3976	5.00271
AC093159.1	0.000643505	0.000986186	0.00161789	0.00239614	0.00115317	0.0134373	0.0011772	0.000945371	0.00105622	0.96978	0.00101141	0.00115378	0.000988674	0.00275754	0.000710349	0.000185686
AC093162.3	0.135233	0.0142271	0.0735603	0.282824	0.0167067	0.0689595	0.0336196	0.0184002	0.0210165	0.140439	0.022213	0.0282557	0.0778911	0.0420524	0.011802	0.012799
AC093166.1	0.709856	0.565366	1.57198	1.01382	0.0540961	0.186377	1.16114	0.333158	0.0433979	0.139098	0.361503	0.237622	0.217153	0.0884838	1.27711	0.039841
AC093166.2	0.0231996	0.00229932	0.0401014	0.00670708	0.00225572	0.0514493	0.00669941	0.637586	0.00188235	0.00147691	0.00253954	0.213431	0.00291426	0.00428897	0.0022552	0.000913551
AC093166.3	0.10879	0.00385076	0.00474002	0.00413943	0.00338632	0.00826633	0.0057785	0.0048193	0.00321145	0.62985	0.0112011	0.105072	0.0996583	0.00274444	0.00390828	0.000583611
AC093166.4	0.730933	0.824973	1.57101	0.440725	0.246495	0.796897	0.122843	0.90721	0.92576	1.06452	0.420363	0.509038	0.285491	0.0825496	0.0374731	0.0337209
AC093323.3	34.8354	107.473	36.174	96.653	45.497	9.95057	26.6637	15.0384	22.1397	7.09984	25.561	22.9554	39.3821	4.04458	13.8047	4.72764
AC093326.3	0.0263949	0.00282622	0.765012	0.00344116	0.00291906	0.0232498	0.00494742	0.00489857	0.00305608	0.00464512	0.0054753	0.12485	0.00659243	1.00663	0.00534879	0.00970977
AC093388.3	1.46851	0.939725	0.184247	0.489459	0.196738	0.575123	0.0472486	0.659682	0.0622674	0.0816657	0.405546	0.351451	0.0760322	0.194859	0.213198	0.0542471
AC093495.4	1.3135	0.267954	0.785313	1.02544	1.13318	0.0691854	0.895808	0.216798	0.973515	0.0215052	3.40443	0.0827507	0.572165	0.0699314	0.0426786	0.12586
AC093590.1	0.451677	0.0027051	0.0950916	0.00330186	0.00296458	0.0157233	0.0061948	0.028308	0.00382959	0.00238382	0.174362	0.132425	0.0415087	0.00394365	0.0348111	0.000770462
AC093616.4	2.34492	1.40742	2.21072	1.72284	1.17363	0.187935	0.465301	0.429139	0.789713	0.320205	0.118038	0.109508	1.35352	0.0893639	0.077084	9.20065
AC093620.5	0.113879	0.0148565	0.015019	0.0246347	0.019072	0.205267	0.0290878	0.0195905	0.0115235	0.02391	0.409072	1.01223	0.0266105	0.0177565	0.00943633	0.0480511
AC093627.10	1.76159	3.21025	1.5018	1.71859	1.32984	1.73476	3.87799	0.221283	3.18952	1.08633	0.941332	0.153537	2.21935	0.262013	3.65924	0.132587
AC093627.9	0.295269	0.0530611	1.53653	0.533003	0.490869	0.0609561	0.351276	0.00890757	0.0257428	0.0129539	0.0145032	1.31846	0.245883	0.0297886	0.00789023	0.0149096
AC093642.1	2.85983	1.40566	4.07833	0.94	1.16627	2.1455	0.899167	0.553891	2.63629	1.2442	1.63752	3.2934	0.344379	0.243624	0.258337	0.293603
AC093642.3	4.70997	0.895766	7.13494	3.65663	2.65553	2.3701	1.94114	0.735497	3.32915	2.72179	1.00399	2.46755	0.531588	0.350931	0.160305	0.335127
AC093642.4	0.00837337	0.0302486	0.0196916	0.0454149	0.0182973	0.225214	0.0177541	0.021835	0.0171316	0.0677215	0.0259988	0.0130372	0.0551091	0.0511042	0.378046	0.00502241
AC093642.5	0.932053	0.175506	0.204695	0.240423	0.0612366	1.67756	1.3465	1.42078	0.0523249	2.88245	1.26702	0.258488	0.997058	0.238387	0.0369017	0.208612
AC093673.5	10.5963	5.34511	8.60039	4.44684	7.5889	2.60278	1.62944	4.37745	2.34931	2.56241	1.5529	2.47483	5.06352	0.39612	2.90467	3.50906
AC093690.1	0.17108	0.152294	0.788799	0.257548	0.224894	0.0350574	0.0458824	0.187433	0.0157562	0.0263377	0.0145882	0.0121093	0.0414226	0.0137161	0.00858899	0.00449305
AC093698.1	19.02	207.185	288.393	55.0878	78.8913	32.5436	100.207	71.2986	52.795	14.4519	46.9247	33.7229	52.7756	53.8906	47.9836	15.8299
AC093698.4	0.0042418	0.273458	0.377102	0.00440971	0.295628	0.00415749	0.003169	0.00570776	0.00362729	0.00387048	0.00428141	0.00280631	0.00992279	0.00424486	0.00258164	0.000791835
AC093702.1	0.413652	0.0356973	0.0477782	0.152204	0.0184596	0.103231	0.018383	0.0898432	0.0159957	0.0141556	0.0135479	0.575009	0.0386266	0.0144361	0.0074749	1.44151
AC093716.1	3.47999	22.6888	9.13474	15.1323	12.6003	0.903277	8.55449	7.43672	2.66253	6.6901	2.38368	2.98951	1.77804	4.62918	2.65117	0.285179
AC093724.2	0.0398874	0.374665	0.782066	1.14454	0.0162206	0.170021	0.0864385	0.0138496	0.0225031	1.16585	0.0325169	0.0379016	0.0233294	0.0289857	0.0568147	0.00441347
AC093818.1	0.733305	0.121526	0.0165946	0.0678272	0.0177601	0.285558	0.573131	0.0152884	0.0166651	0.0213683	0.0183291	0.0155368	0.015028	0.0232482	0.00708927	0.0517451
AC093838.4	55.8483	36.3355	45.1972	84.5832	50.4937	40.0643	46.6897	24.6345	29.7096	24.537	33.5762	8.02107	22.7324	10.0395	16.698	10.8398
AC093850.1	23.2242	48.7698	49.9531	12.5878	20.5313	7.24772	18.8287	17.5616	19.2272	14.0853	5.58486	19.3272	9.42409	13.5423	10.0234	3.08146
AC093901.1	0.0211191	0.00270493	0.00251438	0.00245125	0.00189477	0.00367014	0.00276385	0.00205363	0.00149018	0.711668	0.0214551	0.2181	0.0017245	0.00473944	0.00139764	0.000253279
AC094019.4	0.262499	1.57429	5.69675	2.39929	1.6742	0.320234	2.59578	2.97453	0.0581753	0.160366	0.493633	1.66425	0.476436	0.106849	0.496891	0.0458367
AC096570.1	0.0486689	0.00447095	0.0280918	0.00438378	0.00354403	0.00638019	0.619274	0.00473174	0.00313845	0.00299874	0.00574165	0.00320718	0.00677856	0.00185385	0.00210906	0.254627
AC096574.4	0.167567	0.182011	0.257449	0.430334	0.0367426	1.5612	0.794683	0.0286678	0.0298265	0.457295	0.607257	0.155131	0.0368797	0.214912	0.0255406	0.014499
AC096649.1	4.20425	9.9776	21.6099	1.07915	3.67687	1.78342	1.30455	6.47591	1.13623	1.77875	2.36035	1.04332	0.677696	0.366252	3.31563	0.210075
AC096664.1	156.33	365.382	455.012	190.476	147.215	105.614	135.281	128.932	95.3668	49.1079	93.1101	53.1017	46.849	46.2673	81.0101	34.9455
AC096669.3	0.880762	0.0868631	0.0234262	0.0444677	0.0133777	0.0506868	0.768355	0.0144257	0.00994595	0.0115733	0.0254762	0.0140974	0.0173843	0.00710123	0.0104768	0.0215813
AC096775.2	3.18551	5.50752	9.88334	1.22448	0.663467	3.68795	10.3117	1.36862	3.33175	0.324197	2.24121	1.91556	1.36498	1.99222	1.7179	0.279594
AC097359.2	7.25903	4.60291	8.05398	6.05754	6.11527	8.81713	4.56018	3.60351	5.83594	3.3615	5.38548	2.99699	0.84842	3.61944	6.95474	0.927936
AC097374.2	1.67383	10.9181	12.0187	6.20783	10.124	1.31668	7.86521	3.93109	6.39876	3.0522	7.74721	2.73231	1.64806	2.38404	2.62654	0.355469
AC097463.1	0.701486	0.0344832	0.0266994	0.32495	0.0228143	0.15786	0.0630019	0.0167407	0.0111312	0.020561	0.0522612	0.0383315	0.0859393	0.0467123	1.34942	0.0476116
AC097463.2	0.832286	0.0671378	0.0282431	0.0262048	0.0180224	0.897672	0.0199278	0.170988	0.0373661	0.108572	0.038981	0.0124183	0.462059	0.047882	0.220089	0.0121517
AC097467.2	0.932093	0.00778548	0.00634596	0.0172228	0.00468501	0.0129205	0.01026	0.00526587	0.971879	0.00359042	0.00421544	0.0043672	0.00574075	0.0054947	0.00255865	0.00557525
AC097468.4	0.539441	5.1748	7.97768	0.445145	0.434345	0.0849078	0.934817	0.0622821	0.475687	0.0406358	0.188714	0.43791	0.076003	0.0752583	0.0231898	0.0291779
AC097523.1	29.7463	109.544	197.103	39.6524	69.8501	40.235	38.2115	39.3694	61.612	24.468	23.253	21.4697	25.9353	22.0163	38.8705	2.66403
AC097523.3	0.00314907	0.0118952	0.00532969	0.0744676	0.88275	0.00706646	0.00280446	0.00257508	0.985198	0.00379909	0.00359299	0.00251559	0.00273869	0.00824359	0.00304781	0.000827303
AC097662.2	0.775425	1.06036	0.926802	0.285181	0.626737	0.192587	0.155947	0.0241195	0.292029	0.0746656	0.259035	0.131636	0.0381647	0.135339	0.0158202	0.00615372
AC097711.1	0.0297118	0.217073	1.36356	0.117903	0.238409	0.0133592	0.0167721	0.363995	0.5628	0.991796	0.0244901	0.00621352	0.0312738	0.0145104	0.00537468	0.00275743
AC097713.5	3.63313	11.8857	15.2212	20.9497	6.24006	1.79265	10.5961	6.93963	7.91244	2.65204	3.61526	4.84409	7.32684	2.19306	4.64846	0.549737
AC097721.1	0.00586549	0.00258734	0.0040185	0.00293294	0.00299787	0.74061	0.00360587	0.00258023	0.00224288	0.162182	0.0154465	0.00490334	0.00287202	0.0442147	0.00249038	0.000449919
AC097724.3	0.794111	4.40799	4.46937	2.26086	1.74356	2.79733	3.27366	0.862424	0.723323	12.1015	1.77756	6.96047	2.7936	0.657114	0.175015	0.202141
AC098592.6	0.55315	0.69057	1.51609	2.39992	1.07497	1.19303	0.0536377	1.2832	0.167985	0.221798	0.0963949	0.764958	0.52161	0.192458	0.0411556	0.229077
AC098614.1	67.8724	56.5785	132.16	22.6882	38.0183	63.3895	47.8857	46.5297	32.743	8.67753	31.0814	25.4807	30.9989	28.5738	64.2435	7.07896
AC098614.2	123.523	16.847	5.30714	4.75549	18.4627	9.52998	25.9259	38.1077	14.484	22.0249	58.5956	22.8251	41.4797	8.69237	10.969	3.47
AC098614.3	0.0232029	0.00229993	0.0401145	0.00670885	0.00225612	0.0514641	0.00670145	0.637486	0.00188277	0.00147719	0.00254024	0.213491	0.00291504	0.00428986	0.00225566	0.000913749
AC098617.1	0.0185773	0.0175232	0.03133	0.0574556	0.0171068	0.304517	0.0221584	0.015132	0.0158317	0.0168618	0.107694	0.0167813	0.0123729	0.0696561	0.272788	0.00421448
AC098817.5	0.0370702	0.0012876	0.00138925	0.00409673	0.0014163	0.00442171	0.00232565	0.0255239	0.891505	0.000975588	0.0026574	0.00134523	0.0223401	0.0018498	0.00136681	0.000428514
AC098820.2	0.0444554	0.0657243	0.0995403	0.166175	0.0246188	0.129131	0.0505402	0.0236899	0.0135596	0.0153549	0.236428	0.0401488	0.0154359	0.0401369	0.0272927	0.00776759
AC098820.3	0.0356497	0.0444649	0.139966	0.669833	0.0264438	0.898679	1.65106	0.939042	0.019622	0.253828	0.0365065	0.0250937	0.0386578	0.115235	0.088073	0.0178477
AC098820.4	0.346715	0.0127341	0.0090898	0.0484882	0.00845915	0.0115064	1.47155	0.0163635	0.00807209	0.00619817	0.00783494	0.00596873	0.0283868	0.99681	0.0194063	0.00241389
AC098824.6	1.75463	0.198671	0.00890254	0.0187979	0.00844211	0.0276033	0.0112857	0.0962408	0.697151	0.0124878	0.0110146	0.00841399	0.100856	0.0102591	0.0170049	0.0182354
AC098826.5	0.229009	0.154896	0.0300268	0.27945	0.0208199	0.0841134	0.076944	0.0328553	0.0139145	0.038098	0.0546638	0.889551	0.0411358	0.0273552	0.0170462	0.0101208
AC098828.2	0.00464718	0.268402	0.0496686	0.386144	0.00723811	0.194212	0.241868	0.00475255	0.762896	0.0337451	0.00670409	0.00818577	0.00492464	0.0181339	0.0048693	0.00360889
AC098828.3	65.6754	126.803	224.01	102.35	57.906	71.5977	55.5894	53.9511	47.7301	17.8552	60.6743	41.5719	30.1337	29.0805	32.5945	8.47676
AC098973.1	0.162136	0.0631958	0.0353382	0.156661	0.0304115	0.134601	0.210093	0.0346247	0.0317975	0.042313	0.945188	0.0222979	0.0298714	0.0586928	0.0174645	0.0253141
AC099535.4	40.1946	32.7984	111.163	39.2758	34.968	78.9031	60.9631	43.131	20.8451	9.73599	33.0263	24.9803	29.6389	17.611	14.4482	5.3173
AC099552.4	0.0882168	0.063187	0.0410811	0.144558	0.0377168	0.233528	0.056098	0.0529126	0.0329374	0.0674681	0.890684	0.047172	0.0866499	0.106028	0.0356849	0.0160776
AC099684.1	0.761059	0.00488268	0.0108315	0.00683664	0.0050653	0.00490569	0.0213517	0.0112046	0.00299658	0.121681	0.00460574	0.0172089	0.0158273	0.00155596	0.00462115	0.0053654
AC099850.1	0.55386	0.062256	0.821183	0.428115	0.570839	0.0516373	0.0097757	0.009893	0.048445	0.104578	0.0379359	0.00740224	0.199337	0.0193192	0.00867286	0.0667504
AC100830.4	0.0079159	0.9715	0.00433024	0.0779974	0.881185	0.0180222	0.00349075	0.00367169	0.00465274	0.00370629	0.00368507	0.00337981	0.00506944	0.00744603	0.00222548	0.00172123
AC103563.9	0.000495024	0.196003	0.494105	0.292708	0.00220219	0.00156204	0.00119308	0.00102728	0.00108696	0.00101185	0.0009804	0.000825788	0.000718218	0.00515964	0.000805826	0.000115524
AC103564.6	1.96236	0.312844	0.381062	0.426374	0.0411261	0.0202707	0.0145312	0.0105879	0.835359	0.439517	0.041819	1.44462	0.0141594	0.023464	0.0083902	0.0235156
AC104073.1	0.0389793	0.00462558	0.0053349	0.00396597	0.00317935	0.00645681	0.887265	0.00382392	0.00415065	0.00680062	0.0107148	0.00398097	0.0123936	0.00267749	0.00220105	0.0034502
AC104076.2	0.983889	7.85013	14.639	3.07258	4.78539	9.93853	5.12213	2.75528	2.89863	3.55422	4.09112	10.6869	0.782078	1.56879	9.17882	5.09255
AC104134.2	0.063018	0.0101864	0.0200518	0.00619302	0.00639875	0.0100651	0.00815016	0.00479264	2.83238	0.00686729	0.0107749	0.00610323	0.00273494	0.00338466	0.00274524	0.00615577
AC104135.2	0.200935	0.405513	0.607096	0.359256	0.0286124	0.125914	0.0334216	0.0296288	0.0258373	0.038886	0.0360193	0.0271153	0.0263204	0.0147159	0.0153327	0.0253947
AC104297.1	0.0887266	9.13269	2.58297	1.10032	0.116622	0.440627	3.70161	3.86789	3.84576	0.282993	1.06105	0.287515	0.553647	0.109278	3.72673	1.10157
AC104306.1	38.6958	117.301	208.756	36.6601	56.9977	25.419	42.9588	56.7932	30.8063	5.02048	39.4533	34.4766	47.5311	39.6903	58.0405	19.3993
AC104306.4	0.0142761	0.898698	0.0862468	0.155244	0.00484362	0.0218325	0.760653	0.00568458	0.0118314	0.0044238	0.00505755	0.00425024	0.00334283	0.0160115	0.00558754	0.0020174
AC104308.2	4.39635	5.51514	18.0115	3.13942	3.22104	3.1411	9.70832	1.08712	1.09906	0.952806	3.26644	5.99728	1.52644	2.83132	7.51206	0.594555
AC104389.28	0.00117686	0.580764	0.00333848	0.112057	0.148805	0.00520369	0.0528855	0.00455242	0.00346015	0.0371735	0.00256564	0.00418088	0.0267738	0.0133617	0.00250525	0.00119587
AC104389.32	1.66046	6.43408	13.8477	2.56653	5.47576	2.17363	7.76397	7.7738	1.68547	1.43918	2.13607	0.475843	2.53109	2.11705	2.63198	0.287393
AC104451.2	0.0532247	0.175927	0.333764	0.589053	0.0224779	0.154354	0.263695	0.0154945	0.0111795	0.152073	0.0499781	0.0377044	0.04814	0.0570284	0.022389	0.0135176
AC104532.4	0.595296	0.347742	0.589891	0.668629	0.227483	0.0781715	0.206698	0.0297527	0.0213717	0.0191607	0.823198	0.0177618	0.130252	0.0615724	0.147594	0.0354261
AC104534.2	1.58609	0.00705067	0.240493	0.0773954	0.00770766	0.0524341	0.0109063	0.00960464	0.720116	0.0462854	0.0274033	0.0275435	0.0672796	0.00801169	0.0810675	0.0306133
AC104623.2	0.0175661	0.00372742	0.00372363	0.00213492	0.00314774	0.727313	0.005213	0.00351725	0.00408426	0.0939281	0.104412	0.00287412	0.00354971	0.0217385	0.00271324	0.000356727
AC104634.3	9.48533	18.4811	26.8257	8.11023	8.27451	5.65096	12.0868	7.00471	5.01193	5.27271	7.99744	6.39323	7.7449	1.69621	4.36535	0.598975
AC104651.2	1.57246	18.0237	16.6485	8.52601	3.35882	1.10321	15.3534	7.22859	4.70109	4.03466	0.583794	3.30033	3.54292	0.533451	0.298676	0.190518
AC104653.1	0.589953	0.346362	0.87768	0.397847	0.0443262	0.299523	0.034458	0.0254075	0.667264	0.087197	0.358257	0.0430216	0.0629015	1.10476	0.0532097	0.00783078
AC104654.2	1.35527	0.114531	0.111633	0.356719	0.0138677	0.0274486	0.262157	0.0206735	0.00928834	0.0151485	0.0181013	0.180711	0.327695	0.167863	0.00710675	0.0117806
AC104655.3	0.000656622	0.000977604	0.00129472	0.000918912	0.000640989	0.000854389	0.000738285	0.000628586	0.00051738	0.000568901	0.000577159	0.000592976	0.000512346	0.989633	0.000541028	0.000347167
AC104667.3	3.39964	3.88393	5.6244	6.10956	0.888096	3.77939	5.1378	2.5452	1.94362	0.636245	2.12478	0.332732	1.15486	3.12735	0.161822	0.15057
AC104695.4	0.0038905	0.0168471	0.00558068	0.00385452	0.00440176	0.51205	0.00731413	0.00425222	0.00306833	0.360887	0.00522038	0.00579351	0.00536934	0.0314363	0.02961	0.00042426
AC104698.2	0.0646685	2.72632	0.0734339	0.0374652	0.00837438	0.0176763	0.010847	0.011243	0.00821192	0.0180786	0.455189	0.0121423	0.0863825	0.00773677	0.253647	0.208583
AC104809.4	0.292677	0.0386907	0.0760047	0.196928	0.029382	1.03636	0.0298653	0.0282383	0.033697	0.0174322	0.0721035	0.0215245	0.0318109	0.0493904	0.034262	0.0116376
AC104820.2	0.0407135	0.00985042	0.0710704	0.0233401	0.00746259	0.0566405	0.0136122	0.626115	0.0080099	0.00558127	0.0710617	0.350691	0.677058	0.0223176	0.00494966	0.0115254
AC104843.3	58.2535	71.7262	202.074	74.1658	49.4071	31.0097	49.7982	69.487	62.8749	13.4031	47.3687	29.2494	35.5597	32.3506	53.552	22.7206
AC104843.4	2.78236	6.33546	6.01458	1.91826	1.90854	0.261287	1.6078	0.845846	2.76297	0.26816	0.812668	0.0580414	0.679837	0.0989951	1.28508	0.360116
AC104978.1	7.1312	54.9066	70.561	28.7855	15.3256	8.43424	24.533	10.6177	14.2662	1.32653	10.5399	6.6914	22.0656	1.37394	22.5681	0.87342
AC104984.4	0.0258199	0.00174308	0.777543	0.00193237	0.0019539	0.0208275	0.00399683	0.00393705	0.00208945	0.00362615	0.00432546	0.122992	0.00357904	0.0116654	0.00467811	0.00929058
AC105052.1	0.40199	0.319772	0.478927	1.26076	0.298924	0.355013	0.0750444	0.17787	0.0301658	0.134607	0.428454	0.273879	0.601976	0.0611581	0.0505136	0.0509443
AC105342.1	0.323939	0.0131414	0.0252668	0.0612833	0.013682	0.0295247	0.00809534	0.411556	0.0282942	0.00618956	0.00743101	0.00836678	0.0437581	0.00735651	0.00731006	0.00480524
AC105399.2	102.379	152.924	208.914	59.0989	97.6285	68.4314	100.005	59.3599	71.0023	28.4704	62.3507	54.217	61.2488	31.2224	45.5681	17.1784
AC105402.2	8.65798	33.3697	10.2158	7.7498	13.1574	2.19553	14.2084	9.48408	12.457	1.67159	3.45566	1.44587	2.24475	2.83928	7.32533	0.52175
AC105402.4	0.0544187	0.00645417	0.700617	0.00495196	0.00334688	0.00711273	0.00410181	0.00429237	0.00330506	0.00289132	0.00561647	0.182181	0.00302638	0.0141322	0.00269555	0.00085671
AC105443.2	0.0644857	0.0319337	0.0344203	0.196704	0.0511318	0.130136	0.0373191	0.024337	0.0215385	0.0235984	0.194539	0.0308259	0.0336381	0.0383481	0.0245026	0.0625414
AC105461.1	0.105867	0.0136002	0.0130798	0.0259053	0.01358	0.304411	0.0242283	0.0219021	0.0139094	0.0105652	0.292661	0.0151114	0.066139	0.0628485	0.0104434	0.00574829
AC105760.2	0.597923	0.00758307	0.00958546	0.0111578	0.00734758	1.01018	0.0123831	0.00880503	0.00748889	0.0090952	0.0693616	0.125919	0.0141516	0.0081044	0.0944757	0.0064403
AC105760.3	0.646335	0.114399	0.0408598	0.140537	0.019682	0.140777	0.0459915	0.0212561	0.018596	0.117551	0.495334	0.0261898	0.0959878	0.0202391	0.0116537	0.0446107
AC106782.20	0.130691	0.0328119	0.349234	0.0397613	1.80816	0.158666	1.35936	0.0367581	0.803695	0.97417	0.0264072	0.0590929	0.274646	0.820794	0.033597	0.0921522
AC106801.1	0.0810607	0.0118515	0.00248474	0.0512052	0.0025381	0.00362553	0.00433906	0.0324869	0.00222227	0.00166664	0.789876	0.00223651	0.00386094	0.00647517	0.00183534	0.00223524
AC107072.2	0.0230989	0.0191245	0.0184124	0.615866	0.0127973	0.0702804	0.0173746	0.0147743	0.0125745	0.0160726	0.0528358	0.0111662	0.0233143	0.0702882	0.0120892	0.00993096
AC107081.5	61.067	118.777	77.6387	43.145	73.4144	25.3795	68.8092	57.4126	49.8493	47.4639	26.2695	31.6103	33.4807	32.9913	16.2705	12.4208
AC107083.1	0.105946	0.204741	0.043813	0.214695	0.0405015	1.40336	0.0468443	0.0451857	0.0397631	0.16268	0.376491	0.0874139	0.0316465	0.0777425	0.0471801	0.0720006
AC107983.4	50.5752	55.4822	296.476	88.4822	52.6501	20.8135	72.5962	32.0852	73.1346	31.9279	22.2534	25.355	23.3141	15.2719	50.6316	8.95059
AC108004.3	0.00137251	0.123498	0.190624	0.202369	0.241747	0.00390528	0.205459	0.00475	0.00155482	0.00436216	0.00184219	0.00215609	0.00163235	0.0131287	0.00135976	0.000237671
AC108039.1	0.691819	3.73344	7.0439	2.11208	3.6098	3.49514	0.902603	3.05069	3.67016	2.12019	1.0456	0.750281	0.254532	0.928113	2.45999	0.131667
AC108059.1	0.391579	8.85867	4.76515	14.8101	12.2988	0.396938	5.10863	0.723598	4.90652	0.259197	1.17268	0.114473	2.73112	0.305905	0.0882803	0.0682851
AC108059.2	2.0059	1.32215	11.8764	4.35397	5.01246	0.824282	5.8401	3.65475	5.99319	1.02799	1.34416	1.50207	0.766908	0.733092	3.54239	1.20021
AC108059.4	0.028149	0.0311551	1.14541	0.294253	0.00751907	0.0751351	0.522678	0.00912841	0.803817	0.0076646	0.00872971	0.00682414	0.0338529	0.0194568	0.00424156	0.00198205
AC108142.1	0.31172	0.77731	0.491417	0.706305	0.308013	0.382176	1.15411	0.0238468	2.51965	0.0599779	0.0462315	0.0561395	0.0629035	0.0584322	0.0187772	0.0229849
AC108463.1	0.00244471	0.00395864	0.0298294	0.00330539	0.00377909	0.652638	0.00474335	0.00349765	0.00286081	0.22779	0.00584925	0.00585221	0.00321222	0.046442	0.00326078	0.000536749
AC108479.2	0.119504	1.73435	5.35798	0.527686	0.709637	0.61121	0.30115	0.802703	0.212477	1.08284	0.0630017	1.02569	0.29818	0.0763265	0.0489782	0.0282795
AC108488.4	2.70885	0.34724	0.351547	0.716766	0.0625011	1.22907	0.384232	0.675536	0.0742647	0.161483	0.844768	0.0839358	0.141322	0.0810273	0.0623172	0.0751455
AC109333.10	0.104737	0.357679	0.474546	0.0428219	0.16966	0.297448	0.0514556	0.0432085	0.0432913	0.177691	0.0502017	0.0246673	1.80542	0.198907	0.102738	0.055525
AC109638.1	1.36043	5.14791	15.6673	0.976705	5.19403	1.10804	0.709437	0.864339	2.03137	4.54599	2.36049	1.59825	2.62573	1.44309	0.289127	0.0778036
AC109642.1	1.7909	1.42803	0.151146	0.403002	0.225811	0.354117	1.18393	2.57215	0.776953	0.0763019	0.124563	0.131627	0.547838	0.135597	0.957561	0.140459
AC109815.2	0.482001	0.0432641	0.097943	0.0325071	0.0278601	0.119904	0.0373613	0.159909	0.0166932	0.0426651	0.119407	0.571396	0.18329	0.0359654	0.0208102	0.00902383
AC109826.1	3.81601	0.0397245	0.123406	0.0903929	0.0141398	0.896116	0.0247912	0.036023	0.060705	0.540239	0.300503	0.150754	0.841529	0.0192463	0.0150363	0.0313802
AC109829.1	0.0713877	0.252662	0.466094	0.376583	0.789177	0.645056	0.196688	0.0650555	0.032327	0.379867	0.0768237	0.222305	0.131004	0.232366	0.0432323	0.0193727
AC110615.1	8.72707	8.17413	7.98479	3.28747	2.91716	13.3838	2.05609	2.32824	4.00323	2.07143	3.6423	1.49143	2.50336	4.71314	2.40989	0.306479
AC110926.4	0.987208	0.214395	0.0765823	0.0215414	0.742334	0.600384	0.056469	0.0211923	0.0187064	1.32641	0.657892	0.124025	0.0552558	0.0529286	0.0201146	0.0245649
AC111155.1	11.9811	8.14483	14.2729	12.4949	6.28065	2.60038	23.6238	7.97533	3.27865	3.33155	8.52061	4.56898	4.15848	13.1434	14.2552	2.36923
AC111200.2	3.58826	3.41022	4.21034	2.51801	2.66746	0.814839	1.65273	2.12013	1.56678	0.216696	0.807311	0.605619	1.23942	1.84162	2.60754	0.133016
AC111200.7	0.0222884	0.250457	2.1642	0.343319	0.0450379	0.0425457	0.184884	0.587248	0.0112028	0.148471	0.0204016	0.874108	0.261804	0.0220522	0.00698585	0.0149973
AC112220.2	0.325428	0.0313558	0.117451	0.112162	0.209452	0.142925	0.140913	1.11726	0.0263588	0.0433484	2.51829	0.0362786	0.177485	0.0477301	1.92458	0.0289726
AC112229.1	0.0751128	0.038458	0.0646447	0.619831	0.0349584	0.424327	0.0615221	0.0319529	0.0344033	0.0368558	0.164594	0.133918	0.176706	0.0609707	0.0233872	0.0183574
AC112229.6	0.00684402	0.00721959	0.00186726	0.329326	0.00294105	0.0194163	0.0028935	0.600154	0.0020602	0.00410874	0.00329835	0.00291907	0.00641332	0.00822183	0.00186434	0.000451882
AC112715.2	0.0760609	0.0312815	0.281407	0.0745006	0.0112108	0.041084	0.0210282	1.18998	0.00980676	0.0208326	0.0544132	0.0138195	0.14078	0.0227904	0.00614838	0.00485484
AC113167.1	0.188857	0.00410269	0.00421585	0.0109898	0.00454277	0.734136	0.00548981	0.00482703	0.00445855	0.00597298	0.00921323	0.00481951	0.00570747	0.00791461	0.00302856	0.00172344
AC113189.5	11.2613	5.61272	11.2877	30.9568	4.7199	18.3664	5.76257	7.52545	13.5403	2.7462	4.96392	0.852235	21.5119	1.77808	0.271446	2.84301
AC113404.1	68.1308	53.6662	36.9537	32.0907	17.8222	12.4084	22.4924	16.383	9.8637	27.2755	16.3975	16.7814	12.8954	3.28053	22.0539	11.5047
AC113618.2	1.22643	0.709804	1.02142	1.06891	1.06302	0.250517	0.0518012	0.601524	0.0351333	0.0579322	2.55415	0.0499721	0.0971168	0.0507923	1.04599	0.115502
AC114271.2	5.77481	0.914604	3.06264	2.86063	0.131814	5.35082	0.838813	0.526003	1.0633	0.871562	0.759544	1.18124	0.967569	0.283593	0.0842762	1.32878
AC114730.3	0.491927	0.43214	0.01436	0.123124	0.0162821	0.538631	0.0207238	0.0241902	0.0140493	0.0149791	0.031769	0.0197371	0.0220881	0.17728	0.0446769	0.0140436
AC114755.2	13.9126	60.0483	48.9541	28.099	8.1879	14.853	17.4683	5.85533	1.85394	3.71445	12.4066	10.2674	3.06621	6.4194	16.073	0.820356
AC114755.4	0.717735	7.56105	1.86636	2.70818	0.660882	2.37115	3.65723	3.72199	2.94872	0.705461	5.7751	0.157895	0.707833	0.278928	2.063	0.0984781
AC114755.5	1.12681	0.457203	0.857929	0.998389	0.241725	0.84211	1.35955	0.239835	1.90246	0.31832	2.40635	0.0886626	0.45696	0.266345	1.37208	0.0652723
AC114776.1	22.2766	28.5041	94.8145	16.8507	27.1253	6.47234	41.3754	10.2082	26.1959	11.5203	22.4691	14.2131	12.8305	3.79782	25.372	2.9741
AC114776.3	0.0013725	0.123499	0.190642	0.20236	0.241736	0.0039055	0.205459	0.00475018	0.00155491	0.00436246	0.00184221	0.0021562	0.00163238	0.0131292	0.00135981	0.00023768
AC115617.2	1.74247	3.26078	1.29959	0.56972	6.44792	0.279147	1.69878	1.20758	0.0799105	1.19004	0.813991	0.0622195	0.481854	0.228885	0.579769	0.05734
AC116035.1	0.085482	0.0356065	0.0236789	0.0102392	0.150402	0.0161241	0.0153663	0.0136324	0.00515579	0.0163578	0.0135329	0.00761112	0.57316	0.0198588	0.00844639	0.00534548
AC116366.6	0.0533646	0.275596	0.0429528	0.535993	0.0131125	0.602821	0.0333161	1.24643	0.0140176	0.0130077	0.0168986	0.0158117	0.0712412	0.0139636	0.0110684	0.0404067
AC116609.1	0.0237857	0.0134725	0.0101848	0.019949	0.00866222	0.963546	0.0143313	0.00950854	0.00878656	0.0111978	0.848864	0.00811681	0.0138375	0.021335	0.00616105	0.0182605
AC116614.1	5.06375	40.6275	27.0071	40.3206	18.671	35.7454	4.91387	18.5348	25.8257	9.11197	7.03032	25.5848	3.27312	6.74886	0.894034	2.64719
AC117947.1	1.40927	1.04712	3.09575	0.516206	2.84971	0.0442528	0.24429	0.184061	0.0180833	0.0568487	0.314071	0.0259131	1.07234	0.0449625	1.02814	0.0489867
AC118754.4	0.280986	0.645454	0.163802	0.0370635	0.0252762	0.253842	0.0326806	0.24576	0.0332277	0.129861	0.0357582	0.0344736	0.0257002	0.0165454	0.0237713	0.0157982
AC121251.1	0.00303907	0.0355075	0.26217	0.060454	0.904671	0.0099563	0.00372472	0.00330729	0.696699	0.00285247	0.00429835	0.0027241	0.00338442	0.00282878	0.0028654	0.0015174
AC124789.1	0.93517	0.0711881	0.0421489	0.0393585	0.130858	0.55312	0.0436785	0.733176	0.0403574	0.0448923	0.202821	0.0343248	0.0544811	0.037747	0.0252243	0.0114545
AC124944.3	2.07212	3.1161	1.36187	1.68351	0.0542313	0.201528	0.469053	0.124983	1.017	1.10453	0.166323	0.189595	0.218424	0.0623793	0.123035	0.035311
AC124944.5	0.00243766	0.453864	1.37508	0.329202	0.00381374	0.00361523	0.00383585	0.00261188	0.755444	0.0422982	0.00577309	0.0037261	0.00245085	0.0127434	0.00236003	0.000746443
AC125232.1	0.00436383	0.213964	1.27755	0.198698	1.96406	0.00911824	0.039904	0.114135	0.00715811	0.103858	0.0162394	0.00840909	0.0132225	0.0285433	0.00616267	1.99462
AC125238.2	0.627368	0.624821	0.275619	0.0123615	0.816659	0.0204738	0.226729	0.0104607	0.0139254	0.00824961	0.148582	0.00710034	0.0110986	0.00948134	0.154829	0.0322416
AC125238.3	6.2068	7.04626	8.87767	5.32005	5.09755	2.97477	5.49336	2.00052	0.241493	5.2729	0.496919	2.92913	1.76628	1.78587	2.71018	0.780256
AC125421.1	0.00613512	0.0112895	0.0108155	0.0260589	0.00954123	0.205961	0.00985212	0.0111179	0.00823857	0.0101426	0.630993	0.00762999	0.0207082	0.0107014	0.00798491	0.0128304
AC126365.1	0.181689	0.131121	0.00789684	0.332693	0.00882796	0.134112	0.0792733	0.0688737	0.00667551	0.00856373	0.00842947	0.00569226	0.0177008	0.00309134	0.00413247	0.00122789
AC127383.1	0.105344	0.101034	0.80522	0.412684	0.0211903	0.359192	0.020111	0.0144947	0.0192823	0.0180986	0.0176189	0.0214751	0.0248971	0.0345996	0.0144357	0.0103231
AC127391.3	0.107744	0.0195788	0.2892	0.836395	1.06777	0.334724	0.261933	0.776281	0.0142113	0.0408086	0.0232039	0.0100923	0.178908	0.025028	0.00876414	0.00536099
AC127904.2	1.18518	0.603797	0.466076	0.738213	0.920986	0.304955	0.803082	0.0360214	0.583308	0.337715	0.593666	0.110292	0.0955668	0.126096	0.070257	0.0247846
AC129492.6	0.0124755	0.292426	0.174766	0.447948	0.513827	0.0149076	0.193326	0.230159	0.00548275	0.0188443	0.0562158	0.00722472	0.00711843	0.0196476	0.00475047	0.000879948
AC129778.2	0.0452405	0.0603357	0.0271442	0.0415577	0.0443439	0.105732	0.0419846	0.0279195	0.0138286	0.0213964	0.363625	0.143225	0.0110239	0.0135818	0.0363627	0.00269846
AC130464.1	0.0589535	0.015372	0.0228353	0.0479475	0.365241	0.284768	0.0162081	0.0178661	0.0120046	0.011347	0.053996	0.0353985	0.022495	0.0174487	0.0108654	0.00725282
AC130469.1	0.157754	0.0365705	0.0679674	0.242128	0.0440306	0.391372	0.0391074	0.724169	0.0297655	0.0687075	0.042217	0.0306442	1.0138	0.0344348	0.0129762	0.0643576
AC131056.3	0.199259	0.0437431	0.0404864	0.249803	0.0376383	0.433056	6.20262	0.580429	0.0431065	0.810333	0.15662	0.326678	0.25604	0.461642	0.101785	0.0567567
AC131097.4	2.13836	0.0364735	0.0885644	0.413567	0.032589	0.0674116	0.621532	0.737774	0.0356159	0.0255264	0.0503824	0.03303	0.0902073	0.0412634	2.46645	0.12125
AC132008.1	2.06463	0.411091	3.15724	0.324793	0.552331	1.61563	0.0619078	0.0801314	0.709208	0.0972992	0.166397	2.17504	0.117014	0.356212	0.0703431	0.0407292
AC133141.1	0.00765169	0.0546489	0.533736	0.191727	0.0336149	0.00480918	0.1871	0.00387706	0.00397135	0.0320745	0.00368798	0.899456	0.0256766	0.0147126	0.00228837	0.000968229
AC133644.2	2.67448	0.111481	0.142663	0.645789	0.0717073	1.65141	0.237437	2.09411	2.254	0.617071	0.470541	0.518994	4.01697	0.170571	0.153788	0.168983
AC133644.3	0.195066	1.38679	0.610087	1.32731	0.0404453	0.592781	0.157953	0.0410928	0.0596173	0.148245	0.0725678	0.0855492	0.119355	0.0749657	0.066017	0.0221527
AC133785.1	0.681226	0.00927046	0.693784	0.010613	0.00968673	0.0851301	0.00975979	0.00854534	0.00626499	0.0185683	0.00754231	0.116276	0.206568	0.0411987	0.0069826	0.0885831
AC133965.1	2.84263	5.39543	10.2126	2.73246	0.972545	0.522514	0.762345	1.06323	6.64017	0.987513	2.91943	0.340647	0.919438	0.181368	2.36969	0.137989
AC135048.13	0.539931	3.99985	3.07045	4.00711	4.36467	5.63752	1.3399	0.338753	2.54036	0.209689	0.830663	0.664434	0.927797	0.299219	0.103036	0.126617
AC135050.5	0.0547663	0.0160965	0.0225892	0.0916766	0.0131708	0.664989	0.0130532	0.0159068	0.0225172	0.0177392	0.0195833	0.0125719	0.0103006	0.0148586	0.00778068	0.00239962
AC136289.1	1.91679	0.264499	0.00649589	0.528793	0.00771334	0.0106798	0.0910888	0.00658854	0.00570265	0.0906878	0.00706308	0.00667644	0.0121572	0.0206714	0.00423067	0.0201601
AC137932.4	0.204294	0.0108686	0.0126302	0.161305	0.00818493	0.465946	0.0229262	0.0430374	0.00637912	0.00554157	0.00926165	0.009181	0.0184776	0.0140382	0.00651812	0.00141036
AC137932.5	0.123899	0.0253878	0.0385588	0.343381	0.0203446	0.835117	0.0222172	0.931232	0.0316004	0.851916	0.225426	0.318497	0.0360922	0.118236	0.0512413	0.0268532
AC137934.1	0.0475896	0.0769464	0.275983	0.0135787	0.017879	0.0230059	0.0154765	0.0306085	0.0134491	0.0398355	0.0200017	0.33315	0.0201778	0.0392786	0.0298012	0.00323813
AC138430.4	0.896329	0.12362	0.503052	0.385315	0.00681736	0.0133265	0.00761407	0.00641361	0.0060075	0.0056379	0.0105134	0.00525247	0.0113754	0.00889916	0.00476552	0.00506129
AC138472.6	0.0219938	0.00234986	0.00222235	0.179398	0.00193322	0.0687317	0.666533	0.00270148	0.0022037	0.0124595	0.00401533	0.00935137	0.0083172	0.0112597	0.0037733	0.0027565
AC138517.4	0.0659351	0.00995242	0.00679639	0.736286	0.00658529	0.0489967	0.00800369	0.00620239	0.00828918	0.0107937	0.00622454	0.067294	0.00455393	0.00699052	0.00493705	0.00215877
AC138517.5	0.0180331	0.165043	0.487931	0.00269157	0.0023386	0.0920422	0.00340708	0.00256723	0.806595	0.00238151	0.00680012	0.399023	0.00326339	0.0036897	0.00231697	0.00187537
AC138517.6	0.00241965	0.698571	0.0601605	0.170935	0.00347156	0.00600507	0.00581638	0.00253303	0.00309294	0.0154428	0.00224385	0.00294622	0.00190857	1.02224	0.00166412	0.000545442
AC138623.1	0.0618873	0.204697	0.363216	0.197261	0.0127659	0.103486	0.0929747	0.0123603	0.841311	0.0756736	0.0189659	0.96725	0.0124201	0.0153403	0.00884887	0.0115411
AC138744.2	1.64441	3.09434	13.071	5.25216	6.9888	0.823547	1.69481	1.27362	4.75665	1.56253	0.543477	1.58995	0.436724	1.67634	2.35689	0.234778
AC138969.4	3.26544	0.446812	0.934083	0.90424	1.09109	4.6328	0.863919	2.36701	0.0589903	1.32075	0.755513	1.76247	1.09678	0.148237	0.0967687	0.255091
AC139085.2	2.39613	1.41523	14.5503	1.88894	2.9564	2.12183	4.17642	0.732423	3.23332	2.38178	2.35068	2.4319	3.33024	0.924674	3.63029	1.4794
AC139099.5	0.921883	0.00676995	0.00528173	0.0148406	0.00360991	0.0107235	0.00857039	0.00286252	0.00538647	0.00262936	0.00293401	0.00322316	0.00256542	0.00263841	0.00166025	0.00442122
AC139099.6	0.00532909	0.025409	0.0148598	0.0159202	0.0199492	0.0238251	0.0179038	0.302433	0.00578961	0.0132262	0.0345097	0.00740272	0.264518	0.0345342	0.202779	0.0116113
AC139100.3	0.0873276	0.242411	0.0655101	0.212713	0.77182	0.31273	0.911129	0.0375296	0.0421619	0.0803484	0.0394918	0.0423011	0.0500583	0.0568565	0.0153934	0.032219
AC139100.4	0.33969	1.99311	3.26378	1.01617	5.2862	1.83085	2.58011	0.335364	3.20434	1.26531	0.28693	0.411363	1.98194	0.181892	1.93625	0.0866915
AC139143.2	0.172857	0.303363	0.125687	0.511031	0.0251031	0.651416	0.034945	0.752491	0.0316166	0.0192764	0.0306732	0.220509	0.0726075	0.0243201	0.0177549	0.00634896
AC139712.1	0.00841052	0.0178275	0.00436229	0.00187983	0.00212028	0.0023075	0.00402295	0.00227905	0.0015705	0.744711	0.00375018	0.197611	0.00178528	0.00575893	0.00137109	0.000231978
AC140076.1	118.626	317.549	366.132	113.249	108.688	44.7437	111.061	110.794	117.162	33.312	65.4215	83.8565	58.4144	44.9308	78.9408	26.1183
AC140912.1	0.000245277	0.000877395	0.000907913	0.00132708	0.000704249	0.00104049	0.000756415	0.000686062	0.000706989	0.000724822	0.000749168	0.000712401	0.000728247	0.000929676	0.988674	0.000230317
AC141586.5	5.28077	3.15005	5.98885	5.20827	2.94078	1.74228	3.00353	0.431874	3.23556	2.02481	1.23848	0.296983	0.780627	0.274332	0.2706	0.13221
AC141928.1	0.38588	0.186656	0.26324	0.12619	0.0611317	0.916608	0.72817	1.30071	0.0794247	0.123832	0.718829	0.370733	0.381327	2.04092	0.274374	0.0419729
AC141930.2	0.000808971	0.104738	0.437438	0.00435236	0.432507	0.00328158	0.00198175	0.00164124	0.00246658	0.00199689	0.00180044	0.00140291	0.00133019	0.00137594	0.00146128	0.00141814
AC142119.1	0.00573932	0.241061	0.00698573	0.198728	0.00678731	0.0123187	0.482722	0.00625368	0.00383595	0.00385388	0.00772047	0.00388627	0.00425956	0.0124607	0.00258004	0.000807489
AC142472.6	7.51455	3.64306	7.10274	2.54193	0.149491	6.08046	6.03258	4.98394	0.683925	4.56679	1.56912	0.548417	1.81535	1.14716	0.439527	5.18097
AC142528.1	1.82186	0.192672	0.271098	0.137518	0.013345	0.0760694	0.186585	0.510026	0.301596	0.0710884	0.0736985	0.0108555	0.216496	0.0207433	0.0824061	0.0139467
AC144449.1	0.915872	0.00497436	0.0158046	0.0124726	0.00374367	0.0141402	0.0041407	0.00369652	0.00390856	0.00369067	0.00440087	0.00373863	0.00435237	0.00496003	0.993528	0.00657637
AC144450.2	0.0439825	0.0262198	0.0214385	0.204627	0.0293653	0.102452	0.022415	0.231604	0.010849	0.0176085	0.120896	0.0330996	0.0207978	0.0372885	0.0673993	0.00995774
AC144530.1	87.2326	237.413	380.147	78.5625	137.921	123.072	104.833	88.972	82.16	46.9512	72.852	56.3585	38.1573	45.2022	105.418	26.7471
AC144568.2	1.02631	0.0328589	0.187883	0.0478479	0.0245974	1.34331	0.0828515	0.579635	0.0288379	0.0320485	0.0397251	0.0326847	0.232807	0.0337339	0.256182	0.0186806
AC144652.1	0.321113	3.5229	3.74243	0.600738	2.26526	0.0618776	1.26606	0.720613	1.20696	0.0463577	0.0599669	0.0319058	0.0402467	0.0691884	1.03463	0.00974335
AC144831.1	1.40065	0.203339	0.137564	1.84319	0.0738147	0.175874	0.512271	1.2897	0.0576929	0.0814989	0.332237	0.20739	1.0175	0.203859	0.327834	0.13558
AC144831.3	0.274732	0.551607	0.0646624	1.85088	0.950885	1.0299	0.100089	0.203268	0.0632105	0.148259	3.108	0.0606898	0.140066	0.208583	0.0715646	0.173603
AC144833.1	0.0119786	0.0613832	0.0080036	0.00533831	0.0077113	0.00769507	0.00987504	0.165947	0.0253068	0.0529444	0.0039601	0.00451217	0.41403	0.00688523	0.209023	0.00540701
AC144835.1	0.0147209	0.00158045	0.00348637	0.00158115	0.00176629	0.870013	0.00243517	0.00199296	0.0018165	0.0439887	0.0224549	0.00209512	0.00182242	0.0280378	0.00191226	0.00029589
AC145110.1	0.0132528	0.00168037	0.00162419	0.00223122	0.00154733	0.00363888	0.0016294	0.0016998	0.00144389	0.0015536	0.00219362	0.00209149	1.91383	0.00225607	0.00100341	0.0483284
AC145124.2	0.0207361	0.0108524	0.0045444	0.00617013	0.00636083	0.0103446	0.00631538	0.00607556	0.00356566	0.00886589	0.893474	0.00500686	0.00431157	0.00628906	0.00240186	0.0046853
AC145343.2	0.677038	0.909475	0.341735	0.327796	2.77837	0.0680358	0.887325	0.37314	0.702116	0.146164	0.0419647	1.69594	1.94497	0.0512574	0.020252	0.034427
AC145676.2	0.101311	0.429091	0.287724	0.346525	0.0238644	0.570591	0.802458	0.0245273	0.0273456	0.0209413	0.0356516	0.0204817	0.917307	0.270329	0.0586303	0.0632203
AC147651.4	1.51408	0.173628	0.0595383	0.141991	0.026956	0.342739	0.0341543	0.684997	0.0269433	0.025695	0.0726419	0.0273125	2.65383	0.08664	0.0877842	0.0410718
AC147651.5	0.094946	0.0458466	0.0650853	0.0276722	0.00517953	0.00527548	0.428615	0.178237	0.00423425	0.00254898	0.0170748	0.00374574	0.109238	0.00827771	0.00282704	0.0011958
AC156455.1	0.337203	0.206296	0.186577	0.296276	0.208463	0.770723	0.616147	0.0933172	0.118333	0.0943017	0.584515	0.427677	0.744128	0.119508	0.0475517	0.148984
AC159540.1	3.83884	2.07825	4.21852	1.99483	6.4198	5.54451	6.63756	2.10242	2.71121	1.09224	1.11179	2.18773	1.2312	0.593048	0.254661	1.9834
AC159540.14	1.59322	0.256226	0.668401	0.602485	0.0146243	0.225384	0.247548	0.0158891	0.128994	0.0398396	0.0667261	0.0275345	0.0145958	0.02855	0.0632697	0.00671069
AC159540.2	2.1288	0.755519	0.222992	0.254833	1.01165	3.54515	1.59152	1.0573	0.0801919	1.4631	0.909453	0.66148	1.39342	2.5272	0.187343	0.210051
AC195454.1	0.00862918	0.00947791	0.0182245	0.092467	0.00667705	0.0168678	0.00713293	0.00635556	0.00485387	0.0050694	0.773643	0.00498763	0.00723376	0.0115927	0.0249879	0.00180014
AC226118.1	0.760738	0.00202915	0.0027871	0.0016419	0.00187512	0.0030607	0.00233154	0.0022145	0.0212869	0.00157771	0.0090425	0.00194746	0.143999	0.000602036	0.00161409	0.0432527
AC241377.1	8.25867	7.10687	5.80163	8.21232	2.79478	3.05802	1.98938	0.686553	3.22212	1.79562	2.91405	3.13985	4.70586	2.03121	1.48167	3.80139
AC241585.1	0.0796455	5.98721	0.887929	0.780234	0.904269	0.258179	0.781827	0.0273577	0.728419	0.0969665	0.263794	0.0658926	0.0630591	0.989935	0.0736429	0.0116364
AC243756.1	2.40741	5.94801	16.1407	2.42091	3.83793	0.63341	1.46731	3.73656	1.70866	3.13476	1.67784	1.02815	0.495558	0.279533	1.99438	0.0888395
AC245100.1	17.9773	12.9902	28.0895	20.4347	9.66292	4.9497	4.44153	7.39552	8.98991	3.67891	4.05719	10.9794	5.83399	7.55346	9.62966	3.33606
ACA64	0.00914074	0.00694145	0.0033771	0.023227	0.00222305	0.0031898	0.00208304	0.0023178	0.878017	0.00200408	0.0595029	0.00154654	0.00135671	0.00258362	0.00152827	0.000960714
ACAA1	98.1916	174.83	87.5325	265.409	90.4858	127.433	50.1812	124.803	77.0182	45.2217	27.5604	32.6248	46.379	19.5646	36.7675	12.9991
ACAA2	36.79	40.813	14.2064	18.8836	15.8954	10.7038	20.5467	13.0757	6.04248	12.5037	14.6256	8.41132	28.8401	9.7207	3.0855	5.85575
ACACA	12.5217	156.56	110.644	159.624	129.314	78.2311	77.9738	70.8807	79.4546	51.0402	20.206	74.3914	14.9288	71.2251	2.4225	18.5828
ACACB	33.0339	3.40659	2.18897	5.4372	2.8046	20.2262	9.70301	7.23808	4.33451	4.36721	16.8256	2.04039	17.546	2.51742	1.54125	0.78902
ACAD10	3.35537	16.1758	13.9917	6.59703	7.3532	16.0874	3.28561	2.82416	9.73792	3.28734	4.82306	5.41456	5.41212	0.89476	7.44542	0.314503
ACAD11	0.143926	0.0515618	0.092952	0.119002	0.0700751	0.0822637	0.287238	0.0195929	0.0200294	0.070026	1.84797	0.0213776	0.0977073	0.0212061	0.030696	0.0243724
ACAD8	61.7767	908.514	313.908	635.01	579.817	29.0021	71.9454	208.541	315.297	6.67081	24.1748	7.08231	25.0756	11.256	13.9053	5.02301
ACAD9	25.6585	23.9352	43.8567	40.5335	16.2772	38.4178	21.0661	26.2422	24.9868	18.819	15.0007	17.0729	16.6859	8.13421	8.5844	3.72885
ACADL	7.83687	12.7562	11.6037	3.97749	3.05643	22.2623	2.83814	3.36444	4.79339	22.1122	7.61079	64.1276	1.9479	9.70001	0.969826	10.0427
ACADM	21.9776	59.5885	35.6971	9.90349	26.0157	5.44694	13.0981	9.44261	12.7895	22.809	4.1127	13.1765	16.5744	2.88761	7.46786	5.01238
ACADS	19.244	5.04897	4.90687	15.5013	8.22265	48.5383	6.04147	13.6601	15.5565	5.0784	15.4348	5.64389	8.48493	6.53598	4.78317	4.31861
ACADSB	13.5569	90.7124	61.6687	36.6189	63.7999	26.7974	29.0326	12.1857	36.5234	14.7226	4.12217	20.2468	10.3142	9.87266	8.43438	2.39138
ACADVL	200.815	103.043	156.64	196.187	122.977	244.616	98.4343	150.906	118.755	148.743	91.9094	67.0713	61.6713	54.8668	103.674	44.6901
ACAN	0.608038	0.186333	0.181601	1.09919	1.03687	0.848847	0.202957	1.51318	0.0797321	0.167979	5.16721	0.0976888	0.585362	0.146018	0.0637376	1.01524
ACAP1	18.3457	3.91692	2.83073	11.8477	3.07042	14.4265	3.79714	2.03398	1.49393	2.52709	23.9016	2.45871	10.2495	2.69911	3.18464	7.21639
ACAP2	29.9547	17.4946	24.2789	6.15928	5.63659	8.85317	33.4329	15.2948	10.6109	4.77289	7.85763	6.57464	10.9547	3.53077	5.58497	2.00864
ACAP3	50.3363	18.5223	47.18	55.2334	25.4982	86.8213	26.9802	29.7643	33.9422	8.13469	15.1744	11.4737	32.7332	13.5087	14.0289	4.66812
ACAT1	68.8369	156.464	54.7491	105.526	96.8416	25.2923	120.24	301.958	84.2145	55.7992	36.5306	51.6969	32.8745	23.263	10.0671	9.64683
ACAT2	32.1362	304.151	55.1187	315.261	143.398	41.3383	76.7664	29.3655	95.0389	22.4414	21.9389	51.3442	13.6718	87.8448	6.93321	6.25058
ACBD3	14.4721	45.4554	32.0943	36.5058	18.9799	17.0626	14.4875	30.3562	18.2225	41.8355	14.0506	11.5388	4.39677	14.5264	7.70972	1.30579
ACBD4	46.9786	15.0358	15.7332	11.2351	12.534	24.7995	26.2236	28.88	5.91903	11.084	4.50438	6.18761	11.678	2.33662	5.3964	7.47411
ACBD5	2.6027	37.9952	29.4484	11.5618	19.3218	3.64542	16.5837	18.5725	13.4675	31.0958	3.11584	13.1594	5.10093	1.92688	0.922085	0.480099
ACBD6	18.4682	9.7598	28.5603	18.3821	7.77109	9.81202	16.5758	5.80985	15.0053	6.98862	17.6581	6.4717	4.91769	1.42752	8.08881	3.30317
ACBD7	0.65725	0.865304	0.506353	0.986394	0.100283	2.19969	0.793059	0.0615662	0.0540541	0.179492	0.240979	1.00254	0.142037	0.121385	0.0600064	0.0296077
ACCS	10.3093	2.90016	18.8972	10.6849	2.65987	19.61	9.21086	4.25367	7.90504	19.7898	8.37774	9.10699	6.03977	6.05397	2.45016	0.750608
ACD	25.8506	20.8733	27.5277	9.93681	11.0263	41.7857	6.00216	12.8803	7.13139	22.3519	12.3966	7.37283	6.98351	4.79164	4.35701	3.73215
ACE	4.13667	6.66624	17.1995	9.75504	13.3631	4.27487	8.97041	6.71916	4.0415	3.2331	14.2942	4.96621	4.08365	2.60952	2.74595	0.94095
ACE2	0.00184736	0.00772637	0.222998	0.0157365	0.00823093	0.229112	0.00895316	0.00458912	0.00609205	0.355624	0.00519929	0.00653829	0.0498151	0.0512218	0.0240195	0.00229644
ACER1	0.00842464	0.815838	0.0195005	0.167395	0.0387919	0.00285116	0.00334067	0.0039527	0.00271724	0.0226796	0.0028018	0.895421	0.00581841	0.00743994	0.00250965	0.000517268
ACER3	6.12358	5.40992	6.72553	6.1862	9.66516	1.76169	15.3941	7.72858	4.64892	11.8611	21.4338	4.8008	8.56577	4.53246	3.97025	2.19219
ACHE	18.6825	0.442828	1.12594	1.58235	0.241546	1.78711	0.707713	4.20405	0.643252	0.668832	1.42681	1.08665	2.72573	4.18046	2.25198	0.242242
ACIN1	16.2566	9.95873	27.4624	13.8009	17.9648	13.4877	15.9955	10.8818	11.7908	5.57397	19.9775	19.1054	21.5091	2.83154	4.86118	1.54204
ACKR1	1.833	0.253878	0.547575	1.03816	0.200288	1.63124	1.47825	0.396063	0.164612	0.239821	146.395	2.04823	1.81438	1.12784	0.525371	1.30624
ACKR2	1.10383	0.0993982	0.725277	0.393106	0.0515148	0.900219	0.977004	0.834161	0.0662015	0.0978624	0.182439	2.1583	0.173377	0.0786293	0.0589942	0.0996921
ACKR3	87.7923	16.278	12.5124	6.9209	13.3924	7.84145	5.78233	20.4748	5.69685	5.53378	14.6278	3.52873	6.29957	7.45301	0.74882	1.11671
ACKR4	0.0698072	0.0538309	0.0203678	0.0949203	0.0150802	0.0385143	0.0331714	0.0254657	0.0115559	0.0153018	0.104339	0.850451	0.571746	0.0862957	1.94013	0.0690221
ACLY	56.3334	437.808	290.989	178.526	260.492	96.8327	193.604	117.574	153.175	143.479	54.2871	85.1811	30.0533	48.6793	14.6076	25.3792
ACMSD	0.145268	0.195035	0.76569	0.447207	0.0544299	0.285353	0.0364253	0.0310685	0.0332417	0.0632688	0.306407	0.033377	0.0192362	0.545492	0.0194177	0.0190834
ACO1	29.0533	3.99878	6.86614	7.50488	4.65483	3.98533	4.84294	6.24973	3.06045	13.9375	5.6755	9.1258	9.61639	11.3595	6.94316	1.12578
ACO2	14.6521	13.6548	34.4963	38.6321	24.9563	38.4682	17.0533	12.3928	25.427	24.5702	13.0454	29.1813	12.0305	14.7452	10.2747	5.41976
ACOT1	36.4403	11.1692	30.9822	28.8788	14.1439	9.19125	11.9751	16.6254	12.1094	23.6687	4.74911	14.6876	6.21324	4.31003	7.44857	1.40717
ACOT11	4.04948	0.190522	0.363838	0.302509	0.323341	1.67789	0.644756	0.0984392	0.100039	0.165386	0.472568	0.278685	1.14303	0.177961	7.8278	0.18376
ACOT12	0.020551	0.0185441	0.0469755	0.0129835	0.00971384	0.0325982	0.0279882	0.00814681	0.00757664	0.0095453	0.716681	0.0546771	0.00387495	0.0151919	0.0142017	0.000750102
ACOT13	175.157	137.405	117.397	77.0161	55.4861	60.7316	86.9687	61.9973	48.0438	55.7667	46.6593	42.6868	59.7356	62.3185	23.1533	13.4772
ACOT2	5.23061	13.3134	3.29563	1.53696	4.14526	2.01797	2.48746	4.33405	5.30715	1.55633	3.7168	1.46207	1.28373	1.54476	1.05852	1.70933
ACOT4	1.78566	0.730748	1.08149	0.96846	1.77464	0.928638	1.904	3.53976	0.851633	0.996233	0.888083	0.887755	1.55023	0.213359	1.69356	0.205752
ACOT6	0.000679922	0.0850635	0.726993	0.117375	0.00202819	0.00177546	0.00209218	0.0014517	0.00167188	0.0535846	0.00121006	0.00114844	0.00136024	0.00738086	0.995675	0.000509662
ACOT7	24.8648	12.3639	21.3928	20.9014	10.3729	41.1547	15.5396	21.4318	15.9168	13.4909	12.5511	20.0985	12.4817	5.44925	3.49311	2.49667
ACOT8	30.0243	11.798	62.0916	56.1862	45.9062	75.6051	20.2226	15.7311	32.0029	11.3074	10.7024	13.1608	13.3001	19.8461	6.06874	3.04644
ACOT9	36.8232	23.8136	8.80338	15.6324	17.4993	41.7296	20.2873	26.971	10.2309	4.86294	12.7736	7.30349	10.0326	10.0857	2.88688	3.26397
ACOX1	38.4776	70.4601	80.6091	53.3924	71.7305	80.9533	56.8204	46.4496	51.5378	56.9667	7.70251	37.4931	13.2427	19.5577	14.8916	18.7148
ACOX2	30.1472	0.839572	0.570643	3.02368	0.508578	1.80904	2.02655	2.59465	0.59194	1.11377	4.07562	2.10895	6.77163	1.51724	1.72848	1.57244
ACOX3	16.9649	29.2769	69.5759	98.7648	36.0081	11.5164	7.91084	19.0956	35.1379	8.8632	8.97924	7.91806	4.58892	6.11906	2.57421	0.705947
ACOXL	1.05165	0.114848	1.0168	0.0778034	0.889696	0.47952	0.489858	0.555938	0.0355407	4.59864	0.133119	1.11141	0.271543	0.109001	1.0541	0.0105361
ACP1	35.5969	70.4421	43.0529	51.3828	41.8475	15.7501	46.9734	25.2302	18.7904	34.3547	7.81413	14.4988	12.4275	12.4196	18.1327	7.2861
ACP2	26.9502	92.318	23.0748	141.394	72.0622	133.176	39.5005	42.7117	32.8253	39.6334	29.1476	38.9222	50.5957	7.62974	5.8241	3.23489
ACP5	28.3259	3.84313	3.94664	5.72323	1.974	6.83963	4.05981	6.21018	1.63864	1.29602	2.62168	10.0825	216.062	10.8038	6.4985	1.07467
ACP6	15.1712	39.2587	27.9726	17.0347	25.5694	17.0864	12.142	11.6426	9.22659	24.8481	14.0435	8.46476	4.1352	4.98342	9.88606	2.53478
ACPP	45.4762	5228.95	192.044	6626.05	5555.23	29.7903	3029.19	5783.42	2855.66	4059	38.8678	219.246	58.6632	16592.8	376.602	13.9902
ACPT	0.00899082	0.1536	0.102663	0.0541006	0.419444	0.704917	0.802418	0.352102	0.00725954	0.181538	0.0350046	0.0951892	0.00907561	0.066398	0.00555719	0.00174167
ACR	0.406916	0.0586167	0.393594	0.373281	0.078883	0.106826	0.167073	0.183205	0.0510621	0.131741	0.109801	0.0818178	0.56022	1.22206	0.0291187	0.0457834
ACRBP	3.96263	0.410919	0.481866	0.877073	0.81564	7.56907	1.50938	0.805636	0.101703	0.931209	4.62022	0.472078	2.72473	0.196511	0.324571	0.196772
ACRC	2.15467	1.14829	0.251341	1.48267	0.0774318	1.41847	1.25235	0.983916	0.0728321	0.135157	0.410583	0.105317	1.02901	0.144602	0.0785128	0.254843
ACRV1	0.081278	0.193558	0.322476	0.0685467	1.56412	0.401637	0.998599	0.952518	0.0194632	1.52493	0.0562811	0.0723747	0.530634	0.11269	0.0730802	0.0278139
ACSBG1	9.70523	19.1435	8.40725	2.77102	5.84435	5.60646	3.35862	7.00172	1.6077	2.18451	13.7188	9.2438	2.4273	2.87947	5.03563	5.06462
ACSBG2	0.0699655	0.039976	0.0244527	0.0811222	0.0312242	0.111481	0.0262693	0.0271341	0.0199091	0.0222668	0.0290747	0.339966	0.0868818	0.0292023	0.0268307	0.0342435
ACSF2	23.3618	1.50269	0.72357	2.94824	1.68671	2.87625	4.73122	13.2558	1.32017	1.21779	5.09603	2.10359	7.38918	1.71595	4.48887	0.582142
ACSF3	38.3308	25.3756	11.7079	44.8461	29.0421	86.575	23.8071	13.384	11.6156	13.3986	7.2392	27.3445	5.19639	12.5695	14.675	2.89262
ACSL1	62.1578	647.259	310.301	289.903	380.225	40.0574	193.921	215.25	236.959	116.637	11.2226	71.7286	75.2188	44.9098	31.2266	8.02268
ACSL3	23.8873	186.024	107.731	139.711	134.319	18.2156	61.7599	77.3841	78.0519	86.8695	28.4811	33.5417	14.3337	10.4634	7.92186	7.3053
ACSL4	28.3685	4.74524	1.37199	1.77166	1.97197	3.09713	20.6557	10.9341	2.08687	4.62277	10.9113	12.1679	9.63747	3.85799	11.042	4.75742
ACSL5	41.4797	391.743	208.876	201.545	263.434	40.1274	22.9328	273.252	145.488	1.28116	32.0553	5.30181	23.2825	19.2273	19.2145	14.7584
ACSL6	0.575557	0.664453	1.06974	0.423787	1.80362	0.568389	0.482684	0.719566	1.50427	1.66032	1.0553	2.07605	1.14877	0.115312	0.077753	0.0544246
ACSM1	9.32473	64.5809	27.2554	74.1458	30.3059	8.89103	13.2509	41.1859	30.7099	26.6835	3.98245	3.11315	3.83442	2.04634	2.28664	1.40307
ACSM2A	0.143915	0.592445	0.149421	0.959336	0.0243688	0.340694	0.0760811	1.32492	0.0177903	0.0330705	0.0580892	0.186932	0.0315526	0.0321933	0.0201147	0.00907855
ACSM2B	0.632894	0.282897	0.384291	1.37361	0.00882035	0.185537	0.0122842	0.124589	1.5766	0.00922213	0.0120948	0.0111935	0.249176	0.0204802	0.00934657	0.106968
ACSM3	5.86092	38.0431	27.0862	22.1653	18.4385	6.38707	16.3114	29.4966	15.5663	7.54772	3.281	64.2352	12.4807	28.006	3.73312	4.36092
ACSM4	0.0097984	0.00671664	0.0071743	0.00962875	0.00466369	0.00691927	0.00465671	0.00581326	0.00295963	0.00389833	0.875137	0.00486551	0.00301288	0.00883291	0.0446196	0.00130266
ACSM5	2.55119	0.855592	0.331493	0.63443	0.138803	2.82812	0.998472	0.930126	0.0838799	1.63515	0.364093	0.142922	3.09344	1.04035	0.0972055	0.274741
ACSM5P1	0.100632	0.645307	0.213234	0.11079	0.0163157	1.60887	0.188824	0.0178198	0.0152462	0.0530104	0.0254489	0.0125476	0.857412	0.0565896	0.0154588	1.0625
ACSM6	0.0649623	0.00282089	0.0837481	0.00621861	0.00277348	0.0311192	0.00355625	0.60634	0.00534332	0.00278056	0.015222	0.00196492	0.166272	0.00401303	0.00202791	0.000837139
ACSS1	44.7594	34.5969	65.2812	89.9583	38.7904	79.1908	54.6922	32.485	44.2163	35.5089	24.9908	27.1061	9.35654	34.3638	12.1011	7.60217
ACSS2	22.9017	35.8838	11.6257	16.9374	26.9758	56.1261	10.7726	24.683	21.9527	7.687	16.6659	14.851	14.8052	5.4938	9.03271	10.6056
ACSS3	19.7367	10.6956	16.2132	3.18275	5.38054	10.2395	45.371	11.4709	3.62855	13.3246	3.89747	6.08876	5.22392	3.11616	0.689504	1.74076
ACTA1	97.2514	0.548039	0.622152	1.99503	0.183013	1.48497	1.23444	0.819469	0.211154	0.202525	0.647995	0.322988	2.33935	0.543469	2.27967	0.314363
ACTA2	2581.4	18.5888	23.0421	61.1496	9.52037	30.2666	121.521	166.667	34.7823	9.46817	39.4249	27.6955	51.3215	89.928	7.75057	76.4698
ACTA2-AS1	997.834	3.85473	6.30219	15.5966	3.38619	9.60448	49.4915	47.6881	2.25521	2.28163	7.82426	9.55619	9.95676	43.4284	3.04771	16.8922
ACTB	3664.64	548.404	1407.22	933.517	780.618	419.001	581.568	844.037	715.554	469.744	615.875	353.61	763.29	322.204	177.154	203.57
ACTBL2	19.5807	0.544262	1.04819	0.743971	1.83302	0.938066	1.8953	2.61164	0.537416	0.325538	2.16363	3.34696	1.9508	2.90433	0.295985	0.280244
ACTBP1	1.06728	0.0731789	0.0433604	0.052972	0.0339723	0.614887	0.387218	0.705988	0.327408	0.0470842	0.102294	0.0775278	0.386129	0.820582	0.162172	0.0979477
ACTBP11	58.6627	0.786809	0.729797	4.11422	0.314748	1.66256	6.67819	2.15041	1.07571	0.439823	3.22326	1.36051	1.07235	2.50492	1.3263	0.897679
ACTBP12	66.3194	1.55135	2.38266	2.02761	0.304049	2.33371	1.5812	7.41735	2.35285	0.506228	1.79152	1.28405	1.49279	6.77938	0.387268	2.48861
ACTBP13	0.000799036	0.00142884	0.00102021	0.00166938	0.000955381	0.00153722	0.000991131	0.000860967	0.000793867	0.000959672	0.00097424	0.000898403	0.000771429	0.00106165	0.984126	0.00115305
ACTBP14	0.138679	0.0221518	0.0226166	0.0173543	0.0162725	0.0376072	0.0200413	0.0201103	0.515975	0.0273379	0.0492006	0.0192209	0.0233758	0.00704987	0.0280288	0.0349782
ACTBP2	22.2665	1.65688	1.97892	1.08824	0.500436	1.6132	3.47816	1.35597	0.763544	0.302451	0.869805	0.53388	1.3372	1.54435	2.40897	1.30152
ACTBP6	0.411426	0.146691	0.890577	0.710103	0.0522727	0.281635	0.12934	0.316092	0.360406	0.133117	0.231233	0.445968	0.0940061	0.509765	0.19458	0.0927868
ACTBP7	25.2346	1.02782	1.03394	2.59277	0.592171	2.05898	2.72238	1.31415	5.83273	1.17419	1.82742	2.9307	1.68451	7.09977	1.23377	0.640103
ACTBP8	3.2527	0.231923	0.354838	0.249409	1.47265	0.340433	0.104851	0.91688	1.53173	0.457946	0.29733	0.111093	1.19205	2.76403	0.570781	0.151351
ACTBP9	3.19993	0.319186	0.716888	0.0926602	1.30505	0.284635	0.0597363	0.662585	0.0674638	2.28331	0.0922961	0.379115	0.36112	0.0513322	0.191941	0.93276
ACTC1	146.509	1.08675	0.254584	0.678959	0.145808	0.55351	1.46248	2.43512	0.125341	0.236489	0.437064	0.241935	6.7744	1.28128	0.145322	1.63201
ACTG1	1737.45	616.342	1119.67	233.668	496.293	281.92	655.903	488.362	412.613	634.576	523.03	601.388	539.047	173.658	230.394	172.692
ACTG1P1	1.30743	0.370925	0.98802	0.381231	0.0919255	0.469508	0.293488	0.842688	0.480892	0.344433	0.995127	0.149732	0.0730538	0.0551698	0.0943097	0.0620666
ACTG1P10	0.0381975	0.00167394	0.00126712	0.00186566	0.0015625	0.0023866	0.00262175	0.00184563	0.00210393	0.339629	0.00382662	0.591719	0.00447484	0.00394971	0.00253464	0.000341553
ACTG1P12	60.0556	0.583022	2.51818	1.39699	0.214467	1.80852	4.89911	5.95548	0.837793	0.551337	0.973272	0.927381	1.07736	3.76996	0.568609	0.862928
ACTG1P14	2.23968	0.216924	0.197409	0.236196	0.0549643	0.880502	0.0470601	0.0517915	0.0891195	0.175953	0.966004	0.191122	0.0654363	0.170383	1.38254	0.0349164
ACTG1P15	46.7704	0.469023	0.754732	2.13486	0.728763	2.05263	2.23936	0.971158	0.392198	0.837773	0.813646	1.14621	0.522971	6.70972	0.188747	0.267822
ACTG1P16	0.000165863	0.00137975	0.00327319	0.00105843	0.000802667	0.000785394	0.000811485	0.000731761	0.00271839	0.000722494	0.00118648	0.000625519	0.00111983	0.0463876	0.935835	0.00239618
ACTG1P17	0.286832	0.0759229	0.607973	0.36329	0.671428	2.10679	1.47825	0.9739	0.0324924	0.19345	0.161685	0.416132	1.04402	0.300404	0.2364	0.0510344
ACTG1P18	0.684685	0.00507597	0.00443649	0.00523751	0.00514925	0.0036933	0.00539766	0.0119878	0.00282442	0.00221086	0.0676696	0.00269494	0.0237014	0.00157996	0.173357	0.00029953
ACTG1P19	1.94696	0.492564	0.567914	0.767602	0.161066	1.44103	2.37806	1.872	0.3757	0.243016	0.471038	0.726014	0.443398	1.4491	0.198695	2.46584
ACTG1P2	14.5613	0.271513	0.448017	0.714755	0.0323961	0.425246	0.670496	0.23224	0.126194	0.0945595	0.13132	0.0511461	0.248233	0.887583	0.031099	0.073879
ACTG1P20	2.3508	0.205596	0.0735544	0.170133	0.0397089	0.0648175	0.753697	0.0360558	0.0338744	1.08568	0.798675	0.181913	0.118566	0.0270565	0.0438037	1.01607
ACTG1P21	0.532151	0.00384863	0.00488493	0.138101	0.00455241	0.0515047	0.00595773	0.159963	0.0090148	0.00297611	0.0579423	0.00501419	0.0159906	0.00244623	0.00466592	0.00098541
ACTG1P22	0.967399	0.00606159	0.0158188	0.006227	0.00455975	0.00448876	0.0044287	0.00458704	0.00653678	0.00311664	0.00533837	0.00312525	0.00570492	0.0543514	0.929314	0.978942
ACTG1P23	0.974795	0.396766	0.165186	0.682821	2.93018	0.473635	0.187671	0.375841	0.596382	1.26767	0.303486	0.543653	0.111371	0.0936601	0.699439	0.197438
ACTG1P24	0.0787802	0.018286	0.0144221	0.0303981	0.0150416	0.141707	0.0157062	0.0111854	0.0159082	0.0139865	0.420176	0.0179202	0.0678603	0.0932331	0.0333478	0.012041
ACTG1P3	0.0662103	0.0383521	0.0986114	0.0974492	0.0206257	0.0672532	0.323666	0.0146028	0.00999327	0.0140878	0.174367	0.0215288	0.0168968	0.0206086	0.0109226	0.00482439
ACTG1P9	14.0083	2.68416	7.36325	6.37107	3.90341	2.24887	5.96255	0.870321	4.10585	3.48193	0.873066	2.74722	0.97372	1.50422	1.3988	0.503222
ACTG2	3905.1	14.5076	12.5905	308.914	21.1577	37.879	57.4435	55.1283	44.7807	29.8003	20.7706	66.2363	38.3226	233.18	13.0068	36.1771
ACTL10	2.24305	16.5534	16.4348	18.252	11.4075	35.3503	10.6653	2.47782	2.95069	5.9917	3.34344	10.464	1.51488	1.68126	6.03744	3.63238
ACTL6A	17.6023	27.3479	24.6309	19.6856	14.4951	14.1684	12.7394	6.87273	14.7545	10.3797	8.41469	9.22914	12.3976	4.46646	14.2033	2.61205
ACTL6B	0.0263932	0.0046558	0.00418317	0.0476762	0.00344145	0.444051	0.00707676	0.0044447	0.00408692	0.00355074	0.00626571	0.417292	0.0094939	0.0112344	0.00408032	0.00207387
ACTL8	0.000806689	0.0101576	0.00259018	0.0665068	0.893242	0.00484958	0.00154136	0.00114393	0.00431783	0.00275304	0.00222924	0.00143353	0.00120256	0.00499948	0.00187882	0.000347024
ACTL9	0.858938	0.00463678	0.00975035	0.00427346	0.0035823	0.00493571	0.00485026	0.00518349	0.00367126	0.00237049	0.047517	0.00271139	0.00771966	0.00127256	0.00392838	0.0346593
ACTN1	804.899	201.588	241.662	189.594	149.465	98.1849	254.163	140.969	114.944	62.2843	84.8726	110.549	54.4401	53.6923	27.6946	64.998
ACTN1-AS1	1.9859	0.0849477	0.122979	0.193519	0.0393961	0.387913	0.0533315	0.0487093	0.0358173	0.0359898	0.307329	0.842507	0.745237	0.035027	0.0559309	0.0254624
ACTN2	33.1541	0.120281	1.10177	0.472524	0.367882	3.35215	0.789541	0.397879	0.198632	0.371677	0.583342	3.58315	0.249295	5.99523	0.124798	0.137767
ACTN4	341.857	65.2253	93.8424	134.446	58.46	179.199	89.4601	84.3759	65.2325	83.0331	128.817	75.6162	72.0261	64.5985	50.4789	26.3321
ACTN4P1	0.134821	0.161156	0.120327	0.440323	0.072639	0.301048	0.0771788	0.285927	0.0569689	0.051042	0.479487	0.115791	0.324263	0.326733	0.0311071	0.0211891
ACTR10	21.0587	32.7162	45.9996	13.7862	33.3168	6.72388	23.412	13.3752	25.2187	18.0002	18.8111	21.0727	16.7904	7.18691	3.94907	2.58243
ACTR1A	59.144	30.8837	26.9442	50.0161	31.4907	65.8971	25.8789	57.535	28.0095	28.9152	29.9676	23.6191	15.67	7.29485	5.34763	7.38638
ACTR1B	89.4012	88.9963	99.4336	64.0268	54.2108	48.5352	49.872	54.9937	68.1297	46.9628	34.5191	51.7465	38.3529	14.2869	18.2609	6.27168
ACTR2	114.93	215.115	104.295	88.3197	138.228	30.1767	76.5712	71.563	50.3304	65.5251	51.8912	61.0091	105.027	32.5794	34.9202	14.5179
ACTR3	63.2548	122.873	65.4323	57.5219	81.7731	9.48454	45.2549	50.5952	44.49	27.3908	12.7294	8.98442	31.4537	12.4224	14.111	7.22833
ACTR3B	1.4602	17.2878	36.3711	2.75704	10.8806	8.92764	7.44587	8.02163	3.08023	2.12602	2.90074	4.87996	1.29874	2.95435	0.441317	0.166697
ACTR3BP5	0.298132	1.19184	0.214022	0.163477	0.0123217	0.0237547	0.0107883	0.0165906	0.00692249	0.00606597	0.00932575	0.00825709	0.0174833	0.00664528	0.00807736	0.00629223
ACTR3C	2.23534	17.0013	15.032	15.3522	10.743	3.20816	5.21486	13.6535	6.77432	1.85308	1.0586	1.73582	0.868489	1.9589	1.05836	0.252077
ACTR5	3.34974	5.99116	4.08883	3.26491	1.18574	12.7854	2.70527	6.49382	1.14509	4.98222	2.07976	6.53771	3.05578	0.959998	2.09295	2.28159
ACTR6	4.7885	19.0417	7.33028	7.75057	18.2989	10.4314	11.3013	3.75668	5.96343	2.74218	3.55381	4.13245	1.57373	9.25862	4.40919	0.667208
ACTR8	3.3673	6.4425	6.92749	13.8399	4.38211	4.96353	7.81753	3.51022	2.86927	4.14931	1.53437	1.94773	4.11015	0.853976	0.622716	1.66194
ACTRT3	3.97227	0.838173	3.8488	1.44084	0.0597444	0.99873	1.50762	0.165092	0.244242	0.454644	0.22452	0.161445	1.39919	0.350071	0.0869623	0.247651
ACVR1	25.0587	6.55294	9.13298	2.44192	5.23515	1.48784	21.0223	14.3067	1.94549	11.0369	6.16599	9.58495	9.95507	0.435804	8.9275	1.70974
ACVR1B	16.6191	14.1279	8.81406	9.05009	3.82866	1.51259	7.62477	19.1946	13.7109	4.7861	0.732415	7.70456	8.23341	0.843688	2.26757	1.94948
ACVR1C	0.00520544	0.190911	0.00248873	0.00350528	0.00191845	0.00194606	0.00521153	0.0923723	0.673273	0.00336076	0.00157085	0.00240927	0.00624987	0.00666091	0.0024655	0.000451624
ACVR2A	13.4829	26.1219	15.8287	9.90859	9.53574	6.17157	21.5056	8.54102	2.33309	4.88451	10.1715	4.55683	6.63486	3.9283	9.60227	0.792634
ACVR2B	1.54836	1.06546	13.3225	2.4499	4.33534	7.27693	6.22023	1.50881	0.494831	2.92016	2.727	6.1396	4.21234	0.563419	5.09067	1.12448
ACVR2B-AS1	0.0754407	0.315753	1.94072	0.186406	0.0355939	1.26266	0.832164	0.235468	0.547454	0.188348	0.0793346	0.0320483	0.264042	0.588615	1.35644	0.0595051
ACVRL1	30.0907	1.16449	0.744621	1.44953	2.35189	12.7079	8.1781	1.88839	2.24865	1.69649	34.9873	2.13832	6.33549	6.79558	2.93549	4.28709
ACY1	2.11745	3.98555	6.06001	2.42546	7.87022	2.40202	1.38001	2.0931	2.70425	4.45802	0.512592	0.781046	0.494333	1.47022	0.134786	0.11093
ACY3	0.119358	0.28913	0.140187	0.0588919	0.809238	0.464755	0.0789198	0.507379	0.0435768	0.193394	1.23886	0.249632	0.532166	0.10607	1.11863	0.0498152
ACYP1	2.24781	10.6818	22.7245	5.93147	4.30603	7.19557	2.706	0.991586	1.24867	1.71235	1.00139	2.67592	2.83699	1.1127	12.3944	0.232853
ACYP2	14.1516	16.0148	17.4232	6.90381	8.20658	5.08759	6.81261	5.40762	7.34344	10.367	7.18648	13.4503	4.05584	4.80481	3.18986	0.594447
AD000091.3	1.09751	0.645375	2.00756	0.281167	0.184819	0.247643	0.994626	0.628095	1.21437	0.21628	0.480607	0.361737	3.18837	1.15098	0.134268	0.166587
AD000684.2	0.0930783	0.223412	0.344337	0.194869	0.0305212	0.091264	0.206681	0.0127951	0.0148199	0.173428	0.0104258	0.0133954	0.0120069	0.567759	0.00832362	0.0028836
AD000864.6	0.301734	0.0425033	0.543565	0.393075	0.0363913	2.19139	0.055305	0.042057	0.28915	0.209971	0.704965	0.221745	0.695836	0.24814	0.0373738	0.9868
AD001527.4	0.0314169	0.0232582	0.0134741	0.127931	0.0155697	0.036318	0.0160434	0.0197386	0.00888917	0.0112236	0.474133	0.175537	0.0159115	1.02062	0.00678492	0.00315031
ADA	7.7352	0.703872	1.33241	5.39179	0.778684	4.24272	4.09911	0.658143	0.406772	0.846061	9.59578	4.6064	11.6525	1.11029	0.256975	0.583335
ADAD2	0.000165861	0.00137976	0.00327309	0.00105839	0.000802636	0.000785359	0.000811456	0.000731725	0.00271832	0.000722484	0.00118643	0.000625507	0.00111976	0.0463905	0.935833	0.0023961
ADAL	3.7513	11.2076	8.73113	11.8906	5.75119	3.08542	6.06227	1.66253	6.184	4.04864	3.46358	5.05925	1.90973	2.1153	1.39996	1.67748
ADAM10	22.6731	85.4613	47.0262	18.7768	35.5208	18.6468	33.9188	7.78153	21.1555	31.3253	37.2156	32.2154	31.6139	13.0878	45.7187	4.86256
ADAM11	5.30846	2.1253	1.24665	7.10568	1.22193	3.84595	1.59873	0.398411	0.941866	0.175225	1.52816	1.43127	0.260312	1.44872	0.24079	0.122539
ADAM12	2.7537	0.0502089	0.139284	0.178201	0.0370817	2.08352	0.0683471	0.875516	0.033965	0.159543	0.859205	4.4178	0.146608	0.0837154	0.077132	0.0361639
ADAM15	36.468	11.3505	44.6081	58.148	29.6746	53.7378	14.1903	11.7523	21.6859	9.38721	45.0133	27.3131	5.98928	10.3035	3.25321	5.12495
ADAM17	18.4522	6.74829	11.2014	8.57775	3.50553	11.2926	3.94147	5.56948	4.58529	0.846602	6.07044	4.35213	3.93007	3.38222	11.2647	3.27988
ADAM18	0.25031	0.0451471	0.360598	0.326572	0.0395498	0.229056	0.110491	0.0502305	0.0506626	0.169299	0.0475237	0.053808	0.0947449	0.121357	0.0308329	0.0198169
ADAM19	14.2246	1.04301	1.21607	3.26914	0.887591	1.89734	0.952687	2.09877	0.33568	0.386538	1.38548	4.41479	11.4202	0.68304	0.200856	0.584214
ADAM2	0.00180804	0.147285	1.05163	0.0522772	0.586219	0.0268655	0.00371073	0.00354617	0.0975189	0.00359334	0.00330623	0.00260458	0.00357352	0.0107495	0.00452189	0.000794298
ADAM20P2	0.0529679	0.0301757	0.0077601	0.012339	0.00661974	0.0190896	0.0262927	0.0308146	0.650403	0.00910799	0.00656054	0.0129975	0.00890637	0.0105055	0.00539908	0.110061
ADAM21	0.000808945	0.11033	0.243291	0.0135153	0.00246263	0.00251814	0.00236939	0.00178144	0.601919	0.0017689	0.00142751	0.00142419	0.00427111	0.00998544	0.00156579	0.000561039
ADAM22	86.7564	3.8011	2.43674	1.84221	2.51291	19.7704	17.9145	23.8486	2.58889	1.03487	2.91864	5.66871	9.24166	5.05057	0.758667	9.85508
ADAM23	5.81386	0.391437	0.89611	0.851207	0.107929	0.781494	0.579357	0.544378	0.090453	0.199784	1.67593	0.14758	2.77229	0.445854	0.481637	0.220714
ADAM28	6.90353	0.82961	1.62945	2.24815	0.198598	7.61388	1.83194	2.97895	1.34114	2.88195	3.17172	1.87178	14.7676	3.63946	2.67224	0.419993
ADAM29	0.0776526	1.95633	0.194005	0.199649	0.0248497	0.163525	0.0262458	0.020889	0.0167038	0.145626	0.0193802	0.0208855	0.0583349	0.0435119	0.0258335	0.00657633
ADAM32	0.420559	1.1045	1.92003	0.920343	1.6471	0.981003	0.218323	1.50823	0.147271	0.468865	0.27093	2.52283	0.344158	1.35133	0.119963	0.0545606
ADAM33	100.083	3.26699	2.55283	3.69496	2.00328	43.7709	16.5699	8.32041	3.97798	3.87359	31.207	4.30152	12.5848	6.66202	1.57722	8.55313
ADAM3A	0.00532882	0.0254073	0.0148586	0.0159193	0.0199485	0.0238249	0.0179031	0.302444	0.00578941	0.0132256	0.0345082	0.00740262	0.264527	0.0345304	0.202771	0.0116109
ADAM7	1.17584	1.31446	0.602645	0.956149	0.678902	0.858134	0.170637	0.407391	0.0482593	2.09376	0.296095	10.003	0.218601	0.0748334	0.0284798	0.0728058
ADAM8	5.67887	4.29086	6.53753	5.0541	5.7446	8.01604	3.70964	8.4753	2.4723	1.98049	5.55512	1.84203	10.1984	4.96269	7.07333	0.408654
ADAM9	44.1712	191.582	103.226	28.3305	61.8833	13.4096	34.9582	75.2614	32.0706	78.8246	14.823	38.9087	25.549	14.7463	21.2079	13.0474
ADAMDEC1	0.122925	0.0481442	0.0856883	0.126498	0.645646	0.395958	0.0279407	0.84193	0.0328305	0.0322276	0.88458	0.0301803	3.13919	0.23624	0.121125	0.228892
ADAMTS1	74.295	47.5459	51.4154	16.5818	20.9797	34.7164	85.764	103.648	25.6507	30.1283	37.2548	36.3068	27.2527	24.6387	3.78541	5.03639
ADAMTS10	38.3685	0.560931	1.01	1.33702	0.384337	10.8935	7.49008	3.01219	5.18005	2.46021	8.09533	3.52704	2.78704	4.22835	1.00151	1.66386
ADAMTS12	1.94182	0.224248	0.108357	0.528033	0.10497	0.978501	3.08922	2.15795	0.0894012	2.0359	0.546236	0.950376	0.503264	0.228275	0.174025	0.339424
ADAMTS13	14.6078	11.6072	10.1962	6.18032	2.384	10.8681	1.93328	2.63774	2.86802	1.20334	0.864297	10.4267	1.72604	0.806175	4.4444	0.246496
ADAMTS14	4.36396	0.194296	0.0847755	0.111714	0.042385	0.214075	1.26816	0.051981	0.151162	0.049163	1.01408	0.215436	0.0519696	0.0991437	0.0710928	0.0166073
ADAMTS15	0.636943	2.15489	3.81465	1.10882	0.796155	0.239873	0.908563	1.86255	0.449929	0.141024	0.40386	0.269649	0.102001	0.960418	0.0322063	0.118476
ADAMTS16	3.56284	0.00581223	0.00756506	0.00542961	0.00474014	0.0073364	0.00649105	1.04848	0.00739719	0.0062285	0.147907	0.00489397	0.0805174	0.00718612	0.0789606	0.0182197
ADAMTS17	0.00818863	1.38457	0.28768	0.442188	0.24699	0.0159019	0.0102935	0.013636	0.0130282	0.0104239	0.233352	0.0112654	0.0211122	0.125685	0.037797	0.137886
ADAMTS2	74.6585	0.238654	0.456213	0.886817	0.135858	1.61817	1.10509	13.0311	1.13272	0.759248	2.94253	0.585428	1.68645	3.20642	0.205328	3.35155
ADAMTS20	0.00212389	0.155248	0.600191	0.17086	0.00277036	0.00271762	0.00232855	0.0025968	0.00260088	0.0370529	0.00211319	0.0022395	0.00465527	0.0105008	0.00137236	0.000628487
ADAMTS3	1.91088	2.57961	1.28971	3.38656	2.16135	4.28275	2.56945	3.60925	0.663553	1.42187	0.652235	0.659479	5.4479	0.192124	0.0927882	0.0805038
ADAMTS4	6.87351	0.373712	0.375666	0.960701	2.26141	0.29843	1.3572	1.02799	1.37149	0.104165	2.78531	0.213707	1.33042	0.177199	1.22787	0.261215
ADAMTS5	10.9725	0.468535	0.386543	0.35065	2.98483	0.863102	1.21193	2.1449	1.58523	1.55699	1.83713	1.24176	0.307696	2.46817	0.197843	0.422145
ADAMTS6	2.55422	0.494992	0.153065	0.181121	0.373835	0.652892	0.423217	0.334595	0.148179	0.0481742	0.203743	0.139136	0.427146	0.0558257	0.764808	0.0450503
ADAMTS7	1.62243	0.270202	0.242194	0.429434	0.891808	0.191292	0.870529	0.126142	0.0844838	0.089073	0.483927	0.615095	6.79981	0.07045	0.0714999	0.141632
ADAMTS7P1	0.280112	0.0428978	0.0666603	0.266266	0.0358778	0.606931	0.123532	0.0526414	0.0475017	0.032861	1.0747	0.107616	0.70085	0.159471	0.0303191	0.371762
ADAMTS7P4	1.33566	0.264829	0.31872	0.441997	0.0764169	0.775413	1.31747	0.2144	0.122612	0.0907071	0.722316	0.0815405	0.287731	0.0856844	0.267758	0.59674
ADAMTS8	51.0956	0.705457	0.411986	2.61747	0.542399	1.6942	3.59599	8.99252	0.815711	1.17073	3.50907	6.12177	0.733149	1.20301	1.2981	1.49286
ADAMTS9	4.83776	0.851154	0.506631	0.985377	4.67705	4.67729	0.24856	2.5654	3.83618	1.05717	15.1448	3.37619	1.7029	0.196787	0.174645	0.162117
ADAMTS9-AS1	1.46014	0.740469	1.42023	0.540286	0.437329	2.16318	5.14276	0.980213	0.233701	0.420267	0.674154	0.129453	0.23428	0.13938	0.151017	0.133142
ADAMTS9-AS2	8.18258	1.85781	4.26136	3.95993	0.400968	3.24513	1.2356	1.48672	0.98533	0.874878	2.17932	9.78397	1.80128	1.43269	0.364358	2.94805
ADAMTSL1	6.0914	1.478	2.08369	1.6871	0.787874	2.59017	3.28137	1.20466	0.208352	46.3323	10.198	3.6184	0.482044	0.580399	0.450715	0.925525
ADAMTSL2	40.5966	0.95006	1.00233	2.00853	2.74478	20.1741	5.16727	12.9643	5.71124	8.05404	19.6016	7.91371	4.8397	3.64107	4.00683	0.623778
ADAMTSL3	37.2122	1.70728	1.5138	1.40063	1.08364	3.50616	7.06597	1.27522	0.655449	1.0844	5.61819	1.42005	2.86867	1.78496	3.78338	3.02005
ADAMTSL4	26.1193	1.30261	2.28693	2.98693	1.45545	6.41914	1.96167	0.91228	0.556577	0.852286	5.00408	1.66919	6.44394	6.11738	0.190077	0.722092
ADAMTSL4-AS1	0.347728	0.776701	0.519884	1.60137	0.0927868	0.909641	0.447683	0.0839465	0.182284	0.233051	0.199732	0.0992061	0.092147	1.21979	0.11969	0.0743571
ADAMTSL5	0.839079	0.435224	0.580373	0.928868	0.923051	2.40427	0.295566	1.57807	1.69827	0.598074	0.398736	2.04754	0.97889	1.17959	0.0618827	0.0525253
ADAP1	9.5196	1.32155	2.3711	2.49401	5.71685	1.99937	1.28989	1.98395	0.166086	0.482741	1.07565	0.360013	5.43809	0.328624	0.333498	1.11898
ADAP2	27.2297	1.41414	1.40233	3.71444	1.17164	3.83823	1.27101	2.5896	2.35058	1.64478	1.8336	2.32831	3.49075	1.08075	1.22574	1.41438
ADAR	205.538	198.582	123.997	104.859	104.376	120.47	96.3351	89.6385	74.0888	115.323	70.3059	62.0981	70.0811	38.5177	75.9569	16.8332
ADARB1	41.1185	25.1845	21.325	31.8522	23.2876	40.8758	50.3538	16.3379	21.7874	23.6832	10.8732	17.6535	4.93857	12.4328	1.94571	5.35034
ADARB2	0.353258	0.405611	0.773154	1.01338	0.116586	0.239681	0.0899929	0.0818267	0.0616969	0.297257	4.15007	0.0653026	0.0636298	0.107447	0.084272	0.0968349
ADAT1	4.48104	2.22602	15.5235	1.8846	9.7365	2.23655	3.1364	11.0596	11.3458	4.31281	2.60406	1.61417	2.68725	0.351225	1.13737	0.663214
ADAT2	1.96119	3.87026	11.055	3.60504	3.13359	9.09318	2.3099	3.09574	7.22424	0.679738	2.08926	7.35632	1.62662	0.381195	0.277596	0.241162
ADAT3	0.763368	0.0077534	0.00983669	0.0108611	0.00813422	0.0362513	0.013741	0.00794557	0.00776903	0.0530613	0.0276656	0.0185085	0.00666005	0.00385254	0.0210714	0.00351972
ADCK1	6.37217	9.77781	7.46468	6.25088	2.5703	22.9234	9.46973	2.66671	10.1088	4.05374	4.32364	2.59026	4.5593	3.59686	0.917711	2.354
ADCK2	18.2389	20.673	46.2195	19.2152	22.3826	11.9432	12.6293	15.8594	37.5387	15.4771	7.11831	13.5583	14.1493	7.33379	8.60883	2.05455
ADCK3	49.0752	79.1459	92.0157	101.563	41.5803	40.7022	42.765	14.3068	49.3594	56.8737	26.5064	21.4694	41.1166	25.1386	17.0428	10.3395
ADCK4	15.1324	2.39458	3.64923	11.5825	9.38605	34.5608	1.86728	3.15909	2.65827	3.70106	4.61547	2.93793	3.56278	2.33914	2.02973	1.42373
ADCK5	23.6722	9.25378	29.6593	14.5955	12.9002	34.0821	9.84381	5.46022	12.9806	12.7626	11.2506	5.22	23.1899	6.3859	6.94593	2.79731
ADCY1	1.94406	7.12629	14.8667	2.086	1.6021	4.31028	7.71176	2.92568	1.14692	2.33442	2.79491	2.31497	2.07315	0.426196	0.172136	0.164441
ADCY10	1.66707	0.0386195	0.160337	0.0560465	0.00721845	0.101483	0.0687048	0.00990008	1.82044	0.0103546	0.0167601	0.00956085	0.0101733	0.0095774	0.00822124	0.00554041
ADCY10P1	1.25433	3.76552	2.01003	9.17269	4.60626	2.51921	4.56753	3.70221	0.915991	2.09594	0.37722	1.2917	1.47665	1.55231	2.50186	0.19056
ADCY2	17.6344	3.90866	1.57967	4.50935	1.74412	11.1336	6.87567	12.9901	1.72266	6.50333	3.12826	1.35041	2.38843	2.62289	1.47187	2.43661
ADCY3	79.7862	3.53663	5.34083	7.98141	4.88013	12.3228	15.2678	11.8427	8.77736	5.94247	27.8055	7.76793	30.2268	11.6045	6.46322	2.45372
ADCY4	23.1327	1.00041	0.634637	1.42394	1.13361	1.76737	2.9032	0.332312	0.88731	0.245982	17.4254	1.4248	1.70499	3.00278	1.48096	0.4996
ADCY5	86.1888	3.12491	3.14476	8.29961	0.816776	9.97139	8.85312	9.35899	0.943051	2.97676	9.74735	4.96585	8.99472	6.04427	0.487422	2.0822
ADCY6	24.6913	48.1169	53.5506	67.6666	35.3225	71.0954	52.8788	32.6746	36.0242	35.8684	63.4968	29.649	17.5979	4.89404	7.842	1.63088
ADCY7	21.351	10.9134	6.39491	1.60011	5.19649	6.08433	1.51336	3.01034	5.13333	1.27276	3.38752	8.38112	13.6205	5.3751	3.37753	0.388227
ADCY8	0.102788	0.0242298	0.0231413	0.0161892	0.0146099	0.0308474	3.05567	0.0164999	0.0278616	0.0135424	0.149563	0.0135519	0.444188	0.00898718	0.0124861	0.04584
ADCY9	25.6724	1.35555	6.32972	2.47518	1.19095	6.11407	7.50198	3.27557	0.595359	0.947104	2.97274	4.41678	1.61908	0.714969	9.67875	1.13977
ADCYAP1	0.291273	0.116915	0.100313	0.733606	0.0384873	0.36853	0.0427528	0.851026	0.038448	0.0385713	0.0640072	0.123221	0.842585	0.0683563	0.0298958	0.252011
ADCYAP1R1	1.83229	0.256512	0.335433	1.7992	0.171329	2.25421	0.145292	0.381873	0.597678	0.258281	0.363738	1.53445	0.16575	1.42092	0.180204	1.30284
ADD1	175.369	145.516	101.029	160.288	103.388	79.665	108.518	102.602	58.9224	55.9271	84.0409	52.3901	48.677	37.4458	28.8701	16.3522
ADD2	0.345709	0.207085	0.874706	0.803265	0.290976	0.12509	0.0403807	0.0663131	0.0380801	0.037703	0.908195	0.0420545	1.09424	0.0571521	0.94854	1.12051
ADD3	34.9318	47.5038	14.0318	51.1417	29.2763	13.8818	28.1781	24.8846	25.5255	8.02694	19.96	10.5424	10.2709	10.2989	32.7196	1.82583
ADD3-AS1	3.3003	0.93142	1.49036	0.455101	0.0545079	0.403578	1.88397	0.314907	0.0693555	0.103625	1.28884	0.275501	0.324457	0.80895	0.0431001	0.252025
ADGB	0.623296	0.112809	0.0308812	0.0882996	0.0262588	0.863932	0.0272019	0.02546	0.0232318	0.0271105	0.0560796	0.027039	0.970973	0.0359985	0.0286105	0.0328186
ADGRA1-AS1	0.849803	0.00381724	0.758257	0.00519333	0.0044518	0.034667	0.00728236	0.00712808	0.00647481	0.00944053	0.00931512	0.131116	0.112766	0.0166327	0.00740081	0.0362546
ADGRA2	566.805	4.02025	5.61442	7.25905	14.7704	53.5525	87.2616	72.4583	5.08116	11.6295	48.5068	33.1045	62.509	37.3938	11.7236	13.3107
ADGRA3	14.2656	35.7529	49.3744	10.5824	25.7816	4.6562	5.01569	6.28548	14.4226	11.2082	2.81196	9.74943	4.88934	3.24882	8.5612	4.39401
ADGRB1	1.72665	0.234675	0.0654801	1.88886	0.0385126	2.34952	1.31839	0.0392074	0.038838	0.161428	0.151056	0.0815191	1.90577	0.753772	0.162335	0.0839931
ADGRB2	7.21396	1.02954	2.01788	2.57573	1.42634	9.8946	3.42617	0.612315	0.916574	0.977493	3.87746	2.0004	2.24515	1.56199	3.65324	0.571153
ADGRB3	0.249969	0.15229	0.0894446	0.155521	0.109202	1.0848	0.117916	0.0883372	0.0622712	0.0997491	3.23952	0.240588	0.873601	2.48361	0.901341	0.0518363
ADGRD1	18.0176	2.90828	0.751767	5.38926	0.159942	6.14415	1.10844	1.5394	1.32182	0.449075	5.28081	1.05617	0.472348	2.92274	1.19659	0.281632
ADGRD2	0.00107134	0.374159	0.271578	0.326786	0.00675238	0.00278809	0.0025035	0.00179276	0.00259984	0.00168416	0.00185969	0.00157415	0.0017525	0.0011288	0.00171393	0.000255889
ADGRE1	0.0611655	0.0130578	0.00968307	0.016739	0.00919137	0.31917	0.0172415	0.00997074	0.0107993	0.382594	1.02197	0.0388407	0.0204057	0.0460415	0.00907445	0.0140574
ADGRE2	2.71098	0.147112	0.201261	2.00646	0.117216	2.50068	2.88599	0.497736	0.352981	1.3717	0.498943	0.38972	5.43902	0.384999	2.3613	0.133907
ADGRE3	0.0148001	0.00467087	0.0052499	0.00749618	0.00391626	0.0517306	0.00442453	0.00414031	0.00335061	0.00334556	0.00542692	0.00547051	0.862334	0.00373266	0.00342822	0.0164825
ADGRE4P	0.0876103	0.00460887	0.00404547	0.00609938	0.0040527	0.0538611	0.00574111	0.00482737	0.00607281	0.00719477	0.112222	0.683718	0.0085746	0.00622474	0.00434057	0.00080669
ADGRE5	153.908	27.4534	21.2012	63.694	24.5091	38.5394	20.6606	22.8366	15.6424	11.9792	30.9499	10.3669	64.1075	4.68362	5.24425	8.22332
ADGRF1	1.89754	0.467802	0.160516	0.204626	0.0554072	0.416938	0.0643748	0.490161	0.0443828	0.266033	0.241009	0.0598043	0.0902106	0.229176	6.23015	1.08187
ADGRF3	0.0273214	0.25344	0.041833	0.0337075	0.0206568	0.182386	0.0223694	0.0162123	0.824775	0.65043	0.821954	0.0433552	0.013095	0.032322	0.0137828	0.00235951
ADGRF4	0.0236631	0.00354614	0.00333596	0.186419	0.00297803	0.0732892	0.642405	0.00373351	0.00327321	0.0143507	0.0107177	0.0107764	0.0325012	0.0121077	1.97334	0.00356193
ADGRF5	13.4098	1.35207	0.889306	1.87023	1.16088	3.22015	5.76431	1.14023	0.955099	0.675999	12.0196	1.17711	5.5391	1.8045	0.220637	0.800981
ADGRG1	47.5909	185.589	50.598	87.9343	82.7881	58.6476	60.7911	81.8547	64.1166	66.6089	17.6992	46.7937	9.86619	17.2563	84.0692	3.7957
ADGRG2	0.489161	1.71386	0.0923902	0.532872	0.520332	0.327394	0.0711346	0.745856	0.0630468	1.48587	1.03921	1.26041	0.141082	0.418011	0.0696858	0.0296861
ADGRG3	1.27348	0.101988	0.180892	0.219047	0.0301659	0.876068	0.785669	0.0272766	0.0397153	0.461613	0.0390176	0.68852	0.0495001	0.17004	0.0320898	0.0249149
ADGRG5	10.6961	0.111214	0.187698	0.483481	0.063122	0.934035	0.0724571	0.0775598	0.0693973	0.497873	0.672895	0.226041	2.04071	0.116599	0.0718269	0.679001
ADGRG6	5.11571	0.595591	0.544003	0.659132	0.224585	0.829509	1.38411	2.66371	0.196109	0.312663	4.70212	0.51107	4.07356	0.531525	5.37999	1.27661
ADGRL1	21.7077	0.677443	1.36221	2.46749	0.518724	19.9713	11.1916	8.49168	1.39228	1.12281	10.2842	2.29604	1.76382	3.70715	2.60831	4.43726
ADGRL2	59.0855	89.9515	57.7366	21.569	28.7325	18.3959	67.6897	22.2856	22.3359	4.49641	14.2045	3.08431	14.2047	8.27978	3.17188	3.77634
ADGRL3	1.20536	0.442242	0.504081	2.89687	0.148578	1.53987	0.830318	0.161935	0.115004	0.21887	5.16275	1.00442	0.155752	1.25416	0.0802825	0.279504
ADGRL3-AS1	0.100621	0.00356906	0.0026013	0.00303088	0.00251945	0.00476884	0.00518901	0.00338328	0.77377	0.00536207	0.00319725	0.00350844	0.0536574	0.00853566	0.00225134	0.0240351
ADGRL4	5.2001	0.950776	0.61633	1.56877	2.13692	0.77267	3.10994	0.422471	1.00415	0.416417	78.5959	4.29149	4.34357	1.91094	0.271859	0.387727
ADGRV1	3.86802	21.2859	8.59828	2.19781	15.977	3.88622	5.56979	3.94084	4.2808	1.11403	1.91556	2.36448	4.13522	0.601219	0.857935	0.406888
ADH1A	0.679806	0.0955274	0.784788	0.18198	0.0121371	0.0606079	0.0104926	0.901006	0.013481	0.00902887	0.0504524	0.00902999	0.045183	0.0175214	0.108038	0.0209197
ADH1B	38.0536	1.40261	6.25954	3.61007	1.31664	8.70793	6.9248	30.2274	0.848379	1.94787	72.6667	4.61164	11.778	3.96705	0.854583	10.8232
ADH1C	3.09328	0.69621	4.46694	2.0839	1.98279	3.12571	1.65017	1.40272	1.33514	0.688505	2.12342	0.147379	0.695737	0.19085	0.0958401	0.221421
ADH4	0.038763	0.00346671	0.00358295	0.00212387	0.00193124	0.00350414	0.839626	0.00184749	0.00172302	0.00207827	0.0110189	0.00175504	0.00132024	0.00139151	0.00146028	0.0844073
ADH5	134.409	682.95	324.31	409.428	224.046	41.9616	192.922	168.119	195.123	40.1453	40.6028	43.3181	55.2484	25.349	21.7362	10.3319
ADH5P2	4.86173	9.13005	14.2784	2.38358	2.29618	0.531011	5.73782	1.45914	3.20869	0.696663	0.325648	1.49128	0.95229	0.336078	0.151991	0.159467
ADH5P3	3.62251	58.7064	8.95273	19.8953	11.0272	0.567679	5.17565	3.06423	5.62559	2.80916	0.481593	0.485811	1.35077	0.383093	1.3073	0.544981
ADH5P4	16.9842	84.547	26.5745	33.5969	40.2649	3.27203	15.4144	11.6756	12.296	6.83592	2.80693	2.70741	4.40339	1.4286	0.476974	0.715283
ADH6	0.0388417	0.228471	0.0171558	0.0136058	0.0109295	0.0171855	0.014378	0.100816	0.685966	0.0117644	0.0644528	0.0154436	0.732934	0.0331622	0.01115	0.00374355
ADH7	0.188835	0.00410208	0.00421518	0.0109888	0.0045426	0.734167	0.00548905	0.00482637	0.00445782	0.00597243	0.00921208	0.00481896	0.00570681	0.00791387	0.00302823	0.00172325
ADHFE1	20.2538	46.4043	16.378	25.6137	26.6408	36.0774	12.0247	13.3963	19.9663	11.0808	5.74979	20.7942	12.9147	8.85873	7.52037	2.32622
ADI1	154.535	460.374	281.677	473.806	267.404	189.859	121.79	215.79	227.294	243.838	103.091	130.74	55.5021	96.2233	104.75	19.3266
ADIPOQ	0.327915	0.0123745	0.0194105	0.105978	0.0117386	1.16013	0.0224073	0.0152423	0.0126155	0.0134301	0.103827	0.142022	0.0175697	0.0118169	0.012462	0.0110629
ADIPOQ-AS1	0.00264258	0.038273	0.00755602	0.00650667	0.00491164	0.00576177	0.00476325	0.00767088	0.00361325	0.00353837	0.0167417	0.00907714	0.0162134	0.00982173	1.86189	0.00102046
ADIPOR1	25.2227	83.1391	74.7395	59.0549	64.5302	22.5497	46.674	44.51	31.4399	51.8131	27.538	20.9834	20.911	8.19929	27.9396	9.75577
ADIPOR1P1	0.0780945	0.183208	0.0363972	0.0634737	0.0398619	0.204001	0.0233643	0.0187235	0.0150847	0.0884441	0.0463908	0.0324855	0.0171242	0.094884	0.0537134	0.00474898
ADIPOR1P2	0.00642579	0.0131814	0.0157788	0.0123077	0.00871459	0.0570391	0.0101327	0.0124032	0.00746569	0.00550835	0.127843	0.00688615	0.670037	0.0139143	0.029257	0.003105
ADIPOR2	15.5535	27.9177	25.9821	37.564	18.2867	28.6656	13.2664	26.1032	24.1106	25.6937	7.95331	11.5405	24.2016	12.9479	8.92475	1.28844
ADIRF	730.393	7.077	8.72646	9.84727	3.15047	248.212	208.272	70.3861	8.22462	7.28173	422.263	64.9183	25.7097	34.9582	73.3421	55.2386
ADIRF-AS1	55.1964	1.53595	3.48477	2.69473	1.42871	17.7104	13.3189	15.3457	2.9307	2.75808	35.0341	4.99651	3.87352	8.84689	7.46739	11.3773
ADK	11.5828	59.5414	18.2506	12.7675	18.8021	11.3764	17.3697	5.02901	2.97006	12.1716	4.27157	11.5529	5.16739	4.96304	8.86025	2.32378
ADM	2.8587	0.951917	5.28121	1.11385	8.51134	1.37076	1.06871	0.56557	2.25302	4.62436	5.50745	0.426312	1.9768	0.24811	1.46194	0.779954
ADM2	12.56	6.77556	6.30835	20.1678	16.0255	55.9088	23.013	13.7393	11.9633	4.74061	7.54521	12.2162	5.97477	2.12561	0.586958	1.34907
ADM5	4.58986	0.232216	0.212541	0.333468	1.42918	2.93433	0.692308	1.17384	0.128414	0.446619	5.98322	1.34373	1.96868	0.202681	0.19276	0.136152
ADNP	49.0125	109.947	93.4578	31.7492	36.2608	73.4924	35.1338	48.3844	25.0248	38.4303	33.0491	15.5533	13.643	14.9215	13.6934	14.2467
ADNP-AS1	3.38055	0.244743	0.421131	0.351665	2.34139	0.442522	1.12692	0.463817	1.82177	0.0911053	0.0810573	2.57647	0.415698	0.110371	0.0946996	0.0360828
ADNP2	10.927	34.8079	21.5613	26.1888	14.1488	2.50215	13.0592	12.0182	7.79292	13.182	4.25201	7.2583	3.13816	6.61055	6.55029	5.00242
ADO	46.8875	29.5195	34.106	18.5381	17.0465	6.09078	27.5096	9.01824	14.9876	15.2571	5.06562	3.56538	18.1701	5.33183	12.0373	0.868897
ADORA1	4.48044	0.118771	0.161731	0.449906	0.0543732	0.451356	0.311521	0.723154	0.0424903	1.27916	0.904405	0.0631409	3.71031	0.0972647	0.051011	0.100967
ADORA2A-AS1	0.973064	0.219366	0.618189	0.385685	0.952947	0.195374	0.0695567	0.0359092	0.0262268	0.0259817	1.12361	0.185664	0.053398	0.0550068	0.024624	0.0554027
ADORA2B	0.154152	0.33763	1.98638	0.241905	0.818346	0.0501335	1.06348	1.03489	0.0366584	0.061443	0.104054	0.204291	0.267539	0.0316982	2.57374	0.0336568
ADORA3	17.2765	0.878229	1.00056	0.986438	0.358425	0.327711	1.8579	0.931065	1.8498	0.146727	1.81133	0.253656	27.1133	2.83679	0.17648	0.1951
ADPGK	8.12428	58.6246	62.1907	45.7682	50.9657	8.04456	10.7637	30.9789	30.5931	22.8973	12.5628	10.4472	24.9507	3.86336	3.23301	0.991736
ADPGK-AS1	0.216835	2.70138	3.22133	1.30414	2.97317	0.816025	0.543146	4.58571	0.607486	1.83151	0.080067	0.366057	0.428932	0.117643	0.0469507	0.159613
ADPRH	15.6271	3.3008	3.87968	3.22364	1.05693	7.26827	1.56056	1.64756	2.23241	0.278319	1.94712	1.85356	2.97165	0.361172	0.417411	0.37381
ADPRHL1	4.70588	5.92788	5.59314	5.89827	7.45337	11.8946	1.45353	2.99841	3.01311	2.41635	0.764427	5.69081	1.42961	7.28774	4.92682	1.54602
ADPRHL2	37.8213	22.3951	22.9324	50.3803	25.7196	52.4715	13.0843	18.4808	23.8978	13.9064	13.863	22.3975	17.1801	9.83611	19.5673	4.06636
ADPRM	11.8182	21.6323	14.8254	18.1982	14.7006	7.18406	3.49147	24.358	10.0291	6.67306	3.18642	4.96503	2.09152	1.17794	2.89909	1.7697
ADRA1A	3.28366	0.746026	0.397674	0.370403	0.469666	1.2063	0.318376	0.667369	0.0922745	0.492775	0.277712	0.486736	0.7848	0.20443	0.0797522	0.122046
ADRA1D	5.995	0.205418	0.572384	0.327277	0.123492	0.521256	1.1929	0.241504	0.320871	0.206811	0.477124	0.627798	0.611861	0.266057	0.209969	0.10028
ADRA2A	38.3398	15.6918	30.8763	7.01152	15.4645	30.1814	8.50885	5.78765	6.2503	4.54732	28.892	54.8853	5.43903	1.77785	1.14827	13.1981
ADRA2B	0.240903	0.265605	0.280584	0.0959011	0.0447745	0.383369	0.148889	0.518482	0.0542156	0.0862822	2.76935	0.114325	0.335561	0.246502	0.161711	0.253547
ADRA2C	25.866	0.390426	0.733695	2.39839	0.316245	3.22684	3.08429	2.78542	0.431572	0.472471	1.43326	0.842615	2.33482	3.35055	2.7273	0.606091
ADRB1	5.02564	38.8108	36.6417	5.99814	13.8353	5.1596	10.5953	4.77475	8.87937	10.0057	4.76689	7.53597	4.36784	3.04252	2.08273	0.477704
ADRB2	3.91635	19.2725	11.7019	17.0506	23.6334	5.73525	6.57015	8.71831	14.7706	7.88782	6.68746	6.43261	7.85758	5.56308	1.72935	1.47302
ADRB3	0.0910912	0.216985	0.155367	0.652887	0.0215932	0.0595767	0.0363815	0.0415632	0.014019	0.0507135	0.0388599	0.409799	0.0499071	0.132612	0.0224534	0.00619221
ADRM1	74.4557	71.7835	43.7336	73.047	54.4928	29.7835	35.0392	40.5176	59.0492	40.8178	33.1416	38.4991	33.0006	23.773	11.2001	14.6656
ADSL	21.3468	46.1339	87.0511	38.4033	20.168	26.2601	25.0081	18.7688	28.3743	10.1916	27.2588	13.1724	8.02954	12.7783	6.46467	1.59021
ADSS	14.6817	59.7981	40.1642	23.193	17.1258	16.3538	19.9272	21.2876	24.1523	6.4078	7.21941	14.1336	11.9914	1.95086	12.0213	7.59216
ADSSL1	7.75103	2.6044	3.3297	4.55909	3.25095	3.57644	10.8711	7.02848	7.43166	0.495936	5.61165	1.05983	6.03476	1.6534	1.00204	0.739541
ADTRP	0.265571	0.598844	2.61974	0.0341104	0.0174976	0.0937942	0.032708	0.0670787	0.017241	2.11421	0.389415	0.24762	0.0658461	1.35448	0.0150082	0.066835
AE000658.22	1.32507	4.64833	1.0668	2.60758	0.250429	1.76841	4.5295	1.55183	0.121456	0.572949	2.44815	0.216468	5.22006	1.30259	0.17569	1.19469
AE000659.41	0.0023895	0.8461	0.00309071	0.00574572	0.003163	0.0234283	0.0376086	0.00444278	0.002631	0.0470452	0.00315554	0.00868946	0.00271366	0.00670659	0.00175741	0.00133239
AE000661.37	0.0492506	0.0574971	0.275364	0.223689	0.812318	0.0243631	0.0345176	0.350296	0.0241214	0.0143598	0.0557746	0.0159294	0.0286921	0.0163283	0.0132094	0.00428957
AEBP1	6368.43	19.5227	15.0258	125.478	22.9572	772.024	165.929	425.207	56.2381	27.3969	271.246	319.138	383.43	191.503	19.3096	112.162
AEBP2	22.5104	22.8024	17.3847	12.3684	23.5107	9.25944	24.0774	6.47401	15.7626	16.3171	12.2139	6.48793	4.05323	3.43543	10.7045	0.637839
AEN	24.7138	95.6747	53.1925	33.0925	56.5536	27.8872	18.2337	18.3913	28.8366	24.2171	24.8922	16.277	13.8614	5.43627	5.41669	9.32361
AES	346.303	88.3644	298.917	199.224	120.604	354.153	184.331	116.415	154.749	209.036	135.465	112.237	120.507	80.5517	129.491	50.6511
AF001548.3	0.205655	0.161573	0.128354	0.378548	0.0617021	0.315452	0.963922	0.0554103	0.0727798	0.0522534	0.951516	0.0618229	0.0415297	0.0760706	0.0301579	0.443253
AF001548.5	1.62257	0.233082	0.0898338	0.171026	0.0631313	0.484179	0.0662282	0.0745456	0.0485684	0.113128	0.884171	0.671741	0.0622082	1.2977	1.09044	0.0274489
AF011889.2	0.169715	0.37256	0.132818	0.276247	0.0393576	0.254098	0.0562314	0.23336	0.718805	0.119859	0.269605	0.0267837	0.0956034	0.148935	0.025324	0.0606973
AF011889.5	0.00989106	0.352091	0.275558	0.40757	0.0125874	0.0623899	0.00611439	0.00600009	1.83698	0.00413511	0.00574686	0.0046517	0.00467164	0.00506393	0.00432755	0.00221841
AF013593.1	0.00208854	0.468787	0.253295	0.166621	0.00396889	0.00577556	0.0628646	0.00884149	0.0019841	0.00231635	0.00268444	0.0024882	0.00258443	0.0131668	0.00223	0.00030337
AF015262.2	0.00173906	0.172184	0.00946894	0.00122492	0.00103622	0.00137508	0.00153589	0.000935831	0.798022	0.0014261	0.0040324	0.00230797	0.00101508	0.00244337	0.000967062	0.000286185
AF038458.4	0.0205027	0.675432	0.00719159	0.0092285	0.00624714	0.0108002	0.00925303	0.0991107	0.167507	0.253567	0.00613996	0.699293	0.0164146	0.0132696	0.00454889	0.00149464
AF038458.5	0.139519	0.0283331	0.0224628	0.029487	0.0213708	0.725961	0.755281	0.0312692	0.015962	0.0292696	0.897279	0.0185035	0.15773	0.0508027	1.05048	0.026293
AF064860.7	0.0956789	0.00773064	0.0111664	0.0155128	0.00803996	0.0329936	0.29131	0.414344	0.00498016	0.0087504	0.0257264	0.00938496	0.0410384	0.00398613	0.00453617	0.0248214
AF067845.1	0.1079	0.0142998	0.104598	0.0173505	0.00916504	2.30281	0.0198371	0.00985165	0.00774742	0.175216	0.0175264	0.0830964	0.0265429	0.08847	0.0108831	0.00470067
AF127577.10	8.66636	96.1853	65.13	13.3472	49.3324	3.47247	28.9064	32.4457	36.7318	28.89	9.21173	12.3334	20.6144	11.7918	5.25554	6.68559
AF127577.11	0.0371104	0.0114256	0.00683981	0.00710289	0.00810855	0.0131099	0.0108642	0.0636224	0.0067828	0.628859	0.644726	0.335284	0.140213	0.0137295	0.00471575	0.0675057
AF127936.7	0.0478124	0.0138004	0.151124	0.223939	0.012572	0.0225494	0.0326308	0.354384	0.0229114	0.0124778	0.0506479	0.0136234	0.0121691	0.014399	0.0112876	0.0036714
AF127936.9	1.29488	10.8573	3.35721	5.87926	1.52097	1.6833	3.97863	3.86515	2.7969	0.178656	1.31158	0.370115	0.312066	0.205364	1.25538	0.13322
AF129075.5	0.0378208	0.172844	0.0161117	0.0200081	0.0139862	0.0846566	0.0425744	0.607156	0.805073	0.0141234	0.0814949	0.0146111	0.0586296	0.012871	0.00863038	0.00940805
AF129408.17	0.00357084	0.00150778	0.00216323	0.0778992	0.876399	0.0160594	0.00200569	0.00202623	0.00271187	0.00261791	0.00197621	0.00209658	0.00227941	0.00435915	0.00120005	0.00112768
AF131215.1	0.123363	1.0433	1.11421	0.322505	0.0155976	0.0652145	0.586351	0.648236	0.0119607	0.15455	1.62641	0.0681047	0.08737	1.11576	0.0119715	0.00508654
AF131215.2	0.197745	0.302662	0.658956	0.689491	1.01911	4.0942	0.659006	0.518349	0.0291115	0.186887	0.155648	1.22731	0.0388916	0.132857	0.0333075	0.0564749
AF131215.8	0.0532037	0.0180012	0.0176651	0.221496	0.0161583	0.0379086	0.0132476	0.0154601	0.0119702	0.00941415	0.0308077	0.518428	0.0194436	0.0233275	0.00730778	0.986161
AF131215.9	3.53428	5.15398	5.78235	6.83004	3.4384	3.69314	6.19884	3.68538	5.59628	6.80335	3.08548	3.58742	3.79796	1.61781	4.00605	0.189254
AF131216.5	0.315329	0.194111	0.158688	0.063335	0.791347	0.293675	0.0428803	0.656999	0.0191271	0.27283	0.0536269	1.85804	0.0966844	0.151571	0.0229833	0.00877589
AF131216.6	0.0212786	0.059837	0.120611	0.00630339	0.801936	0.00528078	0.00584228	0.0035027	0.00326845	0.712281	0.0228192	0.222113	0.00290618	0.00697827	0.00398821	0.00105467
AF131217.1	24.8171	8.36381	10.1562	5.69136	4.02694	7.18983	7.60992	1.88481	8.84226	2.67159	1.53455	1.64936	1.41238	13.2342	0.335999	2.57975
AF186192.1	0.0611461	0.0137753	0.0293627	0.0167377	0.0146607	0.0755864	0.563609	0.0176409	0.0126721	0.0155353	0.0204566	0.0462789	0.0655881	0.0141022	0.00706941	1.02578
AF196972.9	0.00132552	0.696514	0.00539517	0.00615253	0.00414981	0.00319035	0.00627608	0.0915522	0.152813	0.0110395	0.0024258	0.00275259	0.00613071	0.0067642	0.00260344	0.000915148
AF213884.1	0.971682	0.00125294	0.00152238	0.00135779	0.00129129	0.00219125	0.00168991	0.00145588	0.00179829	0.00166627	0.00221282	0.00211062	0.0031959	0.00219173	0.00124746	0.00313397
AF213884.2	0.500418	1.99804	0.213598	0.341675	0.737718	2.1313	1.92677	1.8527	0.0499734	0.301529	0.670281	1.13194	0.846843	0.137373	1.07961	0.0802348
AF224669.3	0.4742	0.517656	0.922512	0.629396	0.114753	0.764097	0.279564	0.211848	1.04666	0.250527	0.858636	0.379485	0.236926	0.156658	1.08972	0.0673631
AF230666.2	0.242382	0.564513	1.72511	0.32602	0.0452531	0.716026	0.0877026	0.178692	0.823887	0.0818778	0.707259	0.186864	0.140663	0.0776699	0.066994	0.0290868
AF241726.2	2.04466	8.99644	2.07085	7.57627	2.48792	3.03668	1.32214	0.39915	0.824376	3.6557	1.14172	0.80239	2.42509	0.574413	1.52018	0.122033
AF277315.13	0.0558019	0.0320918	1.11276	0.0154529	0.0150681	0.0862573	0.0348951	0.0221656	0.0126174	0.0308003	0.113688	0.172999	0.038795	0.0887625	0.163145	0.00470357
AF277315.19	0.0131459	0.534145	3.23431	0.341059	0.523567	0.0768966	1.06363	0.048381	0.0277938	0.0953113	0.102318	0.0741414	0.0424951	0.0513596	0.766679	0.00476895
AFAP1	18.4068	15.7892	8.62409	3.27094	13.9667	5.36075	8.01128	6.83624	6.68555	6.85627	8.49634	8.1688	11.2879	3.38053	4.66164	4.19687
AFAP1-AS1	0.145412	0.0203141	0.166607	0.2703	0.026231	0.0593818	0.0352866	0.0301438	0.0187915	0.0373561	0.0868936	0.0296559	0.0162023	0.0289822	0.0257048	0.00273753
AFAP1L1	6.20115	0.353118	0.440805	2.41231	1.22084	2.51814	2.42739	1.48002	5.21564	2.31206	11.7927	1.00691	2.68169	3.16211	0.497094	0.278035
AFAP1L2	3.99249	0.543613	0.548563	3.50195	0.300982	5.12163	0.74211	4.08912	0.921072	0.241204	10.0251	3.36877	6.5713	0.461224	6.12406	0.446782
AFF1	31.464	34.9271	38.827	18.1262	52.7023	25.3574	40.2602	24.4856	20.4625	30.0588	35.0937	17.9878	25.4375	8.63418	12.8805	8.29531
AFF2	3.02986	0.320515	2.11646	5.04526	0.683437	2.09667	0.141839	4.29986	0.18662	0.148964	1.04239	0.493557	0.547729	1.44814	1.26205	0.136656
AFF3	9.09454	284.622	21.3295	192.532	142.442	5.79704	141.137	84.5406	57.9458	23.3724	5.69988	18.0349	8.86226	3.35297	2.20627	1.03056
AFF4	33.2868	108.71	22.1315	38.7177	49.2934	30.7164	51.7034	48.0349	38.5278	37.1777	7.92489	26.94	8.5111	11.7016	18.8477	11.7754
AFG3L1P	5.47421	7.19005	3.95264	3.57611	7.06705	9.74779	3.55924	5.84689	2.45428	7.83589	6.6883	1.85196	2.23283	1.89693	4.2727	0.353137
AFG3L2	13.3365	41.1468	20.9523	49.7553	44.305	25.4583	42.9608	17.8119	26.5913	12.7854	9.39479	11.9286	8.85795	11.6678	8.20043	5.84659
AFG3L2P1	0.0118542	0.0122168	0.017133	0.188672	0.0143725	0.0192019	0.118153	0.386707	0.00425934	0.134722	0.00573809	0.0576964	0.0129871	0.00924205	0.00662241	0.000423045
AFMID	13.6472	24.8037	27.8232	44.0088	25.0673	19.7143	18.2298	11.2715	14.3437	15.1481	7.48125	12.5807	8.67577	6.3291	14.3854	5.49024
AFP	0.00159284	0.371829	0.423239	0.0987781	0.00215232	0.00364121	0.0369345	0.00222108	0.00239691	0.0342854	0.00193271	0.00226527	0.00249264	0.0135656	0.00156208	0.00111156
AFTPH	37.448	81.1105	39.1467	30.4935	36.7273	30.3536	54.4184	38.3919	19.9575	53.581	28.8056	49.3179	16.2755	35.3202	13.7398	6.9125
AGA	11.1272	20.1959	21.6191	7.66324	22.1087	14.1179	7.25919	12.0616	8.97273	4.60951	1.86947	7.12802	3.26723	15.4364	3.64253	1.92126
AGAP1	21.0042	44.1692	15.3778	27.386	22.0525	10.6275	8.62523	12.4764	5.76181	2.17322	5.47555	5.60064	5.19657	6.70437	5.42662	1.94239
AGAP1-IT1	0.916527	0.00551281	0.00605512	0.00623628	0.00462707	0.00714879	0.00527903	0.00487083	0.00427288	0.00421378	0.00741903	0.0041857	0.00672295	0.00365695	0.00352252	0.00974901
AGAP10P	0.228023	3.96668	0.119558	0.59875	0.0460337	0.856871	0.0506234	1.06791	3.42497	0.118012	0.0714037	0.457533	0.352524	0.0934241	1.51448	0.0332114
AGAP12P	3.60346	3.10237	1.40297	1.22743	2.01311	0.744101	1.35738	2.47564	1.952	0.608028	2.6889	10.5586	1.38026	1.26639	1.38758	0.231814
AGAP14P	0.124627	1.85642	0.413893	0.157934	0.232555	0.13524	0.188533	0.499515	0.555696	0.0401734	0.609276	0.108876	0.858187	0.0526103	1.0122	0.154261
AGAP2	3.32705	0.340888	0.387642	0.302861	1.0862	0.403167	1.54758	0.308334	0.0927054	0.230149	6.96469	0.159786	3.24289	0.218043	0.248491	0.139507
AGAP2-AS1	17.1622	0.373546	0.745804	1.6465	0.0976669	2.1729	1.53664	0.405509	0.427731	2.09817	2.30229	1.18408	0.410952	0.239975	1.00643	0.189648
AGAP3	43.1083	17.63	65.0885	71.2866	26.8703	63.4699	45.9351	22.6921	34.9145	26.6449	36.1929	17.0119	14.1376	11.3828	11.3848	1.24976
AGAP4	7.86894	30.4306	12.5155	10.5182	9.26663	12.0459	16.8858	9.60224	3.30915	6.95962	6.27096	14.0931	10.723	1.30808	8.36664	2.83575
AGAP5	0.00549371	0.00468158	0.108652	0.00561468	0.00503205	0.639194	0.0060291	0.00513656	0.701735	0.192993	0.0772122	0.00686893	0.114219	0.0553769	0.0604111	0.0113512
AGAP6	26.8604	51.6935	40.7568	16.8314	35.291	56.9363	29.0653	32.3001	17.7417	12.3776	11.1312	23.3324	14.1365	7.77765	16.0173	9.75082
AGAP7P	0.145616	1.57574	0.212125	0.461965	0.399522	0.631246	0.196676	3.49797	0.754874	0.0495886	0.0444465	0.738613	0.114124	0.0709729	0.0590721	0.0474493
AGAP9	1.98043	4.04504	28.9684	3.90757	0.851534	10.8553	1.43899	5.26826	6.58833	3.36927	0.764286	5.60348	3.50861	1.63081	1.79791	1.42182
AGBL1	0.625995	0.957676	0.00944712	0.00859569	0.00652386	0.306862	0.00834382	0.00705428	0.0063717	0.0073025	0.0206027	0.00766098	0.0145121	0.00598872	0.0056362	0.00142676
AGBL1-AS1	0.63628	0.742289	0.333098	0.587983	0.286525	5.38008	1.38529	1.42979	0.168745	0.350437	5.26825	0.387797	1.15678	0.440649	0.238155	0.207847
AGBL2	1.16631	0.491443	0.100835	0.464385	0.0569946	1.75586	0.658156	0.978318	0.308439	0.112179	0.151413	0.184209	0.228366	0.121602	0.200032	1.02146
AGBL3	1.1242	0.614291	1.22565	0.672534	2.91401	0.698617	1.06178	0.971185	2.44318	0.692605	0.363185	0.30839	0.347729	1.35719	1.1274	0.0780566
AGBL4	0.236836	0.0529014	0.121943	0.0195362	0.0146336	3.6104	0.388922	0.106692	0.0307095	0.0184644	0.26654	0.0234679	0.0364828	0.0176636	0.033425	0.0213803
AGBL5	33.4798	24.4558	50.8166	78.0736	58.3742	31.4928	14.7534	16.304	34.8028	27.0623	7.97162	15.3069	20.6853	11.606	25.567	8.24798
AGBL5-AS1	0.00662604	0.00251402	0.0956737	0.00246656	0.00184981	1.81977	0.00262177	0.00236164	0.00248691	0.00167076	0.00306685	0.0364163	0.0152291	0.000775102	0.00246101	0.00401018
AGBL5-IT1	0.0119304	0.00138798	0.00257065	0.00207719	0.00116207	0.001967	0.00123986	0.00103688	0.00172485	0.000976397	0.00114111	0.00116078	0.000868572	0.968031	0.00144663	0.00127896
AGER	4.71113	0.592619	0.265268	0.464567	0.607291	1.46892	0.596861	4.63036	2.94569	0.56887	6.00853	0.448478	4.68142	1.54227	2.15987	0.307856
AGFG1	40.0305	69.274	33.3142	20.2228	37.102	9.60427	33.1127	13.7001	13.4767	10.9279	10.1521	10.6665	23.7831	2.52544	5.72989	1.37761
AGFG2	10.2769	14.6498	24.0235	22.8345	11.8226	56.8116	13.5247	4.3659	13.4029	10.7089	2.20104	1.39923	2.82995	2.73273	1.75787	0.657884
AGGF1	19.1686	26.8699	24.838	5.31139	15.3272	20.8591	7.99734	9.61095	10.617	8.81683	3.29744	16.1529	12.8042	9.65671	3.71746	4.95507
AGGF1P10	0.0370612	0.032176	0.01692	0.0869006	0.895648	0.0314769	0.0113616	0.0119902	0.0117099	0.0110642	0.0653266	0.0152	0.727752	0.0309884	0.00997205	0.00445258
AGGF1P2	0.00447382	0.0023683	0.00807757	0.086839	0.865662	0.0200464	0.00418483	0.00321317	0.979051	0.00407995	0.00321668	0.00338162	0.00429918	0.00688173	0.00212154	0.00210331
AGGF1P3	0.0260433	0.21657	0.0637556	0.028282	0.0209495	0.168212	0.0233145	0.0149931	1.01071	0.0428373	0.0152161	0.0867821	0.0703392	0.196801	0.0107444	0.00444874
AGGF1P4	0.377878	0.266932	0.0862561	0.0951339	0.0380258	0.521614	0.304488	0.0457567	0.0959979	0.118444	0.472139	0.103496	0.202	0.199026	0.0226802	0.050132
AGGF1P9	0.72889	0.176692	0.0476615	0.0957541	0.0312317	2.06376	0.0733494	0.0271736	0.038051	0.303078	0.0476981	0.151944	0.0343093	0.127011	0.0277276	0.0256641
AGK	8.9267	19.9102	19.2155	7.0047	10.7521	11.2053	3.45431	5.61856	3.73416	5.3541	7.39963	8.24353	5.05431	0.659558	1.89893	0.568382
AGL	9.5014	42.0133	27.4051	6.28238	10.4396	5.36933	21.1135	19.9855	7.66731	8.87992	1.90786	1.04926	3.178	6.42418	11.7103	4.07312
AGMAT	0.235931	0.460062	0.177189	0.706441	1.84597	0.257745	1.03979	1.37311	0.918166	0.0320085	0.721258	0.0319319	0.11897	0.0383887	0.0154283	0.02761
AGMO	1.32578	6.55795	0.91283	1.29756	0.881082	0.367658	1.37051	0.0939437	0.274029	0.19784	0.190833	0.0751367	0.0683171	0.332002	0.0392755	0.0152531
AGO1	26.5071	19.6006	7.81235	27.8411	16.3348	14.391	23.2484	28.5345	13.4133	20.0943	10.3345	21.6352	14.2481	6.82572	13.7332	1.44606
AGO2	19.7538	72.2353	45.3164	28.1174	24.2362	8.04026	24.2819	14.5153	10.8826	17.2947	14.6192	5.85407	18.2541	3.28291	5.49375	12.822
AGO3	13.4687	24.3574	12.1839	3.98766	3.8592	13.0982	6.75564	6.30576	8.08822	14.6585	4.06706	4.65258	4.26392	7.56261	5.77936	3.91127
AGO4	31.0515	25.3861	13.7088	5.92651	6.75865	10.483	17.9441	5.52736	7.60984	6.77271	4.16887	12.1081	23.1885	2.57482	8.62709	2.16412
AGPAT1	92.8052	13.345	77.5817	58.7311	36.7697	64.3423	38.9049	30.4451	25.7577	42.5225	37.9325	18.2689	41.6508	24.2976	10.7308	4.91431
AGPAT2	42.0378	27.3766	29.4657	17.1608	32.4767	53.1478	28.5639	14.302	29.9953	24.8296	18.3995	21.7016	38.0941	20.3344	12.64	4.47402
AGPAT3	24.6413	34.1689	58.7881	92.1337	52.8945	68.5609	37.2075	27.4831	37.6018	35.7081	12.3273	20.949	18.7733	7.74122	14.0766	5.94466
AGPAT4	21.1843	1.53839	0.514941	1.58627	0.324472	2.47368	4.26372	4.31981	1.22963	0.284734	2.95821	0.707976	3.86107	2.37797	1.11116	0.263672
AGPAT5	12.0044	7.40567	11.2347	3.3074	7.10204	2.88167	12.6413	1.62064	1.4089	9.2174	3.90262	9.87982	3.50522	1.76482	2.17585	2.94761
AGPS	24.9677	2.07209	2.7703	2.7718	0.746312	4.46967	4.03959	3.76692	6.42393	9.28688	4.23024	4.38832	11.6241	0.936787	0.911427	0.593859
AGR2	26.4427	930.149	89.5816	565.756	446.499	3.08637	17.1165	95.9762	172.192	149.878	18.879	9.55954	9.32867	2.93958	162.64	6.97486
AGR3	0.775954	1.16304	0.49952	0.612988	1.54951	0.13714	0.0432228	0.628198	0.0310421	5.57537	0.0451185	0.442825	0.181798	0.157861	3.10634	0.0500683
AGRN	25.7342	6.45258	42.9409	35.0292	19.506	6.69065	13.3251	15.7422	15.0161	8.68473	6.37671	4.87622	6.6894	2.99287	10.8144	1.12863
AGRP	0.0371187	0.0410467	0.196282	0.0944495	0.460926	0.405631	0.01782	0.128126	0.0137943	0.025342	0.445143	0.0193948	0.0288868	0.0223111	0.056047	0.00768032
AGT	6.46978	0.166994	0.498379	0.739219	0.849316	10.7245	0.186265	1.74162	0.203572	0.327934	1.71577	0.140142	0.34591	0.208401	1.51276	0.169397
AGTPBP1	2.37254	6.3662	6.49748	4.08368	4.89047	3.32597	5.47574	4.9922	2.22464	4.4393	1.90596	9.64722	10.8546	0.505674	0.207658	0.210675
AGTR1	3.17625	1.09176	0.835373	0.545935	0.615811	0.452684	6.74619	0.157465	0.982147	7.35983	4.81023	0.9483	0.66707	2.32385	0.137765	0.149339
AGTRAP	73.2501	129.675	119.909	267.272	145.301	140.349	70.3129	105.165	90.3954	112.423	37.8124	53.1025	34.2634	52.998	12.5977	17.1742
AGXT	0.57807	0.0122877	0.101713	0.0120711	0.0227954	0.0466488	0.34205	0.123385	0.00876507	0.0128741	0.249757	0.139629	0.277703	0.0206588	0.0418115	0.00978134
AGXT2	0.041015	0.0414588	0.0171544	0.0245604	0.0248143	0.0272467	0.0283449	0.553851	0.0267934	0.0358406	0.0256646	0.0234551	0.0404093	0.0199233	0.0154605	0.0540073
AHCTF1	14.6646	44.79	25.0433	25.0824	27.4378	11.412	18.1221	9.78549	21.0024	22.0637	14.0188	6.43728	11.8955	1.90804	13.8475	3.48913
AHCY	51.2605	75.268	163.45	113.812	71.8844	67.5492	48.6177	49.2457	39.2453	43.9092	43.7366	30.4118	25.5202	15.0572	19.6887	8.34351
AHCYL1	76.8862	141.443	161.903	102.724	95.9131	26.3511	72.4112	44.6552	59.3287	44.6328	31.0747	18.4746	42.0303	17.2322	37.701	11.2385
AHCYL2	8.64995	19.5842	4.11308	22.1929	20.8912	7.13812	11.7943	11.5443	8.66404	3.52098	24.8132	5.42206	4.74175	6.43435	7.97272	2.52275
AHCYP3	0.00045864	0.00085043	0.153671	0.00279802	0.823049	0.00780146	0.000767055	0.000652892	0.00483596	0.000695886	0.000743596	0.000601879	0.000598034	0.00141267	0.000674515	0.000389732
AHDC1	47.166	3.39874	15.3274	3.89999	7.82295	15.4378	7.07999	2.36001	1.17053	2.65019	3.48326	3.72086	9.87767	2.80785	3.72634	1.07042
AHI1	30.2865	33.095	20.5999	20.8698	26.4024	36.0624	16.5833	31.622	21.7541	25.8429	17.3085	32.8823	17.9914	9.21148	12.6718	13.8163
AHNAK	464.786	244.077	451.536	293.521	225.849	71.6929	269.033	176.566	189.329	74.4139	291.56	75.1294	233.997	66.4356	108.777	65.2985
AHNAK2	106.962	1.92713	2.58284	5.93699	0.943728	62.7943	16.6047	11.9271	2.67939	1.43687	11.5479	6.82863	5.30969	17.822	2.70842	1.9886
AHR	21.4702	76.8257	60.7207	8.71256	60.6325	2.98899	3.9509	9.46897	16.4866	4.34408	57.8053	3.69624	15.5407	4.04645	25.5461	1.76393
AHRR	0.0612302	1.00206	0.0722322	0.0692343	0.0304553	0.316921	0.0369941	0.0336839	0.0283693	0.0340446	0.793185	0.116279	0.247695	0.11409	1.02198	0.0215405
AHSA1	31.3328	23.3111	78.4569	40.5194	46.4952	42.2477	46.5502	41.1949	61.875	33.643	29.0244	29.1625	17.7252	16.2016	15.8609	11.3991
AHSA2	81.0335	86.1615	84.8398	26.4914	72.5537	84.1323	49.0423	45.7742	40.9628	34.2751	43.0233	37.9393	52.438	17.1949	50.2151	5.92301
AICDA	0.885192	0.0648992	0.0129687	0.0104746	0.0112157	0.0119513	0.0135847	0.168191	0.0295056	0.0552756	0.0179513	0.00697723	0.418284	0.00896888	0.209984	0.0745759
AIDA	7.93855	12.4984	8.66471	12.5373	5.08305	9.07188	10.8712	9.49424	2.10273	17.5267	10.7141	8.19251	5.11386	2.8182	1.28419	2.08832
AIF1	82.3033	3.16187	2.50733	2.04407	2.12486	7.23532	10.9979	2.85497	1.45655	4.41905	14.7299	7.28673	49.7633	2.54563	8.55233	3.01687
AIF1L	4.83417	4.21938	6.64377	15.7037	9.30925	8.80144	7.69729	7.70062	5.53563	6.2961	3.9061	2.40118	1.29839	1.91881	1.09122	1.64291
AIFM1	12.6917	48.5211	64.7785	56.1405	56.6883	46.3311	37.9419	42.1302	33.3458	33.2291	32.112	14.3252	18.2483	8.69094	6.20023	1.62502
AIFM1P1	0.015673	0.00241424	0.146571	0.00182363	0.0019111	0.00821398	0.00310085	0.0701492	0.00162057	0.00125282	0.00289128	0.739664	0.00143371	0.000970924	0.00192625	0.000382794
AIFM2	13.8914	4.38664	13.4897	7.08929	6.76263	21.8962	3.37136	7.48927	1.82034	0.798482	8.56389	2.68101	2.38508	3.47058	3.01021	1.89395
AIFM3	2.65845	3.01706	0.566008	0.914875	1.17911	2.45341	0.643151	0.987954	0.17358	1.46604	0.244948	1.64929	4.92034	0.530275	1.43385	0.161667
AIG1	34.1714	74.9209	55.2053	36.4305	40.0236	42.3864	49.2626	39.4458	22.3119	49.8186	16.808	26.9949	19.9905	15.2238	18.9541	8.05169
AIM1	6.8005	53.1926	11.9465	27.8571	24.8925	39.5395	10.416	15.3021	23.1543	11.2231	10.0888	33.0585	22.5281	3.27023	18.0018	2.72845
AIM1L	0.193479	0.0278263	0.0751812	0.191108	0.0253283	0.102471	0.0253006	1.43337	0.796606	0.0402655	0.112666	0.0280555	0.168521	0.0556401	0.689082	0.0351008
AIM2	0.144489	0.119987	0.254432	0.136757	0.0596532	0.628829	0.109238	1.66009	0.0910722	0.258161	0.13948	0.0587125	1.10174	0.594848	0.547448	0.0950603
AIMP1	49.5532	118.526	52.5574	83.0998	55.6887	43.6047	48.0139	45.8603	27.5237	15.6589	15.6562	18.3203	17.6493	7.68372	22.5194	8.0849
AIMP1P1	0.908958	1.66738	0.025264	0.742699	0.0268113	0.099016	0.0274017	0.0309632	0.0234667	0.0208105	0.0614732	0.0313198	0.162703	0.0983334	0.0639737	0.00942735
AIMP1P2	4.95774	1.86823	1.11064	1.9465	2.39472	0.649624	1.25291	0.546307	0.145423	0.0814478	0.683544	0.357323	1.25703	0.16646	2.30773	0.27436
AIMP2	6.0308	30.8175	72.1323	54.7108	32.6443	7.5585	14.8219	36.17	27.8151	8.66414	5.79607	6.07345	3.22542	11.6608	3.89941	3.9795
AIP	108.603	49.6454	86.5119	75.2755	30.9858	68.9281	45.1413	37.4302	49.8631	25.6087	48.0194	23.5093	43.514	19.4509	18.7048	16.8085
AIPL1	0.180562	0.0319375	0.0261871	0.0486482	0.0212397	0.338068	0.0408203	0.0188432	0.0230665	0.144316	0.0433248	0.020216	0.0199998	0.00968978	0.017813	0.0152681
AIRE	0.0120676	0.00174638	0.731723	0.00179424	0.00126893	0.00195591	0.00184787	0.0022629	0.00145298	0.00102903	0.00154464	0.232198	0.00128074	0.00511497	0.000934883	0.00177809
AJ003147.11	0.689612	0.00966391	0.0442271	0.0104552	0.00780801	0.145251	0.00839371	0.00823888	0.00840354	0.0103392	0.0217955	0.013591	0.0100669	0.00303933	0.00597257	0.00314231
AJ003147.8	0.0211927	0.064033	0.00888484	0.251332	0.0100737	0.0926219	0.0133496	0.00906351	0.00628302	0.0165251	0.009206	0.00946006	0.454873	0.0231611	0.00800264	0.00193833
AJ006995.3	0.000665062	0.684521	0.203313	0.0953223	0.00299721	0.00178283	0.00143565	0.00136054	0.00143939	0.00108375	0.00130448	0.000923212	0.00100762	0.00161915	0.0010647	0.00016009
AJ006998.2	0.0207771	0.529804	0.286467	0.0983441	0.0162332	0.0420722	0.0150573	0.0148746	0.0280541	0.0127308	0.0852259	0.040556	0.0249208	0.0118126	0.770681	0.00238955
AJ009632.3	0.020551	0.0185451	0.0469758	0.0129837	0.00971376	0.032599	0.0279877	0.00814693	0.00757644	0.00954549	0.716683	0.0546735	0.00387495	0.0151918	0.0142017	0.000750106
AJ011932.1	3.37061	0.197053	0.434906	1.35969	0.0803421	0.293632	2.14868	1.01288	1.06513	0.367078	0.177297	0.399894	4.94759	1.01296	1.03439	0.0978732
AJAP1	6.42099	0.480997	0.19161	0.419552	0.691884	1.68192	1.65238	1.19968	0.943934	0.2223	2.2878	0.210125	1.10891	0.127791	0.236758	0.123359
AJUBA	19.4264	1.64802	0.848357	0.811422	2.06752	0.843275	2.96971	1.69215	4.07899	0.529896	1.33556	2.16872	2.34783	5.91885	5.55656	2.7567
AK1	4.12329	3.58752	2.84188	8.83284	3.92587	9.05449	6.88097	2.75666	1.50757	4.11439	7.50671	3.28082	3.37806	1.90155	1.34174	1.96565
AK2	41.1812	43.4197	71.8529	42.6482	34.4173	15.1535	30.4588	26.2159	34.9231	34.5765	26.2186	36.8105	18.8655	21.055	22.9386	9.26477
AK3	23.5422	64.0422	46.3271	11.2415	31.641	6.89056	18.7351	13.659	22.4368	10.783	35.7314	15.0609	5.05111	11.7165	5.69904	9.44272
AK3P2	0.00606389	0.00150168	0.00165939	0.00437518	0.00176221	0.0254508	0.00235687	0.00213359	0.0117572	0.82478	0.00255273	0.10856	0.00227627	0.00315945	0.00117298	0.000438086
AK4	6.459	15.5897	12.3183	5.13274	13.5088	6.48034	10.9533	21.6241	10.2084	9.11019	3.37561	12.4815	1.53514	1.14201	3.66544	0.415545
AK5	0.794495	0.621323	1.19641	0.926131	0.440025	0.991177	1.78618	0.686603	0.847352	5.79563	0.889103	0.664325	0.506778	0.208942	3.28614	0.359391
AK6	11.5539	45.4985	10.3083	9.10543	38.0192	13.186	14.8466	11.9982	15.0391	12.969	4.63759	12.6703	3.09422	9.20662	2.37297	0.493996
AK6P2	0.185124	0.805509	0.0185319	0.128044	0.00873303	0.050159	0.0116417	0.0878809	0.901372	0.0151129	0.701591	0.00915846	0.0501833	0.0116964	0.00705513	0.00820729
AK7	0.277488	0.041564	0.0950819	0.156496	0.0254497	2.43326	0.0332527	0.0261509	0.0277187	0.438533	0.183034	2.24091	0.0483091	0.0990737	0.843203	0.0304707
AK8	2.23233	2.09102	0.314581	0.911491	0.374921	2.2281	0.832048	1.0317	0.597316	1.40826	1.24367	0.337249	0.525784	0.257571	0.526343	0.0876217
AK9	1.41741	3.13495	1.14732	1.33933	1.1158	0.400968	1.41982	0.138746	1.05298	0.523036	0.646094	0.845165	0.270953	1.31333	1.11271	0.12139
AKAP1	28.49	194.284	188.495	295.85	127.248	100.075	94.3471	66.9761	83.5916	25.9103	53.838	37.7349	12.6611	25.6202	36.4244	16.4543
AKAP10	22.4244	20.375	15.7379	6.62382	6.08053	4.66052	2.3097	11.5496	4.54529	21.1299	2.79196	2.03597	9.60744	4.71559	9.47954	1.93284
AKAP11	53.1259	28.3319	17.2485	4.56695	11.5189	9.76082	16.2921	6.80612	4.81534	16.4962	7.59222	12.9365	18.3312	2.34992	9.92611	3.90118
AKAP12	115.847	27.0573	16.5561	6.20034	6.86266	10.452	17.8095	10.5277	11.9687	3.36788	15.8646	7.31241	29.4884	16.8574	1.13533	7.69282
AKAP13	70.7619	20.1273	13.1845	6.41093	5.66223	10.0697	14.3457	32.1172	10.7465	2.17816	11.5459	9.67809	18.5044	11.8238	6.06848	7.77522
AKAP14	0.974258	0.0033001	0.00158738	0.00261268	0.00178087	0.00185984	0.00188289	0.00172408	0.00147483	0.00121276	0.00196393	0.00114255	0.00202035	0.00134463	0.00108777	0.000747248
AKAP17A	27.6292	43.406	48.3632	10.9292	28.6622	63.6615	20.6524	15.9328	13.8425	20.2382	13.0701	18.3709	19.5539	5.32802	12.0429	3.31698
AKAP17BP	0.348422	0.210256	0.0154173	0.0702646	0.0187722	0.0725977	0.663686	0.247401	0.0144057	0.0100343	0.020413	0.0143733	0.126127	0.0150968	0.143975	0.00875842
AKAP2	0.00745872	0.00142017	0.00231917	0.00177009	0.00108565	0.00165005	0.0011346	0.000977759	0.00134949	0.000930124	0.00100778	0.00104337	0.000793974	1.97495	0.00113392	0.000978809
AKAP3	0.38686	0.486321	0.795015	2.7472	1.72119	0.37802	0.192354	0.531436	0.655711	0.181398	0.0592525	3.59173	0.120952	0.0990909	0.025562	0.0279064
AKAP5	2.34902	7.45305	1.65353	2.52446	3.07056	0.993011	4.03454	1.76592	0.522881	0.273353	0.453781	2.69652	0.5328	0.188353	2.34592	0.142305
AKAP6	4.60895	0.645778	1.09105	1.53212	0.210661	0.392137	3.0972	0.278543	0.0555348	0.12949	1.12534	0.120574	0.32182	0.0648726	0.145036	0.180893
AKAP7	9.90236	12.7065	8.10476	7.84749	16.2296	3.68455	14.7878	5.40352	12.9399	0.70303	0.99987	2.10309	4.6111	0.718041	2.6465	0.611973
AKAP8	27.2045	19.9464	16.8924	17.0303	18.6392	41.836	12.9029	20.0344	18.2877	19.4963	13.6265	22.2593	26.7281	13.7102	10.1661	14.2397
AKAP8L	66.1555	34.258	59.1321	20.1039	27.3338	151.709	31.7821	38.5205	36.3434	27.6517	38.0482	26.6361	18.5308	15.1467	25.3852	14.2636
AKAP9	54.4363	78.3446	86.8571	55.822	35.4979	47.3874	30.7581	35.4511	30.5158	42.0308	29.6999	19.8863	6.94999	23.4351	25.35	9.5776
AKIP1	25.772	9.42689	20.1748	8.01142	5.90162	4.31039	12.2135	6.16235	7.67905	12.202	8.46359	16.7943	9.5543	8.39814	2.44177	1.49388
AKIRIN1	31.7161	91.5492	26.6831	17.1383	16.331	10.4754	13.3962	12.7764	12.9919	21.5361	17.4451	15.8754	6.22443	2.83551	6.77189	3.25393
AKIRIN2	12.638	1.00405	4.28452	1.02692	7.47154	5.40647	3.11228	2.06863	1.90943	0.519043	4.47468	4.71628	2.73717	1.39646	3.72552	0.508999
AKNA	31.293	4.10819	10.0185	5.20768	2.84107	12.9313	16.9454	14.4728	7.78077	2.8896	9.77399	19.3848	50.3332	1.19179	6.89633	8.93165
AKNAD1	0.480952	0.139127	0.332825	0.246579	0.0694774	0.95252	0.186216	0.114571	0.0456802	0.0444752	0.496825	0.167893	0.329991	0.203628	0.153235	0.0360038
AKR1A1	67.7395	187.439	149.344	199.533	102.85	132.879	102.327	119.423	71.7429	76.6974	44.2769	47.7546	106.288	73.3264	48.6658	18.7136
AKR1B1	64.536	20.8049	11.8228	6.63275	24.2343	10.7647	19.7355	22.2297	11.3794	5.07952	25.6415	7.69556	34.2607	11.2899	1.7919	4.10088
AKR1B15	0.0336631	0.143978	0.033265	0.0179019	0.0151613	0.0221181	0.0314684	0.0154346	0.00583643	0.100016	0.0341209	0.00699438	0.493877	0.00887297	0.00448646	0.0328055
AKR1B1P1	0.120595	0.0218224	0.126798	0.0145748	0.139663	0.0209157	0.252346	0.0169277	0.00698693	0.027562	0.050764	0.0147168	0.112575	0.0123964	0.0118146	0.0495413
AKR1B1P2	0.00674476	0.00953051	0.448536	0.448306	0.00730663	0.0254957	0.00818053	0.00689774	0.983381	0.00630106	0.00786999	0.00608139	0.024335	0.0044434	0.00535892	0.00123143
AKR1B1P6	0.581998	0.0120972	0.461833	0.441403	0.0103916	0.0288806	0.0097171	0.0113372	0.00874539	0.00690688	0.0123435	0.00743418	0.272984	0.00638123	0.00727151	0.120276
AKR1B1P7	1.06659	0.00771631	0.155384	0.0173572	0.84462	0.032101	0.00946803	0.00968551	0.012472	0.0112099	0.0410246	0.433887	0.23339	0.0112095	0.00612582	0.107762
AKR1C1	8.3351	0.42002	1.11976	1.40258	0.163831	5.71081	5.18701	1.2268	0.128945	0.235397	6.0726	2.41335	1.51704	0.269373	0.279251	0.51814
AKR1C2	18.3985	0.482146	0.586397	2.81574	0.242446	1.82797	7.46893	0.489657	0.638998	0.850286	11.2334	0.713562	1.3604	2.0743	2.37223	0.445054
AKR1C3	16.8094	2.10316	1.06224	2.15092	0.210297	7.51952	2.68822	2.00388	0.448548	0.707303	14.5384	7.13916	1.37374	12.0847	4.99374	1.16681
AKR1D1	0.625785	0.514863	0.49176	0.612026	1.8447	0.0836354	0.104708	0.0347754	0.0246115	0.0226313	0.42662	0.0439354	0.024402	0.101219	0.0196358	0.0246928
AKR1E2	0.18831	0.19743	0.0203468	0.0574103	0.0218827	0.105778	0.0553569	0.022916	0.0191503	0.0812923	0.0253959	0.0277057	0.0316404	0.0694566	0.0650436	0.0108856
AKR7A2	80.0059	36.0728	39.8005	101.478	43.0795	50.7171	61.2505	32.6606	41.7649	45.6815	31.6822	22.8062	32.6083	16.0417	16.8856	6.46466
AKR7A2P1	0.797044	1.91283	0.824128	1.22145	1.18106	0.479618	0.134047	0.100126	2.07004	0.0637107	0.957986	0.0284087	0.102496	0.0728534	0.0228424	0.031364
AKR7A3	0.405632	0.60697	5.1805	9.76189	1.77068	1.91284	0.948178	0.718107	0.642612	1.29262	0.569597	0.119369	0.622495	0.16151	1.09026	0.196743
AKR7L	1.10899	1.88135	3.93305	2.2735	3.36064	0.62722	0.575268	1.53116	1.00157	2.45658	0.934288	0.226583	0.665141	0.215754	0.0440237	0.164878
AKT1	53.1353	70.6282	119.275	91.5585	98.6718	83.8216	104.58	57.8312	94.3194	86.3345	19.1219	47.2151	30.3609	11.2107	40.5853	22.3497
AKT1S1	43.3037	8.21234	23.6275	70.328	22.1622	73.4693	15.4194	11.2098	18.8344	20.441	3.86983	18.4798	12.7282	8.23201	8.6097	1.07283
AKT2	27.6304	13.041	87.103	35.3593	27.431	55.9389	52.1464	17.1157	50.7237	30.8663	29.962	29.4761	23.8683	16.9684	16.8851	3.4843
AKT3	80.552	210.043	116.39	79.482	75.7415	47.2307	74.4607	78.0772	67.314	10.0943	55.7549	21.9228	17.5834	11.5011	8.94296	10.9096
AKT3-IT1	0.235463	0.211652	0.0417223	0.0656723	0.033276	0.119863	1.31467	0.0911317	0.0639233	0.11066	0.0893567	0.0379583	0.264154	0.0740093	0.20722	0.0392677
AKTIP	46.3376	47.0822	40.1648	33.0538	21.2385	25.7493	31.889	19.9917	22.5733	39.2621	31.9686	33.7235	27.2658	17.4852	33.0806	6.134
AL008723.1	0.0263685	0.0053831	0.00660294	0.544574	0.00421668	0.104552	0.0279166	0.248277	0.00226262	0.0028304	0.00835383	0.00636892	0.00442968	0.0052579	0.0023318	0.000274043
AL022237.3	6.29202	28.8481	54.9906	13.0396	17.9451	15.3837	15.3344	13.6236	11.9906	1.69082	9.57064	5.72802	5.74858	6.96781	11.771	2.07551
AL022341.3	0.243888	0.237556	0.919845	1.87541	0.693305	0.213405	0.586686	0.532985	0.0412625	0.0461966	0.0982578	0.244283	0.0703672	0.117403	0.028708	0.0504385
AL022344.2	0.0242358	0.364948	0.461224	0.0165094	0.00808648	0.129351	0.399743	0.296706	0.682848	1.00223	0.0269398	0.547633	0.0141411	0.0151819	0.0073808	0.00283709
AL022344.7	0.510748	0.439403	3.71675	0.460528	0.434694	0.615501	0.623007	0.812019	0.352954	0.265413	0.0765419	0.185217	0.256935	0.164086	0.0375824	0.0486183
AL022393.9	0.59407	0.492936	1.14599	0.510827	0.0494424	0.291142	0.0618982	0.663062	0.705343	0.111963	0.131293	0.0379586	1.05708	0.058124	0.0377675	0.0511028
AL022476.2	2.64616	0.797167	0.592857	0.727663	0.0767462	0.492544	0.0909897	0.623108	0.869061	1.51185	0.256692	0.0815968	0.0901694	0.406269	2.67284	0.0642847
AL031601.5	0.0300349	0.0612666	0.597551	0.241052	0.0216442	0.138159	0.0956223	0.0227356	0.0346716	0.0727093	0.0510211	0.0884871	0.107438	0.0732398	0.360473	0.0038943
AL035610.1	0.733075	0.306308	0.0525921	0.496215	0.0292944	0.333748	0.52431	0.0325718	0.0321358	0.0282573	0.202162	0.128534	0.0263821	0.0399802	0.0198351	0.0146008
AL049758.2	0.0473021	0.455363	1.04767	1.54479	2.65495	0.0246659	0.183868	0.0555676	0.701965	0.109837	0.0150963	0.0114668	0.100911	0.0329133	0.00946064	0.00416798
AL049794.1	0.033206	0.0240495	0.0256835	0.0272842	0.0186378	0.1537	0.0129812	0.0112402	0.0126803	0.0708252	0.567589	0.0112813	0.00788316	0.0119956	0.00717232	0.00379112
AL050303.11	0.00712757	0.0206038	0.00601951	0.0181598	0.0134254	1.53382	0.0180086	0.0122929	0.0130204	0.214056	0.0195662	0.0088296	0.0264417	0.0635957	0.00768366	0.0173508
AL121657.4	4.81794	1.96674	1.39664	6.77963	0.658601	1.17284	3.09238	3.06359	4.81662	0.25591	1.0335	0.270532	0.79302	1.55365	0.954511	0.373882
AL132709.1	0.0110109	0.00748123	0.0140936	0.00551407	0.00470484	0.0231229	0.00998431	0.769139	0.00289765	0.00559323	0.0245299	0.0226167	0.0729483	0.00540752	0.00471057	0.0162453
AL133243.1	0.160739	0.0475463	0.792843	0.084546	0.460567	0.925978	2.60455	0.927542	0.0326904	0.668686	0.0874652	0.56455	0.332676	0.273687	0.995501	0.0404311
AL133243.2	0.193722	1.04179	0.179839	0.784672	0.0698158	0.621365	0.0680485	0.35373	0.0327562	0.0701868	0.164817	0.0424122	0.121501	0.063564	0.0520054	0.139771
AL133243.4	0.00173885	0.172136	0.00946696	0.00122462	0.00103595	0.00137473	0.00153562	0.000935629	0.798077	0.00142575	0.00403164	0.00230747	0.00101483	0.00244277	0.000966831	0.000286114
AL133244.1	1.05493	0.216628	6.29311	1.50414	3.78994	1.80796	2.71446	0.254154	0.672554	6.1502	1.0243	1.56891	0.343531	0.428102	1.09516	0.0819177
AL133245.2	0.794072	0.0123466	0.00749684	0.00976562	0.00880455	0.0813425	0.00940325	0.00931618	0.00673241	0.0108995	1.00988	0.00796746	0.0112388	0.00854299	0.00516421	0.00702873
AL133493.2	0.491201	1.41662	1.44811	3.47176	0.67571	1.64727	0.91034	0.0955398	0.378773	1.12658	0.216495	0.510741	0.344227	0.154554	0.0623836	0.0497009
AL136419.6	1.61693	2.17494	2.42841	1.9271	1.41178	1.19487	6.38548	0.783693	1.89427	2.98704	2.28413	0.359431	0.832712	0.718034	0.842166	0.159018
AL138479.3	0.196971	0.753027	0.48301	0.174609	0.320616	0.471554	0.038594	0.155249	0.169928	0.0218933	0.0177584	0.0173071	0.127483	0.0251324	0.0231953	0.00367236
AL157359.4	0.119807	0.0202839	0.0207886	7.31194	0.0174503	0.0834297	0.019224	0.020592	0.0180881	0.0552891	0.175976	0.0447118	0.0416639	0.0271767	0.00795681	0.0156231
AL157902.3	0.102773	0.0144986	0.0463528	0.0182754	0.0302107	0.0434448	0.554533	0.0366971	0.0278805	0.0151606	0.0251263	0.0169717	0.0204638	0.00964552	0.0326915	0.00527438
AL162151.3	1.37599	0.588005	4.02071	0.311963	0.322415	0.228149	0.270519	1.38185	0.0556841	0.150237	0.111141	0.123297	1.46839	0.519635	0.0406081	0.0314092
AL163953.3	0.106942	0.280268	0.417719	0.964529	0.0222493	0.10966	0.280583	0.124603	0.0307556	0.0232414	0.0193482	0.0226868	0.265622	0.0265117	0.298111	0.00716922
AL354828.1	0.768468	0.349673	0.303225	0.313483	0.7633	1.26722	0.813599	0.609647	0.076482	0.219339	0.203544	0.193796	0.563483	0.167195	0.344391	0.0431571
AL354828.2	0.0849166	0.0241234	0.0351437	0.712635	0.0265243	0.208169	0.11654	0.349007	0.0277861	0.141153	0.598083	0.470991	0.0724856	0.0927586	0.0193726	0.0203108
AL356053.1	0.0284969	0.112183	0.00836855	0.0472103	0.00717034	0.0183406	1.52142	0.00860215	0.00684765	0.00441085	0.0138602	0.0068927	0.0966822	0.0124898	0.00457536	0.102447
AL356289.1	0.0521158	0.0259432	1.13015	0.0175675	0.0184513	0.0198683	0.0256733	0.40585	0.0144706	0.0540554	0.132868	0.0151036	0.025138	0.0210856	0.037596	0.00406619
AL356585.1	4.6962	1.68834	1.83795	0.666433	3.66763	1.85731	0.423382	2.30873	0.819986	2.334	0.616437	0.764736	0.600798	0.853208	0.278623	3.58624
AL358852.1	0.544771	1.96746	2.05902	1.4284	1.18654	0.526577	0.307725	0.306112	0.0409225	1.37272	5.24411	1.16601	0.54807	0.198121	0.0498229	0.0536184
AL359314.1	0.000575416	0.00114593	0.00191925	0.0011376	0.000898362	0.00104089	0.00090933	0.000768925	0.000993403	0.985745	0.000822267	0.000629973	0.000998576	0.00158245	0.000606788	0.000225722
AL365181.1	0.373233	0.379766	0.890133	0.456347	0.0593279	0.946152	0.659313	0.0786825	0.0526332	0.307473	6.76994	0.127311	0.254626	0.492724	0.0658846	0.0864517
AL365202.1	0.00452747	0.00390727	0.170504	0.101823	0.00229086	0.00448791	0.668755	0.00185586	0.00167762	0.0128515	0.00347462	0.00274656	0.00158784	0.0175513	0.00136438	0.000594733
AL450992.2	0.00078623	0.13243	0.73927	0.0618247	0.00188464	0.0435696	0.00186425	0.0013453	0.00212323	0.00234256	0.00132277	0.00126864	0.000981845	0.00664014	0.00136621	0.000979529
AL513523.2	18.5167	2.58968	1.81497	1.76504	7.02734	12.7894	7.22001	9.68524	1.10572	1.52029	2.91023	2.83145	1.09234	3.72949	0.945406	0.456718
AL589743.1	4.99572	9.95967	11.5846	9.70338	7.79385	99	3.54352	3.89063	2.95251	23.1314	7.0182	38.6744	4.02747	18.1028	0.69792	1.92383
AL590762.11	0.689949	0.184915	2.53679	0.304755	0.597653	0.116853	1.05628	2.28034	0.0354712	0.0458534	0.36697	0.284433	0.197249	0.0575529	0.154222	0.0907116
AL590762.6	0.918486	4.35776	3.38204	7.66714	0.53465	1.96227	2.15923	2.48269	3.39302	2.97999	0.773362	1.76367	0.42018	0.472338	1.5231	0.210089
AL672296.1	0.00185366	0.131206	0.0150566	0.00418266	0.00272471	0.00450556	0.810495	0.00220762	0.00185099	0.00233808	0.0023524	0.00207989	0.00222146	0.0149653	0.00167342	0.000287238
AL772307.1	1.19137	1.85724	2.31857	1.63753	1.49248	0.767206	0.620736	0.200744	0.0379043	0.12569	0.460664	0.0418839	0.0989713	1.05624	0.0562317	0.0365412
AL928768.3	0.00439149	0.00153905	0.00185399	0.0016444	0.00135038	0.00442341	0.00161783	0.85313	0.00138411	0.00176171	0.0354652	0.00196571	0.00157256	0.00130883	0.00110559	0.0854857
ALAD	10.3596	16.0351	11.1516	3.52237	6.56276	13.6882	15.535	4.97589	12.0776	7.77802	8.54715	5.515	2.48112	2.81568	5.28981	2.66513
ALAS1	24.2792	26.0092	36.5127	49.6034	10.0031	6.25121	15.6684	9.52758	28.2629	15.0794	10.878	6.25057	11.7259	7.81251	12.4251	0.710908
ALAS2	0.0175677	0.00372744	0.00372365	0.00213492	0.00314778	0.727321	0.00521309	0.00351729	0.00408432	0.0939274	0.104403	0.00287421	0.00354979	0.0217386	0.00271329	0.000356729
ALB	4.17965	4.7491	36.7382	3.53344	15.1199	16.3157	2.01282	0.913494	9.2659	6.8391	1.06214	3.99276	0.654831	4.70079	0.344102	4.57815
ALCAM	34.5795	240.085	177.655	92.296	144.314	137.475	133.685	82.6168	67.6553	56.5647	39.5874	76.0102	77.9297	24.7577	20.5122	21.2762
ALDH16A1	12.033	9.60024	6.69308	5.8429	5.81668	21.5023	10.2076	9.11821	12.0444	2.43278	22.5048	3.0861	2.47716	3.26704	8.37004	4.00376
ALDH18A1	57.3163	161.795	171.288	57.6778	66.7996	39.1042	59.4122	64.3766	67.0322	50.839	30.4622	59.1621	46.5325	22.9575	18.2712	3.97417
ALDH1A1	290.199	2.43116	2.66853	4.76856	1.66478	21.2826	62.7284	34.9786	3.90383	10.82	67.6439	86.1569	55.2573	31.4457	4.23955	16.8112
ALDH1A2	56.4641	1.85719	2.25082	3.39766	1.81377	6.4584	11.9697	2.49175	0.617653	0.831094	3.29767	2.84702	9.62506	0.726273	0.328839	4.023
ALDH1A3	76.624	283.972	209.583	203.406	252.515	226.647	317.183	236.476	183.511	255.04	100.156	199.821	37.4409	176.958	6.73925	30.9291
ALDH1B1	100.715	37.8116	41.6115	61.0908	15.9718	27.1994	21.1644	37.5574	31.7087	12.4422	5.1099	6.97846	7.16601	6.15686	3.42611	2.88941
ALDH1L1	4.04348	8.4375	3.56455	4.29332	2.00492	18.2896	4.07051	1.46653	1.08622	1.97708	1.02945	9.9427	0.74552	1.45162	27.2854	0.311617
ALDH1L1-AS1	0.000823688	0.000934938	0.00106117	0.00107775	0.000731383	0.00139086	0.000940697	0.00075013	0.000734797	0.000714308	0.00128052	0.000880692	0.000658773	0.0016056	0.985342	0.00107225
ALDH1L1-AS2	0.156714	0.0514167	0.286456	0.165942	0.0295747	0.431108	0.0539362	0.0536128	0.0426739	0.0378014	0.164686	0.103429	0.0588299	0.156271	0.197158	0.0103909
ALDH1L2	23.2095	0.270462	0.434101	0.603922	0.240989	0.611795	6.78683	0.189507	0.0998352	0.164123	1.0238	0.317856	0.713077	0.488922	0.0598655	0.785443
ALDH2	35.9039	42.0817	25.4098	15.7255	23.9241	23.7333	26.5426	30.4269	17.8972	41.7687	16.5466	9.51843	16.2164	12.8836	14.5141	3.90721
ALDH3A1	0.0865283	0.0675578	0.540943	0.0310023	1.47576	0.364111	0.0131387	0.0193734	0.0104433	0.00951961	0.0256529	0.130262	0.0100567	0.199301	0.0129088	0.00344524
ALDH3A2	51.1121	95.6186	113.91	60.3224	52.9231	48.0263	32.9187	41.9654	51.1141	91.8582	15.5229	32.3074	31.5556	15.1576	46.6798	2.00766
ALDH3B1	20.6612	1.81307	1.04338	2.30512	1.47279	17.0466	2.26516	6.55231	1.93626	1.67411	4.39254	2.76695	24.1822	0.720921	3.5367	0.630604
ALDH3B2	3.89976	1.69177	6.75182	7.17766	4.73476	0.901613	1.96133	1.85759	2.46462	0.357011	1.54752	0.582874	0.321478	0.906012	3.50772	1.33646
ALDH4A1	9.2312	22.0302	10.5199	53.3132	40.209	43.4336	23.7451	17.8468	28.7943	38.5326	6.83597	24.394	4.4753	4.39784	6.73333	4.50775
ALDH5A1	2.50102	13.2906	3.76046	3.18935	6.15361	10.1232	4.41819	2.87613	4.25369	10.4032	2.54315	9.20092	1.99967	7.14568	6.7912	0.34988
ALDH6A1	17.0174	223.84	113.771	100.656	148.178	10.6378	120.807	73.4219	76.1636	62.1832	12.1654	61.2247	10.5029	38.0505	10.679	14.7015
ALDH7A1	9.75536	16.1107	27.9582	6.22738	18.2565	22.7739	26.7283	13.1851	8.92632	46.5738	5.65409	33.3277	10.6777	10.833	18.3904	5.62155
ALDH7A1P1	0.829425	1.90263	2.94092	3.28934	4.62811	2.65993	1.92043	1.07474	0.817915	2.85108	1.76705	3.32111	0.659554	0.602611	0.352567	4.38259
ALDH7A1P3	0.117858	0.0572967	0.0129279	0.0168844	0.0137213	0.124828	0.0132732	0.0114147	0.345912	0.013527	0.063817	0.0300083	0.0180468	0.069565	0.0236345	0.0672856
ALDH7A1P4	0.0126793	0.0149074	0.00913625	0.0607407	0.00630712	0.0138154	0.00866457	0.0118093	0.0044141	0.00533139	0.814436	0.0111358	0.00591599	0.0213513	0.00584323	0.993512
ALDH8A1	0.758321	0.0243567	0.0332623	0.0314233	0.0217105	0.401871	0.0213366	0.111427	0.0174348	0.0311992	0.191761	1.35079	0.506401	1.02984	0.332851	0.136008
ALDH9A1	19.215	48.5332	66.638	35.5031	32.8814	24.9808	25.7043	46.4211	28.9539	69.099	19.0169	22.5701	37.1828	13.5673	16.9568	4.77625
ALDOA	432.188	318.994	514.097	510.687	296.704	233.087	130.129	197.913	179.797	183.214	29.49	72.6367	107.848	58.9881	104.14	32.0886
ALDOAP1	5.16986	0.927618	3.65088	2.83001	2.85003	0.928449	1.74687	0.724458	1.51064	4.00425	0.304866	0.119147	1.25766	0.233621	1.44484	0.296802
ALDOAP2	2.76435	2.33422	6.19589	2.72179	3.56156	0.482385	4.23316	4.02671	3.3495	1.41596	0.641689	0.120667	0.534327	3.25075	1.19642	0.170623
ALDOB	0.0559713	0.0396699	0.0176958	0.0143628	0.0136509	0.0241455	0.299718	0.0246545	0.0713335	0.0690592	0.166972	0.013262	0.128648	0.00944729	0.00984341	0.0415655
ALDOC	25.1944	15.3493	32.1031	21.1741	12.3391	6.72514	13.5674	3.52624	3.97067	4.34306	3.86067	5.84019	6.31183	5.46311	18.9459	10.2858
ALG1	7.89968	23.2624	26.4142	27.4741	11.6133	33.327	11.4932	9.47326	10.8267	9.09675	17.3138	3.8746	3.6474	4.77645	1.49147	3.01569
ALG10	1.41063	5.26211	7.71272	1.56336	3.9623	1.2032	1.53235	1.45871	0.559546	2.23622	2.19542	2.69497	1.69137	0.528507	0.771815	0.216774
ALG10B	2.3998	15.9599	8.70782	5.9306	10.7336	4.51161	4.37658	2.75701	2.27093	7.42859	4.86464	1.77088	1.58018	0.593225	1.66261	0.452098
ALG11	0.552275	0.15941	0.424076	0.964984	0.692121	4.39693	0.632856	1.00132	0.0539484	0.134208	0.0958732	0.26184	0.16482	0.255987	0.145697	0.0636484
ALG12	26.5166	67.7285	21.7278	63.549	39.5974	18.7149	23.2676	32.8674	18.6908	44.8462	11.6567	15.1106	17.4512	5.60066	19.8906	4.78397
ALG13	28.0129	85.5093	53.6275	8.8117	17.233	10.6802	27.852	20.2888	16.6336	20.0243	14.9756	16.8825	21.1547	16.9678	11.0667	4.27945
ALG14	18.2904	48.4085	47.8763	18.2531	13.761	17.4847	31.6643	29.6148	14.6031	10.5998	4.08635	28.0674	4.08135	5.20948	2.73804	3.26132
ALG1L	0.389836	0.665042	0.417477	0.657454	1.60899	2.09912	0.414755	0.962631	0.813133	0.120722	0.687114	1.35483	0.376343	0.226913	1.10055	0.105102
ALG1L10P	0.0017016	0.161929	0.00309081	0.00203867	0.0021154	0.0019001	0.0017024	0.0020903	0.780902	0.00171029	0.0305613	0.00139407	0.00229655	0.00479677	0.00124462	0.000526747
ALG1L14P	0.00227159	0.659652	0.0843181	0.00575276	0.00535991	0.00569934	0.204376	0.00463814	0.00438716	0.00442911	0.0040006	0.00331012	0.00307179	0.00442236	0.00386399	0.00044788
ALG1L15P	0.0807511	0.774	0.47343	0.466615	0.413278	0.348285	0.540453	0.557589	0.0169741	1.0352	0.030074	0.0106796	0.200809	0.0328296	0.0131787	0.00585656
ALG1L2	1.06178	0.0138323	0.0375645	0.0721117	0.0112292	0.141436	0.01211	0.0123319	0.0107134	0.0104887	0.565273	0.0114709	0.0126566	0.00979318	0.00748233	0.00972952
ALG1L3P	0.888213	0.757396	0.242121	0.102595	0.147149	0.0578147	1.83336	0.0202789	0.720755	1.02882	0.0903492	0.0142067	0.0196926	0.038677	0.0220987	0.0164757
ALG1L5P	0.00224191	1.4808	0.189827	0.00647538	0.0055226	0.00561758	0.272894	0.00438038	0.0042611	0.0040393	0.00388101	0.00330518	0.0029137	0.00956519	0.00374995	0.000528507
ALG1L6P	0.0293186	1.26622	0.585213	0.175335	0.0149777	0.510527	0.383397	0.0143306	0.654828	0.165054	0.0469466	0.0144321	0.0144726	0.10617	0.0149761	0.00380757
ALG1L7P	0.00170157	0.161918	0.00309048	0.00203854	0.00211503	0.0018999	0.00170214	0.00209005	0.780918	0.00171012	0.0305582	0.00139395	0.0022963	0.0047963	0.00124453	0.000526709
ALG1L9P	0.33947	0.0510702	0.242547	0.141389	0.0324615	1.2353	0.78614	0.048417	0.0391144	0.0335125	0.657557	0.100708	0.20826	0.0354934	0.0280495	0.0205101
ALG2	29.0155	61.3533	45.8238	33.4194	43.2884	24.2639	52.1232	18.0362	39.7981	44.1468	23.4443	27.81	11.664	3.93789	13.0955	5.77954
ALG3	26.6435	28.1885	39.4873	57.1021	40.4329	90.5174	23.4813	29.1637	26.9074	8.90567	15.9085	23.8115	20.9521	8.51767	6.88029	3.10005
ALG3P1	0.129064	0.342224	1.33904	0.13161	0.89502	0.41532	0.0773133	2.98721	0.81722	0.0352036	0.323141	0.307921	0.0323851	0.0992252	0.0405081	0.0275924
ALG5	26.1686	58.1293	28.7485	24.1686	31.3341	27.6306	20.4635	22.3339	12.5552	32.9935	9.0082	27.3235	12.0812	11.9491	13.1418	1.97051
ALG6	3.66554	18.2692	5.73894	7.60204	10.7721	3.61283	5.94006	3.6781	2.66786	6.17043	5.92067	6.35272	7.07633	2.10472	6.74724	0.681304
ALG8	16.6138	71.4718	41.5036	47.6469	42.4753	12.1758	16.541	17.3895	30.0282	10.8501	6.68968	11.042	7.03852	14.2347	6.74157	1.55753
ALG9	3.37633	10.443	8.33284	2.41326	11.9143	8.97697	5.0211	4.01694	9.01342	5.36742	2.58942	2.74472	2.37069	6.05212	2.28656	2.08082
ALK	0.0673001	0.239707	0.0692605	0.0374991	0.0273274	0.16153	0.10824	0.0204758	0.0227966	0.0473187	0.0182938	0.0905628	1.89116	0.176543	0.0134392	0.00854053
ALKBH1	2.83369	3.83924	13.7005	1.98497	3.77534	1.10326	6.6739	2.74298	3.95514	2.06705	0.565951	1.58706	1.37429	2.81929	2.75539	0.221962
ALKBH2	10.802	21.3326	18.8619	11.0032	15.0527	13.9687	20.6294	17.4255	5.58868	5.91536	10.6303	10.0304	6.99797	8.40978	10.2551	1.09639
ALKBH3	27.7667	11.9681	37.8055	55.1947	23.9174	20.6467	19.979	24.6158	19.4858	12.5745	2.47127	4.08238	4.92874	7.67799	2.93676	0.948645
ALKBH4	22.0666	12.0649	23.896	24.4366	15.9644	25.1907	18.4287	8.85105	13.7885	5.91471	5.63201	2.89181	4.36671	2.24177	4.87901	5.3865
ALKBH5	122.481	108.114	69.9428	103.439	90.6871	22.1512	57.7061	43.2896	60.8681	64.6611	28.2014	37.3465	13.7557	19.2712	26.5163	6.56981
ALKBH6	22.9677	6.99551	5.04063	5.60128	2.48971	4.45412	6.53292	3.15464	2.41849	13.2747	7.28432	7.75584	7.01636	0.918105	4.04291	2.05277
ALKBH7	92.9683	80.6436	118.118	214.148	64.8583	235.781	85.7339	51.4335	47.831	63.4931	25.6426	50.2668	14.9842	19.8623	24.6701	7.56556
ALKBH8	2.67352	4.64919	11.6086	2.24383	2.29412	0.774255	8.35116	2.30749	2.01034	0.344569	1.37781	0.509496	0.615225	1.65922	4.22309	0.358071
ALLC	1.60396	0.0656974	0.341636	0.27263	0.0294738	1.36353	0.0438813	0.104412	0.0762194	0.0652035	1.82302	1.94562	0.0575128	0.11371	0.0537505	0.0397405
ALMS1	10.1638	2.59056	2.78006	2.20465	1.0872	2.48246	1.82186	1.82777	4.30024	1.74449	2.38489	2.48231	1.02241	1.86844	1.64321	0.595681
ALMS1-IT1	1.26681	0.637084	0.16206	0.0885502	0.814431	0.516162	0.116593	0.264502	0.0405496	0.0232574	0.0401571	0.1984	0.728777	0.0261078	0.0210461	0.0555152
ALMS1P1	1.79397	0.00345641	0.0114825	0.00765836	0.00371714	0.0113767	0.00432923	0.00438284	0.00333175	0.00314805	0.160893	0.957805	0.00734105	0.00334804	0.0223632	0.00139206
ALOX12	0.0144887	0.0201811	0.0733047	0.484772	0.0168973	0.128482	0.0144902	0.0422053	0.010577	0.0092523	0.0185212	0.0109363	0.0946686	0.0439583	0.0128489	0.00441656
ALOX12-AS1	3.01337	11.8749	4.82784	1.66966	3.66204	1.69158	1.58636	4.44819	6.3924	5.70939	2.01756	2.77106	4.99453	0.628724	4.28576	0.426614
ALOX12B	0.120314	0.0347934	0.13822	0.166024	0.0164829	0.114653	0.133352	0.0140936	0.00691333	0.0138012	0.064528	0.0144227	0.104272	0.0374249	0.0125402	0.00816619
ALOX12P2	0.128371	0.0159062	0.0207347	0.165647	1.00452	0.0624762	0.0145329	0.0122599	0.00913631	0.64891	0.0856516	0.116278	0.100765	0.0349511	0.576705	0.00315194
ALOX15	0.109574	0.1309	0.270841	0.251347	0.156091	0.0337781	0.183954	0.57714	0.00912079	1.04323	0.00861318	0.128769	0.0683804	0.0173633	0.00527423	0.00562255
ALOX15B	230.173	1316.76	289.466	2230.52	1112.14	347.882	88.6862	359.397	649.109	5.67291	84.864	50.3148	81.4258	136.07	6.64	13.8814
ALOX15P2	0.139768	0.0953079	0.172943	0.0371814	0.0227008	0.172084	0.0314053	0.031304	0.0125304	0.12385	0.0821073	0.0160123	0.0281675	0.0151185	0.0115468	0.00797294
ALOX5	29.2414	0.866769	4.09002	1.04421	0.459902	7.86675	1.0156	4.78589	2.87784	3.40588	10.7205	8.08658	5.71025	2.18768	9.00997	0.630751
ALOX5AP	30.7373	0.88995	2.34958	4.72726	0.717379	5.04917	0.91072	5.85167	1.02978	2.13584	5.83155	5.50655	11.1076	2.30277	8.73826	5.11465
ALPK1	11.6099	4.52522	2.02072	2.88471	2.34689	4.68408	4.90356	2.44045	3.25389	0.734421	7.04542	1.11715	3.75425	0.283479	2.24797	1.14788
ALPK2	0.181394	0.0250883	0.0198956	0.0313646	0.0179281	0.0396139	0.388991	0.0139196	0.742771	0.0246345	0.0224895	0.160247	1.07315	0.0201448	0.0100735	0.22829
ALPK3	0.587221	0.723419	0.602963	1.4918	1.68749	6.39468	0.198116	2.44618	0.860063	0.461562	0.391058	0.771432	0.654796	2.16795	0.486208	0.0750718
ALPL	0.617012	0.234078	0.740305	1.91177	0.313503	0.571387	5.60023	1.77528	0.0685668	1.24972	0.996143	2.5744	0.0990861	0.15285	0.0585974	0.0370628
ALPP	0.0265541	0.00627253	0.00544742	0.00597212	0.00276036	0.0644523	0.0401861	0.00372365	0.825532	0.00276061	0.00453549	0.00353584	0.00240845	0.00313475	0.0017278	0.000996855
ALS2	2.69351	11.6968	9.35772	4.59002	3.45538	1.03163	4.83829	2.27131	2.26255	4.7022	5.86081	6.15026	1.53466	3.8115	1.86469	2.87865
ALS2CL	12.4271	0.630877	2.53014	1.13956	0.727454	11.1503	5.11478	0.715763	0.230406	1.91199	14.3628	0.993278	5.19884	0.422765	13.0514	0.39257
ALS2CR11	0.0198094	0.0373851	0.834722	0.00512025	0.00392809	1.52935	0.00510119	0.00632347	0.00526398	0.0031156	0.00598664	0.52189	0.00537685	0.00239808	0.00842628	0.00580458
ALX4	0.1001	0.654193	1.46342	0.345298	0.860912	0.963912	0.239055	0.0464439	0.023517	0.306855	0.405017	0.270484	0.0472804	0.227448	0.0350281	0.0110392
ALYREF	23.1841	16.132	3.30094	9.54314	17.7591	4.91572	11.0156	4.28207	13.52	3.87444	2.20776	2.3929	1.94253	3.33834	6.09919	0.49219
AMACR	102.117	403.559	156.077	468.064	289.735	105.511	79.0873	134.844	165.014	86.8772	40.2653	39.7694	37.4632	23.4086	3.09868	9.10905
AMBP	0.977521	0.12664	0.16437	0.620263	0.0382579	1.99482	0.293761	0.0494739	0.034519	0.122781	1.71581	0.291375	0.199286	1.14148	0.208417	0.0212182
AMBRA1	8.6583	15.7264	21.6442	12.6074	11.2241	10.2282	5.32545	18.0261	10.8298	7.05343	3.22854	6.03964	3.45382	6.7709	3.40839	0.775219
AMD1	30.3403	76.9038	17.2348	28.7227	52.2865	46.2197	64.4004	71.5665	41.2037	83.3124	24.9983	38.7017	19.0027	10.1779	15.1602	10.7685
AMD1P2	0.0119774	0.0613808	0.00800329	0.00533821	0.00771179	0.00769476	0.00987495	0.165951	0.0253066	0.0529439	0.00395995	0.00451206	0.414036	0.00688527	0.209017	0.00540685
AMD1P4	0.010684	0.0118137	0.00146722	0.00231536	0.874745	0.00198957	0.077199	0.00218668	0.00188202	0.00127633	0.00308308	0.00463906	0.000867051	0.00407089	0.000986929	0.000794208
AMDHD2	16.9899	8.85823	24.7019	12.6712	10.9986	32.3032	5.06707	11.8815	12.6812	7.95065	2.32674	8.48822	20.8892	6.5168	3.40393	1.27164
AMELY	0.210821	0.132381	0.524317	0.363812	0.226573	0.0315677	0.965995	0.837707	0.0185879	0.0250984	0.160373	0.0171386	0.372344	0.0381157	0.0170839	0.0580853
AMER1	3.88665	0.667471	1.9011	1.77	4.73906	5.55791	1.36424	0.968638	5.75072	1.865	11.6641	0.611076	0.711191	0.523901	1.77322	0.245707
AMER2	0.191272	0.194833	0.127742	0.0482154	0.0175402	0.122965	0.0204237	0.0168209	0.0173323	0.105297	0.954565	0.032149	0.0863246	0.00789763	0.00891786	0.0477051
AMER3	0.0943665	0.00739689	0.00778325	1.17311	0.00737016	0.0729757	0.0132402	0.458826	0.00808802	0.0105214	0.0150227	0.0161615	0.0479666	0.0534333	0.00923691	0.0045022
AMFR	88.7886	107.963	126.268	52.6531	50.5681	33.6505	74.1184	53.8624	35.1765	66.8203	23.8828	37.5	56.7316	24.6003	15.9391	13.4773
AMH	5.93895	1.42761	8.24391	2.57057	2.66177	14.4275	3.32424	0.848137	5.42985	4.7732	4.02824	1.55323	0.750806	2.05778	0.649302	0.314953
AMHR2	0.961732	0.400881	0.431417	0.179755	0.0171557	0.044511	0.26013	1.40783	0.0261479	0.0503436	0.0239843	0.0287821	0.0681861	0.0319198	0.0126429	0.0545859
AMIGO1	7.3547	4.16737	5.43532	21.9293	10.7565	36.9896	14.4121	4.52403	6.08269	7.52625	7.19692	7.93816	3.71208	0.929192	9.6556	0.390144
AMIGO2	5.04519	0.933458	1.33762	1.25542	1.12452	1.24593	4.12644	0.116329	0.133953	1.56897	1.29988	1.49522	2.62642	1.94522	0.506554	3.23887
AMIGO3	0.0147012	0.793135	0.123275	0.427241	3.50243	0.0137628	0.0407192	0.00905434	0.971703	0.0322489	0.00729267	0.00783604	0.0256138	0.0223699	0.00575125	0.00286531
AMMECR1	3.4635	6.11098	4.0606	0.854337	4.30318	2.88647	1.05294	3.48548	4.41705	1.89321	2.15145	2.54935	3.08072	1.23917	2.21959	0.231977
AMMECR1L	5.56568	14.2022	7.62983	7.19633	13.4158	6.27819	7.39948	6.55744	10.9105	0.686693	10.9351	2.41357	20.9821	2.4605	4.50622	0.860333
AMN	0.183935	1.25509	2.91119	1.66088	0.05886	0.720702	0.414293	0.603499	0.837026	0.16818	0.524542	0.598031	1.48808	1.17321	4.28962	0.112859
AMN1	10.847	11.8668	3.91184	7.91911	2.66224	2.53218	5.43855	3.18315	4.58996	2.60177	10.9071	7.36018	3.47099	3.14519	3.00319	1.56067
AMOT	8.76217	7.03434	9.38107	5.57522	11.1554	2.01522	7.79974	2.84912	8.25424	5.52879	8.79099	6.86907	12.1913	6.99621	5.96323	0.83388
AMOTL1	120.442	43.9729	41.3743	78.9983	50.956	30.5988	59.0602	57.343	31.9271	27.3022	45.6206	15.9761	14.9862	32.2375	16.4848	6.72032
AMOTL2	86.1206	11.1042	20.6536	6.65983	6.61891	18.617	31.7698	9.8052	7.07584	11.4963	15.0215	7.90364	9.07642	7.7744	7.13579	3.16701
AMPD1	8.01463	0.21517	0.441228	0.223392	0.118264	0.329074	1.2305	1.27162	0.0661655	0.143569	1.06476	0.247447	1.13029	0.0825514	0.150182	1.27117
AMPD2	66.5396	30.0309	67.4162	40.398	23.1261	29.9354	29.0584	23.9028	30.7567	12.2212	6.66862	45.0163	8.27295	9.80862	7.67223	18.1761
AMPD3	8.22049	3.07835	3.01091	1.25902	11.7788	3.74092	6.15282	3.33902	1.52474	6.98085	4.20031	3.88634	4.32704	4.02608	10.1579	0.316406
AMPH	2.75171	0.490033	0.513934	0.524365	0.37805	0.268808	0.796655	1.22721	0.0724893	0.564994	0.616266	0.149431	0.324626	0.0992205	0.0522426	0.169963
AMT	0.849498	0.015977	0.00644104	0.0258882	0.00540682	0.0064668	0.00823071	0.0375687	0.0063592	0.0140212	0.00451557	0.0038089	0.00336104	0.00714619	0.00306711	0.00224361
AMTN	1.47394	0.156047	0.405211	0.273714	4.75666	1.77145	0.951296	0.447662	0.0290047	1.06798	0.131958	0.311204	0.0917016	0.0527	0.0646329	0.0148449
AMY1A	0.653829	5.73103	1.85983	0.294825	0.307998	0.502069	0.573016	1.18227	0.145181	1.23021	2.24668	0.373853	1.29691	0.152776	1.21481	1.23471
AMY1B	0.80464	6.62532	3.95603	0.884227	1.43585	0.355972	0.903347	0.801484	1.38101	1.27562	0.769685	0.247817	6.99961	1.12546	0.180085	0.253851
AMY1C	0.907965	0.847223	1.05817	0.302998	0.566057	0.375016	1.63438	0.5126	0.202805	0.196071	0.322227	0.164161	5.11024	0.358163	0.257013	0.184914
AMY2A	8.34035	6.22874	10.0564	0.935261	8.51138	1.56904	1.03054	2.62569	3.95988	9.86516	1.3555	0.688111	5.57702	1.89895	4.03402	2.32392
AMY2B	15.3693	24.7003	11.121	3.62632	7.22583	3.53229	4.53536	2.597	4.50434	6.49883	7.7897	6.10259	9.39043	2.84155	4.06652	3.09863
AMYP1	0.910499	2.1345	4.74946	0.397938	0.815249	0.166139	0.571741	3.05116	0.072386	1.22865	2.25705	0.0900753	0.447543	0.975379	0.045211	0.0870263
AMZ1	0.0270592	0.00413243	0.194165	0.0107335	0.00456092	0.0874776	0.00798678	0.00485541	0.00602765	0.936555	0.639717	0.047802	0.00633066	0.00972898	0.0041734	0.00869465
AMZ2	29.2869	20.6072	23.5431	8.55533	21.6573	9.18655	17.8842	8.66378	13.5806	12.4142	7.79395	17.5035	15.0675	3.10182	9.81369	1.3404
AMZ2P1	14.0713	15.3647	16.9224	11.2712	7.26264	10.9664	21.0144	14.7856	5.03276	4.73724	3.90479	21.2413	12.8934	4.93545	6.37002	1.22642
AMZ2P2	0.0444308	0.0857022	0.201666	0.0384776	0.861877	0.0567108	0.134492	0.0700598	0.0197995	0.0340153	0.974133	0.140292	0.0608424	0.164953	0.0989792	0.0135689
ANAPC1	9.85959	10.04	21.2124	3.83415	5.76028	4.49562	6.82044	7.8182	8.73705	3.96721	7.06126	1.62668	5.24748	6.40976	3.22508	3.88481
ANAPC10	3.90282	11.224	2.99136	5.69169	0.483249	1.03531	4.56441	4.04671	5.29497	3.3318	1.14674	4.82124	0.64411	2.05188	1.34383	0.425896
ANAPC10P1	0.0439817	0.0262202	0.0214381	0.204624	0.0293664	0.102458	0.0224144	0.231608	0.0108491	0.0176087	0.120892	0.0330997	0.0207958	0.0372884	0.0673984	0.00995782
ANAPC11	127.038	306.362	330.154	352.99	197.56	124.542	112.429	126.858	150.073	133.059	65.1663	103.949	41.1683	65.2979	44.846	11.5076
ANAPC13	3.73373	7.85576	34.6469	15.4677	21.9452	2.77362	12.1321	9.03642	8.90672	9.04937	1.16348	3.70464	4.4008	2.39047	8.46627	0.326809
ANAPC15	27.3602	53.9731	49.9675	84.8238	57.7457	31.3465	47.877	29.0409	43.5516	39.8996	23.2211	33.3204	9.6764	5.67812	13.645	3.87314
ANAPC16	141.199	304.453	144.394	125.674	115.201	96.1418	143.244	107.871	89.4913	142.791	80.5372	55.9245	61.9306	76.8495	85.5446	11.7543
ANAPC2	19.9614	9.26128	18.5959	13.5217	17.1873	70.9099	8.70841	12.4094	21.8571	18.9176	20.5886	9.27674	14.3964	11.749	11.8739	1.78536
ANAPC4	20.612	36.4298	23.9553	34.7426	12.3029	17.0457	24.8771	15.4314	9.08109	3.6438	7.08883	4.49672	13.2611	9.99276	17.6931	5.34568
ANAPC5	88.5555	192.189	157.327	180.549	124.197	97.677	85.6039	96.037	143.39	37.9428	51.3074	37.4062	47.1796	25.8938	20.3204	8.42395
ANAPC7	28.5391	35.8223	40.6359	41.1202	41.8906	84.1302	40.0826	34.1935	30.3455	15.0861	22.2237	7.10324	19.4285	27.8966	17.925	3.57688
ANG	12.0736	11.5305	12.1072	18.5226	19.7186	37.9206	20.9265	49.4764	26.1646	3.1814	32.5487	36.7489	8.06763	4.07856	12.5863	6.34801
ANGEL1	13.7333	7.83231	24.642	4.28992	5.9215	18.9121	18.6737	16.6595	14.9874	7.31947	18.8862	11.0938	10.5448	7.26685	0.950296	2.2868
ANGEL2	10.9356	35.3688	40.8738	4.55048	17.5728	7.01535	9.16627	6.76161	2.45787	8.93265	8.25954	3.33455	13.7493	12.9241	8.44166	4.65558
ANGPT1	26.4166	1.305	0.852502	1.88446	0.609905	2.8985	9.87767	2.22898	1.5144	0.961422	4.42542	6.3694	3.54213	1.33077	3.7958	3.98707
ANGPT2	13.2813	0.621088	1.44237	1.05395	0.383786	1.23412	1.13544	1.56635	0.122002	0.651897	9.34713	2.54467	1.38604	0.437052	0.509598	0.283248
ANGPT4	0.0198031	0.0144243	0.0119018	0.0204368	0.0112759	0.0221277	0.0145476	0.0132356	0.00983419	0.00847496	1.24124	0.0240428	0.234603	0.0412548	0.00626386	0.306529
ANGPTL1	3.72674	0.151596	0.13811	1.89239	0.0778043	0.514454	0.094594	0.246697	0.794733	0.115064	4.97747	0.914488	0.303636	0.104406	0.869139	0.07868
ANGPTL2	116.965	2.15255	1.71697	4.36152	1.18333	3.93635	9.55964	4.05774	8.06227	1.35519	13.7835	11.4031	10.6502	10.8798	9.3543	1.57826
ANGPTL3	3.21051	1.19578	2.12513	1.20237	0.275893	11.5795	1.41891	2.2457	0.619598	12.8029	5.77231	109.027	0.62393	2.02912	0.311661	1.55987
ANGPTL4	3.34092	1.94895	1.02516	1.96258	8.29982	5.32754	5.39578	9.21032	2.74397	4.25433	3.49336	1.08822	1.59192	0.804711	4.31855	0.193871
ANGPTL5	0.04794	0.0165356	0.0188799	0.164421	0.0157653	0.283645	0.0165881	0.121933	0.0094568	0.0585628	0.184761	0.0219039	0.0125119	0.288537	0.730629	0.00792862
ANGPTL6	0.0760893	0.536339	0.287475	0.0974597	0.0159366	0.0361305	0.838001	0.0132336	0.014112	0.0112561	0.530031	0.0111184	0.0263825	0.0173314	0.0101377	0.478967
ANGPTL7	0.180331	0.0534115	0.491634	0.219408	0.0381008	1.01035	1.65305	0.132647	0.0350622	0.0372106	20.1253	0.389458	0.454792	0.0613024	0.0386064	0.0793245
ANGPTL8	1.35889	0.29241	0.322755	0.197971	0.107636	0.154016	0.154943	0.412872	0.0559235	0.301426	0.176013	0.0629808	0.237541	0.0335822	0.0411013	0.0899445
ANK1	6.79589	14.2308	2.35984	2.06149	4.14925	1.37126	1.20167	2.16634	0.972111	3.7582	0.850449	0.541884	1.78323	0.321957	0.125875	0.309766
ANK2	17.6506	0.611362	0.899039	0.963351	0.912718	1.57002	2.29048	4.47217	0.630258	0.340557	6.75877	1.48308	4.16605	1.6211	1.22212	0.408331
ANK3	5.92258	57.9957	51.6619	41.1236	27.7595	20.1638	47.6717	23.0392	29.1759	11.6651	23.7764	13.3555	3.59553	3.11431	12.4445	1.53466
ANKAR	1.40221	1.03839	0.848492	0.311215	2.25246	0.3109	0.127171	2.82741	1.03819	0.0681714	0.19798	0.223219	0.133013	0.110936	2.05197	0.0582644
ANKDD1A	13.5268	1.22024	1.03619	1.11974	1.85505	5.44843	1.51171	1.59245	0.917386	2.18742	8.99087	2.6058	5.19434	4.19361	1.20906	1.39088
ANKDD1B	0.0123214	0.687512	0.92902	0.444308	0.0100342	0.0146954	0.0105004	0.0284895	0.0061082	0.00610243	0.800123	0.0114818	0.00676962	0.017715	0.00933863	0.0054802
ANKEF1	0.973203	6.78799	16.4819	2.22781	3.26923	0.972159	2.71274	2.96584	4.67721	0.34603	3.13734	4.16519	0.841702	0.232464	0.08818	0.120998
ANKFY1	21.2388	13.4517	17.9004	9.99761	16.6526	4.75556	11.2127	6.15992	4.52564	9.8786	4.10497	11.4028	8.99534	1.08362	4.72229	0.917387
ANKH	81.1014	39.7454	15.6995	47.2615	48.9139	58.7282	172.776	121.032	29.7814	173.232	20.7894	118.756	49.8986	23.3775	44.4668	6.44035
ANKHD1	5.33891	10.5394	9.54806	2.31507	2.57085	5.33758	4.90543	7.1595	6.96271	2.0068	1.06378	0.792385	0.912707	1.97934	1.1842	0.383222
ANKHD1-EIF4EBP3	1.61289	1.29227	1.52918	1.26037	2.22052	2.79274	0.257088	0.487992	0.508024	0.223044	0.272072	0.0775516	0.151534	0.200338	0.0608222	0.0535628
ANKIB1	32.4882	48.2695	37.9656	28.7172	33.15	8.52073	15.7998	19.5922	22.0574	12.9224	6.50886	3.62294	17.1256	7.21773	6.88216	10.1598
ANKK1	0.110739	0.500236	1.43872	0.332651	0.899622	0.390331	2.5158	0.0505275	0.0352632	1.26402	0.587002	3.45597	0.14141	0.126086	0.122869	0.0287495
ANKLE1	1.42839	0.238233	0.186048	0.785759	0.176633	0.64004	0.0663118	0.179939	0.236246	0.125706	0.505278	0.044702	0.109536	0.0533426	0.159761	0.0640752
ANKLE2	62.1626	28.9847	46.6592	21.5639	38.3708	14.3816	11.1849	16.6224	31.5389	6.86677	34.1462	10.4475	14.0243	7.85818	5.33178	0.856356
ANKMY1	11.1906	10.5261	4.49828	8.91485	14.6359	10.3867	3.15928	6.6086	5.74619	2.13517	6.16817	5.71599	10.1936	0.882498	8.92854	2.30952
ANKMY2	4.01067	19.3904	13.1097	12.9231	4.48505	5.36514	5.84129	3.0627	1.15811	10.3508	5.90325	1.77725	4.54265	3.44983	3.37143	4.25865
ANKRA2	17.5788	20.6903	7.51312	3.87493	15.2158	5.02594	9.18257	11.8698	4.58344	14.4025	6.1623	6.36183	11.1999	1.78506	18.3588	1.19481
ANKRD1	7.71034	0.0737932	0.00878528	0.0201973	0.0101817	0.00699961	0.00936299	0.00954499	0.00814121	0.00662461	0.0800001	0.00440848	0.00913485	0.00850267	0.00682465	0.0271612
ANKRD10	51.3824	67.9305	48.9071	47.018	62.8876	62.5865	44.9241	41.5448	21.6926	40.5238	28.7586	28.1987	34.0779	6.02763	22.1178	14.4218
ANKRD10-IT1	0.146028	0.0126504	0.00389233	0.00530032	0.00423221	0.00496053	0.0702993	0.387222	0.00351534	0.00448577	0.211589	0.0921249	0.0345558	0.00318867	0.0028459	0.0131095
ANKRD11	48.0171	39.2773	25.6868	16.0375	26.5777	71.3943	32.2759	38.4745	22.285	31.8893	51.2296	15.4317	30.1422	15.6849	56.6459	3.95038
ANKRD12	21.5936	22.0652	20.7033	15.56	14.5399	13.442	45.2007	12.7985	18.8628	8.10774	25.7571	14.5524	7.64341	2.92299	11.3471	3.90315
ANKRD13A	33.6429	24.473	40.1027	12.4448	8.10453	21.2444	19.5679	21.013	4.08989	1.25789	8.35572	5.61088	9.99862	5.94174	1.75086	4.40124
ANKRD13B	12.3532	2.5985	1.80219	1.21184	1.01607	18.6822	1.47963	1.55931	0.905682	0.596936	7.74059	2.12955	3.47508	4.02141	1.8749	0.552928
ANKRD13C	15.0949	13.3024	20.8556	6.06828	10.1635	10.5438	10.6516	7.32332	4.18666	10.4359	5.53205	8.66885	2.54622	3.01839	1.22646	2.38207
ANKRD13D	83.3342	57.6771	44.5977	70.2128	43.3598	95.8963	32.7568	23.587	34.6666	21.666	56.7382	12.0517	53.36	29.3316	36.7567	8.00768
ANKRD16	14.4448	16.5159	25.875	11.2328	2.84133	19.1705	8.22466	9.54206	4.55657	18.5127	4.30722	3.64985	5.78294	2.3867	2.12156	10.8354
ANKRD17	24.3342	47.9514	45.1915	20.6152	32.96	8.48592	22.4069	20.9803	10.5768	13.278	12.1528	12.1291	4.50564	8.8081	22.6491	6.97511
[truncated: 23,760 more rows]
